# Supplementary material for: Molecular Mechanisms of Resistance to Cyhalofop-Butyl in Barnyard Grass (Echinochloa crus-galli)
Source: Plants (Basel). 2026 Jun 19;15(12):1908. doi: 10.3390/plants15121908 (PMC13307144; doi:10.3390/plants15121908)
Supplement: Supplementary file 1 [file plants-15-01908-s001.zip]

Archive with 10 entries (10 files):
- Table S1:Summary of RNA‐seq read alignment statistics.xlsx
- Table S2:Complete list of differentially expressed genes (CK vs ST).xlsx
- Table S3:Complete list of differentially expressed genes (ST vs RT).xlsx
- Table S4:Complete list of differentially expressed genes (CK vs RT).xlsx
- Table S5:GO enrichment results for DEGs (CK vs ST).xlsx
- Table S6:GO enrichment results for DEGs (ST vs RT).xlsx
- Table S7:GO enrichment results for DEGs (CK vs RT).xlsx
- Table S8:KEGG pathway enrichment results (CK vs ST).xlsx
- Table S9:KEGG pathway enrichment results (ST vs RT).xlsx
- Table S10:KEGG pathway enrichment results (CK vs RT).xlsx
