# Supplementary material for: Molecular Mechanisms of Resistance to Cyhalofop-Butyl in Barnyard Grass (Echinochloa crus-galli)
Source: Plants (Basel). 2026 Jun 19;15(12):1908. doi: 10.3390/plants15121908 (PMC13307144; doi:10.3390/plants15121908)
Supplement: Supplementary file 1 [file plants-15-01908-s001.zip › Table S1:Summary of RNA‐seq read alignment statistics.xlsx]

## Sheet: Table S1_Summary of RNA‑seq rea
Summary of RNA‑seq read alignment statistics
	S-T-2	S-T-1	S-ck-3	R-T-1	S-T-3	S-ck-1	R-T-2	R-T-3	S-ck-2
Total Reads Count(#)	55547334	42154302	55942362	50658162	53970798	66725878	60591906	53869406	54214972
Total Bases Count(bp)	8137737937	6167403218	8199614148	7422202212	7876713876	9801140752	8899351933	7915299392	7935360301
Average Read Length(bp)	147	146	147	147	146	147	147	147	146
Q20 Bases Count(bp)	8076919281	6124827780	8147005600	7370569210	7827862919	9727776203	8840419330	7860788930	7878232980
Q20 Bases Ratio(%)	0.9925	0.9931	0.9936	0.993	0.9938	0.9925	0.9934	0.9931	0.9928
Q30 Bases Count(bp)	7919792988	6014344870	8011540349	7236371564	7701002356	9537698745	8688864938	7719840059	7729970273
Q30 Bases Ratio(%)	0.9732	0.9752	0.9771	0.975	0.9777	0.9731	0.9763	0.9753	0.9741
GC content(%)	0.5585	0.5513	0.5582	0.5529	0.5541	0.5581	0.5598	0.5574	0.5566
