# Supplementary material for: Molecular Mechanisms of Resistance to Cyhalofop-Butyl in Barnyard Grass (Echinochloa crus-galli)
Source: Plants (Basel). 2026 Jun 19;15(12):1908. doi: 10.3390/plants15121908 (PMC13307144; doi:10.3390/plants15121908)
Supplement: Supplementary file 1 [file plants-15-01908-s001.zip › Table S2:Complete list of differentially expressed genes (CK vs ST).xlsx]

## Sheet: Table S2_Complete list of diffe
Complete list of differentially expressed genes (CK vs ST)
gene id	log2FoldChange	pValue	qValue	result	TPM (S-ck-1)	TPM (S-ck-2)	TPM (S-ck-3)	TPM (S-T-1)	TPM (S-T-2)	TPM (S-T-3)
AH01.1	2.32544580431025	5.82103406590284e-25	1.66882711791394e-23	up	8.05	8.91	9.57	1.7	1.36	2.62
AH01.8	-2.61249	3.31386815334478e-08	2.29216519645486e-07	down	0.25	0.24	0.23	1.34	1.41	1.9
AH01.10	1.24600628288619	1.93341830920603e-32	8.07198928161533e-31	up	64.66	56.15	63.11	30.11	26.25	26.4
AH01.12	-2.57815	1.08454551763979e-89	3.2101524165989e-87	down	15.19	17.33	14.07	100.9	101.32	94.22
AH01.19	1.02552049379902	4.11345386941069e-11	4.00487937181017e-10	up	87.23	91.64	75.76	42.87	50.08	39.89
AH01.22	-1.42548	2.94782812351119e-15	4.23092897416119e-14	down	90.67	88.74	74.04	203.49	288.23	230.16
AH01.29	1.45298647401068	3.5156149382948e-46	2.7370327218114e-44	up	106.8	101.97	99.21	42.41	36.65	41.25
AH01.33	1.48945924698303	1.66655188261128e-07	1.04544767203697e-06	up	6.14	7.43	9.09	2.61	1.73	4.35
AH01.38	-4.90291	0.000263541314564529	0.000939881641882592	down	0	0.04	0	0.48	0.61	0.29
AH01.41	2.25629866983179	5.27991005104544e-10	4.55289756359903e-09	up	1.84	2.4	3.63	0.79	0.39	0.59
AH01.44	4.97230815640012	2.29935585815785e-53	2.41278562039139e-51	up	6.64	9.43	10.09	0.23	0.2	0.46
AH01.49	1.15479900925635	2.35579059522337e-06	1.23962985199385e-05	up	3.78	3.7	3.4	1.53	1.53	2.16
AH01.55	-1.55347	6.7815415979407e-29	2.37600075528073e-27	down	17.14	17.57	16.42	52.97	58.73	47.75
AH01.57	-1.42658	0.0143733355455175	0.0328176256406223	down	0.87	0.28	0.3	1.49	1.31	1.4
AH01.58	-2.25477	0.000716873528591084	0.00231160400406426	down	0.61	0.54	0.72	4.15	3.01	2.36
AH01.61	1.50488682158599	1.03037676012778e-21	2.39911471977804e-20	up	15.19	15.44	13.61	5.72	4.26	6.78
AH01.66	1.22765128778267	6.5408460411481e-07	3.75721429038853e-06	up	12.91	14.16	10.1	4.37	5.56	6.98
AH01.81	1.07375309101079	2.4049509939258e-14	3.16773037088254e-13	up	14.27	12.65	12.65	6.2	6.65	7.17
AH01.86	3.15078372000763	5.78251299467605e-23	1.46844472042057e-21	up	3.73	7.35	7.61	0.74	0.62	0.89
AH01.87	-5.60183	1.83187037847706e-70	3.24717136297841e-68	down	0.41	1.43	1.29	56.92	53.7	47.13
AH01.93	3.28932811615233	5.10029018312502e-08	3.44021508106089e-07	up	5.59	6.44	6.87	0.5	0.97	0.54
AH01.98	2.12983854840686	1.62840637146599e-17	2.79952054272578e-16	up	31.06	38.25	37.13	7.12	5.86	13.17
AH01.101	-1.85532	2.22237674930083e-24	6.17326874805786e-23	down	10.31	9.6	8.53	38.9	33.56	37.81
AH01.104	1.86718944585279	0.000433063840553616	0.00147224813060675	up	3.07	4.39	4.58	1.89	0.69	1.02
AH01.106	1.26607576628453	6.54445316213149e-09	4.94955328340064e-08	up	37.08	31.74	28.76	12.2	13.83	17.24
AH01.111	-2.60481	1.05638796003258e-06	5.88392903355622e-06	down	0.49	0.28	0.18	2.73	1.94	1.62
AH01.121	-1.40758	1.27660409902629e-06	7.01904965496583e-06	down	1.54	0.94	1.44	3.34	3.99	3.75
AH01.130	1.73720487203296	8.4197283712755e-30	3.10969956031511e-28	up	20.72	25.55	24.63	7.9	6.35	8.53
AH01.132	-1.29035	6.89104520831722e-14	8.74445069407291e-13	down	642.31	986.35	1093.12	2160.93	2243.97	2688.61
AH01.137	1.15189564077906	8.66457759761612e-19	1.63963282343309e-17	up	69.58	86.71	74.3	34.68	37.54	38.29
AH01.141	-1.72686	3.05974384625363e-33	1.33703987710596e-31	down	29.68	29.34	24.12	92.1	106.12	94.62
AH01.143	2.49798131575703	3.57887701997069e-05	0.000152284893878864	up	0.84	2.75	2.78	0.47	0.1	0.66
AH01.144	-1.22898	2.96261382016071e-42	1.94054297719295e-40	down	122.15	117.64	123.27	293.15	307.98	305.07
AH01.151	-4.2003	3.15870007783221e-18	5.7385185258822e-17	down	0.08	0.11	0.18	4.21	1.76	1.27
AH01.153	-1.60971	1.93765055653515e-05	8.68792943355346e-05	down	0.14	0.2	0.2	0.67	0.52	0.54
AH01.154	-1.34846	1.10920341914048e-08	8.13303511931121e-08	down	0.84	0.65	0.9	2.73	1.91	1.9
AH01.156	-2.35487	2.35405290613574e-49	2.12848443602331e-47	down	5.12	3.55	3.81	23.9	23.17	21.01
AH01.164	-1.51157	4.97045519768464e-27	1.60193150310586e-25	down	4.09	5.12	5.7	16.19	13.87	15.24
AH01.169	1.21579189837949	9.05302763643568e-08	5.90271700110493e-07	up	4.99	5.22	5.25	1.99	1.83	3.32
AH01.174	1.3405492290586	2.60201607271093e-35	1.2540438445669e-33	up	24.63	26.19	24.9	11.45	9.56	10.98
AH01.177	2.48937521025978	1.41785281172095e-12	1.59330701890204e-11	up	2.01	1.81	2.16	0.29	0.38	0.46
AH01.182	1.23344389408285	0.00377404874262076	0.0101906948921835	up	7.3	4.86	3.23	1.59	2.03	3.41
AH01.188	-2.68411	3.58919517396964e-11	3.51305564134449e-10	down	0.81	1.37	0.57	6.79	5.99	6.02
AH01.191	1.19449697708138	0.00730733548605156	0.0182284364237657	up	10.17	5.13	6.44	1.63	2.94	5.59
AH01.192	-2.11725	5.73694679647213e-13	6.70503653340709e-12	down	1.93	2.25	1.56	10.26	8.14	8.25
AH01.193	-2.40041	1.51805867492064e-06	8.25532384533062e-06	down	0.59	0.56	0.53	3.94	2.28	3.31
AH01.194	-2.0804	5.85549553915777e-12	6.18572971518772e-11	down	3.84	2.77	2.7	19.39	9.78	13.48
AH01.196	1.12752346759254	1.47333984161056e-21	3.40397919959731e-20	up	73.42	93.29	91.04	42.63	38.63	44.68
AH01.207	-1.37922	6.97977510208318e-27	2.23231848958063e-25	down	23.42	24.82	19.95	68.16	57.09	64.62
AH01.208	-1.0845	1.87175836994325e-08	1.33347908394572e-07	down	6.93	5.18	5.18	14.21	12.81	12.21
AH01.209	-1.92918	1.83204423765735e-19	3.63110473509156e-18	down	7.39	6.72	5.01	32.35	21.7	24.29
AH01.211	1.50985860315252	1.11796807227471e-35	5.45933825176949e-34	up	118.91	141.01	152.99	48.44	48.16	58.05
AH01.216	1.1433182348836	3.07954341970592e-10	2.7305546076946e-09	up	43.29	34.9	35.2	22.82	17.61	14.39
AH01.218	3.2750636113461	6.43659551513458e-102	2.57258833487067e-99	up	150.43	159.75	141.64	15.36	19.43	14.65
AH01.220	1.47187190713746	1.90503742307975e-09	1.53948613391184e-08	up	36.51	36.76	33	11.66	18.83	9.8
AH01.223	1.31098816850469	0.0031359504703032	0.00865008976269399	up	2.93	4.08	2.93	0.61	1.35	2.29
AH01.232	1.11413226062396	6.18700752936587e-13	7.20554421803467e-12	up	24.35	26.06	27.59	11.32	11.33	15.84
AH01.243	-1.11135	3.20872926664271e-05	0.000137843336401609	down	2.02	2.87	3.05	6.31	5.67	6.24
AH01.249	-4.0663	2.89500571090551e-117	1.68205192925297e-114	down	3.55	2.92	2.3	52.66	56.05	48.02
AH01.256	-2.32613	5.61291566502863e-33	2.42323988795364e-31	down	1.97	2.4	2.56	15.32	11.44	10.31
AH01.262	-1.92633	4.95273391168734e-09	3.80769484144059e-08	down	4.32	2.47	2.84	11.99	17.3	9.4
AH01.270	-2.39991	0.000111257181404967	0.000429306858514431	down	0.3	0.24	0.09	1.82	0.97	0.84
AH01.278	-1.33523	2.03096094676364e-08	1.44100858671889e-07	down	4.38	3.98	2.95	9.37	8.97	12.3
AH01.285	1.4768182134265	9.09453176232921e-23	2.27453913147133e-21	up	43.94	53.84	55.18	17.33	17.52	23.83
AH01.291	1.46743322396604	1.45526485601943e-16	2.32124732372189e-15	up	50.32	44.03	37.85	17.27	13.71	20.41
AH01.293	3.27584058845748	0.00205334565098696	0.00594040754262017	up	23.1	49.43	51.5	1.84	0.86	11.31
AH01.303	-1.13521	0.000110051383312044	0.000425019959553839	down	1.59	1.26	1.25	2.71	2.67	4.28
AH01.306	-1.24044	1.32084503349825e-27	4.36686121454241e-26	down	85.63	85.83	79.04	198.56	222.84	208.45
AH01.309	-1.07417	3.32331199875379e-09	2.60444396055702e-08	down	5.02	5	3.88	11.63	8.61	11.22
AH01.311	-1.23478	1.52066347003794e-10	1.39240672325815e-09	down	1.88	1.62	1.54	4.02	4.55	4.03
AH01.315	4.01244238725458	1.61528661281345e-28	5.56307546399804e-27	up	2.66	4.85	6.19	0.28	0.21	0.41
AH01.318	-1.47234	1.44898763382779e-05	6.65037843934273e-05	down	0.5	0.59	0.37	1.63	1.29	1.47
AH01.320	-1.56826	2.20672544568383e-10	1.98896899909021e-09	down	3.36	3.25	2.57	10.28	10.87	7.78
AH01.327	2.66658587684078	0.00124876186247126	0.00381275821672205	up	0.17	0.19	0.23	0	0.04	0.05
AH01.328	1.03261342377024	5.49381642819678e-07	3.19319174573312e-06	up	12.29	11.44	9.33	6.06	5.12	6.14
AH01.330	2.61362645729671	0.00177100515150315	0.00520566672553975	up	0.68	0.54	0.6	0.08	0.17	0.06
AH01.336	1.18297949624662	9.06028615731233e-15	1.24705627631355e-13	up	11.68	15.08	15.65	7.66	5.71	6.62
AH01.337	-9.27663	1.38885089259193e-10	1.27655476065832e-09	down	0.07	0	0	34.4	8.67	7.31
AH01.338	-9.02439	3.22626012163315e-48	2.77325784428055e-46	down	0.15	0.09	0.08	107.55	39.87	35.91
AH01.353	1.3616015166187	1.22576865969187e-07	7.8518766226689e-07	up	3.31	4.07	5.52	1.87	1.48	2.01
AH01.357	-1.6446	0.00083821550341965	0.00266454016411262	down	2.06	2.08	2.4	11.9	5.02	5.16
AH01.358	1.06004084008295	4.55554215830264e-18	8.16044163384216e-17	up	11.67	10.98	10.76	6.46	4.66	6.08
AH01.359	1.02954667978056	4.22099596217599e-05	0.000177074138672645	up	7.58	8.53	7.07	3.43	3.99	4.66
AH01.362	-1.11466	4.53749778815846e-07	2.67375327455107e-06	down	1.91	2.27	1.91	4.42	4.46	5.18
AH01.370	1.0500501765155	4.71401747761939e-11	4.5606629158282e-10	up	69.29	94.59	93.66	40.56	41.82	50.16
AH01.381	-2.27955	5.99676888268534e-45	4.36539730149078e-43	down	33.46	39.76	26.58	157.15	175.63	184.34
AH01.387	-1.86662	1.95666924570651e-32	8.1601774560155e-31	down	11.42	13.77	14.06	58.08	48.16	46.31
AH01.388	-2.30514	1.41084951635647e-39	8.20489408261061e-38	down	15.56	18.77	16.78	110.06	84.04	75.5
AH01.417	1.99051475577629	9.2567311842904e-13	1.0603502771344e-11	up	3.55	2.82	3.09	1.01	0.96	0.57
AH01.420	1.80051700353663	8.32824443323028e-86	2.21439550078475e-83	up	268.27	264.72	288.42	89.06	80.84	81.58
AH01.423	2.59371839500744	2.87758500525971e-15	4.13389329395711e-14	up	4.08	6.25	6.77	0.74	0.73	1.57
AH01.431	3.99304312882297	5.55554778081895e-17	9.1595013990118e-16	up	1.01	1.76	2.02	0.08	0.06	0.18
AH01.434	-2.12872	2.39189995420259e-05	0.00010527580986618	down	0.18	0.31	0.16	0.95	0.76	1.33
AH01.437	1.01593725477121	0.00288189889036322	0.00802623742267506	up	2.51	5.99	5	2.29	1.8	3.08
AH01.444	1.56343198662825	2.34295460049606e-07	1.43644749566319e-06	up	1.92	1.82	1.93	0.6	0.68	0.76
AH01.447	2.01824027524208	7.4585816024742e-41	4.6201973894892e-39	up	117.45	114.19	99.49	30.8	30.96	25.25
AH01.449	-2.9961	3.74213314391758e-09	2.91736681303054e-08	down	0.95	1.96	0.96	6.06	19.09	6.91
AH01.452	1.35935759707339	8.77788018066816e-21	1.91387067872456e-19	up	149.9	137.27	131.4	55.44	66.8	50.82
AH01.463	1.48777765345435	5.53831255776287e-11	5.31633949823498e-10	up	2.92	3.87	3.81	1.04	1.18	1.8
AH01.468	3.73372239625688	6.63356393071879e-05	0.000268292708122852	up	0.78	1.31	0.76	0	0.14	0.07
AH01.481	1.90236848324227	5.00030928874089e-33	2.16691580019676e-31	up	251.42	184.26	195.94	57.58	66.16	55.79
AH01.487	1.15998521347726	6.65006228524399e-08	4.41905547388606e-07	up	16.91	22.22	26.51	11.47	8.6	11.35
AH01.490	2.67777860839975	5.88254490565453e-17	9.67320997981714e-16	up	2.39	4.11	5.61	0.56	0.53	0.93
AH01.493	-1.06627	0.018608510158646	0.0409412016568506	down	0.69	0.85	0.93	2.41	0.89	2.29
AH01.520	1.86112627281786	2.27325896076617e-17	3.86472500103163e-16	up	6.19	5.56	5.36	1.77	1.77	1.47
AH01.533	-1.45761	3.50772088739108e-19	6.79979875451932e-18	down	17.99	25.22	27.28	72.54	69.07	64.16
AH01.539	1.2378033095797	1.33814871530518e-11	1.36490298903446e-10	up	12.77	11.89	11.16	5.67	5.43	5.11
AH01.544	3.82002184808012	2.10670714581719e-13	2.57190415175153e-12	up	1.7	3.21	3.73	0.37	0.09	0.23
AH01.557	2.74351533824929	4.26960807411108e-106	1.87355179475853e-103	up	59.77	48.45	61.27	9.46	8.24	9.33
AH01.558	1.05900771841765	7.01780237903178e-10	5.96218655949424e-09	up	32.97	27.56	27.68	14.64	17.45	12.81
AH01.569	-1.07271	0.0013097685698693	0.00398062564824424	down	2.98	4.11	4	7.86	7.95	9
AH01.570	-1.95788	3.57346922238314e-10	3.14451260278421e-09	down	5.77	4.97	2.63	15.4	16.5	23.97
AH01.571	-2.58777	2.81409534644e-53	2.94307471648517e-51	down	2.29	2.17	2.07	13.03	12.6	16.37
AH01.576	-1.12201	6.00391890720334e-18	1.06878272745251e-16	down	36.31	28.84	30.08	78.77	72.94	69.44
AH01.577	-2.57385	0.000495405479943061	0.00166212339552088	down	0.16	0.14	0.04	0.48	0.68	1
AH01.601	-1.62913	1.32082014022952e-05	6.11265313071776e-05	down	0.42	0.34	0.45	1.66	1.09	1.23
AH01.603	1.2194002410486	0.000167603993836367	0.00062305394628152	up	2.37	4.13	4.48	1.61	1.59	1.81
AH01.608	2.52616065979252	5.43900385386079e-08	3.65728130979174e-07	up	1.62	2.96	3.08	0.27	0.44	0.69
AH01.615	-1.23263	5.52169850447816e-12	5.85281387087845e-11	down	7.8	7.95	7.97	18.69	18.06	22.81
AH01.617	-1.3476	4.61699840071968e-17	7.65635966292706e-16	down	15.59	16.43	12.3	39.45	42.81	37.89
AH01.620	-1.12219	3.06200108510998e-23	7.92005639285455e-22	down	16.78	16.41	15.37	41.92	34.65	36.47
AH01.632	-3.788	3.45968926022076e-25	1.00600324874352e-23	down	0.33	0.27	0.33	4.29	4.94	4.31
AH01.644	1.11261930353906	9.45269118655419e-10	7.9129718777518e-09	up	4.62	5.84	5.94	2.59	2.67	2.8
AH01.675	-1.41181	1.58138526055189e-20	3.36836134078856e-19	down	13.28	12.68	12.56	44.88	30.24	34.8
AH01.691	1.05577894921829	2.61988093872909e-10	2.3408447800833e-09	up	221.45	204.64	187.98	100.25	126.37	86.28
AH01.703	-2.35069	0.000538615580695801	0.0017915784621607	down	1.24	1.04	0.55	9.47	3.05	3.29
AH01.705	-1.00518	1.7004107954442e-07	1.06519693934435e-06	down	13.15	10.19	11.93	33.45	21.65	20.7
AH01.707	5.39217964946653	1.77145805848986e-22	4.35064552525396e-21	up	5.69	11.51	14.51	0.22	0.04	0.56
AH01.722	-1.05428	6.79061491376784e-11	6.46014381199108e-10	down	3.91	4.84	5.29	11.42	9.43	10.25
AH01.726	3.85224343940487	1.01703704765103e-08	7.49666095854598e-08	up	0.68	1.26	1.21	0.05	0.06	0.12
AH01.730	2.29655056580992	5.56697040422141e-39	3.13298110192729e-37	up	18.2	19.41	25.63	4.81	3.61	5.38
AH01.733	1.18437889209272	2.96237256978546e-06	1.53108375548997e-05	up	12.94	9.07	10.4	3.97	5.96	5.14
AH01.734	1.44480340499082	2.53648244475714e-12	2.78356546709533e-11	up	13.37	12.47	11.66	4.2	5.4	5.01
AH01.740	2.07845034698396	9.39055758381786e-06	4.46035491926857e-05	up	1.46	1.6	3.68	0.84	0.53	0.33
AH01.744	3.12026399839497	1.25139858943252e-12	1.41207087730427e-11	up	2.06	6.08	6.81	0.59	0.51	0.74
AH01.745	5.80647697226917	6.05359474741783e-19	1.15706082973033e-17	up	3.3	4.81	4.71	0	0.12	0.1
AH01.749	2.68221816806856	1.10798962881867e-07	7.14320544226207e-07	up	1.13	1.02	1.39	0.15	0.26	0.16
AH01.755	-1.13573	3.79293093888921e-05	0.000160663167554541	down	2.79	3.25	3.1	7.42	7.24	6.69
AH01.773	-2.30868	1.38199165714645e-17	2.39425666719878e-16	down	2.81	1.81	2.5	15.03	11.86	10.93
AH01.779	-1.13336	3.62523644045039e-17	6.0629953794846e-16	down	11.87	9.33	11.49	26.99	24.08	25.53
AH01.782	5.0256661494142	4.54656994478294e-10	3.95148565145608e-09	up	4.05	7.59	10.59	0.06	0.19	0.47
AH01.787	1.14544881177188	1.52863623336395e-15	2.23646359625992e-14	up	19.33	18.76	19.92	8.76	7.87	11.44
AH01.793	1.05819107520202	4.53797199794528e-25	1.30862933304718e-23	up	30.17	28.13	26.54	14.51	13.54	15.5
AH01.795	1.42194747785977	2.41833728432009e-11	2.40606729968425e-10	up	18.04	18.29	17.25	5.74	8.78	6.57
AH01.796	3.93405156144645	2.72760552888448e-84	6.98601007908169e-82	up	17.42	14.11	19.05	1.03	1.23	1.23
AH01.802	2.32240255010163	1.639186084397e-26	5.11990675937838e-25	up	20.33	14.68	14.9	2.8	3.11	4.77
AH01.808	1.0581166391788	4.68263208492393e-08	3.17282327317759e-07	up	63.88	85.46	82.62	34.82	30.17	54.62
AH01.809	-1.93845	1.45000113085886e-13	1.79533486506301e-12	down	1.69	1.68	1.67	6.71	6.68	7.24
AH01.811	-1.04459	1.49963466521584e-25	4.45348202755769e-24	down	9.87	9.77	10.44	24.13	19.89	22.31
AH01.816	-1.17395	0.000214769091387897	0.000780989828731488	down	0.35	0.7	0.66	1.31	1.26	1.52
AH01.828	-3.40221	1.36740811037595e-17	2.37095493025949e-16	down	3.33	0.7	2.18	27.27	22.11	21.61
AH01.848	-5.09952	1.96594442946327e-07	1.21803922737776e-06	down	0.04	0.05	0	1.2	1.39	0.49
AH01.860	2.07919327135728	4.45829121557892e-05	0.00018615768816714	up	0.48	1.04	1.2	0.18	0.17	0.35
AH01.861	-1.06408	2.55729246776984e-15	3.68557883216714e-14	down	41.59	35.58	37.28	89.54	89.97	75.1
AH01.865	1.47369730188529	1.04049676091891e-06	5.80262813256855e-06	up	14.77	9.74	10.41	4.93	4.66	3.84
AH01.867	4.58468	6.09332843887631e-11	5.82771467062168e-10	up	16.09	41.55	40.25	0.94	0.68	2.8
AH01.875	1.31764664739734	4.54362052468565e-18	8.14141027767061e-17	up	237.89	234.03	200	88.5	110.61	86.97
AH01.879	1.38640782815137	2.02430916794663e-11	2.03045716573931e-10	up	29.73	32.21	24.35	10.13	10.67	14.49
AH01.882	2.06823378667884	1.85849507651553e-19	3.68120473646936e-18	up	67.09	61.66	44.51	13.62	17.89	12.28
AH01.896	2.30586983038164	5.34255372239912e-32	2.18400811778856e-30	up	84.05	70.07	65.52	15.93	19.25	11.85
AH01.904	3.04954746046926	4.87283411966063e-08	3.29351939905972e-07	up	0.17	0.36	0.43	0.06	0.03	0.04
AH01.916	3.61560999543426	0.00558177238613712	0.0143718442915803	up	0.13	0.09	0.76	0.05	0	0.04
AH01.924	-5.21173	0.00658565200557026	0.0166269924145972	down	0	0	0	0.11	0.21	0.11
AH01.931	-1.77147	2.45628311310095e-16	3.83889826518268e-15	down	8.05	8.67	6.82	32.52	28.81	24.37
AH01.934	-1.54501	2.96274876545356e-18	5.39972364310808e-17	down	4.36	3.32	4.06	13.01	12.42	11.07
AH01.937	2.87085595269312	1.04947387295635e-235	5.48787379400092e-232	up	859.34	775.61	807.31	116.64	117.68	121.6
AH01.938	1.80566651503964	5.24320887464175e-43	3.52638110271993e-41	up	516.85	440.5	479.14	134.66	163.78	137.67
AH01.939	1.23937389079857	4.85871641120187e-10	4.2087859580745e-09	up	23.39	19.3	16.24	9.95	8.63	8.13
AH01.942	1.18129560893111	5.92005367574123e-23	1.50154958832968e-21	up	44.11	49.81	56.55	26.19	21.44	23.19
AH01.943	4.29001254200255	2.58048632817347e-12	2.82987621623358e-11	up	0.93	2.08	2.98	0.05	0.09	0.19
AH01.946	-4.14546	1.0568591883709e-38	5.8896904147668e-37	down	2.29	0.83	2.11	36.65	34.8	27.86
AH01.947	2.20020054384163	2.04998551493406e-19	4.04009394039297e-18	up	12.31	16.25	14.32	2.93	2.16	4.97
AH01.949	-1.11072	1.09678265821103e-11	1.12732369865261e-10	down	3.85	3.25	3.69	8.96	7.65	8.32
AH01.953	1.60605162130701	0.00537210616277711	0.013903310307443	up	2.51	1.55	1.64	1.08	0.28	0.71
AH01.958	-1.54474	4.61289742649242e-09	3.56213774935269e-08	down	2.44	2.43	2.97	8	6.8	9.69
AH01.960	-2.41291	1.8176942531816e-05	8.18810584258043e-05	down	0.67	0.35	0.4	2.74	2.15	3.33
AH01.970	-3.11413	0.0153694434716622	0.0347792801125233	down	0	0.03	0.03	0.33	0.13	0.1
AH01.972	-6.19047	0.000102895462276363	0.00039942408028715	down	0	0	0	0.76	0.48	0.44
AH01.980	3.6093199916887	5.62704039903878e-06	2.77971001395508e-05	up	2.73	3.79	3.44	0	0.52	0.29
AH01.982	1.13234599877748	6.43277427935816e-10	5.49043234534446e-09	up	6.85	6.12	5.93	2.59	3.04	3.55
AH01.985	4.95618854974848	2.17416945397542e-19	4.27677533658175e-18	up	0.88	1.53	1.65	0.07	0	0.08
AH01.987	-1.63532	0.00275880331208099	0.00771766340480061	down	0.96	0.47	0.56	1.86	2.54	2.23
AH01.992	-1.64627	0.0224158628302892	0.0480394601298035	down	0.74	0.34	0.4	1.34	2.26	1.3
AH01.994	-1.47936	0.000746436484118479	0.00239781352403166	down	0.32	0.27	0.15	0.65	0.64	0.89
AH01.996	1.15320541511346	1.07757790230886e-09	8.95958836224736e-09	up	6.06	4.66	4.46	2.79	2.07	2.48
AH01.997	2.79116359864285	6.15915597087654e-05	0.000250445202937081	up	0.62	0.57	0.92	0.14	0.09	0.09
AH01.1012	-1.29902	5.69183332108472e-17	9.37188509310066e-16	down	38.23	35.71	33.02	83.3	107.3	88.79
AH01.1013	-1.20263	2.01157463604533e-06	1.07143967754727e-05	down	1.31	1.12	0.87	2.83	2.77	2.56
AH01.1014	-2.91179	0.00227822461143059	0.0065179681013664	down	0.14	0.08	0.04	0.79	0.62	0.69
AH01.1016	-1.85742	1.58285844253922e-18	2.93946041045682e-17	down	10.42	10.32	6.47	36.38	32.66	36.67
AH01.1023	3.49022840063099	4.13767020491765e-43	2.80297195045314e-41	up	59.36	79.67	88.75	4.52	6.21	10.89
AH01.1028	-1.61403	0.00685159269844328	0.0172243676866839	down	0.34	0.44	0.28	0.91	1.1	1.43
AH01.1033	5.08414443252136	4.78420693213073e-09	3.68444998761909e-08	up	0.77	0.56	0.54	0	0.05	0
AH01.1042	1.9308675044926	1.03751157200777e-06	5.78752343705998e-06	up	2.5	3.92	2.93	1.27	0.49	0.92
AH01.1054	1.97787378918921	1.40411021743806e-34	6.54104796913422e-33	up	154.93	135.3	114.83	38.56	38.09	32.98
AH01.1058	5.46958849238019	9.88582829941143e-21	2.14649040065075e-19	up	5.56	8.78	10.41	0.19	0.07	0.35
AH01.1068	4.92043780196834	5.67748659111051e-59	7.40670028258179e-57	up	9.51	13.3	8.94	0.33	0.25	0.54
AH01.1077	7.4322687999316	7.27483824245594e-08	4.80572796835573e-07	up	0.18	0.27	0.45	0	0	0
AH01.1083	-1.64509	0.000126327498820123	0.000481185537875607	down	1.72	1.3	0.81	5.14	3.55	4.27
AH01.1084	-1.11942	2.91349890897456e-22	7.0533200824905e-21	down	22.84	24.28	23.79	56.3	54.04	53.85
AH01.1086	-1.20788	4.27599225749791e-11	4.15418043285329e-10	down	4.64	4.91	4.1	11.27	12.24	9.99
AH01.1091	3.01736172196114	1.82332758053538e-22	4.46928928432011e-21	up	5.39	6.76	6.12	0.95	1	0.44
AH01.1098	-1.1225	1.26581569772273e-07	8.09270861254219e-07	down	4.69	4.06	5.41	11.2	8.19	13.73
AH01.1101	-1.10519	0.000220965792986445	0.000801479971670488	down	0.4	0.35	0.38	0.86	0.84	0.89
AH01.1102	2.25859261516915	2.98604347597192e-21	6.7183301583807e-20	up	23.6	39.82	39.6	7.07	5.97	10.01
AH01.1107	-2.80832	0.0166218058588552	0.0371604074976189	down	0.04	0.02	0.02	0.5	0.12	0.02
AH01.1108	-1.61961	0.0113236929555343	0.026745021565785	down	0.33	0.45	0.66	2.01	1.34	1.38
AH01.1111	5.62203276607874	6.658412001011e-16	1.00123497019756e-14	up	0.88	1.24	1.21	0.03	0.02	0.02
AH01.1120	4.22001595885832	1.19812612509734e-38	6.65920410539045e-37	up	15.65	28.19	33.37	1.06	1.01	2.37
AH01.1128	-1.68698	2.65750230434446e-06	1.38618677969755e-05	down	3.99	4.77	2.66	11.25	11.04	17.13
AH01.1133	-2.02687	1.56078271140523e-13	1.92907455467162e-12	down	3.76	3.48	4.18	13.94	19.71	15.5
AH01.1134	-3.02178	1.29874198942128e-29	4.74089935056342e-28	down	0.38	0.29	0.24	2.92	2.51	2.46
AH01.1137	1.29031012341202	4.82233192100241e-11	4.65540504681386e-10	up	12.16	14.48	12.45	6.21	5.56	5.27
AH01.1138	-1.01926	2.14201776266447e-14	2.83748394779809e-13	down	9.35	8.19	7.93	17.17	19.52	18.24
AH01.1141	-3.40523	5.53020997156493e-18	9.86134344176469e-17	down	0.33	0.53	0.83	6.53	5.82	6.33
AH01.1146	-1.09007	7.68875501334261e-17	1.25251655526285e-15	down	11.28	11.21	9.83	25.17	23.86	24.43
AH01.1157	4.41249193204053	1.6920739840502e-12	1.88492175571011e-11	up	0.55	0.91	1.19	0.07	0	0.07
AH01.1158	1.93506581172166	7.188167656006e-08	4.75147498593044e-07	up	3.59	4.24	4.05	0.62	1.08	1.59
AH01.1162	-1.37737	8.38386953444832e-05	0.000331581881562229	down	0.95	0.72	1.35	2.93	3.08	2.28
AH01.1164	-1.1744	3.10342932684712e-09	2.44157710957444e-08	down	10.52	9.06	7.11	18.12	21.91	24.3
AH01.1166	6.84487994382328	4.03135346168066e-06	2.03956647359882e-05	up	0.34	0.57	1.13	0	0	0
AH01.1175	6.6977533695127	1.84336375023465e-05	8.29599622227817e-05	up	0.13	0.64	0.73	0	0	0
AH01.1183	-3.33844	0.000193479907622141	0.000710407501655316	down	0.06	0.08	0	0.61	0.53	0.41
AH01.1188	-1.37919	2.59951258517182e-09	2.06271389377253e-08	down	3.19	2.36	2.19	8.72	5.55	7.44
AH01.1192	-1.35828	1.38528760073734e-12	1.5580224741783e-11	down	8.95	7.66	9.02	20.77	27.63	21.18
AH01.1194	-3.55406	2.65578128468218e-14	3.48567821823482e-13	down	0.12	0.15	0.15	1.74	1.65	1.71
AH01.1195	-2.75725	3.5974440086667e-43	2.45102726974848e-41	down	1.11	1.09	1.09	8.55	7.5	7.82
AH01.1215	1.27471251577754	3.66566931674756e-16	5.65022720771087e-15	up	17.96	14.91	15.77	7.06	7.52	6.82
AH01.1221	3.56814799844477	1.35244605136224e-14	1.82960506747773e-13	up	1.43	2.63	2.27	0.21	0.17	0.2
AH01.1223	4.21462591604206	6.88549831577853e-16	1.03513421014639e-14	up	1.94	2.04	3.41	0.04	0.09	0.3
AH01.1224	-1.19532	7.1912194972474e-12	7.5258342803915e-11	down	3.85	3.93	3.18	8.88	6.91	11.23
AH01.1225	-1.10318	3.73667904700468e-07	2.22928893515444e-06	down	1.34	1.48	1.18	2.93	3.09	3.12
AH01.1226	-1.48532	1.14990753145144e-15	1.70261202450633e-14	down	2.11	2.69	2.15	6.62	6.33	7.81
AH01.1237	5.26606993672798	0.00433471666291364	0.011513861776068	up	0.13	0.25	0.1	0	0	0
AH01.1242	2.55654922195848	7.91510791234504e-09	5.92264514070655e-08	up	6.2	9.69	11.34	2.65	0.54	1.88
AH01.1244	1.11009225385676	4.47658372727028e-18	8.02358265884633e-17	up	160.22	188.94	217.77	92.31	93.18	93.88
AH01.1268	2.00435207721024	6.46038600973745e-08	4.3007555920966e-07	up	3.28	3.99	3.07	1.16	0.54	1.11
AH01.1269	4.27319645271615	0.00290005010374934	0.00807213200897227	up	0.91	0.7	0.61	0	0.11	0
AH01.1270	3.40755035232165	6.6605256242486e-05	0.000269226992348364	up	0.5	1.3	1.05	0.16	0.03	0.1
AH01.1271	2.69271140485332	1.45514041899199e-09	1.18939769821216e-08	up	2.27	2.03	2.29	0.19	0.32	0.56
AH01.1282	-3.291	4.85875775022346e-08	3.28506679050234e-07	down	0.14	0.13	0.03	1.12	0.73	1.42
AH01.1285	-1.20531	4.22229014188662e-07	2.50045966783112e-06	down	4.74	5.62	5.18	16.9	10.64	10.88
AH01.1294	-1.45953	1.13615104329989e-09	9.41665274957973e-09	down	1.4	1.74	1.45	4.79	3.6	5.15
AH01.1309	-1.29342	1.88000639756871e-29	6.80336801888332e-28	down	19.16	15.75	16.32	47.86	42.03	44.31
AH01.1312	4.20773928997969	8.12713485299522e-10	6.85546057299973e-09	up	1.11	1.76	1.63	0.03	0.1	0.11
AH01.1316	-5.5849	0.00296265870171077	0.00822523818831744	down	0	0	0	0.64	0.81	0.13
AH01.1323	-1.293	4.10449393259185e-08	2.80196904123301e-07	down	1.65	1.81	1.32	4.22	3.9	4.37
AH01.1339	-3.4657	5.77003126644713e-96	2.01149701094199e-93	down	1.39	1.25	1.13	15.07	13.75	15.8
AH01.1341	-1.05502	2.4966125445388e-06	1.30890163898245e-05	down	1.75	2.22	2.53	4.99	4.77	4.58
AH01.1356	1.00819625133563	3.18010165969587e-24	8.74841644655483e-23	up	44.61	43.27	50.68	26.25	22.77	24.5
AH01.1358	1.26024908157637	0.00670039616167048	0.01688350235493	up	2.28	1.91	2.09	1.07	0.96	0.77
AH01.1362	3.85616224000692	0.000723644037346238	0.00233199791205199	up	3.39	1.06	0.76	0.23	0.08	0.09
AH01.1363	2.31137169617441	0.00526151738466844	0.0136486240548964	up	2.97	1.27	1.64	0.47	0.6	0.19
AH01.1364	1.33255403504859	0.00374737042567317	0.0101278100702468	up	0.53	0.68	0.73	0.33	0.15	0.35
AH01.1367	-1.36307	1.75079422646959e-18	3.24077692362733e-17	down	10.22	11.88	9.52	28.51	27.74	30.52
AH01.1370	-2.02403	0.00289308602097033	0.00805381960941786	down	1.22	1.39	1.58	13.8	3.59	1
AH01.1374	2.16095234567518	3.75757152286966e-14	4.87265164414282e-13	up	4.52	6.53	7.11	1.32	0.95	2.1
AH01.1388	5.67991188077676	0.00182853952185349	0.00535596578426489	up	0.11	0.1	0.55	0	0	0
AH01.1393	1.43248486523982	1.07328454069471e-24	3.02690359229631e-23	up	31.77	29.31	30.02	12.22	13.1	10.54
AH01.1406	2.29582710910445	1.29316108298543e-11	1.32030357886977e-10	up	8.75	19.51	19.48	3.28	2.92	4.17
AH01.1408	1.29706359857694	2.69567248539627e-07	1.63924264423506e-06	up	16.35	10.74	9.94	4.57	6.55	4.84
AH01.1414	-1.8117	4.06116342131318e-10	3.55472178389458e-09	down	1.3	1.79	1.07	5.1	4.44	6.14
AH01.1424	1.19868806477618	2.18121869503278e-07	1.34296085640712e-06	up	5.37	6.72	6.77	2.64	2.25	3.92
AH01.1425	5.37540074053757	2.15037098444625e-49	1.94712524204909e-47	up	4.55	6.36	7.99	0.06	0.15	0.27
AH01.1431	-1.57399	0.00624203643345071	0.0158635853630486	down	0.43	0.57	0.31	0.5	0.9	2.83
AH01.1434	-2.5405	7.20446235150542e-05	0.000289127662162295	down	0.25	0.22	0.25	1.3	1.75	1.36
AH01.1435	-1.06067	7.82329651407823e-11	7.38230817866707e-10	down	2.38	2.16	1.86	4.77	4.44	5.08
AH01.1437	2.82407464536192	1.21327067273956e-18	2.27329754298021e-17	up	7.1	10.05	14.85	1.85	0.93	2.1
AH01.1438	2.10160347990566	1.31429047828308e-08	9.55639947998414e-08	up	6.62	5.46	4.67	1.73	1.14	1.34
AH01.1440	2.36560930090311	1.18693056628626e-14	1.61631712314372e-13	up	13.12	11.65	11.77	2.19	1.43	4.03
AH01.1441	-4.90757	0.0185640898990449	0.0408577966807571	down	0	0	0	0.49	0.57	0.16
AH01.1451	-1.99127	0.00078403943377737	0.00250641777316878	down	0.11	0.06	0.06	0.31	0.39	0.29
AH01.1454	-2.46908	4.00079328830857e-52	4.0491899813123e-50	down	2.25	2.01	2.1	14.46	10.11	13.28
AH01.1455	1.05217040481067	3.34886239599483e-10	2.95681884548579e-09	up	68.05	56.96	51.91	28.97	34.89	26.7
AH01.1456	1.47289151255959	0.000517931987863723	0.00172937967532851	up	1.96	2.15	2.27	0.51	0.67	1.26
AH01.1461	1.47316695378698	2.82020567632436e-18	5.14740855699108e-17	up	22.15	20.81	19.42	8.56	8.83	6.49
AH01.1470	-1.32819	1.19425988543868e-14	1.62559236033139e-13	down	4.56	4.02	3.48	9.87	11.51	10.88
AH01.1489	-1.09516	0.000104827125471421	0.000406294139798127	down	5.97	6.16	4.55	12.32	11.71	14.08
AH01.1492	-1.0862	3.73939783531675e-19	7.23103895735365e-18	down	10.5	9.08	9.66	21.87	21.42	22.99
AH01.1498	-1.38047	2.76756696896058e-09	2.19024879937289e-08	down	0.45	0.56	0.49	1.33	1.09	1.77
AH01.1500	1.38447801222482	1.79885937349618e-26	5.60468846508865e-25	up	63.51	70.4	87.08	32.67	27.64	29.97
AH01.1501	-1.34136	3.10272039251055e-15	4.44612250810772e-14	down	4.24	4.85	4.37	13.24	10.12	13.17
AH01.1510	-2.26782	0.000124227103540359	0.000473979009910722	down	0.33	0.15	0.11	1.36	0.64	1.17
AH01.1511	1.51724770571648	2.77470521289519e-05	0.000120618463532507	up	5.31	7.81	8.26	2.42	2.41	3.1
AH01.1523	-1.2272	1.50430708605176e-08	1.08538291856581e-07	down	9.83	9.45	7.97	24.17	23.94	19.87
AH01.1524	3.10042468066228	4.62541538935788e-17	7.66829103519702e-16	up	8.43	11.41	12.66	0.95	0.72	2.42
AH01.1527	-1.7666	7.91680460858312e-10	6.68883114566569e-09	down	2.7	1.38	2.18	7.3	7.59	7.9
AH01.1531	1.23707170532638	1.11904337945196e-06	6.20701600465045e-06	up	7.27	8.29	5.85	2.3	3	4.41
AH01.1533	-3.21654	1.98421733729823e-132	1.59627740917261e-129	down	13.41	13.44	11.6	119.01	131.74	130.09
AH01.1534	-1.14636	2.73818958394244e-07	1.66300228796349e-06	down	6.08	5.44	4.41	11.21	13.61	12.74
AH01.1536	-1.70002	6.59490114264403e-06	3.21571253944295e-05	down	0.4	0.53	0.45	1.32	1.85	1.56
AH01.1537	-2.92155	7.35653877675534e-65	1.11503093778115e-62	down	8.2	7.83	6.87	52.46	59.46	73.59
AH01.1546	1.60297243758363	2.57488283733609e-28	8.78119011102389e-27	up	1090.72	1033.73	1020.29	313.8	427.58	356.26
AH01.1561	-1.36301	0.00022297539515529	0.000807741949312692	down	1.07	1.84	0.8	2.74	3.56	3.82
AH01.1562	-1.55221	4.3197997749315e-17	7.18059432786626e-16	down	5.02	5.73	4.6	16.38	17.53	13.86
AH01.1565	-1.29449	0.013231621490288	0.0305667359465291	down	0.62	0.38	0.32	1.26	1.56	0.63
AH01.1566	-3.18651	1.0671922665015e-06	5.9404164572846e-06	down	0.03	0.08	0.1	1.1	0.69	0.31
AH01.1567	-1.4788	0.0217378721415285	0.0467749632014578	down	0.22	0.11	0.22	0.6	0.68	0.36
AH01.1568	5.35767565198589	6.7924172898148e-38	3.65655074225686e-36	up	4.52	5.84	4.69	0.1	0.11	0.18
AH01.1569	-1.64965	5.0850289248085e-25	1.46302414044811e-23	down	4.8	4.9	4.59	18.4	14.36	15.21
AH01.1571	1.29923987649626	2.25697146569095e-16	3.54416815495763e-15	up	13.82	14.54	12.54	5.91	5.09	6.81
AH01.1590	1.96001652643534	0.00138547726680651	0.00418638698377755	up	1.94	1.38	0.92	0.72	0.15	0.34
AH01.1593	1.66214490519001	1.12171993760383e-35	5.47340016210266e-34	up	24.61	26.49	23.77	8.08	8.08	9.07
AH01.1595	1.75367492157643	1.77768402401763e-07	1.1089538970783e-06	up	1.64	1.99	1.83	0.73	0.33	0.71
AH01.1596	1.97252368114106	1.5186241816624e-08	1.09532951033696e-07	up	0.97	1.04	1.08	0.25	0.22	0.38
AH01.1603	-1.93706	6.26130198256181e-25	1.79159461653331e-23	down	8.14	6.57	5.27	25.69	29.93	25.91
AH01.1610	1.58783373026352	5.9160067615786e-09	4.49702512766877e-08	up	3.28	3.99	5.09	1.24	1.17	1.99
AH01.1611	-1.59953	1.70738941337598e-07	1.06903497993757e-06	down	8.74	6.27	4.83	28.85	19.02	16.78
AH01.1618	-1.2506	0.00712297052231562	0.01782233742475	down	2.02	1.07	1.39	3.68	3.59	4.18
AH01.1621	1.14074997063755	3.60577883354913e-08	2.47850390848075e-07	up	53.66	42.46	35.34	21.76	22	19.85
AH01.1627	3.27221472090422	3.28495304341707e-38	1.78622879960503e-36	up	20.88	18.4	19.87	3.24	1.63	1.78
AH01.1628	2.77703832568004	3.61609553334888e-63	5.30163539059912e-61	up	54.65	46.87	43.93	6.83	7.94	7.77
AH01.1634	4.37325084899446	3.08602591888349e-08	2.14426006433329e-07	up	1.34	1.28	2	0.2	0	0.06
AH01.1637	3.32558162335859	1.52303706443741e-44	1.09599284166797e-42	up	40.47	54.59	59.41	6.4	3.04	7.21
AH01.1639	-1.28149	2.66079726380341e-05	0.00011605270612613	down	4.15	5.58	4.66	10	14.2	12.76
AH01.1650	-2.41076	0.00782243066385237	0.0193449012436642	down	0.08	0.03	0.05	0.54	0.2	0.2
AH01.1664	-1.88481	6.73176755468457e-25	1.92095686246683e-23	down	2.85	3.05	2.6	11.92	11.45	10.09
AH01.1671	-1.08337	7.08293083699159e-12	7.42117064653903e-11	down	12.69	11.45	10.46	25.54	27.28	25.31
AH01.1675	1.08885452443794	1.34257694706311e-19	2.69244817603739e-18	up	219.6	195.89	212.45	102.98	114.28	96.32
AH01.1678	-5.16877	0.00953212166590967	0.0230103368463157	down	0	0	0	0.35	0.08	0.11
AH01.1680	-1.00555	7.45685292264599e-13	8.61726557819587e-12	down	9.43	7.92	7.63	17.47	19.04	16.9
AH01.1685	-1.04284	0.000795060080502715	0.00253789006422864	down	1.05	0.61	0.71	1.67	1.7	1.85
AH01.1689	-1.06212	0.00182835452324477	0.00535592392202087	down	2.7	3.29	2.53	4.64	6.99	7.2
AH01.1695	1.20018261965554	2.72262135501397e-19	5.31563441279174e-18	up	86.9	76.71	66.94	35.47	36.33	35.21
AH01.1696	5.08630643178588	1.96738396112803e-32	8.19199360058289e-31	up	4.87	7.45	9.58	0.13	0.11	0.44
AH01.1698	-2.48677	3.67694076333087e-05	0.00015615348106384	down	0.4	0.55	0.46	4.4	2.04	2.04
AH01.1702	-1.51458	0.0001388847846028	0.000525191046994438	down	1.11	0.88	0.83	1.87	3.3	3.39
AH01.1703	-1.07103	6.72394154240285e-05	0.000271440640623893	down	1.56	1.1	1.4	3.26	2.7	3.22
AH01.1709	-1.4931	3.79088806901205e-25	1.09925243221121e-23	down	10.97	11.25	9.57	32.79	30.78	31.98
AH01.1722	5.57763315592909	0.0021494681328159	0.00619052346861566	up	0.04	0.04	0.17	0	0	0
AH01.1725	1.98437191018534	2.85682670407034e-16	4.44497584131946e-15	up	16.97	21.18	19.98	3.96	3.8	8.03
AH01.1741	-1.38439	1.35383432707391e-14	1.83049136013548e-13	down	9.54	8.63	6.66	22.8	24.33	21.97
AH01.1742	-1.12762	8.10920412128285e-12	8.45129643930409e-11	down	8	8.45	8.89	19.91	19.01	20.1
AH01.1743	2.25591146005219	8.09216536372738e-76	1.67585272796664e-73	up	156.62	159.84	188.16	43.46	33.41	36.08
AH01.1747	-5.67501	3.41414873477256e-13	4.08227578328845e-12	down	0.37	0.09	0.27	25.82	7.14	7.68
AH01.1754	1.1320209518138	9.42322310730981e-12	9.75110900368883e-11	up	25.01	27.27	33.73	12.27	15.7	13.57
AH01.1763	-4.36606	2.60946718657261e-43	1.78370442219424e-41	down	0.43	0.37	0.53	11.56	7.63	10.53
AH01.1771	-1.02511	1.53025687833067e-11	1.5512700987924e-10	down	4.04	3.35	3.37	7.6	7.61	8.19
AH01.1776	2.38525773067367	1.95937426145075e-05	8.77780644720743e-05	up	1.32	0.76	1.19	0.21	0.15	0.32
AH01.1778	-5.06409	0.0105789419052163	0.0252147454914088	down	0	0	0	0.11	0.08	0.2
AH01.1779	-1.99346	1.89223134218868e-22	4.63456349423653e-21	down	2.2	1.77	1.7	7.05	8.28	8.76
AH01.1782	3.14589328752919	0.00215369793800692	0.00620042877637798	up	0.14	0.21	0.49	0.06	0.01	0.03
AH01.1783	-1.34804	7.46207751570562e-07	4.25522868148425e-06	down	2.01	2.64	2.83	8.28	4.24	7.97
AH01.1800	-2.12366	3.18268922254504e-12	3.46124347859101e-11	down	0.49	0.47	0.48	2.6	2.16	2
AH01.1801	2.60158699186028	1.133166519172e-05	5.30999918438079e-05	up	0.58	0.33	0.44	0.05	0.06	0.12
AH01.1804	2.51499922297474	3.1163198818928e-44	2.21209358132096e-42	up	15.41	13.74	15.04	2.16	3.13	2.89
AH01.1806	1.58939920895189	1.03048374323518e-08	7.58864627250408e-08	up	3.41	5.57	5.19	1.66	1.16	2.24
AH01.1810	1.50532921030378	1.8901685146116e-33	8.33507198115795e-32	up	15.04	13.97	15.29	6.54	4.92	5.25
AH01.1819	1.39070210820404	6.88989537173707e-07	3.94363709364682e-06	up	15.8	23.75	17.95	7.1	7.75	8.45
AH01.1821	3.40364452975513	8.43916306795288e-14	1.06486523730956e-12	up	24.35	15.54	14.58	2.76	0.71	2.23
AH01.1822	3.22527399794182	3.57262151505005e-24	9.78533391834965e-23	up	25.32	23.02	22.7	1.72	3.41	2.79
AH01.1823	1.07647596251464	9.65958390393111e-19	1.82242600713072e-17	up	474.32	610.93	521.95	257.12	267.89	287.68
AH01.1827	-1.35123	0.0121956924079751	0.0285142468834545	down	0.46	0.53	0.5	1.8	0.82	1.46
AH01.1831	1.09078798341427	5.78536704032596e-23	1.46857516901478e-21	up	253.78	315.42	300.67	148.78	131.78	155.83
AH01.1834	-1.23882	4.18138544500408e-09	3.24529297061232e-08	down	3.16	2.71	2.51	7.29	7.9	5.84
AH01.1843	-5.13456	3.02265995767114e-05	0.000130493231746725	down	0	0.08	0.08	5.22	0.31	0.52
AH01.1845	-1.24113	8.99235689689783e-09	6.68091872223939e-08	down	19.24	17.37	13.28	56.71	36.68	33.08
AH01.1850	1.82861425168765	0.000890667971037177	0.00281502040810833	up	3.62	2.21	1.8	0.2	0.98	1.1
AH01.1860	-1.28329	0.000956141408615751	0.0030009439999319	down	0.48	0.71	0.56	1.52	1.72	1.26
AH01.1865	1.10236692715513	4.31731235858399e-09	3.34499753674707e-08	up	25.05	29.75	29.7	14.14	11.54	16.47
AH01.1881	1.29845624944019	0.00156752934406753	0.00467189876571163	up	0.89	1.01	1.73	0.51	0.51	0.54
AH01.1885	2.33526772995402	4.5111593104901e-08	3.06358492135556e-07	up	1.74	1.61	1.61	0.42	0.18	0.48
AH01.1890	1.02380777686722	3.76858340216369e-15	5.35746734222409e-14	up	173.75	218.11	178.6	94.77	98.3	106.15
AH01.1910	-2.95482	5.18524951190886e-29	1.83000228837053e-27	down	1.07	1.05	1.22	7.43	10.26	9.77
AH01.1912	-1.46633	4.96149698410711e-05	0.000205284145953265	down	3.77	1.84	3.09	7.11	10.97	7.34
AH01.1939	3.33680127717372	0.000309397033069951	0.00108639324844567	up	1.07	1.67	1.1	0.27	0.15	0
AH01.1940	1.36324710846476	1.03068012340268e-14	1.41212178479297e-13	up	4.81	4.64	5.63	2.33	1.85	2.1
AH01.1943	2.83827955429757	9.98261854315788e-06	4.71835879469085e-05	up	1.09	1.27	0.82	0.15	0.04	0.31
AH01.1944	2.97204641752046	1.49673065545091e-15	2.19182843942927e-14	up	4.24	6.27	7.07	0.83	0.5	1.09
AH01.1959	-1.16753	6.69529379749513e-05	0.000270458147156443	down	2.35	1.78	1.5	3.47	4.4	5.66
AH01.1964	-1.94868	1.16976155157751e-36	5.98715639163854e-35	down	11.47	8.64	8.62	41.61	40.71	35.95
AH01.1996	2.21275209771661	3.32224424680828e-22	8.01502600873584e-21	up	23.39	24.8	21.33	5.09	6.67	4.08
AH01.1999	-1.30499	0.000227038722003154	0.000821039638410439	down	0.43	0.45	0.48	1.21	1.18	1.19
AH01.2030	1.12135370478214	5.86234946660791e-06	2.88791355809111e-05	up	4.84	5.89	6.54	2.49	2.19	3.82
AH01.2031	6.30205005907724	1.69385263597158e-26	5.28276604906643e-25	up	4.51	8.24	9.7	0	0.05	0.24
AH01.2032	-1.00945	8.07610599455174e-08	5.30044609515868e-07	down	11.38	10.99	12.38	29.36	24.74	20.45
AH01.2037	1.30204266660369	4.54551819668733e-05	0.000189446909432871	up	3.87	4.14	3.86	1.83	1.76	1.54
AH01.2038	1.78498830738015	5.04905559262121e-24	1.36977189121047e-22	up	31.93	30.39	25.75	7.53	9.54	10.11
AH01.2042	-1.22358	0.000458919823862784	0.00155199239813472	down	1.41	0.87	1.15	3.18	2.77	2.64
AH01.2043	-1.41518	8.53136545049515e-13	9.8066162670557e-12	down	15	10.8	10.12	32.85	38.33	30.74
AH01.2048	-2.84251	3.68372645050678e-05	0.000156406952276406	down	0.03	0.13	0.09	0.77	0.49	0.71
AH01.2051	2.43142829062763	6.46614230165131e-10	5.5166611751002e-09	up	1.3	1.4	1.37	0.37	0.14	0.32
AH01.2062	7.39046949691226	6.22429548818396e-07	3.5872018909216e-06	up	0.2	0.52	1.34	0	0	0
AH01.2074	4.37576888484567	0.00233513116521552	0.00666285379307356	up	0.47	0.74	1.14	0	0.11	0
AH01.2075	7.15144792254472	2.74297898843455e-06	1.42650365924307e-05	up	0.16	0.04	0.34	0	0	0
AH01.2076	1.24662164625658	0.00050780881797152	0.00170001084761593	up	2.73	4.18	5.13	1.87	1.2	2.37
AH01.2081	1.41867631404572	0.00390908275664401	0.0105118895641488	up	0.6	0.89	1.14	0.23	0.32	0.49
AH01.2082	-1.0148	4.40583540422235e-16	6.72994575498911e-15	down	8.82	8.19	7.84	19.78	16.38	17.58
AH01.2086	-1.51759	5.66005264769628e-13	6.6213330283919e-12	down	2.34	2.1	1.92	6.25	6.65	6.55
AH01.2090	-1.09252	2.2458289259998e-07	1.38054236977358e-06	down	4.94	5.62	3.74	11.21	10.82	10.55
AH01.2092	-1.99182	1.70905397669327e-17	2.93414875615603e-16	down	3.59	3.73	3.43	21.76	11.25	13
AH01.2101	1.23210109473628	1.3869487710342e-05	6.39322966152912e-05	up	11.75	11.76	10.73	4.42	3.2	8.13
AH01.2113	-1.26386	5.39219925822201e-13	6.31977032972416e-12	down	5.7	5.24	5.68	14.44	15.35	12.6
AH01.2114	4.16114005448332	0.000709065448558461	0.00228960309252526	up	0.12	0.59	0.66	0.09	0	0
AH01.2121	1.32966235696864	2.50711057742686e-05	0.000109907215826139	up	1.28	1.95	1.98	0.82	0.56	0.84
AH01.2125	2.32347021593102	1.99951460144652e-15	2.90371537238531e-14	up	30.56	32.05	26.69	9.47	4.78	5.11
AH01.2130	-4.06004	1.16126173935607e-48	1.01772589587421e-46	down	0.35	0.4	0.4	8.46	5.52	6.34
AH01.2146	1.01243495849475	2.83804066009235e-06	1.47337678018362e-05	up	49.96	29.4	27.24	18.7	16.73	21.25
AH01.2155	-1.18798	2.50252638370704e-06	1.31167332590725e-05	down	2.67	1.95	2.72	5.42	5.98	6.43
AH01.2180	-2.28465	0.00676293406107329	0.0170253595575844	down	0.18	0.08	0.02	0.61	0.36	0.53
AH01.2188	1.53773123841102	4.37830917136004e-21	9.75288961671433e-20	up	42.73	35.11	35.74	12.67	15.22	13.65
AH01.2201	-1.89396	0.000149246688154774	0.00056059078664624	down	1.4	0.94	0.89	4.74	4.54	3.56
AH01.2215	1.34154103964606	6.43985764443328e-05	0.000261064065629684	up	5.88	5.24	4.19	1.69	1.51	3.31
AH01.2234	-3.53594	1.79964598252604e-05	8.11321110737185e-05	down	0.07	0.13	0.12	2.6	1.2	0.23
AH01.2237	-1.26435	2.26816911261963e-12	2.49872914004357e-11	down	8.34	7.61	7.27	19.64	19.09	20.86
AH01.2243	-1.32243	0.0170508772333475	0.0379910714906989	down	0.3	0.37	0.42	0.97	0.82	1.15
AH01.2245	1.67582375589196	0.00196583074055301	0.00571647800962515	up	1.61	1.69	1.58	0.34	0.81	0.43
AH01.2247	2.62936687019304	0.00722186008985614	0.0180402755031239	up	0.78	1.39	1.52	0.12	0	0.52
AH01.2258	3.39743128885691	4.47384811525425e-10	3.89367502402502e-09	up	3.77	6.25	5.27	1.04	0.11	0.46
AH01.2264	-2.8311	1.2610429879847e-14	1.71203910636175e-13	down	0.38	0.24	0.44	2.94	2.09	2.97
AH01.2269	-1.34669	8.11000715582912e-17	1.3187430656343e-15	down	19.95	18.83	16.3	50.69	55.95	42.17
AH01.2273	-1.76304	0.000939487775258742	0.00295429004748113	down	0.84	0.88	0.98	2.28	2.95	4.53
AH01.2274	3.1705130884475	0.00101685115480552	0.00317023947752005	up	0.46	1.3	0.57	0	0.13	0.14
AH01.2279	1.20599390841129	7.08982554127167e-15	9.84262284767251e-14	up	233.13	191.17	197.42	88.83	110.12	86.91
AH01.2280	1.77658519077656	7.02331570965693e-25	2.00051321280514e-23	up	264.5	229.76	195.95	61.62	83.47	68.7
AH01.2282	3.33791843224965	1.0742781445823e-33	4.78091869308789e-32	up	28.69	23.81	19.56	2.37	3.24	1.91
AH01.2283	1.41348317718967	5.27794328722051e-05	0.000217217118956573	up	4.35	3.47	3.1	1.17	1.87	1.28
AH01.2290	2.76133026326192	1.26131372010503e-61	1.77460618691908e-59	up	79.96	66.98	65.24	9.62	12.01	11.59
AH01.2292	2.12745357922234	4.65652756730531e-22	1.11228437323338e-20	up	16.74	18.55	15.25	4.09	4.48	3.72
AH01.2293	3.76400618487068	9.4746214212636e-12	9.80267921161238e-11	up	12.56	10.74	7.37	1.67	0.67	0.15
AH01.2296	4.27640284656831	3.66704884784116e-41	2.30799714345068e-39	up	32.41	23.48	20.35	1.52	1.8	0.84
AH01.2297	1.64836684820354	6.891530011025e-28	2.30759609494033e-26	up	124.09	109.66	97.8	34.8	41.24	36.39
AH01.2302	-2.62628	4.00850762664484e-37	2.08223388718513e-35	down	13.38	13.36	7.95	67.03	77.32	84.59
AH01.2305	-1.18046	1.94281881589272e-18	3.58353558780918e-17	down	15.91	16.78	15.63	40.68	31.85	44.94
AH01.2316	1.1716326523558	0.000751960886956795	0.00241358289803268	up	6.94	7	5.04	2.58	4.26	2.02
AH01.2318	1.97395004729898	6.70396751809296e-08	4.45157631492416e-07	up	3.15	5.14	5.5	1	0.67	2.12
AH01.2332	1.1586	2.31700552464835e-06	1.21993704205138e-05	up	5.22	5.06	5.16	2.54	2.68	2.12
AH01.2333	1.32277438979289	0.00261341004710812	0.00735354829182704	up	6.81	5.04	3.35	1.45	1.67	3.41
AH01.2342	1.36822064570532	1.40478576899481e-05	6.46879775478273e-05	up	4.46	4.87	3.36	1.65	1.51	2.1
AH01.2345	-1.01148	0.000239816108597039	0.000862524262879818	down	3.08	3.69	2.12	6.29	4.75	8.26
AH01.2355	1.29326765049421	0.000142174993628574	0.000536501344049131	up	1.54	1.35	1.48	0.81	0.56	0.55
AH01.2376	-1.19329	7.52999647173741e-18	1.32801371164003e-16	down	6.2	5.32	6.57	15.11	12.47	16.72
AH01.2399	1.25302314223083	3.25744871426871e-09	2.55538521847156e-08	up	8.12	10.47	10.63	4.48	3.28	5.41
AH01.2418	1.16859098377959	1.92125994769915e-08	1.36734787022935e-07	up	10.29	10.6	11.76	4.25	5.1	6.08
AH01.2423	7.08433709042649	3.41118655089872e-07	2.04658147116258e-06	up	0.59	0.79	0.71	0	0	0
AH01.2432	-1.80717	0.0216866806401148	0.0466808181314216	down	0.37	0.23	0.22	0.8	1.07	1.19
AH01.2449	-1.26297	1.17164928675071e-05	5.47724001665851e-05	down	1.5	1.07	1.37	3.14	3.55	3.44
AH01.2463	2.98729210903739	7.31804459442387e-16	1.09543725739527e-14	up	16.39	25.6	19.36	1.21	2.93	4
AH01.2473	9.6742209118924	3.34194800985359e-15	4.7693253950037e-14	up	2.03	1.32	2.1	0	0	0
AH01.2477	-1.86024	3.47477244466152e-06	1.77645405656274e-05	down	1.09	0.91	1.11	3.38	4.18	4.45
AH01.2500	2.5611198703568	0.00822256412711975	0.0202361824185698	up	0.55	0.76	0.46	0	0.05	0.28
AH01.2501	2.05015013052355	5.67192192780223e-07	3.29128876915087e-06	up	4.48	5.15	5.2	0.68	0.8	2.38
AH01.2502	3.30573840055047	1.07251958343986e-24	3.02610628870734e-23	up	3.67	6.41	7.64	0.79	0.34	0.81
AH01.2503	1.77730804455617	1.60864158599056e-06	8.70567136877168e-06	up	0.48	0.46	0.48	0.15	0.14	0.15
AH01.2504	1.16632749478146	0.000180432376911806	0.000666870753399446	up	2.37	2.32	2.86	1.07	1.27	1.22
AH01.2510	1.05077568727372	2.26604194059331e-05	0.00010027087777465	up	42.32	39.76	33.76	17.23	13.16	29.97
AH01.2512	1.70651144469048	0.00475732872085213	0.0124988434614583	up	0.5	0.42	0.52	0.16	0.17	0.14
AH01.2513	-1.23345	0.000262479467112789	0.000936414040669027	down	0.99	0.91	1.52	4.18	1.84	2.6
AH01.2516	-3.34724	0.00549440899383454	0.0141736552667263	down	0.07	0.09	0	0.65	0.77	0.38
AH01.2517	3.51023116106236	9.79459728609424e-22	2.28479918104987e-20	up	4.01	7.65	4.35	0.42	0.45	0.62
AH01.2520	7.70978392697661	7.90994608760474e-09	5.92019462067268e-08	up	0.57	0.87	1.11	0	0	0
AH01.2521	-1.08283	1.33119834170026e-10	1.22643805522965e-09	down	3.33	3.24	3.58	7.13	7.54	8.23
AH01.2522	-1.26558	4.01032291645566e-20	8.33270738435736e-19	down	13.01	15.61	13.32	40.07	30.65	37.28
AH01.2526	3.55271828500902	4.44252661515198e-05	0.000185598232423959	up	0.12	0.25	0.2	0.01	0.03	0.01
AH01.2527	-1.07062	0.00156852591771147	0.00467421766331361	down	0.32	0.21	0.24	0.58	0.54	0.59
AH01.2537	1.90685909165441	0.000501213912121829	0.00167936634908398	up	8.39	11.1	8.03	3.26	0.52	4.29
AH01.2540	1.36752841669717	1.59043584719443e-18	2.95178495745196e-17	up	431.02	421.75	318.65	153.04	137.51	196.75
AH01.2542	-1.7978	3.6723860295397e-47	2.97728970741106e-45	down	6.88	8.21	7.05	28.72	26.61	26.74
AH01.2553	4.01741665156537	5.31348013550782e-16	8.04587062024893e-15	up	3.53	6.68	7.04	0.21	0.13	0.81
AH01.2556	1.58504209377112	7.7038746861666e-10	6.51682578264969e-09	up	4.86	6.86	6.43	2.17	2.19	2.07
AH01.2557	3.58979	7.18206717580809e-35	3.39875350891371e-33	up	17.9	25.69	25.5	1.21	1.63	3.28
AH01.2572	-2.47976	5.81974207162784e-19	1.11338053352026e-17	down	4.36	3.62	3.07	21.66	29.07	14.36
AH01.2577	-1.16833	3.77324746589058e-11	3.68572973979816e-10	down	8.38	9.67	9.81	25.82	17.17	24.19
AH01.2578	5.39140450668197	0.00440061218239156	0.0116696282992465	up	0.12	0.03	0.23	0	0	0
AH01.2580	10.363891379913	2.45292578774716e-17	4.15441547047596e-16	up	3.34	5.81	6.48	0	0	0
AH01.2581	-6.44476	2.12779542943897e-21	4.84995144196495e-20	down	0.02	0	0.06	2.74	3.06	2.21
AH01.2582	-1.8236	2.15376029284298e-07	1.32824037715869e-06	down	3.3	1.54	1.84	8.83	7.11	9.57
AH01.2592	1.22496367759511	0.00546568639420831	0.0141076805247243	up	1.93	2	2.08	1.04	0.79	0.93
AH01.2593	-1.33076	0.00200992543525504	0.00583038189082163	down	0.16	0.2	0.22	0.4	0.63	0.5
AH01.2594	2.00945110845699	2.04794528080588e-58	2.60666463226306e-56	up	33.63	35.65	33.66	8.52	7.89	10.95
AH01.2610	5.20439555526368	0.0232205002070227	0.0494547869528112	up	0.42	0	0.9	0	0	0
AH01.2656	-1.13215	0.000987350787031664	0.00308777781640852	down	0.87	0.83	1.01	2.03	1.98	2.3
AH01.2662	-1.34212	0.000904304639980948	0.00285352087693878	down	3.12	1.33	1.74	5.36	6.7	4.65
AH01.2664	-2.68842	7.63108545462693e-71	1.35651731523467e-68	down	5.87	6.26	6.24	38.72	46.13	40.83
AH01.2667	-1.98345	2.11109141717583e-13	2.57575318739613e-12	down	0.79	0.77	0.75	3.43	3.3	3
AH01.2683	-1.62271	0.0104071811483526	0.024858232159382	down	0.61	0.52	0.81	1.26	1.49	3.65
AH01.2686	-1.48929	4.31776491251092e-37	2.24102355880943e-35	down	79.07	99.56	92.75	260.08	276.81	274.13
AH01.2689	-2.21471	1.2658738590021e-26	3.9756548875066e-25	down	1.14	1.02	1.16	5.89	5.08	5.55
AH01.2695	-1.76732	4.92724779174453e-44	3.45844294107348e-42	down	3.16	3.04	2.93	11.49	10.44	11.3
AH01.2700	-2.91202	0.0121943219778279	0.0285126394197825	down	0.02	0.02	0.02	0.42	0.06	0.09
AH01.2711	5.1082233027638	2.59550918105998e-20	5.44709702714093e-19	up	9.33	16.76	21.6	0.25	0.43	0.8
AH01.2716	1.30735229245373	5.69467935235148e-11	5.45948505728686e-10	up	13.93	14.26	10.26	5.31	5.5	5.76
AH01.2717	-2.24014	2.57568060089317e-12	2.82509976762885e-11	down	0.9	1.13	1.27	5.79	5.75	5.01
AH01.2728	-3.8368	2.79555989653715e-19	5.45464500956799e-18	down	0.15	0.24	0.07	2.56	1.82	2.68
AH01.2730	-7.33335	1.51315520767324e-07	9.55236310679031e-07	down	0	0	0	3.25	1.78	1.68
AH01.2733	-1.86537	1.24060756315546e-23	3.29028421758264e-22	down	2.38	1.95	2.12	7.98	8.53	8.61
AH01.2734	-5.15177	2.59587695622663e-08	1.81778014734093e-07	down	0.02	0	0.11	1.86	2.34	0.73
AH01.2756	2.08128220865657	5.73097464640988e-52	5.75389854499552e-50	up	83.49	66.69	71.38	16.38	18.58	20.84
AH01.2773	-1.79555	6.63539800278053e-09	5.01169023440633e-08	down	1.29	1.66	1.37	4.65	6.71	4.46
AH01.2774	4.7529354248187	1.78366654878681e-42	1.17568357076021e-40	up	11.57	15.92	19.12	0.27	0.48	1.08
AH01.2777	-1.7012	5.28515612836384e-33	2.28719687624021e-31	down	10.59	9.95	10.08	41.57	30.14	34.99
AH01.2780	-1.0692	3.12832964738393e-08	2.17187474328628e-07	down	9.6	7.43	7.22	19.29	16.13	19.17
AH01.2783	2.98595499784921	6.20371754738133e-57	7.4008227395091e-55	up	58.1	46.33	45.94	6.62	7.81	5.67
AH01.2796	2.36486875476338	7.81247450495919e-21	1.71110916295354e-19	up	7.44	9.4	10.98	2.49	1.11	2.23
AH01.2806	-3.98861	1.77743608436637e-08	1.26988630643276e-07	down	0.02	0.09	0.03	0.69	1.05	0.73
AH01.2811	4.68833591209585	0.000464581077685771	0.00156927720432697	up	0.6	0.56	0.63	0	0	0.07
AH01.2826	1.25081427820291	1.16328181399648e-06	6.43930256071622e-06	up	6.82	8.2	8.88	2.94	2.59	5.24
AH01.2827	1.09205965388322	1.48996149889029e-28	5.14274389743485e-27	up	52.11	56.99	57	26.57	26.5	30.02
AH01.2840	1.01532594629979	6.01503630176435e-06	2.95639952953484e-05	up	7.19	6.55	6.65	3.21	3.27	4.29
AH01.2854	-2.08322	2.67567935437284e-17	4.51462434759063e-16	down	1.12	1.27	1.42	6.47	5.12	5.65
AH01.2857	1.73520601423808	6.40328457651191e-44	4.48444316044779e-42	up	256.26	247.07	251.71	89.68	83.15	68.55
AH01.2864	-2.12817	0.000201501930228887	0.00073697302103297	down	0.54	0.4	0.14	2	1.09	2.03
AH01.2866	5.66122051031131	0.00115735273937359	0.00355929643186103	up	0.7	0.23	0.34	0	0	0
AH01.2879	-1.4323	4.43199261486888e-23	1.1328209229451e-21	down	13.71	12.44	13.69	35.79	39.61	38.99
AH01.2882	3.50429488883088	3.24916389630506e-29	1.15975560007476e-27	up	3.48	6.22	6.79	0.54	0.32	0.72
AH01.2884	-1.43051	1.17382423832405e-22	2.91136248833338e-21	down	15.14	14.86	13	44.82	41.45	37.38
AH01.2889	1.56029713872246	1.42851933787296e-10	1.31128713357999e-09	up	3.27	3.27	4.75	1.33	1.28	1.45
AH01.2913	-2.44755	4.36459936486695e-73	8.34995762638417e-71	down	8.23	8.83	7.96	47.05	50.19	48.05
AH01.2914	-1.11234	3.257946994273e-10	2.88222436050516e-09	down	10.37	12.08	11.48	32.54	23.16	22.73
AH01.2915	-1.77703	2.62483368182425e-07	1.59786877701273e-06	down	0.6	0.5	0.54	1.7	2.74	1.43
AH01.2917	-1.1635	7.7931529682256e-09	5.83765487353654e-08	down	4.94	7.39	6.93	14.71	16.84	14.12
AH01.2921	-2.42382	2.18406112938585e-16	3.43569405537634e-15	down	0.37	0.53	0.46	3.07	2.24	2.44
AH01.2929	-1.14054	0.00435090969231666	0.0115539391956357	down	2.81	1.39	1.3	5.56	3.02	4.61
AH01.2931	-1.55031	0.000336239588419312	0.00117002352206021	down	1.93	1.67	1.32	4.05	6.63	4.59
AH01.2944	-1.22554	1.54083796237145e-14	2.0708413394476e-13	down	12.79	12.06	12.83	31.69	25.03	37.87
AH01.2945	1.42806705967899	3.89928879002701e-07	2.31990491679335e-06	up	8.6	12.99	11.22	2.87	4.18	5.92
AH01.2947	-2.5391	6.45866047963093e-41	4.01665951533044e-39	down	5.31	6.83	6.24	41.41	28.04	45.21
AH01.2948	-6.05938	5.83732352918849e-12	6.16757116444818e-11	down	0.05	0.07	0	3.37	1.58	4.38
AH01.2950	-1.74249	9.90561056653932e-07	5.54237238564728e-06	down	1.12	1.17	1.07	4.75	4.32	2.92
AH01.2952	-1.54883	8.65248510846664e-20	1.75880609185708e-18	down	15.3	16.8	16.38	48.17	39.13	64.97
AH01.2956	-1.15945	0.0207408490937081	0.0449393418953139	down	1.18	1.16	0.61	1.24	1.92	3.91
AH01.2958	1.82927290077597	9.30204526635872e-41	5.75077182723162e-39	up	127.59	113.79	97.45	38.81	31.04	32.21
AH01.2960	-1.18448	5.96758924407819e-06	2.93491829348622e-05	down	4.15	2.82	2.66	6.34	7.59	9.46
AH01.2962	-1.15575	0.000200469226562833	0.000733623605692995	down	3.09	3.65	3.14	10.31	6.73	6.58
AH01.2964	8.12591503769681	3.85625078132798e-14	4.997516243873e-13	up	6.01	8.76	10.44	0	0	0.09
AH01.2967	1.59429754159479	1.97109947737784e-24	5.50206815860584e-23	up	21.92	17.83	18.93	6.37	7.58	6.69
AH01.2969	2.57632956186604	5.03278593489646e-09	3.86450461838905e-08	up	2.68	2.92	2.72	0.37	0.33	0.8
AH01.2972	-1.06577	6.85735676381264e-17	1.12232430080658e-15	down	23.65	19.56	18.99	47.75	45.42	45.85
AH01.2979	1.66358323882595	5.18165828137024e-06	2.57496711293343e-05	up	43.79	55.49	37.89	11.84	7.24	27.97
AH01.2985	-8.76029	3.19153300973604e-12	3.4690576192783e-11	down	0	0	0	5.25	5.39	6.73
AH01.2991	1.01241590262867	0.0062774541134134	0.0159432648891687	up	13.5	11.2	6.85	3.25	6.28	7.09
AH01.2995	3.38364020357935	2.14091557904516e-35	1.0365929983417e-33	up	5.24	5.36	5.14	0.48	0.54	0.58
AH01.2996	1.4755839070996	0.00372621752068162	0.0100780203190712	up	0.7	1.1	1.16	0.31	0.17	0.68
AH01.2997	-1.38051	1.60699838922315e-10	1.4673915733957e-09	down	2.75	2.03	3.06	6.68	6.59	8.55
AH01.3009	-1.09813	1.09375890360055e-08	8.03387231662584e-08	down	5.21	5.87	4.93	14.03	10.17	12.56
AH01.3013	1.39943822853491	0.000311149365389493	0.00109210329333207	up	4.43	4.25	3	1.09	1.57	2.04
AH01.3023	3.1581878796537	3.26207207484872e-35	1.56017547787162e-33	up	5.31	7.22	8.86	0.85	0.93	0.76
AH01.3024	-3.79281	1.20344742162214e-107	5.55267100785213e-105	down	2.77	2.87	3.4	45.46	48.03	39.51
AH01.3028	1.0742024101566	2.53395227856107e-13	3.07019705502427e-12	up	46.79	45.71	42.8	20.62	19.96	28.19
AH01.3031	1.02312195728451	8.47097034854471e-09	6.31298562198552e-08	up	38.18	33.03	25.93	20.01	15.56	15.65
AH01.3035	-1.21481	1.86858573650093e-09	1.51119673882502e-08	down	2.03	2.35	2.3	6.2	4.98	5.41
AH01.3040	2.20621780384107	5.36103447271169e-08	3.60678581711867e-07	up	5.05	4.56	5.96	2.11	0.59	0.98
AH01.3042	-4.68624	0.00556764293312822	0.0143395827472417	down	0	0.03	0	0.19	0.43	0.33
AH01.3043	-1.87112	0.0131503842568193	0.0304036922779342	down	21.78	22.03	20.51	181.07	41.68	31.69
AH01.3046	1.57235783347191	3.16306504153735e-12	3.4416911974418e-11	up	9.43	8.67	9.29	2.87	2.71	4.27
AH01.3055	-5.45485	0.00338601737483895	0.0092568548891711	down	0	0	0	0.31	0.08	0.13
AH01.3060	-1.0857	1.4383342313442e-09	1.17612031557009e-08	down	4.34	4.93	4.65	9.83	9.49	12.21
AH01.3063	-1.91413	0.000170942711462884	0.000634262957917217	down	0.12	0.14	0.19	0.66	0.6	0.53
AH01.3066	-3.22572	8.71257772712401e-38	4.66479737523065e-36	down	0.5	0.74	0.41	5.39	5.81	5.28
AH01.3070	1.67747866908855	1.80838614166077e-20	3.83884405917501e-19	up	237.2	385.07	393.89	113.99	98.36	127.07
AH01.3078	-1.15337	1.67378478635043e-10	1.5263769124181e-09	down	29.16	34.09	37.11	78.92	56.9	104.04
AH01.3084	1.57635588815888	2.48655410256944e-25	7.30483473484233e-24	up	30.48	24.92	26	9.91	9.99	9.17
AH01.3087	-1.10079	2.09775124993585e-22	5.12393503049725e-21	down	59.85	57.65	53.48	133.73	130.69	126.64
AH01.3089	-1.80358	8.28813431232227e-21	1.810865000342e-19	down	6.79	5.73	5.55	26.08	20.35	21.15
AH01.3101	1.79730109431163	3.52294576524488e-11	3.45198074280318e-10	up	2.86	3.42	3.55	0.92	0.85	1.25
AH01.3102	1.63470080090776	7.34342506849107e-27	2.34384497989733e-25	up	127.73	112.17	121.74	39.39	47.86	36.16
AH01.3104	-1.86607	0.00628606461813082	0.015963343779185	down	0.29	0.14	0.24	0.83	0.8	1
AH01.3105	-1.80912	1.11316135973488e-14	1.52180556260052e-13	down	4.22	3.79	4.45	16.69	16.17	13.63
AH01.3107	1.52482669438255	6.15247111268929e-05	0.000250205808374111	up	4.8	5.63	6.13	1.24	1.23	3.72
AH01.3110	-1.22781	5.21419560805741e-06	2.59017395824574e-05	down	2	3.13	3.69	8.88	5.75	7.4
AH01.3111	-2.68161	6.84031681607962e-93	2.16782767782321e-90	down	21.01	17.81	16.6	135.34	123.49	121.18
AH01.3112	1.56762595397013	1.38423077621997e-06	7.57284055865765e-06	up	9.23	6.06	6.63	1.88	2.9	3.04
AH01.3117	-1.00343	1.51386197940334e-06	8.23392902899886e-06	down	5.1	5.06	4.94	10.35	9.21	12.88
AH01.3120	-2.71019	1.55638284483977e-17	2.68157670273738e-16	down	1.25	1	0.87	7.2	5.84	9.01
AH01.3121	-1.36708	3.67528024282562e-22	8.84293846768818e-21	down	49.81	40.77	44.07	139.18	123.6	107.44
AH01.3124	-3.58483	1.44677634639414e-116	8.17884826452545e-114	down	12.38	8.68	9.04	138.15	126.33	122
AH01.3125	2.59591807038334	1.57558545309279e-17	2.71391674942555e-16	up	13.29	8.33	8.31	1.91	1.66	1.73
AH01.3128	-3.64634	1.55377166019764e-181	2.86762269639417e-178	down	29.99	38.42	42.3	525	444.59	509.04
AH01.3130	1.88260113708803	4.05264120696059e-18	7.28871412257888e-17	up	5.03	5.06	7.23	1.86	1.21	1.97
AH01.3138	-1.16983	0.0011870386515388	0.00364184595824865	down	0.6	0.53	0.58	1.64	1.01	1.46
AH01.3145	-1.47739	0.000614269307202157	0.00201449770183628	down	0.65	0.71	1.52	3.4	3.02	2.09
AH01.3151	-1.55564	3.46072233926476e-28	1.16941479153939e-26	down	14.41	12.85	11.69	37.7	38.54	46.17
AH01.3153	-2.41227	0.00210042117508683	0.00606290209930073	down	0.16	0.19	0.42	1.23	1.47	1.59
AH01.3154	-3.02863	4.80004422788277e-20	9.92757993736467e-19	down	0.72	0.64	0.84	9.92	5.02	4.39
AH01.3160	1.10108185290136	2.46868277337903e-09	1.96611047124679e-08	up	2.75	3.51	3.83	1.69	1.51	1.81
AH01.3170	2.14343350568118	1.20288260723749e-12	1.35977091702671e-11	up	4.38	5.19	6.46	1.09	1.01	1.78
AH01.3171	1.14360471102483	6.47752637508369e-05	0.000262472413816674	up	3.18	3.27	3.43	1.52	1.24	2.03
AH01.3179	-2.1428	3.50103270314121e-24	9.60182701582651e-23	down	19.09	15.31	10.69	78.68	62.37	72.97
AH01.3199	-1.19077	0.00416931815913967	0.0111296513585746	down	0.53	0.29	0.55	0.94	1.11	1.28
AH01.3203	-3.06781	3.011271653267e-54	3.28621384769573e-52	down	2.64	2.57	2.74	24.68	17.8	29.04
AH01.3205	1.06612932044705	1.70317937521538e-09	1.38402623406844e-08	up	11.73	13.45	16.2	7.27	7	6.76
AH01.3207	-2.03383	2.24389505776509e-77	4.88904218315136e-75	down	20.29	18.68	19.42	90.07	79.23	86.3
AH01.3215	2.95711710537439	0.0204327525172203	0.0443437511397791	up	0.19	0.53	0.22	0.07	0	0.06
AH01.3224	1.19701846240206	0.00160087889714236	0.00476135893429153	up	12.08	6.67	6.17	3.33	3.26	5.1
AH01.3227	2.58296413670868	2.79898508410219e-07	1.69795555836793e-06	up	8.74	4.05	3.06	0.61	1.1	1.09
AH01.3228	3.71498812072318	2.21993284258346e-61	3.08870922111113e-59	up	34.93	27.04	23.12	2.15	1.99	2.79
AH01.3234	-7.32469	1.18117466396599e-07	7.58558081709815e-07	down	0	0	0	1.68	1.03	1.67
AH01.3237	-1.52891	0.00187824083056303	0.00548745749687263	down	0.69	0.19	0.23	1.24	1.05	1.19
AH01.3238	1.44515505736342	1.23864080961826e-07	7.92866579654654e-07	up	3.63	4.77	4.45	1.45	1.3	2.28
AH01.3239	1.79338389174506	4.35554717231094e-09	3.37295551107628e-08	up	2.26	3.5	3.64	1.12	0.67	1.13
AH01.3250	1.82348604179942	4.26282108834059e-07	2.52189009431109e-06	up	0.8	1.06	1.47	0.34	0.23	0.43
AH01.3258	7.41181879815762	1.52897376376657e-07	9.64737090762719e-07	up	0.65	0.46	1.51	0	0	0
AH01.3266	5.38951864795512	0.0223692569537511	0.0479572318186089	up	0	0.04	0.45	0	0	0
AH01.3270	1.2925094392545	3.56825201551637e-25	1.03565131347665e-23	up	388.4	510.51	450.2	195.31	174.62	219.14
AH01.3285	-2.83412	0.00719526680412655	0.0179824355567525	down	0.15	0.27	0.08	1.48	1.48	0.74
AH01.3287	-4.49876	1.07945681193617e-09	8.97283281878326e-09	down	0.08	0	0.03	1.15	1.01	0.98
AH01.3289	6.90476241000124	2.31069242422216e-06	1.2168173012751e-05	up	0.22	0.63	0.56	0	0	0
AH01.3302	-3.21817	0.000770959838288399	0.00246774790107106	down	0.11	0.09	0	0.65	0.59	0.76
AH01.3309	1.35822019149564	1.97352106563673e-16	3.11543262562779e-15	up	17.75	19.42	22.47	7.62	7.05	10.2
AH01.3313	-2.02718	5.53505520997647e-09	4.22690415511773e-08	down	0.43	0.6	0.42	2.14	1.72	2.46
AH01.3314	-3.17291	0.00982053587334917	0.0236305938359023	down	0	0.1	0.09	0.84	0.38	0.63
AH01.3315	-3.55969	3.42668467922973e-110	1.67987862204426e-107	down	2.73	3.14	2.29	33.12	36.04	33.16
AH01.3316	-2.05249	4.6787554307524e-24	1.27427041354042e-22	down	4.11	4.36	3.22	15.71	16.97	19.11
AH01.3323	1.01336639018284	3.81674419785275e-10	3.35059734772328e-09	up	228.05	213.28	184.06	89.42	122.92	116.94
AH01.3324	4.94994726210606	0.0151580514788426	0.0343741726102191	up	0.22	1.34	0.77	0	0	0
AH01.3326	-1.62297	1.34673463760895e-20	2.88816126144776e-19	down	11.48	9.4	8.01	31.67	27.67	36.15
AH01.3335	1.57973565033425	4.0203502472981e-05	0.000169381615427659	up	3.16	2.85	3.02	1.19	0.87	1.2
AH01.3337	1.05602226374239	2.30774255790618e-12	2.53965004399532e-11	up	64.66	54.73	58.06	36.07	29.26	25.79
AH01.3345	1.3119237287882	0.000552479549709456	0.00183290001242281	up	1.65	1.56	1.53	0.93	0.51	0.63
AH01.3348	-1.63196	3.24502459414564e-12	3.52171036462537e-11	down	4.19	6.31	5.95	14.84	16.59	22.89
AH01.3350	-1.44356	1.24174700889295e-17	2.16023356828479e-16	down	27.96	31.41	23.25	97.74	71.44	71.48
AH01.3351	-4.06674	2.15186704872345e-24	5.98801141052755e-23	down	5.7	6.51	4.35	151.97	74.01	72.58
AH01.3357	2.33111696811748	4.48024716011095e-118	2.67748104092345e-115	up	456.7	443.28	509.36	99.41	102.29	96.16
AH01.3367	2.53449980854019	5.45585601858741e-22	1.29532714781067e-20	up	34.46	33.88	27.03	4.32	4.56	8.76
AH01.3368	2.20964657963497	2.58632380183331e-52	2.630337415965e-50	up	503.77	561.83	496.03	112.32	96.4	153.75
AH01.3369	-1.1233	4.42160396646412e-10	3.85087645934245e-09	down	21.12	21.61	21.65	50.4	52.9	45.78
AH01.3370	-1.94859	2.87096672571047e-21	6.47262256360312e-20	down	12.47	23.41	21.02	78.71	73.02	82.21
AH01.3374	1.28024126657786	0.00376979852453113	0.0101800945653195	up	1.37	0.77	1.6	0.58	0.68	0.37
AH01.3377	2.60260245028372	1.04819116184052e-45	7.96295343892162e-44	up	17.73	18.97	17.02	2.93	3.09	3.39
AH01.3387	1.30266101560892	2.98165450690322e-05	0.000128926970995161	up	2.14	1.95	2.05	0.83	0.71	1.13
AH01.3390	-2.47448	2.4185582944566e-16	3.78276502934076e-15	down	1.27	0.84	0.61	5.77	4.12	6.46
AH01.3394	5.72983420089063	0.000595902047155227	0.00196106455388971	up	0.2	0.3	0.24	0	0	0
AH01.3406	-1.4979	0.000126538382798216	0.00048190104512885	down	0.55	0.56	0.45	1.5	1.65	1.53
AH01.3407	-3.53561	1.02669263772401e-25	3.07664579833722e-24	down	0.43	0.76	0.47	6.76	5.12	8.68
AH01.3427	-1.20515	1.97536661136151e-05	8.84250641053893e-05	down	1.32	1.18	1.59	3.18	3.26	3.59
AH01.3433	1.64575726950446	4.6691183937524e-11	4.51861781628568e-10	up	13.02	13.94	16.08	4.51	6.08	3.89
AH01.3444	2.48228870383757	7.95887538358079e-61	1.08569441373847e-58	up	36.76	36.89	31.45	7.32	6.7	6.06
AH01.3451	-1.26559	5.1209457112253e-07	2.99115092040759e-06	down	1.66	2.2	1.46	5.15	4.05	4.46
AH01.3454	-1.80777	9.8175170907042e-38	5.22518403258429e-36	down	10.79	12.46	10.47	44.89	41.49	39.48
AH01.3457	2.2178294547098	0.0116202911147127	0.027339554851645	up	0.44	0.36	0.62	0.15	0.11	0.06
AH01.3458	1.26431067795266	9.68126962230711e-12	1.00082317759435e-10	up	60.22	89.69	97.98	34.13	32.58	43.43
AH01.3477	-1.07211	2.86025443290059e-07	1.73378058022133e-06	down	3.2	3.14	2.57	6.06	7.27	6.58
AH01.3478	-3.26961	1.16386868774175e-06	6.44198290163135e-06	down	0.18	0	0.19	1.43	0.98	1.42
AH01.3483	-1.72836	6.11500528052677e-11	5.84488318892695e-10	down	1.14	1.88	1.58	5.22	6.04	4.88
AH01.3487	-1.07818	3.90641431574763e-06	1.98034818478885e-05	down	1.75	2.19	2.15	5.6	3.53	4.68
AH01.3489	-1.07125	5.84865079138843e-15	8.18471982960803e-14	down	9.04	7.87	8.17	19.82	17.68	18.84
AH01.3509	-1.70687	1.48572272563849e-07	9.39241396673539e-07	down	0.88	0.74	0.94	3.59	3.22	2.08
AH01.3529	-1.10798	1.30000066337116e-11	1.32685493862297e-10	down	15.19	14.49	11.33	32.42	29.47	32.76
AH01.3531	-1.32363	3.66318543784728e-15	5.21117402459572e-14	down	21.54	16.74	15.4	40.96	50.85	51.38
AH01.3533	5.70123211291516	6.83133652462578e-06	3.32325270889424e-05	up	0.45	1.53	1.2	0	0.06	0
AH01.3558	-1.18684	0.000562366608115431	0.00186287835396945	down	1.38	1.18	1.53	4.27	1.95	3.81
AH01.3560	8.5254384435444	3.55501017654375e-11	3.48176820006431e-10	up	1.69	1.78	0.89	0	0	0
AH01.3561	2.62156950500894	1.8413503257056e-05	8.28871828823719e-05	up	0.79	1.17	0.58	0.15	0.15	0.13
AH01.3575	-1.79704	0.0110647089893583	0.0262142448494387	down	0.39	0.57	0.06	1.16	1.43	1.16
AH01.3589	-5.20629	6.66526554489654e-05	0.000269366531166521	down	0.04	0	0	0.75	0.7	0.42
AH01.3591	2.20324361549727	6.55425570730588e-13	7.61346807910856e-12	up	1.37	1.65	1.51	0.31	0.41	0.32
AH01.3595	1.84162349573121	0.000167062272661859	0.000621187343537072	up	4.47	5.64	6.17	2.04	0.78	2.13
AH01.3596	1.40465622417845	3.67429464781638e-23	9.45701350083994e-22	up	15.96	17.41	18.66	7.46	5.45	8.18
AH01.3599	4.21201192390933	5.66257139537955e-13	6.62304482870581e-12	up	3.77	2.81	2.56	0.21	0.15	0.17
AH01.3600	1.07845045628547	1.31006225423582e-07	8.34752299485149e-07	up	15.91	16.1	15.48	6.9	6.22	11.01
AH01.3601	-2.83496	4.94582514936512e-51	4.74542091930675e-49	down	2.27	2.14	2.41	18.44	16.82	16.57
AH01.3602	-1.61238	1.77222632390152e-22	4.35082949236386e-21	down	11.49	13.08	15.03	50	38	41.28
AH01.3605	1.11674248681608	9.73239556985303e-08	6.31679584203846e-07	up	14.65	15.17	14.01	9.41	6.78	5.45
AH01.3610	1.74813597979331	5.54532488265608e-20	1.1412565968733e-18	up	18.88	21.13	23.33	6.35	4.96	8.93
AH01.3628	1.43756581132265	2.56824455547375e-11	2.54995800405028e-10	up	16.61	29.62	32.16	11.03	9.58	10.23
AH01.3633	-1.31944	2.59169394611141e-55	2.91972702187595e-53	down	123.94	124.47	120.73	330.47	312.58	340.35
AH01.3636	2.09367347304589	5.23262363940332e-37	2.70913476379999e-35	up	28.81	29.67	25.18	8.41	6.74	5.82
AH01.3639	1.19878015546847	2.57181089825076e-11	2.55309498283871e-10	up	26.25	38.32	44.88	17.59	14.69	18.63
AH01.3642	1.35757149277017	7.06239991096932e-13	8.18554847457194e-12	up	12.39	13.01	12.09	5.95	4.37	5.4
AH01.3647	3.81965116727926	0.0169473992160594	0.0377819767935385	up	0.03	0.23	0.24	0	0.02	0.02
AH01.3649	3.75100614079357	0.000913527049956026	0.00287987050413166	up	0.12	0.31	0.38	0.04	0	0.03
AH01.3663	1.69746210053973	8.1626684265047e-07	4.62573325894671e-06	up	2.03	3.27	4.09	1.17	0.94	0.97
AH01.3668	10.7428367163406	8.52779185395839e-14	1.07539979669592e-12	up	3.06	4.18	10.9	0	0	0
AH01.3669	1.11734437499914	3.07394629471058e-18	5.59101826066923e-17	up	59.96	76.76	76.53	35.64	32.9	36.29
AH01.3673	-1.4787	3.08015049666429e-09	2.42478288377473e-08	down	2.53	1.76	1.61	5.11	5.84	6.66
AH01.3684	1.26030562747089	4.18518276657989e-26	1.27920223381826e-24	up	157.53	161.7	140.95	69.29	69.95	65.46
AH01.3690	-3.50079	0.000179864561266122	0.000664928786346717	down	0	0.2	0.56	3.05	1.74	4.22
AH01.3694	-1.8734	6.69378396644343e-17	1.09583862221322e-15	down	34.26	22.09	23.71	86.54	130.5	93.53
AH01.3696	-2.97366	2.15009739807622e-08	1.52020970962572e-07	down	0.41	0.18	0.17	1.93	2.54	1.86
AH01.3701	-3.26716	8.76998298144057e-07	4.9457754299038e-06	down	0.06	0.2	0.26	2.15	1.37	1.83
AH01.3712	3.26642537814629	5.7291120724229e-17	9.43079177713895e-16	up	12.88	20.35	19.01	0.77	1.78	3.17
AH01.3715	2.14071176687264	6.7204145594305e-24	1.81769833450114e-22	up	6.04	6.65	6.76	1.45	1.79	1.41
AH01.3717	1.05504248216836	8.09047001265999e-25	2.2961419868585e-23	up	33.4	32.74	34.79	16.36	16.06	19.43
AH01.3728	1.04036562016769	3.27885319642869e-06	1.68480214605225e-05	up	9.64	9.74	13.23	5.46	4.28	7.25
AH01.3731	3.02149471365314	7.59020109126685e-25	2.15708839889943e-23	up	9.32	11.47	15.75	1.55	0.84	2.47
AH01.3733	-3.75768	5.18088681028135e-16	7.85836711010768e-15	down	0.3	0.31	0.22	4.77	4.75	2.41
AH01.3736	-2.82344	0.00116645737755683	0.00358466136645728	down	0.2	0.36	0.11	2.9	1.59	0.63
AH01.3750	-3.58812	6.56424243412848e-08	4.36433791843147e-07	down	0.35	0.38	0.64	12.87	3.05	1.86
AH01.3751	-1.14039	1.80681010637758e-17	3.09858797964452e-16	down	21.64	24.56	23.81	55.05	58.11	50.83
AH01.3754	-1.32904	7.82993643216773e-08	5.15073394610048e-07	down	1.88	2.31	1.8	5.45	3.95	6.75
AH01.3759	-2.0925	9.77217540672837e-08	6.34195890756237e-07	down	0.86	0.51	0.3	3.05	2.2	2.48
AH01.3766	1.97972426574709	6.33408360490569e-19	1.20846380726006e-17	up	18.54	24.1	33.68	7.28	4.89	8.59
AH01.3782	-1.78156	0.000288428376002278	0.00101954036695262	down	0.19	0.15	0.16	0.98	0.53	0.36
AH01.3788	-1.22527	1.59443706044826e-13	1.9695064083293e-12	down	7.01	7.3	5.94	16.18	17.5	16.74
AH01.3793	-1.02577	0.000718095048555871	0.00231515384346745	down	0.91	1.35	1.23	2.18	2.4	2.98
AH01.3795	-2.32644	1.74047296147821e-14	2.32668679873792e-13	down	0.58	0.56	0.38	3.46	2.69	2.04
AH01.3801	1.07713344393598	3.03768535347675e-05	0.000131069762724793	up	9.49	10.13	10.31	3.34	4.18	7.68
AH01.3803	-1.4955	1.81776652496306e-19	3.60508373708697e-18	down	9.04	8.89	7.24	29.21	22.95	23.86
AH01.3810	-1.2241	2.20735496386536e-05	9.78880028145238e-05	down	2.53	2.64	2.39	6.07	7.11	5.53
AH01.3811	-1.23514	1.08152934455146e-12	1.22990152900696e-11	down	7.8	8.56	7.04	20.52	17.37	21.09
AH01.3818	1.40217967542408	1.12842861677283e-06	6.25575542914526e-06	up	2.83	4.2	4.19	1.21	1.07	2.28
AH01.3820	-2.08545	9.03859077939987e-09	6.71447343917772e-08	down	1.02	0.96	0.96	4.33	4.07	4.91
AH01.3824	-1.03156	6.2226106682098e-06	3.047680451375e-05	down	4.44	3.35	3.52	8.62	7.85	8.27
AH01.3825	-2.4327	6.81109875977463e-135	5.85474585172408e-132	down	16.41	18.9	18.8	105.62	99.62	106.16
AH01.3827	2.63425220088971	1.04502409793457e-05	4.92639637483241e-05	up	1.3	2.51	2.64	0.33	0.08	0.72
AH01.3829	-1.42497	1.34432970250868e-05	6.21366299590597e-05	down	5.66	4.73	5.5	23.59	12.47	9.75
AH01.3851	1.59420245872626	2.39455212016196e-16	3.74802059217169e-15	up	24.78	27.57	35.55	8.96	11.22	10.63
AH01.3860	3.4023583376354	0.000157402351377583	0.000588406859820287	up	0.63	0.94	0.73	0.2	0	0.05
AH01.3863	-1.79198	1.77670576300731e-35	8.62912435206725e-34	down	106.58	116.66	84.89	358.73	342.86	441.56
AH01.3864	-1.9266	4.00071613047152e-16	6.13801802413418e-15	down	7.06	9.02	5.77	27.82	21.7	39.89
AH01.3868	1.1281678916632	2.25012366409657e-13	2.7352820597067e-12	up	17.36	15.65	16.97	7.03	9.06	8.16
AH01.3869	-1.78906	2.41927023959089e-18	4.43368012658669e-17	down	2.56	2.58	2.39	10.93	7.66	9.37
AH01.3872	2.17164231673801	1.13232869918563e-42	7.50302279555417e-41	up	46.81	51.96	55.72	14.59	8.65	13.64
AH01.3876	2.00490390546154	2.82197558452394e-06	1.46552154207463e-05	up	1.22	1.98	1.71	0.27	0.33	0.71
AH01.3879	1.00981544511374	0.0015747552019072	0.00469144418742235	up	3.56	3.38	3.18	1.81	1.17	2.44
AH01.3884	-4.74495	0.000529439781717654	0.0017639559468399	down	0	0	0.11	1.04	0.65	1.38
AH01.3891	-1.08695	1.95238045994652e-06	1.04194483638071e-05	down	1.59	1.42	1.4	3.28	3.6	3.08
AH01.3897	-1.21329	2.98524858029178e-19	5.80850692754447e-18	down	36.3	31.07	29.95	78.57	67.46	96.01
AH01.3899	-1.03316	1.4174413377789e-06	7.74237847716101e-06	down	13.02	13.64	10.86	22.65	25.16	34.3
AH01.3906	1.13627576262824	9.07836765994187e-09	6.74162805516393e-08	up	12.56	14.1	11.41	6.32	4.75	7.56
AH01.3907	5.00195323915753	1.4465419494067e-14	1.95037617802471e-13	up	5.68	8.44	11.28	0.37	0.08	0.42
AH01.3908	-2.29826	2.81700759807427e-23	7.30141374552502e-22	down	3.5	5.08	6.61	24.25	24.95	30.16
AH01.3914	1.11385978939437	1.99078742947376e-06	1.06099805673075e-05	up	5.47	5.1	6	1.98	2.31	3.89
AH01.3916	1.20330746111701	0.000146730184269851	0.000552196177457907	up	2.02	2.19	2.56	0.79	0.94	1.39
AH01.3931	-2.1613	1.03691675080382e-09	8.64556552125159e-09	down	16.1	5.33	6.28	45.96	50.27	36
AH01.3939	-1.08617	3.98882987399097e-05	0.000168200439885044	down	1.29	1.29	0.99	3.03	2.53	2.54
AH01.3944	1.05489938402835	2.29024830545433e-05	0.000101227781339198	up	13.18	12.62	10.67	4.65	6.01	8.05
AH01.3947	-3.36231	6.2999160626195e-08	4.20105986109855e-07	down	0.13	0.12	0.11	0.59	0.96	2.55
AH01.3948	8.41594117196609	3.20549178325299e-15	4.58815258665887e-14	up	1.89	2.74	3.29	0	0	0.02
AH01.3955	1.51172103801846	4.85565969422335e-33	2.10568518184185e-31	up	310.45	411.28	423.82	144.28	133.14	151.16
AH01.3956	-2.44204	6.14209791719626e-39	3.45046234829065e-37	down	8.27	10.97	8.65	62.41	52.84	46.19
AH01.3974	-1.32405	0.000328569214752198	0.00114676668478227	down	0.6	0.78	0.88	1.79	1.78	2.45
AH01.3975	-4.35022	0.00263178071997603	0.00740059333087592	down	0	0	0.07	0.39	0.65	0.48
AH01.3978	-1.94684	6.2656960529683e-07	3.60907313497118e-06	down	0.37	0.68	0.99	2.54	2.69	3.08
AH01.3980	1.60621034418198	1.58788795608536e-42	1.04884178151954e-40	up	107.36	112.34	110.3	36.89	32.86	46.33
AH01.3983	-3.86347	1.64425016481669e-83	4.14364248362438e-81	down	1.03	1.16	0.82	18.41	12.9	15.79
AH01.3987	-1.63434	5.27415574198272e-50	4.85981311027042e-48	down	21.69	23.73	25.48	86.39	73.11	75.31
AH01.3990	-1.09133	4.15964922325285e-11	4.04741803006848e-10	down	7	6.69	5.48	14.84	12.12	16.87
AH01.3995	1.15561055751924	0.000186385945300963	0.000686771466097205	up	4.06	3.64	3.26	2.12	1.06	2.16
AH01.3999	1.93659580164005	4.25121909405223e-15	6.01497177343354e-14	up	11.99	10.41	8.42	3.19	3.21	2.17
AH01.4000	1.05024441869134	5.93235266328579e-08	3.96987447607106e-07	up	57.64	60.02	53.94	25.16	37.02	25.35
AH01.4001	2.56359296785416	9.98297567143974e-07	5.58366809326004e-06	up	0.79	0.91	0.8	0.08	0.16	0.2
AH01.4005	1.41047384071281	1.22158705277122e-10	1.13076541615864e-09	up	4.51	6.76	8.54	2.8	2.2	2.97
AH01.4012	-1.96551	2.64943450459022e-25	7.75791018026301e-24	down	6.85	4.34	5.28	21.96	20.73	26.28
AH01.4014	-3.03735	3.68235442838403e-21	8.23183970007474e-20	down	1.49	1.05	0.66	8.28	9.86	10.09
AH01.4015	-1.0295	0.00313046734509232	0.00863800298599636	down	11.22	10.9	8.59	15.91	29	21.22
AH01.4017	2.85336976737547	0.00041816545790493	0.0014257706196226	up	13.66	21.48	27.72	1.37	1.19	6.87
AH01.4022	-6.11348	2.23503237861435e-05	9.90244169724284e-05	down	0.12	0	0	4.42	4.26	1.64
AH01.4026	1.33922458981113	0.00120370310298913	0.00368936500330034	up	1.19	1.49	1.49	0.63	0.39	0.76
AH01.4035	3.09218079720251	2.64788853130954e-05	0.000115529832665605	up	2.63	2.41	1.47	0	0.31	0.49
AH01.4036	4.1983970210889	0.023058453970202	0.0491831124997509	up	0.06	0.37	0.4	0	0.04	0
AH01.4044	3.5065167690159	1.78150040742362e-08	1.27250029101687e-07	up	0.65	1.03	1.24	0.03	0.04	0.2
AH01.4049	1.87278929271922	0.000479378861287674	0.00161361568210501	up	0.62	0.67	0.55	0.15	0.13	0.26
AH01.4050	-4.2901	3.23272926032609e-156	3.75655113121227e-153	down	1	0.73	1.01	21.23	16.38	19.84
AH01.4051	-1.13768	3.35069812098002e-15	4.78072549093897e-14	down	9.52	11.34	8.59	23.26	21.72	24.24
AH01.4055	-4.84258	4.22269887636593e-09	3.27573685859763e-08	down	0.04	0	0.01	1.01	0.38	0.3
AH01.4057	-1.07102	0.0029655996075132	0.00823231034600545	down	0.45	0.61	0.49	1.19	1.15	1.11
AH01.4059	1.21835484384549	8.29611866333198e-06	3.97937200828682e-05	up	3.58	4.72	5.15	2.37	1.63	2.2
AH01.4062	1.0623289673481	9.22625378266654e-13	1.05705208118007e-11	up	23.3	20.83	21.35	10.74	12.06	10.51
AH01.4070	-1.24193	0.000251107540597142	0.000899988472268143	down	1.94	2.16	2.67	6.13	6.29	4.51
AH01.4071	3.03092973440637	0.0169426935749989	0.0377741702551493	up	0.15	0.37	0.47	0	0.06	0.06
AH01.4075	-1.27392	6.25305529404249e-19	1.1937305132375e-17	down	25.19	25.18	24.54	61.23	73.48	57.44
AH01.4078	1.22260847902153	2.06604931852631e-29	7.44228442810139e-28	up	210.56	241.76	267.57	113.65	98.75	117.01
AH01.4079	2.95264233120399	0.00734211910223103	0.0183057046116099	up	0.09	0.27	0.19	0.03	0	0.05
AH01.4081	4.16782822610605	6.68719834585083e-36	3.29632125846143e-34	up	12.28	17.91	19.41	0.73	0.66	1.56
AH01.4089	1.8217697318304	2.12008374156087e-34	9.75331779933612e-33	up	12.99	11.97	12.47	4.34	3.64	3.33
AH01.4092	2.22606455653702	4.56760458379982e-09	3.52889913363012e-08	up	2.13	2.77	3.12	0.45	0.36	1.03
AH01.4094	-1.33071	8.5520769119763e-07	4.83113815472193e-06	down	2.75	2.23	2.48	9.64	5.02	5.53
AH01.4096	-1.56748	1.7693336726138e-13	2.17101462566516e-12	down	1.27	1.06	1.25	4.26	3.39	3.72
AH01.4100	-1.80045	3.6711070381956e-20	7.64306458682063e-19	down	20.49	18.35	19.35	98.29	60.23	58.69
AH01.4107	1.02981966032949	1.80384576404822e-06	9.68440466239101e-06	up	4.6	5.57	4.72	2.19	2.49	3.09
AH01.4112	-6.08184	9.56186560721961e-47	7.66292550259298e-45	down	0.38	0.31	0.04	23.8	14.2	15.52
AH01.4114	-1.63438	1.26026251409345e-48	1.10294941086979e-46	down	40.9	38.57	41.36	139.25	138.4	121.46
AH01.4115	-2.71429	6.54719433390795e-10	5.58125858514772e-09	down	0.06	0.1	0.2	0.74	0.83	0.95
AH01.4117	-1.22308	3.05111939893013e-11	3.0065600232862e-10	down	13.7	10.67	10.02	32.96	26.62	26.41
AH01.4125	1.42511218034206	0.00453774185858886	0.011987172755176	up	2.05	1.79	2.24	0.92	0.66	0.85
AH01.4128	2.56992134468283	6.67721939606445e-14	8.48684458381697e-13	up	3.11	4.03	3.88	0.65	0.61	0.72
AH01.4136	2.82311425845396	1.52368198745171e-22	3.75681904568152e-21	up	28.2	32.55	30.63	3.32	5.06	5.21
AH01.4139	2.2164712624849	4.89420741329753e-20	1.01090031331277e-18	up	2.28	3.08	3.1	0.61	0.5	0.85
AH01.4145	4.82151060201326	2.9751209933648e-26	9.16039461892253e-25	up	211.02	376.28	426.48	9.4	9.19	19.88
AH01.4154	-1.90335	2.01094042013079e-75	4.09696465464957e-73	down	14.69	14.24	15.86	58.07	61.48	58.71
AH01.4156	1.31378757475646	3.43067939194862e-19	6.65456358098225e-18	up	78.66	68.95	73.13	33.29	34.3	26.76
AH01.4168	-1.40335	1.6385110801874e-25	4.85671092497683e-24	down	135.45	105.89	108.78	324.4	351.94	309.04
AH01.4176	2.8475911929121	0.000332230604526606	0.00115787117101053	up	0.63	0.4	0.47	0	0.12	0.09
AH01.4186	-5.99635	3.12160297914943e-143	2.96788768093374e-140	down	0.63	0.3	0.36	28.82	32.58	27.98
AH01.4187	3.81345788969047	0.00316562578067695	0.0087231256691322	up	0.25	0.23	0.71	0	0.05	0.03
AH01.4198	-1.80237	4.10836829691906e-14	5.31327515728917e-13	down	1.82	1.45	1.22	5.9	5.45	5.41
AH01.4201	-1.20797	3.14180915973083e-29	1.12207469990387e-27	down	21.22	21.11	21.12	55.66	49.06	51.8
AH01.4208	2.82054868483406	7.18477513309575e-67	1.14137883443483e-64	up	47.66	38.35	36.96	5.85	6.71	5.94
AH01.4213	1.8694895951197	7.767811990489e-09	5.81936726842389e-08	up	3.18	3.82	4.3	0.73	0.95	1.61
AH01.4231	-2.8245	5.27109068105607e-23	1.34074154939712e-21	down	4.13	2.36	2.19	19.71	23.95	22.3
AH01.4232	-1.19076	3.21578135742582e-08	2.22874177356384e-07	down	8.1	8.62	7.13	17.75	21.63	18.44
AH01.4235	-2.84534	1.84275905634363e-144	1.80676766852442e-141	down	21.38	23.72	20.93	168.32	162.73	175.06
AH01.4239	-1.81434	1.08293886272635e-08	7.95719129228082e-08	down	2.97	2.41	2.58	8	10.97	10.79
AH01.4241	-2.25143	7.7998446350383e-88	2.18500111986006e-85	down	10.79	8.97	10.46	54.67	48.59	50.41
AH01.4248	2.59442924154361	7.80714762587624e-11	7.36911121425593e-10	up	1.06	2.04	2.17	0.43	0.18	0.34
AH01.4251	1.84697782936164	1.83698759535115e-17	3.14604180153615e-16	up	6.1	6.44	7.03	1.71	1.71	2.39
AH01.4252	3.06087349815064	1.58347198370058e-224	7.09734764122937e-221	up	229.13	204.25	215.22	27.9	27.69	27.23
AH01.4253	1.02990554331391	3.71381008364541e-17	6.20451498266106e-16	up	43.06	39.54	45.5	23.58	22.67	20.54
AH01.4254	1.09385954971463	0.00357902631385095	0.00972109704799281	up	5.99	4.71	6.2	3.11	3.66	1.58
AH01.4258	-1.29393	5.20085361349538e-15	7.30260828478038e-14	down	22.93	26.91	19.88	67.73	54.87	60.39
AH01.4263	-4.14534	2.65543734594122e-46	2.08285866822265e-44	down	0.65	0.88	0.76	16.19	11	16.11
AH01.4267	2.32849401311767	0.00107047805573075	0.00331879930815735	up	1.52	1.74	1.1	0.1	0.18	0.65
AH01.4271	2.12871044508257	1.52218194486375e-10	1.3935937706478e-09	up	1.72	2.18	2.87	0.57	0.43	0.67
AH01.4273	-1.7218	5.34787330137268e-10	4.60707097283272e-09	down	1.53	1.37	1.55	4.1	4.98	6.57
AH01.4278	-1.35015	2.70235241124419e-05	0.000117717885321467	down	1.12	0.87	0.79	2.64	2.16	2.83
AH01.4288	2.72991828884847	5.61836097173204e-13	6.57623859310176e-12	up	10.97	11.17	8.93	1.02	1.54	2.39
AH01.4289	4.91614145147997	0.000282405807938469	0.00100079301437827	up	0.29	0.32	0.75	0	0	0.05
AH01.4293	-1.66644	1.439065856478e-17	2.48695627909651e-16	down	1.89	1.69	1.86	7.03	5.47	6.02
AH01.4297	-1.16919	1.11221945058129e-15	1.64836491554029e-14	down	34.34	35.84	30.27	78.18	80.2	82.47
AH01.4299	3.23825895914767	1.43950476455108e-10	1.32098455653086e-09	up	0.96	1.48	2.03	0.05	0.14	0.3
AH01.4302	-5.74716	7.30035878385117e-05	0.000292573194210178	down	0	0.04	0	0.86	0.53	0.75
AH01.4303	-4.16194	1.75084982266911e-45	1.31261441305241e-43	down	0.67	0.77	0.78	12.91	14.41	14.98
AH01.4305	-5.69084	2.08441398188525e-23	5.44533627657367e-22	down	0.15	0	0.26	8.13	8.15	6.21
AH01.4313	-1.4396	1.06384824625865e-12	1.21045290032149e-11	down	2.66	3.28	2.34	7.95	7.25	8.8
AH01.4329	2.24120094176985	1.04278569834712e-21	2.42710692029978e-20	up	30.61	35.18	32.69	5.19	6.13	10.97
AH01.4330	-1.33699	3.55747951600122e-16	5.49020756588974e-15	down	3.26	3.78	3.02	9.58	8.47	9.08
AH01.4332	-2.91774	9.11579642499335e-34	4.0770935543003e-32	down	4.46	7.16	3.83	41.6	41.47	41.09
AH01.4342	3.01143566789499	0.00156456241086413	0.00466440000388276	up	0.19	0.24	0.27	0.04	0.03	0.03
AH01.4346	-1.06559	1.09583792477377e-11	1.12653718511721e-10	down	10.88	10.46	10.42	29.33	20.04	21.89
AH01.4354	2.59397736696092	0.00040153252533467	0.00137361205717443	up	0.33	1.15	1.18	0.08	0.12	0.26
AH01.4356	-3.98416	6.32058516913817e-10	5.39981918806562e-09	down	0.4	0.21	0	3.95	3.61	2.9
AH01.4359	2.52458331857092	0.00485970477780389	0.0127358200303706	up	12.82	33.72	31.66	1.74	1.99	11.03
AH01.4363	2.56132255944446	6.32825258456713e-105	2.68309357892964e-102	up	29.36	31.8	33.32	6.03	4.75	6.37
AH01.4372	1.4717622722699	3.59774203522463e-08	2.47365242613562e-07	up	2.12	3.34	3.61	1.09	1.08	1.31
AH01.4392	1.29035615897129	9.38620055914638e-11	8.79343214521402e-10	up	11.54	15.99	13.43	6.78	4.75	6.45
AH01.4398	-2.47541	1.4867491787389e-20	3.17324867230836e-19	down	1.22	1.28	1.19	7.65	6.33	7.89
AH01.4401	1.28720803383066	0.000446284210649938	0.00151268482786602	up	1.91	1.9	2.32	0.8	0.6	1.3
AH01.4404	2.09349669079127	2.00019624216765e-09	1.61223268074528e-08	up	2.54	4.15	5.08	1.44	0.71	0.83
AH01.4409	-1.43511	0.000125958711528367	0.000479926476920581	down	0.95	2.64	1.7	6.35	5.31	3.5
AH01.4412	-1.02981	1.33126249868253e-07	8.47056598989338e-07	down	2.58	2.21	2.04	5.09	4.22	5.65
AH01.4418	4.64893379953787	0.000956892758327586	0.00300285159957272	up	0.56	0.63	0.22	0	0.05	0
AH01.4423	2.98493905807898	2.72783446360322e-17	4.59891490035202e-16	up	5.4	5.11	4.29	0.34	0.76	0.87
AH01.4434	-1.11085	0.000115787882310071	0.000444819983773538	down	3.64	2.97	2.71	7.34	8.76	5.28
AH01.4438	1.04061259663756	0.000284739118008395	0.00100797583521532	up	1.72	2.13	1.79	0.81	0.73	1.39
AH01.4443	-3.04867	7.89427838627958e-35	3.73002107399226e-33	down	2.64	2.29	2.8	33.28	17.54	17.8
AH01.4450	5.51984910872161	1.50182665898366e-17	2.59184881329001e-16	up	1.47	1.84	2.42	0.04	0	0.09
AH01.4456	1.79064106096767	0.000373727607649955	0.0012873555985667	up	1.59	1.38	1.13	0.51	0.22	0.55
AH01.4459	2.20163881284914	1.26841861222831e-17	2.2047996652999e-16	up	6.18	7.39	6.26	1.06	1.24	2.31
AH01.4461	1.37754006475955	4.66898406104791e-29	1.65244641754516e-27	up	846.05	739.79	792.29	294.51	356.92	320.89
AH01.4462	1.40120382408762	1.56922025465464e-18	2.91499618056775e-17	up	145.69	131.98	135.84	50.44	66.97	48.3
AH01.4464	1.8410861626396	1.76119280486567e-30	6.73460380897749e-29	up	23.97	19.21	21.56	5.69	7.25	6.22
AH01.4470	-1.28533	0.00860428821404277	0.021055223079639	down	0.63	0.41	0.32	1.46	0.9	1.23
AH01.4472	1.81860727817965	4.31542531394942e-40	2.58636999475001e-38	up	59.67	55.17	47.76	15.45	16.22	17.51
AH01.4475	-5.8781	0.000485219028727711	0.00163072230072765	down	0	0	0	0.18	0.28	0.16
AH01.4484	-2.39135	3.26044795918625e-18	5.91822705926922e-17	down	1.19	1.23	0.87	5.91	7.36	4.98
AH01.4495	1.10839001879716	0.00114979154053679	0.00353968597206905	up	3.35	4.65	5.98	1.55	1.78	3.6
AH01.4502	-1.83839	6.36512477678578e-52	6.38037667321578e-50	down	11.41	10.2	10.72	43.6	40.55	39.24
AH01.4503	1.35823043772239	1.96111180944153e-55	2.2279162227436e-53	up	410.39	456.01	481.45	190.89	177.67	192.19
AH01.4505	1.20060111415262	0.0033874972417029	0.00926009374501663	up	1.09	1.99	2.14	0.95	0.57	0.93
AH01.4506	-1.14979	3.80971261451972e-05	0.0001612869157746	down	0.88	0.89	1.41	2.54	2.53	2.45
AH01.4510	1.08621711898083	4.15410486088421e-10	3.63100821870016e-09	up	39.41	29.2	29.34	17.84	17.39	13.88
AH01.4513	5.71911785065378	1.77293657498295e-05	8.00050294702208e-05	up	0.15	0.9	0.8	0	0.03	0
AH01.4515	-3.86946	0.00182414975501227	0.00534560300411059	down	0.06	0	0.16	1.44	0.9	1.09
AH01.4516	-2.99806	8.25843594162631e-53	8.50930796940971e-51	down	1.18	1.51	1.03	10.76	9.73	11.08
AH01.4519	1.72866033295607	4.05956344118787e-09	3.15425465495962e-08	up	4.02	3.57	3.87	1.03	1.13	1.53
AH01.4523	2.49162401566593	0.00480002155683202	0.0125983500372766	up	0.85	0.62	0.66	0	0.18	0.2
AH01.4526	-2.6794	3.86443681608329e-80	9.18535644731918e-78	down	4.58	4.04	4.52	27.29	31.21	31.16
AH01.4530	2.08167116367535	1.47069448120737e-05	6.74260821916873e-05	up	3.12	4.28	4.32	0.8	0.49	1.7
AH01.4532	-1.13182	4.79305793418121e-05	0.000198910055957031	down	1.6	1.29	1.55	3.05	3.15	4.21
AH01.4536	4.76477355139153	3.2830211136957e-48	2.81818843891115e-46	up	8.07	17.25	18.29	0.49	0.4	0.82
AH01.4540	1.25006514580627	0.000160998212609589	0.000600703879251501	up	2.36	3.67	3.26	1.71	0.98	1.54
AH01.4546	-2.13167	1.39386328680314e-30	5.36265611568958e-29	down	2.93	3.02	3.02	14.53	10.62	17.07
AH01.4548	5.35805051246461	7.3967172361854e-33	3.17471960718628e-31	up	4.1	5.94	7.72	0.05	0.1	0.31
AH01.4549	2.04215207052796	1.14000428314677e-12	1.29265032105999e-11	up	8.74	12.34	16.86	3.99	2.42	3.47
AH01.4558	-1.14333	1.18444689923217e-16	1.90233025151826e-15	down	8.4	8.45	7.46	19.43	16.38	21.75
AH01.4561	-2.50174	1.26525365343018e-23	3.3542318019748e-22	down	1.44	1.52	1.19	8.71	8.72	7.52
AH01.4572	2.49685950015626	1.86638899950547e-19	3.69450819302738e-18	up	4.4	6.58	6.16	0.91	0.84	1.52
AH01.4575	3.91347695930109	6.70064156191806e-08	4.44983869203469e-07	up	0.97	1.24	1.62	0	0.1	0.16
AH01.4577	1.2180976989751	1.30910110377886e-23	3.46900735904238e-22	up	219.94	253.44	285.87	113.47	104.39	130.56
AH01.4581	-2.29437	3.33601779488664e-46	2.60367060484001e-44	down	8.71	8.77	7.68	52.21	42.21	37.35
AH01.4591	1.2876465473051	1.60331967287722e-18	2.97481695662465e-17	up	16.29	15.72	17.18	6.67	6.06	8.83
AH01.4593	-2.45874	2.42841611832659e-07	1.48536028292225e-06	down	0.23	0.22	0.27	1.55	1.21	1.43
AH01.4595	-1.22299	1.18335726695279e-09	9.78077825359425e-09	down	0.95	0.78	1.05	2.76	1.99	2.19
AH01.4602	-2.9347	0.0226662281079883	0.0484799854719568	down	0	0.07	0.07	0.34	0.53	0.28
AH01.4617	3.03302953105769	0.000371240155062713	0.00127947051849208	up	0.51	0.48	0.22	0.04	0.03	0.09
AH01.4627	-1.01412	2.70062262674235e-07	1.64177552633291e-06	down	5.33	4.1	5.08	8.76	9.95	12.52
AH01.4637	-2.0441	4.78854168695383e-11	4.62776822510939e-10	down	3.83	1.79	2.06	13.06	9.97	11.12
AH01.4646	-2.22812	5.23245231649344e-08	3.52557052356881e-07	down	0.27	0.36	0.38	1.61	2.03	1.37
AH01.4647	-2.50072	8.09550908027131e-60	1.07171560081651e-57	down	4.14	5.57	4.44	26.73	28.14	30.41
AH01.4651	-3.5898	1.79765197798264e-179	3.13340726717808e-176	down	5.66	6.43	6.61	75.6	79.34	84.53
AH01.4653	1.56697971795227	0.0227957214893799	0.048720419736328	up	0.8	1.12	1.63	0.5	0.23	0.56
AH01.4655	1.36818026565647	6.24997307385326e-12	6.5880364586644e-11	up	58.09	46.17	38.58	17.94	16.74	24.69
AH01.4657	-5.81811	0.000571251518340532	0.00188882035914577	down	0	0	0	0.19	0.14	0.12
AH01.4661	5.44635843443862	0.00217580773732792	0.00625518557370812	up	0.08	0.18	0.09	0	0	0
AH01.4670	-2.41439	0.00295011887366244	0.00819332386130468	down	0.11	0.1	0.07	0.39	0.43	0.77
AH01.4671	-1.76177	3.28659176728453e-36	1.64460632693066e-34	down	59.53	65.32	66.16	215.27	264.91	206.33
AH01.4681	3.02728063631475	3.9659826928029e-67	6.39756848260623e-65	up	29.94	20.66	24.49	3.06	3.38	3.35
AH01.4693	-1.44596	1.41239937135477e-06	7.71618148637575e-06	down	4.86	3.05	2.95	12.32	11.19	8.16
AH01.4701	1.88504213718776	1.43065291345364e-17	2.47309835590127e-16	up	5.24	4.89	4.16	1.24	1.27	1.62
AH01.4706	1.7897546952824	2.81312907090827e-21	6.34977874818323e-20	up	102.22	79.53	63.59	21.29	25.59	28.89
AH01.4710	-1.79054	6.26929934714606e-40	3.72536490561946e-38	down	11.36	8.75	10.01	39.45	33.64	38.46
AH01.4718	-2.57011	8.7944224543729e-14	1.10791007631379e-12	down	6.55	5.41	4.14	54.51	27.02	21.46
AH01.4719	-2.20557	7.85909223850307e-35	3.71633788972168e-33	down	13.05	14.08	13.32	86.36	58.62	54.57
AH01.4720	1.77419337105885	7.80754458884673e-23	1.96204814958002e-21	up	6.95	7.32	7.06	2.06	1.97	2.63
AH01.4726	3.80923618062472	1.68061101141813e-65	2.61035497441802e-63	up	18.98	24.72	23.44	1.19	2.12	1.7
AH01.4741	-1.49499	0.000529665893426164	0.00176452191614418	down	0.82	0.57	0.41	2.12	1.89	1.42
AH01.4743	6.28885462035041	5.99042397961272e-08	4.00574493521631e-07	up	1.28	2.52	2.67	0.1	0	0
AH01.4745	-1.78941	1.07274309283927e-31	4.337282801267e-30	down	6.88	7.47	5.86	22.62	23.22	28.8
AH01.4747	2.33263197312602	3.48781652767106e-16	5.38799820559722e-15	up	11.27	11.15	9.62	1.82	2.11	2.84
AH01.4748	1.84886541843026	2.99844421348788e-05	0.000129554757554475	up	3.61	3.2	2.26	1.02	1.06	0.61
AH01.4750	-1.46687	3.20335891578146e-49	2.87981048660869e-47	down	9.61	9.58	9.93	28.37	26.65	30.95
AH01.4754	2.40953000101808	0.00020658196127001	0.000753795317188647	up	2.21	1.95	2.57	0.9	0.22	0.3
AH01.4756	1.25285431139014	1.0948359660509e-28	3.80193452516293e-27	up	187.02	188.16	166.87	74.54	78.43	89.85
AH01.4766	1.11778409941755	1.05556506947769e-22	2.62531542250198e-21	up	25.47	22.55	23.93	11.82	10.88	12.73
AH01.4768	-1.09835	4.80561100255006e-07	2.81903421903353e-06	down	2.27	2.15	2.11	3.95	5.67	5.17
AH01.4773	1.18835700339078	2.25130816812715e-10	2.02798718848663e-09	up	96.02	79.27	67.21	33.02	43.89	36.05
AH01.4783	-2.19004	1.67631508218067e-22	4.12181706139645e-21	down	3.54	2.65	2.09	12.37	14.27	13.67
AH01.4786	3.30016762187352	1.11544217491229e-16	1.79517816044489e-15	up	3.22	3.48	3.07	0.29	0.43	0.33
AH01.4788	-1.08185	1.90761163669713e-06	1.01961354516819e-05	down	4.97	3.83	3.88	8.77	10.83	8.9
AH01.4789	1.06041939127851	1.91324409722508e-09	1.54571993177384e-08	up	11.27	14.67	15.96	7.02	6.67	7.72
AH01.4791	2.30897874516731	6.74300708941876e-93	2.14783601452298e-90	up	159.84	135.51	145.92	30.02	33.2	31.52
AH01.4792	6.77775780784458	6.19080407409707e-06	3.03375990355011e-05	up	0.27	0.85	0.97	0	0	0
AH01.4809	2.45450738389429	0.00581796778274172	0.0149102502906695	up	0.83	1.04	0.48	0	0.14	0.31
AH01.4818	1.65465995122301	0.000184007869185377	0.000678846128013548	up	9.46	8.85	5.45	3.62	2.41	2.11
AH01.4820	1.65125510649195	8.00375682217187e-05	0.000317890841566735	up	72.42	75.8	71.98	40.29	14.89	20.49
AH01.4821	1.67560733640701	0.000501156758276426	0.00167926451550413	up	6.26	10.63	16.27	1.86	3.94	5.1
AH01.4824	2.14654350891218	0.00261624312121902	0.00736085978821205	up	1.93	3.68	2.25	0.79	0.39	0.75
AH01.4827	1.20359498139963	9.49451645266374e-09	7.02737564761323e-08	up	31.53	35.66	36.9	14.5	11.43	22.66
AH01.4830	2.0105690696848	6.44495417987138e-17	1.0562049485164e-15	up	16.57	14.54	13.1	3.15	3.09	5.53
AH01.4834	-1.05636	1.21664279379635e-05	5.66899348858103e-05	down	9.16	11.8	7.35	20.47	21.21	21.1
AH01.4840	-1.11082	3.97285380859191e-06	2.01159183804682e-05	down	1.65	1.39	1.86	3.9	3.42	4
AH01.4852	-1.42893	3.74752940689724e-16	5.76931968309131e-15	down	4.19	5.15	4.83	14.8	11.45	14.56
AH01.4853	-2.14055	9.4833257582761e-14	1.1906336361181e-12	down	0.22	0.28	0.29	1.21	1.07	1.45
AH01.4861	-1.2062	6.77742540104231e-22	1.5988099395316e-20	down	11.93	10.9	11.44	27.11	28.2	28.99
AH01.4865	1.26876802041331	4.03764689902515e-17	6.72762461268794e-16	up	41.89	58.73	54.35	20.68	22.58	25.24
AH01.4869	1.33014297354285	1.33596340373333e-08	9.70723756186507e-08	up	11.21	18.3	21.55	7.32	6.38	7.95
AH01.4875	1.43142250619504	6.941852179892e-20	1.42121117222911e-18	up	25.78	31.53	33.44	11.54	9.52	15
AH01.4877	-1.08347	9.63767143182639e-09	7.12744705182211e-08	down	3.35	3.62	3.7	9.51	7	7.7
AH01.4881	3.36928754720926	6.34917599772969e-15	8.85357319683417e-14	up	1.09	1.48	2.82	0.16	0.17	0.22
AH01.4892	-1.46833	1.64010390259205e-10	1.49653220717829e-09	down	3.08	2.87	2.96	7.18	8.71	10.39
AH01.4894	3.79330458022694	2.83298398714195e-43	1.93438242865242e-41	up	66.66	121.72	137.99	7.36	6.02	11.84
AH01.4897	-2.38741	3.10296902495903e-22	7.4975474130219e-21	down	1.35	1.55	1.14	7.01	8.61	6.87
AH01.4898	-1.67821	1.85720141953214e-31	7.43752869266406e-30	down	6.66	7.01	7.83	23.34	26.43	23.24
AH01.4904	3.93187607347255	7.77640432863494e-06	3.74813251111331e-05	up	0.39	0.33	0.82	0.04	0.03	0.03
AH01.4911	2.78465593090734	0.00254858828619597	0.00719502924185888	up	0.62	0.65	0.48	0.09	0.1	0.07
AH01.4914	-1.61215	3.38762423919047e-29	1.20574827571867e-27	down	10.35	8.43	10.24	33.36	26.47	35.26
AH01.4935	-1.90516	0.00165205485901219	0.00489523739920739	down	0.16	0.31	0.23	1.15	1.04	0.57
AH01.4936	-2.13329	2.5562117131292e-32	1.05527819078196e-30	down	6.08	7.64	6.03	32.83	33.52	25.72
AH01.4950	-8.11206	7.17295571492107e-10	6.08905534512036e-09	down	0	0	0	4.47	7.68	5.49
AH01.4955	-1.17465	0.0176276316437942	0.0390929099009749	down	0.24	0.18	0.2	0.42	0.5	0.54
AH01.4969	-2.26617	3.39261904400996e-06	1.73742630385722e-05	down	0.44	0.76	0.33	2.13	2.79	2.89
AH01.4970	-2.16242	2.11329265450344e-73	4.08028043292587e-71	down	61.07	55.2	48.28	269.31	230.3	289.65
AH01.4986	-1.01161	1.85040058652476e-07	1.15088350485111e-06	down	1.59	1.98	1.71	3.38	3.54	4.39
AH01.4989	-1.02213	3.16876834568913e-12	3.44729912780847e-11	down	16.19	15.9	12.36	30.37	30.91	35.2
AH01.5000	-1.12847	0.0172413849999499	0.0383678597328482	down	2.37	1.67	1.31	4.33	2.78	5.58
AH01.5001	5.47545628488902	0.00174150375135415	0.00512759761624779	up	0.28	0.35	0.23	0	0	0
AH01.5002	1.95591464990713	1.77854846972502e-14	2.37371601573879e-13	up	8.22	12.05	8.31	2.3	2.42	3.14
AH01.5003	1.12925801567757	0.000127399044540285	0.000485060982034031	up	2.26	2.15	1.61	1.1	0.66	1.22
AH01.5005	2.33562651650643	2.71933405225492e-20	5.70314878940496e-19	up	53.9	62.39	49.22	7.74	9.68	17.71
AH01.5007	6.27280856522716	1.19029830414108e-75	2.45694797976489e-73	up	13.44	18.7	26.13	0.25	0.28	0.27
AH01.5012	1.02792560118561	0.00455877003415008	0.0120366414054918	up	0.69	0.64	0.76	0.33	0.42	0.33
AH01.5020	2.78407479384585	0.0101965833652616	0.0244202742708356	up	0.15	0.2	0.15	0.04	0.03	0.01
AH01.5038	1.83289181253573	0.00151243275428863	0.00452638450800902	up	0.65	1.71	2.48	0.56	0.2	0.72
AH01.5048	-1.82024	4.55716258386578e-56	5.30541655171759e-54	down	55.53	60.86	55.52	205.05	213.95	227.96
AH01.5049	-3.41519	5.41357571749776e-32	2.21016184953145e-30	down	2.25	3.3	1.92	33.89	23.13	28.2
AH01.5059	2.34879096500027	1.15372290245957e-28	4.00420974166692e-27	up	3.07	4.03	4.99	0.9	0.71	0.93
AH01.5075	1.18199407941063	4.895374618965e-17	8.09446000896058e-16	up	97.83	81.44	81.35	35.2	41.31	45.91
AH01.5076	-2.4867	1.48605485994134e-67	2.4095592367266e-65	down	7.28	7.05	7.8	45.78	36.13	51.02
AH01.5078	1.43065674096728	1.63177226002277e-17	2.80453873778222e-16	up	17.54	14.59	15.73	6.14	5.89	6.93
AH01.5079	-1.10488	1.2023871404185e-13	1.49761399486425e-12	down	7.25	7.04	6.44	15.54	16.05	15.91
AH01.5086	-4.53139	7.50795068435871e-06	3.62681990333725e-05	down	0.07	0.09	0	1.97	0.78	1.49
AH01.5088	2.0563699412428	0.000256465585970911	0.00091741053013765	up	0.93	1.05	1.19	0.25	0.18	0.4
AH01.5089	1.42307188896905	7.62517031997176e-21	1.67125196499556e-19	up	20.22	22.9	26.58	9.99	7.82	10
AH01.5092	1.06013807190224	3.85520135481905e-24	1.05409100224355e-22	up	30.02	26.86	30.18	14.49	14.32	15.7
AH01.5100	4.10343102156845	7.27336984399488e-95	2.41483575508296e-92	up	203.27	336	349.45	20.26	15.94	19.09
AH01.5108	1.11300464972767	0.00205107299377389	0.00593520084663646	up	1.31	1.94	1.82	0.84	0.78	0.87
AH01.5117	-1.53958	1.4276647595048e-18	2.65912625879864e-17	down	4.43	4.48	4.13	16.93	10.66	13.12
AH01.5119	2.35953327033146	1.83334296156206e-15	2.66857506003293e-14	up	2.08	3.25	2.62	0.55	0.51	0.59
AH01.5140	1.38663377567616	5.20885530376982e-16	7.89315794039015e-15	up	27.12	25.83	23.68	9.62	11.26	10.26
AH01.5148	-2.02047	8.07702274619571e-19	1.53168080182466e-17	down	4.29	3.13	3.92	17.3	17.53	14.19
AH01.5152	-1.22752	5.80318487378572e-16	8.77258132570594e-15	down	5.79	6.13	5.59	15.01	13.52	15.25
AH01.5158	1.09292297094225	4.43875765908017e-11	4.30564296038462e-10	up	7.32	9.09	9.55	4.72	3.47	4.85
AH01.5164	-1.80322	7.29280740805264e-54	7.84946251895889e-52	down	10.01	9.45	8.43	39.22	30.17	34.89
AH01.5165	7.69951842905632	3.51627706353077e-18	6.3605184703533e-17	up	9.74	12.87	14.35	0	0	0.18
AH01.5167	2.28385221992013	4.27322358938262e-16	6.53374220842494e-15	up	4.54	7.85	9.01	1.71	1.54	1.42
AH01.5176	1.03542284828623	8.89855293582655e-11	8.35779369440377e-10	up	607.68	514.14	538.67	268.56	344.38	244.91
AH01.5180	5.51238181383768	0.000195736683277478	0.000718021564109771	up	0.21	0.45	0.31	0	0	0.02
AH01.5183	-1.83406	3.52404156960541e-25	1.02376670598491e-23	down	2.04	2.17	2.34	9.02	8.26	7.59
AH01.5188	1.15863849563866	1.32233321281424e-07	8.42229081446339e-07	up	4.93	4.6	3.98	2.08	1.56	2.89
AH01.5192	-1.04727	2.95918354064965e-07	1.78890912500738e-06	down	4.26	3.2	3.52	8.92	7.86	7.5
AH01.5194	-1.0511	1.20086867660082e-07	7.70653604588885e-07	down	8.25	7.53	8.72	16.7	22.18	14.74
AH01.5198	-1.82747	8.69293620730808e-05	0.000342402703539377	down	0.54	0.5	0.89	2.7	2.45	2.1
AH01.5200	-1.62648	1.26874791412058e-09	1.04425408723854e-08	down	2.53	1.98	2.12	9.9	4.63	7.63
AH01.5201	-1.52076	5.82058127309324e-30	2.16631954262515e-28	down	17.31	16.22	15.36	45.68	50.85	52.98
AH01.5202	-3.12527	3.23404217323245e-07	1.94588307958899e-06	down	0.08	0.07	0.14	0.58	0.96	1.08
AH01.5204	-3.035	1.55233172581963e-86	4.18063587103785e-84	down	13.27	10.39	10.23	100	104.92	91.14
AH01.5206	-3.60287	1.80078978452437e-64	2.69688684913853e-62	down	3.63	2.55	3.99	56.16	33.01	43.61
AH01.5214	-2.00847	1.05630946811953e-23	2.81100165922395e-22	down	1.87	2.52	2.5	10.51	8.71	10.27
AH01.5215	-3.03168	6.4954573612364e-08	4.32272721834324e-07	down	0.13	0.07	0.21	0.89	1.54	1.08
AH01.5218	1.97285765350974	8.94431300722121e-07	5.03684502560469e-06	up	90.61	84.09	93.35	21.75	13.58	38.52
AH01.5220	1.6831368391796	1.45828023105703e-10	1.33723636561199e-09	up	54.38	53.43	34.73	16.45	9.54	22.1
AH01.5228	-1.36623	3.8386161445946e-07	2.2855409723248e-06	down	7.38	5.87	4.23	16.63	16.72	14.83
AH01.5229	1.37205589771819	0.0167027294044802	0.0373120779683565	up	1.67	1.23	1.09	0.61	0.36	0.71
AH01.5232	1.32800930251715	4.32878246903116e-28	1.46038225769734e-26	up	63.33	53.63	59.98	27.23	24.71	23.21
AH01.5236	1.90002761547865	0.00174125182492448	0.00512709642973165	up	0.61	0.59	1	0.14	0.2	0.28
AH01.5241	4.29499981984089	2.67891640077487e-47	2.19168193153354e-45	up	7.28	9.68	11.18	0.43	0.35	0.76
AH01.5251	2.28994541876129	5.18835380746748e-59	6.78269169622051e-57	up	26.98	27.91	25.04	5.41	5.2	6.87
AH01.5253	1.69675840091775	1.29052834689149e-32	5.44957293186007e-31	up	12.72	12.6	12.4	4.15	3.75	4.54
AH01.5254	1.28106	0.00303350294853758	0.00839925473329802	up	1.61	4.59	4.91	1.52	1.65	1.66
AH01.5257	-6.40251	0.000120437332491802	0.00046101497806141	down	0	0	0	0.84	0.11	0.39
AH01.5258	-5.55772	5.36553060184074e-23	1.36421006995748e-21	down	0.07	0.05	0.1	6.55	2.32	2.93
AH01.5259	1.20800205909002	3.72710974034114e-19	7.21172174549512e-18	up	200.32	270.64	265.88	107.63	111.74	120.35
AH01.5260	-1.89243	3.62809134466031e-36	1.80971964926419e-34	down	25.02	21.04	18.54	80.16	93.5	81.59
AH01.5261	-2.61359	4.87093427988346e-09	3.74986045960848e-08	down	0.71	0.34	0.15	2.69	2.83	2.46
AH01.5264	2.3485488431914	2.48119952549908e-22	6.02535875484007e-21	up	10.9	9.52	8.45	1.97	2.58	1.44
AH01.5271	3.48735880679213	1.11094305690008e-18	2.08905234703266e-17	up	2.01	2.97	2.42	0.33	0.09	0.31
AH01.5273	-1.35462	1.64548276083772e-06	8.89430986670401e-06	down	1.06	1.58	1.96	4.84	3.11	4.6
AH01.5278	1.43856540202085	5.01285299805049e-05	0.000207217737567634	up	0.8	1.42	1.67	0.58	0.39	0.56
AH01.5305	-2.93529	0.00476855899143002	0.0125252122838617	down	0.05	0.06	0.05	0.41	0.22	0.7
AH01.5306	-1.05427	2.94461104459701e-38	1.60394395007346e-36	down	42.72	41.31	44.32	96.1	91.15	97.07
AH01.5335	-3.87471	8.07227787637889e-17	1.31294825490611e-15	down	0.08	0.11	0.14	1.25	1.94	1.98
AH01.5339	5.64214585448791	9.16642579778018e-05	0.000359431827104857	up	0.5	0.59	0.79	0	0.03	0
AH01.5340	-4.30318	2.07883590532425e-31	8.29815223022244e-30	down	0.45	0.73	0.26	10.18	9.56	10.7
AH01.5355	-2.20604	2.15273457102931e-21	4.90323391405043e-20	down	2.58	2.15	1.9	13.85	8.69	10.47
AH01.5359	1.31191342696105	4.26266916615123e-24	1.16397950468229e-22	up	30.49	29.43	27.96	12.1	12.58	13.02
AH01.5366	2.81708824072962	2.36958566394489e-22	5.76994568927211e-21	up	12.25	19.94	18.18	1.86	1.8	3.99
AH01.5368	-1.33047	0.00944358982536436	0.0228259797982209	down	0.21	0.25	0.35	1.13	0.57	0.48
AH01.5369	-3.00517	0.0116890243546643	0.0274786003167566	down	0.02	0.09	0	0.41	0.25	0.26
AH01.5370	-4.20407	3.54136896401119e-69	6.00597033761356e-67	down	1	1	1.27	25.91	21.37	16.85
AH01.5373	2.08133844929053	5.05180746380003e-19	9.70311963126575e-18	up	9.39	10.1	9.52	2.29	2.31	2.71
AH02.4	-1.34609	0.00639407608278534	0.0162027328754505	down	1.37	0.35	0.3	1.97	1.77	1.76
AH02.14	5.44173554548388	0.00208108762003947	0.006012903957891	up	0.33	0.19	0.23	0	0	0
AH02.19	1.24214756018893	0.00174029083127057	0.0051245834592084	up	4.38	6.22	3.2	2.2	1.65	2.42
AH02.24	-1.04796	2.02568732925234e-08	1.43775455164104e-07	down	4.67	4.59	3.89	9.55	9.26	10.24
AH02.28	-1.67095	1.73913114839436e-19	3.45568333001095e-18	down	5.87	4.94	4.19	20.09	13.82	17.45
AH02.30	-1.07256	2.13757730619979e-13	2.60705492641471e-12	down	3.24	3.05	3.02	7.16	6.6	7.14
AH02.33	-1.6942	1.81417300199743e-11	1.82522616442743e-10	down	5.06	4.51	8.02	21.4	21	17.96
AH02.39	1.10514283050105	0.0118354131777668	0.0277852585919737	up	2.56	2.05	3.08	1.09	0.73	2.05
AH02.44	1.51936051469602	6.48550276261551e-29	2.27482000197945e-27	up	45.27	40.36	42.93	15.4	17.59	14.62
AH02.56	-1.13409	9.85898702527012e-05	0.000384180875952818	down	0.74	0.88	0.75	1.56	2.05	1.87
AH02.57	-1.0018	4.9745240690244e-06	2.47929959547249e-05	down	4.27	3.44	3.52	7.42	9.08	7.39
AH02.59	-1.13236	3.24013066028604e-05	0.000139097078013921	down	1.43	1.15	1.21	3.97	2.35	2.58
AH02.64	1.04186230566764	8.33256055444136e-05	0.000329760453324417	up	5.8	5.1	5.01	3.13	1.99	3.22
AH02.67	2.45035681661096	0.00261476168758328	0.00735702160774151	up	0.27	0.41	0.47	0.09	0.04	0.1
AH02.71	3.79770211415007	1.23073108483368e-31	4.96007550246072e-30	up	4.82	6.8	8.59	0.34	0.48	0.72
AH02.79	2.42122658946743	6.22090988114247e-22	1.47029037680486e-20	up	7.36	7.72	4.98	1.33	1.15	1.54
AH02.90	1.54900267816293	0.000167100486664108	0.00062129261943312	up	64.02	59.85	42.24	11.7	18.85	30.29
AH02.92	-1.06639	4.63473657808711e-07	2.72644342622074e-06	down	0.96	0.87	0.72	1.91	1.83	1.94
AH02.96	4.2237854501378	7.73289177323966e-26	2.32951972525583e-24	up	1.64	2.8	3.8	0.09	0.14	0.24
AH02.98	-1.26054	0.000465244342440538	0.00157117929541703	down	0.46	0.28	0.35	0.82	0.94	1.02
AH02.100	-1.70836	0.0167822168586584	0.0374683024222875	down	0.07	0.29	0.3	0.83	0.66	0.83
AH02.105	-1.63989	0.000611368303002454	0.00200601791567161	down	0.63	0.25	0.2	1.32	1.36	0.91
AH02.106	-1.34836	9.71350665268782e-08	6.30584049716699e-07	down	1.7	1.52	1.24	4.3	4.28	3.54
AH02.110	1.48411360959635	4.49058767088781e-06	2.25481616666568e-05	up	2.78	2.73	3.04	1.15	1.23	0.85
AH02.116	-4.17189	1.78429758159083e-12	1.98448552365872e-11	down	0.06	0.04	0.05	1.08	1.23	0.79
AH02.122	2.34125474999218	3.62490317629014e-06	1.84763767616121e-05	up	1.72	1.81	2.31	0.21	0.26	0.77
AH02.124	4.45639211117511	0.010888538085582	0.025850545377408	up	0.09	0.08	0.31	0.03	0	0
AH02.139	-1.63984	0.00419983946313375	0.0112011189353809	down	0.26	0.26	0.17	0.65	0.65	1.02
AH02.142	-1.26693	1.62043655661128e-05	7.36562071186944e-05	down	2.24	3.81	3.34	8.2	8.04	7.71
AH02.145	1.07565645916907	0.0155911278680469	0.0352074015301548	up	1.2	2.42	2.27	1.32	0.58	1.13
AH02.146	1.12350819601581	2.28893706636902e-13	2.78084803319759e-12	up	14.63	15.96	15.52	7.05	6.27	9.34
AH02.148	-1.38499	3.06627880501901e-24	8.46225001572568e-23	down	6.6	6.66	6.92	18.1	17.71	20.39
AH02.151	1.11807822221535	0.00181657959561348	0.00532615501470639	up	1.73	1.1	1.36	0.63	0.78	0.65
AH02.160	1.00057758845024	0.00252597347896773	0.00713889275346688	up	2.62	1.93	1.49	1.29	1.04	0.92
AH02.170	-3.48637	3.35495452392929e-57	4.07991078249153e-55	down	3.26	2.13	2.78	30.59	34.28	33.03
AH02.188	-3.93761	1.90845719846181e-12	2.11769565346558e-11	down	0.16	0.19	0.15	2.82	2.33	2.8
AH02.190	-1.20178	0.0083607339624419	0.0205393280406855	down	0.47	0.25	0.55	1.01	1.15	0.91
AH02.191	2.39268288467775	1.25828465478214e-05	5.84826028350339e-05	up	1.27	2.69	2.96	0.42	0.38	0.6
AH02.193	-1.76808	6.04340041779775e-09	4.58719458348626e-08	down	1.16	1.41	1.3	4.99	3.12	6.1
AH02.196	-1.78306	7.48501843354066e-22	1.75846090117812e-20	down	5.38	4.36	3.92	15.68	15.26	19.45
AH02.198	2.0059846784839	0.00597077729658505	0.0152520364486347	up	13.66	12.54	12.92	2.35	1.05	7.24
AH02.200	1.23788272723412	3.8782416610813e-09	3.01860164019911e-08	up	21	22.42	24.2	9.51	7.13	14.19
AH02.208	3.92845340402391	0.000274423510757261	0.000975208983352252	up	0.37	0.71	0.96	0.08	0	0.07
AH02.213	6.53017980076516	8.17627014082869e-09	6.10568786548852e-08	up	1.89	1.28	1.79	0	0.05	0
AH02.215	1.78658049229669	2.56444657581609e-56	3.00222057150111e-54	up	338.84	316.17	308.47	91.25	105.6	100.26
AH02.218	2.94298974142928	9.81372600374603e-27	3.10618016766622e-25	up	12.57	14.85	20.74	2.49	1.2	3.07
AH02.220	1.91786473249785	8.45135715991458e-40	4.97955550971493e-38	up	22.24	21.42	24.3	6.5	5.65	7.08
AH02.222	1.22909085321253	1.06589613327232e-20	2.30717427950459e-19	up	22.28	18.49	20.14	9	8.84	9.88
AH02.225	-1.78736	0.000390002420310124	0.00133839715192327	down	0.65	0.37	0.2	1.53	1.13	1.93
AH02.227	-1.16914	3.2412417606352e-15	4.6361504554333e-14	down	52	43.87	43.33	105.21	124.2	103.16
AH02.230	-1.7108	0.000964825415838611	0.00302456885866378	down	0.45	0.22	0.15	0.83	1.01	1.02
AH02.232	2.03743901637348	1.43426166794015e-12	1.60972848619646e-11	up	8.55	8.85	6.99	1.79	1.58	3.01
AH02.241	1.2031351390643	0.0120078393995777	0.0281353169158545	up	1.34	1.22	1.31	0.35	0.36	1.11
AH02.242	1.72276654286131	4.56505730704629e-09	3.5273654231887e-08	up	3.78	2.46	3.51	1.32	0.99	0.87
AH02.252	2.65184222623616	3.15316453290802e-06	1.62338349415041e-05	up	1.83	2.08	1.82	0.27	0.11	0.61
AH02.258	-1.47729	5.85673156528019e-05	0.000239077482254314	down	1.62	1.86	1.25	6.03	4.73	3.27
AH02.259	2.96392381625274	4.12935986079619e-12	4.43162872011221e-11	up	1.12	1.71	2	0.21	0.21	0.25
AH02.267	-2.95551	0.00625888965781702	0.0159005275044603	down	0.04	0.1	0.09	0.59	0.67	0.69
AH02.268	1.83669382486227	4.1284034374819e-35	1.97001760990106e-33	up	44.96	37.57	38.9	11.17	13.15	11.79
AH02.270	1.49894578876246	7.15547203918571e-06	3.46990626320636e-05	up	2.13	2.15	2.74	0.85	1.01	0.77
AH02.271	1.59940690281268	3.6080434488239e-05	0.000153421919369587	up	75.35	116.7	120.28	26.02	29.28	55.21
AH02.276	1.11974159500472	0.0176021542592683	0.0390557328159926	up	1.9	2.92	2.54	1.5	0.6	1.58
AH02.278	-1.81765	7.6986275517824e-07	4.37897823490161e-06	down	1.07	0.76	0.46	2.55	3.24	2.83
AH02.287	-2.32227	1.32526212109088e-05	6.13185356868106e-05	down	0.41	0.44	0.61	1.8	2.76	3.24
AH02.292	1.62682822025578	0.000436537740378256	0.00148323283205882	up	0.39	0.53	0.78	0.23	0.17	0.18
AH02.293	-3.08151	7.64360532752059e-06	3.68752390483522e-05	down	0.08	0.1	0.09	0.67	0.4	1.55
AH02.296	1.20934834165858	4.44545085332272e-05	0.000185708036113442	up	4.69	5.26	5.55	2.14	2.39	2.58
AH02.302	-1.19787	3.04227934984526e-20	6.3613138688034e-19	down	7.42	7.09	6.92	16.68	16.81	18.93
AH02.311	1.63570603425341	8.14416947015218e-21	1.78003007402316e-19	up	15.16	18.12	15.83	5.46	4.22	7.32
AH02.313	-1.05714	0.00170732108087582	0.00504023399265296	down	3.07	3.28	2.6	6.26	6.87	6.71
AH02.314	1.75375731197444	1.08366359015549e-09	9.00541521417787e-09	up	2.18	2.03	1.88	0.68	0.6	0.67
AH02.315	5.78069274232102	1.06045713001628e-51	1.05124304752799e-49	up	6.64	11.41	13.52	0.09	0.24	0.27
AH02.317	-2.39356	4.65490884110112e-63	6.76147059673831e-61	down	3.2	3.15	2.94	19.19	16.35	16.64
AH02.322	-6.54714	2.95135519875102e-05	0.000127748871298632	down	0	0	0	0.24	0.19	0.61
AH02.325	5.18318706762203	3.65959132593532e-48	3.12434497554342e-46	up	8	10.5	10.72	0.39	0.15	0.34
AH02.326	1.93039981151932	1.69959117621874e-36	8.64958202009133e-35	up	54.12	53.83	46.25	12.32	13.81	17.03
AH02.328	1.50290528095255	9.30793038803038e-28	3.09852855092258e-26	up	148.29	168.68	211.8	65.65	60.67	72.6
AH02.329	1.20093039926657	9.64752993009849e-26	2.89656700054392e-24	up	129.86	152.54	163.32	66.36	68.39	71.64
AH02.330	1.57335644199231	6.46700112701476e-78	1.43902241390133e-75	up	282.91	268.53	270.71	105.52	91.62	98
AH02.331	3.2647415680639	9.80148749656086e-133	8.09267553169992e-130	up	100.66	89.79	90.53	10.31	11.07	9.7
AH02.332	2.88638020479007	3.51149002538714e-26	1.07854135630467e-24	up	8.42	10.08	14.23	1.72	1.33	1.67
AH02.341	2.90239138893836	4.97460651451944e-05	0.000205758723080941	up	0.68	1.17	1.28	0.35	0.07	0.04
AH02.344	1.70206132550468	1.08943950222984e-17	1.89842623618223e-16	up	26.63	27.57	24.98	11.51	6.51	8.23
AH02.349	1.63753131911012	1.02845044600808e-25	3.08044226668291e-24	up	92.52	74.28	80.23	28.37	32.09	23.77
AH02.351	-1.34738	2.01484516118269e-37	1.05711984836299e-35	down	16.75	16.29	16.36	45.93	43.52	44.64
AH02.369	1.63037839428482	1.49280620713334e-39	8.67348050903861e-38	up	310.47	277.73	288.89	90.63	110.54	99.77
AH02.376	-4.29946	3.21862599388552e-12	3.49555093875531e-11	down	0.09	0.11	0.45	4.28	4.02	5.23
AH02.377	-3.01514	4.65042333929507e-09	3.58890744730987e-08	down	0.24	0.64	0.55	3.91	3.53	4.74
AH02.378	-1.02828	5.93177614727865e-05	0.000241826243010483	down	2.13	2.24	2.41	6.02	3.52	5.34
AH02.383	-1.1927	0.000395317169750695	0.00135486112850817	down	2.51	2.17	1.07	4.32	4.66	5.11
AH02.385	5.43362409935372	1.04853416633834e-22	2.60989761752205e-21	up	1.93	4.21	4.33	0	0.11	0.13
AH02.393	1.17760997416185	9.57660223271996e-11	8.96779271904458e-10	up	6.09	6.21	5.71	3.08	2.3	3.17
AH02.398	1.32511173721727	3.28296078065164e-05	0.000140820144224411	up	2.57	3.62	3.82	1.9	1.19	1.19
AH02.399	-2.15814	0.0105131837806783	0.0250799225303209	down	0.59	0	0.57	2.34	1.58	1.7
AH02.402	1.34357930005178	1.2387138051638e-06	6.82674260267245e-06	up	3.63	4.67	5.4	2.01	2.27	1.42
AH02.403	1.74329609613827	0.0161484385913728	0.036267520458434	up	1.46	1.22	0.99	0.12	0.62	0.39
AH02.406	1.32262397716746	6.38095334073625e-08	4.25283932162719e-07	up	1.81	2.84	2.87	1.1	0.88	1.24
AH02.408	2.02402206446827	7.46944180943355e-09	5.6125909896055e-08	up	5.69	6.72	6.32	0.97	1.17	2.8
AH02.426	-1.21618	4.42137843449504e-15	6.24165347051886e-14	down	3.08	3.38	2.77	9.16	6.25	7.58
AH02.433	1.79585936417682	0.00114247892570072	0.00351924562307791	up	5.09	3.98	3.24	0.75	1.18	1.83
AH02.435	1.35316029283307	3.27615547043775e-17	5.49822829018371e-16	up	19.05	15.69	15.9	8.27	6.69	6.24
AH02.436	5.8922450349747	0.000594507207912902	0.00195723760454288	up	0.07	0.3	0.35	0	0	0
AH02.454	-1.14305	0.0105688147585279	0.0251925214092166	down	0.69	0.65	0.59	1.61	1.13	1.85
AH02.457	5.71286209777346	1.29566302774771e-42	8.57625052649457e-41	up	3.42	4.59	5.61	0.03	0.07	0.17
AH02.458	1.54008251777067	5.46805468524527e-05	0.000224511176797187	up	1.61	2.14	1.4	0.49	0.64	0.76
AH02.468	1.77858700579032	3.24049469620058e-09	2.54367078041764e-08	up	2.43	2.69	3.09	0.72	0.75	1.08
AH02.479	1.67169842406925	4.88939579324966e-24	1.32818002608838e-22	up	390.97	312.72	320.02	107.28	135.02	98.22
AH02.480	2.01420792143594	1.46576058404562e-56	1.72888114001621e-54	up	164.61	152.6	178.72	38.22	46.6	45.51
AH02.490	1.91573714312451	5.61092320202954e-34	2.53663855134981e-32	up	29.92	24.5	27.6	9.25	7.11	6.91
AH02.495	1.49817812665593	6.39129470403649e-23	1.6178045287547e-21	up	37.64	32.15	31.52	13.27	13.46	11.46
AH02.496	1.07730069897448	2.70801588244565e-13	3.26973247303184e-12	up	11.73	11.6	11.98	5.56	5.19	7.15
AH02.499	-1.14006	0.0196332046508488	0.0428575659862506	down	1.44	1.42	1.28	3.46	3.44	2.8
AH02.502	2.60764138319045	2.71338550392726e-13	3.27432577637376e-12	up	1.34	1.29	0.9	0.21	0.16	0.26
AH02.507	1.17054720190807	5.06612352912033e-11	4.87650332032982e-10	up	5.82	5.98	6.35	3.1	2.79	2.71
AH02.528	2.62084615291986	3.0616605297739e-06	1.57966780334906e-05	up	1.88	2.13	2.85	0.16	0.49	0.5
AH02.532	6.62452220066678	2.4740544304137e-05	0.000108571869017735	up	0.2	0.15	0.71	0	0	0
AH02.533	-1.39966	1.33909260282333e-06	7.34254288947606e-06	down	2.07	2.07	3.06	6.6	5.95	7.7
AH02.534	-1.61622	9.85759464059459e-06	4.66663235665809e-05	down	0.6	1.35	1.15	2.89	2.7	4.54
AH02.536	2.6310478587691	1.23946418396357e-19	2.4936318545596e-18	up	4.85	9.71	9.75	1.32	1.09	1.79
AH02.537	-1.93189	4.43376776610941e-44	3.11904627044132e-42	down	14.93	13.19	13.98	53.13	60	57.87
AH02.538	-1.24827	0.0127919518988527	0.0296865631736753	down	0.67	0.43	0.75	1.47	1.43	1.8
AH02.545	1.31693365156435	9.33002766831766e-15	1.28333896577583e-13	up	29.49	25.23	24.24	10.54	10.89	12.39
AH02.550	2.47468526970448	2.33505655659708e-09	1.86536981446807e-08	up	0.64	1.41	1.72	0.19	0.18	0.36
AH02.552	1.02395306940829	1.50482778900024e-07	9.50457410767642e-07	up	21.72	19.14	20.98	11.22	12.6	8.39
AH02.562	-1.88072	2.46413117192342e-35	1.18941716183227e-33	down	4.5	4.27	4.16	19.33	16.35	15.12
AH02.563	-4.13005	2.39642196158694e-32	9.92577413132546e-31	down	0.45	0.4	0.77	11.34	7.1	11.89
AH02.567	-1.0411	3.43670085720261e-15	4.89786461025356e-14	down	12.77	10.44	11.45	24.45	24.14	27.6
AH02.571	-2.39892	3.10024045595779e-18	5.63720917448135e-17	down	1.09	1.16	1.53	8.08	6.35	6.83
AH02.576	-1.50986	7.76940844968736e-13	8.96525156708131e-12	down	4.98	4.06	3.69	14.18	12.2	12.49
AH02.578	1.62001810813979	0.00300532946112214	0.00832970069281864	up	0.85	0.54	1.32	0.32	0.25	0.37
AH02.590	1.18946767150284	0.00428330678409238	0.0113922562074258	up	1.17	2.03	1.84	0.9	0.73	0.73
AH02.601	-2.34413	1.18354266212419e-32	5.0045351784564e-31	down	1.82	1.67	2.2	10.59	10.14	10.08
AH02.604	-2.33448	0.00662576819358216	0.0167147400114529	down	0.13	0.08	0.23	1.24	0.52	0.62
AH02.607	1.67410935395581	1.48992714987408e-06	8.11218469888059e-06	up	3.21	3.29	3.14	0.74	1.4	1.02
AH02.609	-6.59889	9.26778170809374e-34	4.14211753691512e-32	down	0.14	0.11	0.05	16.27	9.8	6.36
AH02.613	4.96945147454512	1.99089095958543e-37	1.04542600597477e-35	up	22.68	36.63	33.87	0.54	0.59	2.04
AH02.617	4.21633785712902	2.27463852065404e-17	3.86602294612788e-16	up	3.11	4.37	4.42	0.08	0.18	0.4
AH02.639	1.12673780266151	1.7063076865828e-09	1.38620931296052e-08	up	149.35	228.77	270.52	116.02	101.13	98.95
AH02.667	-1.15297	1.26289685542094e-15	1.86506890274568e-14	down	334.47	441.75	438.15	961.97	1043.48	861.07
AH02.668	-1.07351	5.39841336538164e-07	3.14268891991556e-06	down	31.18	48.35	25.77	81.93	77.91	77
AH02.669	-1.80216	0.000763589834457294	0.00244652857351009	down	0.07	0.1	0.06	0.35	0.22	0.32
AH02.673	3.46950611840244	2.74096568803041e-46	2.14726088544205e-44	up	6.3	7.19	6.04	0.65	0.7	0.52
AH02.690	-1.12543	2.23953920954267e-05	9.91890777800697e-05	down	0.69	0.65	0.69	1.69	1.09	2
AH02.702	1.4946291837453	4.83155735648594e-27	1.55876721912336e-25	up	25.9	24.14	20.47	8.96	8.42	9.37
AH02.703	-1.07903	6.52165965942902e-13	7.57841006720687e-12	down	10.6	10.87	10.59	23.18	25.77	23.02
AH02.704	-2.38889	3.24327808325775e-44	2.29961242626467e-42	down	3.46	4.65	4.71	21.27	24.13	25.86
AH02.706	-5.44338	0.00269933476200528	0.00757053974773538	down	0	0	0	0.46	0.56	0.38
AH02.721	1.13790243211955	3.52194730991458e-28	1.18946282937104e-26	up	233.6	266.3	274.62	127.99	111.05	137.17
AH02.735	-1.12219	2.53797993951918e-10	2.2725205651374e-09	down	8.68	9.4	8.97	21.26	19.57	21.96
AH02.748	1.41814798885784	2.02552467955378e-07	1.25297391208596e-06	up	2.69	2.5	2.32	1.38	0.72	0.94
AH02.757	-1.76007	5.43666779685697e-12	5.76560595323264e-11	down	1	1.03	0.82	4.23	2.96	3.14
AH02.760	-1.68814	3.5693792146368e-05	0.00015193226544462	down	0.67	0.69	0.49	2.26	2.2	1.89
AH02.762	-1.1363	2.13983055718082e-15	3.10030864611167e-14	down	4.25	3.96	3.9	9.56	9.31	9.55
AH02.763	-2.96951	1.01198057955415e-14	1.38741056078267e-13	down	1.21	0.91	1.54	10.15	12.18	7.93
AH02.764	-1.95012	9.0032610527024e-14	1.13262756827802e-12	down	8.16	13.53	6.93	37.54	44.26	35.69
AH02.777	-2.49122	0.000635429617657529	0.00207619076736553	down	0.04	0.11	0.11	0.48	0.31	0.79
AH02.778	-4.32847	4.8341342515304e-188	1.01113974761178e-184	down	3.68	3.05	3.15	83.28	63.52	66.09
AH02.787	3.59452516247292	5.39069100202236e-12	5.72080192884482e-11	up	2.86	6.3	4.82	0.23	0.34	0.66
AH02.790	1.27235404944046	1.00979297470497e-10	9.43485842208707e-10	up	20.01	17.24	19.2	7.41	8.46	8.96
AH02.796	2.04164192500497	1.03163657165005e-06	5.75884662138962e-06	up	2.76	3.4	2.9	0.48	0.98	0.85
AH02.806	-5.25166	0.00703384909577081	0.0176309830933777	down	0	0	0	0.19	0.69	0.61
AH02.815	1.19557239650307	1.07873168961399e-13	1.34975899348511e-12	up	25.07	24.79	21.8	11.42	9.53	12.59
AH02.822	-2.69876	7.74627324005633e-33	3.32020932932742e-31	down	2.23	1.61	1.66	16.67	11.04	10.67
AH02.828	-1.74278	4.89749302951447e-06	2.44283965134003e-05	down	0.66	1.11	0.57	2.63	1.78	4.08
AH02.835	-1.00834	0.00296922132296029	0.00824054126562399	down	0.48	0.4	0.47	1.06	0.79	1.05
AH02.842	2.3913389597779	4.30804029989502e-05	0.000180315854334587	up	26.65	26.82	22.91	1.93	4.74	8.92
AH02.843	1.36762916515074	3.93511526049665e-08	2.69337350126707e-07	up	4.05	5.94	5.51	2.02	2.46	1.87
AH02.848	1.27622969581017	5.37499935172725e-20	1.1069288129993e-18	up	10.52	12.62	13.44	5.16	5.4	5.52
AH02.855	-1.65619	0.00369515268138463	0.0100047821348328	down	0.26	0.28	0.36	1.06	0.89	1.09
AH02.863	1.78440714439831	5.14072414479759e-20	1.06007374329954e-18	up	9.54	8.97	8.17	2.57	2.84	2.83
AH02.867	3.63197828824495	2.41756264989363e-15	3.49061335206685e-14	up	3.19	4.9	6.13	0.56	0.2	0.49
AH02.874	-1.3915	1.00819368315696e-45	7.66838225673932e-44	down	64.02	65.86	59.79	189.53	168.03	173.92
AH02.884	-1.53762	1.35600252225296e-05	6.2611595490341e-05	down	0.63	1.2	1.01	2.57	2.5	3.68
AH02.885	-1.44662	0.000221844045957619	0.000804200686530365	down	0.42	0.62	0.6	1.86	1.09	1.85
AH02.891	1.25203	3.05127813710677e-15	4.37540454989601e-14	up	18.85	23.86	23.53	9.48	11.08	8.92
AH02.892	1.9652568898949	3.37385311232596e-78	7.58814633686215e-76	up	158.19	157.5	145.17	41.17	43.3	41.21
AH02.893	-2.0665	0.00369120756472402	0.00999539441101421	down	0.24	0.21	0.48	2.05	1.4	0.66
AH02.899	-2.03662	1.82547885733649e-30	6.96345278406474e-29	down	9.35	13.03	11.75	51.31	54.63	42.53
AH02.917	1.90542627556269	1.32903982854665e-07	8.45985486318749e-07	up	9.32	10.61	8.5	2.03	1.91	4.2
AH02.918	2.44469115560862	5.82814805496266e-09	4.43615102436811e-08	up	1.71	1.76	2.41	0.25	0.36	0.53
AH02.920	-1.90749	0.000174926892999872	0.000647858262157938	down	0.65	0.61	0.58	1.59	1.79	4.08
AH02.927	-1.74365	1.18816705265557e-12	1.34458940584558e-11	down	9.58	12.31	8.1	32.96	24.26	51.18
AH02.929	-1.40983	6.22237868485616e-08	4.15111909924223e-07	down	1.8	2.38	1.85	6.07	4.52	6.59
AH02.930	-4.99048	3.5912714965495e-144	3.46695825243817e-141	down	2.63	1.94	2.11	66.56	63.93	98
AH02.939	3.91740257844094	6.00535965793756e-22	1.42041582561471e-20	up	2.57	4.63	6.07	0.29	0.29	0.36
AH02.942	-2.98419	0.000274426139092176	0.000975208983352252	down	0.06	0.04	0.09	0.8	0.62	0.28
AH02.966	3.83223176621146	1.14084180560668e-19	2.30259965589639e-18	up	0.79	1.09	1.36	0.08	0.06	0.1
AH02.972	-1.75788	2.35805426075815e-19	4.62544247772973e-18	down	29.39	25.82	18.5	78.88	84.65	103.44
AH02.976	1.85873665009186	2.01243174003297e-10	1.8204288498077e-09	up	5.41	9.36	13.71	2.5	2.63	3.22
AH02.987	1.29681750523197	0.000795138146019681	0.00253789006422864	up	1.72	1.52	1.28	0.56	0.59	0.82
AH02.988	1.04678922910111	9.24005906047424e-05	0.000362089368665933	up	2.43	2.24	2.48	1.44	0.91	1.38
AH02.992	1.53029116747904	1.63495573848594e-15	2.38811621485086e-14	up	62.84	54.37	52.95	27.45	20.29	15.13
AH02.994	1.19650254400416	0.00142169798834097	0.00428407360585842	up	0.86	1.67	1.39	0.45	0.69	0.67
AH02.1009	1.12025498004135	2.14836612044989e-41	1.36635993846135e-39	up	92.82	92.01	102.74	48.59	43.89	48.69
AH02.1011	3.51155427819731	0.00806932991438826	0.0198974556793408	up	0.39	0.35	0.03	0	0.03	0.04
AH02.1015	-2.2775	0.00274431302404001	0.00768226455471585	down	0.3	0.19	0.41	1.58	0.86	2.24
AH02.1022	3.37563710663147	4.78873394947956e-48	4.06071696391679e-46	up	41.28	62.29	71.77	5.73	6.53	5.6
AH02.1023	1.35675183752236	0.000575893361691387	0.00190216383019973	up	1.33	1.64	1.77	0.68	0.47	0.84
AH02.1026	-2.87511	7.09319312006501e-113	3.77201583291593e-110	down	26.96	21.28	24.66	175.76	192.08	202.44
AH02.1027	-5.58625	0.00194215301629482	0.00565522514025523	down	0	0	0	0.39	0.43	0.15
AH02.1031	-1.81179	0.00197186609563026	0.00573057602356422	down	0.49	0.3	0.25	1.5	1.22	1.22
AH02.1033	3.36862427860925	3.82863537479661e-79	8.83260550619439e-77	up	78.74	80.32	73.93	5.72	8.26	9.97
AH02.1039	-1.11881	6.04827980723023e-09	4.59034298383765e-08	down	9.65	8.25	8.73	19.01	22.95	19.45
AH02.1040	1.0506570699172	0.000335848182722619	0.00116884341490205	up	5.55	4.05	3.31	2.69	1.68	2.37
AH02.1044	1.94142724522574	1.53092373209012e-71	2.78450620836681e-69	up	414.95	387.38	393.66	100.87	116.1	114.34
AH02.1050	1.37836391891469	6.59472573001171e-25	1.88356413089774e-23	up	258.63	334.93	373.29	132.03	123.41	141.09
AH02.1052	1.16136158502995	1.67962687913686e-19	3.34380033838318e-18	up	10.17	11.48	12.48	5.96	5.05	5.27
AH02.1058	-2.32573	0.0211840967953494	0.045752807665319	down	0.09	0.07	0	0.32	0.28	0.32
AH02.1063	-1.36331	8.52566400021404e-30	3.14697303537312e-28	down	30.55	25.93	25.77	84.88	68.41	73.13
AH02.1067	5.23559072405105	3.86542586982616e-35	1.8459320649284e-33	up	3.4	6.49	5.92	0.09	0.08	0.28
AH02.1070	-1.27986	0.000405364895526666	0.00138528739757643	down	3.96	5.9	5.12	12.85	9.54	16.58
AH02.1082	2.9515095484464	3.87042991299267e-18	6.97499934061717e-17	up	11.94	17.76	16.66	2.19	1.01	3.3
AH02.1085	4.79260252239822	1.03523563605197e-07	6.69908591958967e-07	up	1.78	1.81	3.7	0	0	0.28
AH02.1086	-1.07439	0.00464004495390318	0.0122296211717668	down	0.53	0.22	0.41	0.98	0.89	0.74
AH02.1091	-1.07614	2.31766613203396e-16	3.63493001212525e-15	down	61.59	64.68	50.3	125.86	133.22	138.22
AH02.1097	-1.04963	3.93616825583354e-06	1.99414304903564e-05	down	16.57	13.2	14.22	32.9	37.41	26.35
AH02.1098	-1.04031	2.63643065827888e-18	4.82461428425196e-17	down	32.92	31.72	28.82	70.54	69.81	64.51
AH02.1099	1.64837326167385	4.8222668009484e-12	5.13770693360127e-11	up	10.04	8.11	7.36	3.55	2.13	3.11
AH02.1102	2.1664329786741	1.9666169382289e-08	1.39820091631389e-07	up	2.94	3.9	4.96	0.64	1.02	1.11
AH02.1103	-1.26953	0.00655820518088825	0.0165686894657932	down	0.55	1.24	2.1	3.59	2.5	3.88
AH02.1110	1.25316074582547	1.42316830284921e-18	2.6515383314664e-17	up	48.54	44.91	48.54	20.32	23.96	18.87
AH02.1127	4.49733192311905	1.35328976613625e-35	6.58286300969378e-34	up	3.32	3.9	4.73	0.16	0.15	0.24
AH02.1134	-1.31018	4.73053674320181e-08	3.20355256460084e-07	down	0.86	0.85	0.75	2.29	1.83	2.44
AH02.1136	-1.98224	3.40219743836695e-40	2.05276816593775e-38	down	4.51	4.19	3.9	17.71	16.96	18.52
AH02.1139	1.00190426013529	7.10825054564565e-05	0.000285650158014259	up	4	3.96	3.24	1.8	1.66	2.52
AH02.1147	1.25690706071226	3.81506042110726e-06	1.93653973001521e-05	up	3.33	2.79	3.82	1.83	0.94	1.72
AH02.1154	-1.46884	0.00543619704890997	0.0140425393059073	down	0.55	0.35	0.43	1.23	0.95	1.76
AH02.1155	1.0093391901658	1.16490879288632e-09	9.63972395537603e-09	up	24.55	22.24	19.65	14.03	10.64	10.69
AH02.1157	-1.91266	0.000359441522016732	0.00124290271155287	down	0.2	0.51	0.35	1.9	1.08	1.29
AH02.1159	-5.9307	0.000368694995200863	0.00127181633493784	down	0	0	0	1.59	0.96	0.86
AH02.1164	-5.66484	1.37567106999728e-10	1.26555284624438e-09	down	0	0.04	0.04	1.61	0.84	1.78
AH02.1166	1.34032049944138	6.59593628393862e-06	3.21571751858557e-05	up	3.81	4.68	6.85	2.33	1.68	2.48
AH02.1169	-1.68906	0.00656655740623756	0.0165842178717462	down	0.51	0.46	0.07	1.08	0.97	1.66
AH02.1171	1.15511362382274	6.34865310865093e-08	4.2322105871438e-07	up	12.01	13.23	9.17	6.67	4.56	5.4
AH02.1180	-1.39522	1.18064837844811e-15	1.74689190633385e-14	down	2.99	3.99	4.3	10.73	9.3	11.6
AH02.1186	-1.84755	1.00621591549474e-27	3.34251184210137e-26	down	15.19	11.17	9.92	47.2	47.26	44.96
AH02.1188	-1.20119	0.0110216638533273	0.0261262532376486	down	0.21	0.22	0.31	0.4	0.44	0.96
AH02.1191	-2.05121	0.000660044233402375	0.00214766791008551	down	0.22	0.36	0.2	1.44	0.45	1.63
AH02.1192	-2.68721	7.51057289426621e-11	7.11056803130966e-10	down	0.23	0.37	0.48	2.32	1.9	3.19
AH02.1199	-1.18664	0.0203149043692759	0.0441246192167554	down	0.6	2	2.26	3.92	3.52	4.26
AH02.1200	-1.0255	1.5623488637476e-37	8.25925789386369e-36	down	118.08	121	124.1	270.47	239.74	279.74
AH02.1201	-1.42714	0.00456120682937562	0.0120420619548687	down	0.33	0.37	0.47	0.64	1.19	1.46
AH02.1214	-1.97929	1.19854855092242e-22	2.97033655491241e-21	down	5.94	6.16	5	25.9	22.97	23.2
AH02.1245	5.38426393126177	4.92790249894591e-07	2.88753274637087e-06	up	1.88	0.68	0.36	0	0.07	0
AH02.1251	2.38546854747245	7.17466488807825e-22	1.68807732181069e-20	up	10.68	18.01	19.75	2.89	2.88	4.12
AH02.1267	-1.39185	1.26374626768937e-38	7.00530727009789e-37	down	15.93	15.02	14.76	46.72	39.05	42.52
AH02.1270	-2.01639	2.24444495970503e-06	1.18491436329708e-05	down	2.73	1.6	1.08	8.1	9.22	6.07
AH02.1275	-1.33772	1.76476705710117e-15	2.5717401958453e-14	down	8.82	7.35	8.56	22.86	21.42	22.48
AH02.1277	-1.74767	0.0190290039115919	0.0417346473542481	down	0.26	0.26	0.12	0.42	1	0.88
AH02.1278	3.18261740434583	5.84713271704654e-128	4.21732848269736e-125	up	52.04	48.74	51.77	5.11	5.81	6.95
AH02.1283	1.07735742632011	1.30549211451222e-09	1.07322979412606e-08	up	7.87	7.11	6.85	3.65	2.92	4.55
AH02.1290	-5.95171	7.9264423733773e-266	8.28973764882376e-262	down	0.93	0.77	0.67	52.41	48.04	57.14
AH02.1299	-4.50454	2.21665494662503e-14	2.93016848326776e-13	down	0.13	0.19	0.25	7.55	3.56	2.63
AH02.1303	2.47441503934145	2.70652305799236e-55	3.04362584030503e-53	up	38.38	42.08	46.94	8.93	8.79	6.62
AH02.1304	4.20484024826116	3.16321387312719e-09	2.48642954451623e-08	up	1.1	1.4	2.39	0.22	0.08	0
AH02.1320	-1.1412	0.00878083737227619	0.0214237546214989	down	1.89	1.05	1.2	2.66	3.84	3.2
AH02.1323	-2.0492	1.31308241277885e-29	4.79046054662051e-28	down	4.8	5.63	4.74	25.54	22.37	18.96
AH02.1326	-1.04896	3.3849978823411e-13	4.04973531204774e-12	down	31.79	28.52	24.46	60.09	57.66	70
AH02.1327	-1.48115	0.000420679688642562	0.001433719881725	down	1.18	0.87	1.03	3.32	3.07	2.79
AH02.1330	-2.37552	7.44399561946029e-06	3.59814146603862e-05	down	0.5	0.21	0.35	1.49	2	2.43
AH02.1337	-1.11987	1.05486696172369e-08	7.75819290297254e-08	down	24.63	24.62	28.34	53.11	64.83	60.87
AH02.1341	3.27077857443312	5.95698425474905e-07	3.44516831323044e-06	up	2.34	2.55	2.04	0.07	0.29	0.38
AH02.1350	-1.19045	3.35002582636964e-06	1.71799706280398e-05	down	1.34	1.19	1.62	3.43	3.43	3.2
AH02.1381	-5.03082	0.0187765230814098	0.0412602193359878	down	0	0	0	0.35	0.05	0.05
AH02.1398	-1.14895	1.9247876377029e-14	2.56107769859747e-13	down	4.19	3.71	3.45	9.36	8.94	8.57
AH02.1416	3.80533244353969	5.34585480264834e-28	1.79482284037551e-26	up	14.52	15.31	13.26	1.29	0.49	1.59
AH02.1434	2.9952024605156	1.10185759845979e-05	5.17526678917305e-05	up	0.83	0.8	0.54	0.14	0.11	0.04
AH02.1452	-1.77572	2.13125631029828e-24	5.93328897387831e-23	down	23.52	17.05	15.67	65.64	71.21	68.61
AH02.1459	2.98605854389005	2.62943826165611e-12	2.88003579889895e-11	up	31.45	35.37	39.15	4.76	2.27	7.47
AH02.1461	2.99005482668526	1.22831603167306e-09	1.01310240519828e-08	up	2.24	1.18	1.57	0.18	0.17	0.33
AH02.1478	1.10611773684687	3.81161320231331e-08	2.61283295220843e-07	up	36.56	37.31	31.19	18.37	11.71	22.59
AH02.1479	-1.01995	4.33312339071454e-25	1.25128160500385e-23	down	46.39	43.1	45.61	100.61	87.57	104.81
AH02.1482	-1.06724	0.0215655859053126	0.0464615984192256	down	0.34	0.56	0.51	0.99	1.1	1.01
AH02.1485	-2.12276	1.23984893141566e-10	1.14648571244227e-09	down	1.24	0.69	0.83	5.17	3.91	3.85
AH02.1486	-1.09611	1.02129941699322e-06	5.70520238728076e-06	down	29.77	31.36	19.13	66.88	60.01	56.65
AH02.1494	1.13599562875366	0.00196722428046907	0.00572000016678718	up	2.57	3.94	3.58	1.11	1.09	2.72
AH02.1497	1.15628093040751	9.94884257940038e-19	1.87587100918682e-17	up	26.83	27.32	25.1	12.59	13.76	11.44
AH02.1499	1.88511847602958	0.000102302453635411	0.000397343337807752	up	1	0.71	1.14	0.26	0.34	0.23
AH02.1505	-1.07698	4.7168067013037e-06	2.3591552726511e-05	down	3.85	2.62	2.9	6.64	6.78	7.76
AH02.1506	-2.01189	3.43207080295524e-20	7.16441925766604e-19	down	1.59	1.82	1.86	9.07	5.95	7.72
AH02.1513	1.78401981672196	6.77423711884772e-05	0.000273295216155134	up	2.32	2.92	3.29	0.97	0.35	1.37
AH02.1530	1.1299	8.18280780387867e-17	1.32920318326013e-15	up	333.23	390.87	492.71	198.12	188.5	205.42
AH02.1540	2.04773917587722	6.83689560540879e-09	5.1570525212093e-08	up	8.44	6.84	10.61	1.46	2.79	2.3
AH02.1541	2.45028262724025	3.06962661016514e-78	6.95375703205279e-76	up	61.5	59.07	67.59	12.12	13.22	11.19
AH02.1542	-2.27181	0.000732242159038343	0.00235668028310284	down	0.19	0.2	0.16	0.77	0.84	1.22
AH02.1543	-1.04294	1.46695291008971e-06	7.99611667026835e-06	down	3.49	4.52	6.22	12.6	8.81	9.87
AH02.1562	-6.72617	1.38191455325286e-26	4.33575691083084e-25	down	0.02	0.05	0.02	5.35	2.71	2.18
AH02.1571	-3.28729	2.21696013883478e-62	3.168889492298e-60	down	0.88	1.31	1.38	13.39	12.1	11.52
AH02.1594	-1.80178	1.59785798820548e-28	5.50909828351065e-27	down	3.24	3.33	3.17	12.54	10.46	13.35
AH02.1595	-1.57503	4.55978938143645e-05	0.000189998884281256	down	0.47	0.6	0.51	2.1	1.35	1.59
AH02.1602	-5.14849	3.91790666687847e-08	2.68218026780083e-07	down	0.05	0	0.06	0.94	1.82	1.52
AH02.1617	-3.54051	1.58107120086532e-22	3.89678781831496e-21	down	0.61	0.54	0.48	5.73	6.94	7.51
AH02.1621	-1.11139	7.64434518900623e-05	0.000304792642400649	down	2.16	2.96	2.49	7.39	4.79	5.47
AH02.1625	-1.20347	0.00688525375512588	0.0172999789034255	down	0.41	0.93	0.73	1.67	1.65	1.71
AH02.1630	-4.46298	5.44891458531458e-113	2.92238795067086e-110	down	1.6	1.38	1.82	39.72	36.82	36.4
AH02.1632	-2.94963	2.47519617912437e-101	9.76846290817953e-99	down	20.83	24.29	17.8	182.75	168.47	167.76
AH02.1634	-1.50827	0.000566694332288595	0.0018759268490773	down	1.19	1.31	0.42	3.43	2.43	3.08
AH02.1638	-5.28728	1.96888500277147e-07	1.2197406844102e-06	down	0.07	0	0.08	1.94	0.72	3.93
AH02.1653	-1.58022	2.23876022270955e-05	9.91615754747117e-05	down	0.58	0.77	0.36	2	1.7	1.78
AH02.1688	1.91353861756869	4.58981811980303e-10	3.98631262308152e-09	up	4.31	6.9	7.67	1.76	1.88	1.66
AH02.1717	5.21647569680321	1.52039023936934e-57	1.87435142476279e-55	up	4.48	6.79	8.89	0.14	0.17	0.26
AH02.1832	-3.55354	1.02507374972046e-200	2.79666859978081e-197	down	10.15	9.16	9.5	121.01	126.3	112.58
AH02.1851	1.0398496730241	3.0200495948565e-12	3.29178586203309e-11	up	11.78	11.49	13.13	6.75	6.19	5.93
AH02.1864	-2.00762	0.0167471145189944	0.0374005778371022	down	0.04	0.05	0.14	0.29	0.39	0.28
AH02.1865	-2.16845	0.0011344755035716	0.0034969955223814	down	0.03	0.05	0.02	0.14	0.14	0.18
AH02.1895	-1.10154	2.15096768978778e-06	1.13978401059098e-05	down	4.26	4.82	4.22	13.01	7.98	9.68
AH02.1912	1.46852993273048	2.7775168088714e-09	2.19701474545166e-08	up	14.76	22.15	22.43	7.8	4.8	10.51
AH02.1919	-3.54602	6.18596757320008e-05	0.000251496514921834	down	0.08	0.05	0.05	0.48	0.42	1.38
AH02.1929	5.75758644891689	1.83073589423343e-07	1.13899144718568e-06	up	2.95	5.19	5.92	0	0.05	0.23
AH02.1937	1.22494042624754	6.28301149504623e-39	3.52331520387981e-37	up	75.02	76.79	78.48	34.89	31.01	39.48
AH02.1938	1.21146638109902	1.20528414004539e-09	9.95056429593664e-09	up	7.43	7.32	7.74	3.64	3.42	3.29
AH02.1951	1.25923392020586	2.31660483805222e-20	4.87972318186561e-19	up	43.7	39.06	41.27	21.41	16.15	17.98
AH02.1962	-5.48746	1.28670196207288e-22	3.18628840252854e-21	down	0.22	0.34	0.12	9.54	8.09	15.1
AH02.1965	-2.94135	7.98045969968834e-13	9.19525975312969e-12	down	0.39	1.29	1.05	5.52	8.5	7.97
AH02.1966	3.17052601107227	2.98966932340667e-28	1.01516098508533e-26	up	6.12	11.42	14.57	1.27	0.9	1.66
AH02.1968	-3.37662	0.0146422059819559	0.0333477941843689	down	0.01	0	0.02	0.22	0.1	0.08
AH02.1969	1.34161909762965	0.00133981227778584	0.00406376342839567	up	3.57	3.54	2.83	1.47	0.62	2.18
AH02.1973	-2.98868	1.57431704232089e-08	1.1335443993762e-07	down	0.25	0.17	0.16	1.46	1.55	1.88
AH02.1982	1.41137312309774	3.43607112066021e-07	2.06072314652995e-06	up	5.54	6.79	6.64	1.8	2.13	3.68
AH02.1988	-5.26092	0.00552017580664706	0.0142325183608802	down	0	0	0	0.35	0.29	0.16
AH02.1992	-2.47321	7.48459802818311e-114	4.08398718494339e-111	down	57.69	56.98	49.56	312.32	327.63	332.68
AH02.2000	-1.41865	8.19950425149961e-07	4.64409145032585e-06	down	1.71	1.49	1.26	3.81	3.86	5.1
AH02.2004	3.21536006659247	0.00441721327490001	0.0117067735626583	up	0.23	0.69	0.51	0	0.06	0.1
AH02.2047	-3.42654	5.0109688098285e-163	6.28876585633476e-160	down	20.62	23.81	26.06	287.86	225.66	296.92
AH02.2058	-6.12711	0.000125487174417296	0.000478407180343515	down	0	0	0	0.39	0.33	0.32
AH02.2061	-1.57056	2.64150970068721e-06	1.37818852347321e-05	down	0.77	1.11	1.53	3.02	3.96	3.71
AH02.2079	1.37307404955493	0.00586130715237978	0.0150059985235345	up	4.1	2.93	3.17	0.86	1.99	1.26
AH02.2098	-1.92816	0.00100956178073761	0.0031500174899948	down	0.28	0.11	0.33	1.02	0.66	1.33
AH02.2101	1.58194477425371	1.08590680376451e-22	2.69543718102148e-21	up	78.64	80.14	70.97	25.55	32.11	23.66
AH02.2104	-1.82634	1.38969696484674e-32	5.86044923011647e-31	down	7.85	5.73	6.37	26.35	23.59	25.73
AH02.2106	3.13790851213313	2.00289955673934e-26	6.22496023701801e-25	up	2.34	3.14	3.05	0.33	0.26	0.44
AH02.2115	2.4122074347673	0.0120375300533537	0.0281999605153774	up	1.35	1.02	2.1	0	0.3	0.57
AH02.2120	-1.60476	2.05035810888845e-09	1.65139226457131e-08	down	2.87	4.46	2.59	10.76	11.52	9.75
AH02.2149	-2.11097	7.59394963588976e-09	5.69659700719764e-08	down	1.01	0.84	1.1	4.8	5.19	3.54
AH02.2150	-1.01951	2.36602865177819e-18	4.33864108413447e-17	down	7.7	7.42	6.51	15.74	14.29	16.88
AH02.2164	-1.08741	4.0933684841189e-06	2.06860652636273e-05	down	2.15	1.7	1.23	3.67	3.42	4.53
AH02.2166	1.44377757417967	0.000197514228177388	0.000723865075232512	up	5.35	4.3	3.43	1.37	1.12	2.69
AH02.2179	2.54712471066705	2.55675092942662e-38	1.39996615027505e-36	up	38.18	40.52	50.39	6.01	9.13	8.15
AH02.2193	-1.54217	5.80507421143662e-13	6.77960928285218e-12	down	2.15	1.75	1.9	7.14	5.3	5.7
AH02.2201	-2.31511	1.86469375280961e-08	1.32874781954126e-07	down	0.3	0.23	0.49	2.13	1.22	2.06
AH02.2203	-1.8854	1.07422227867436e-05	5.0564434766196e-05	down	1.44	1.94	1.93	5.86	5.62	9.49
AH02.2204	-1.55768	9.494251497115e-17	1.53626684230007e-15	down	4.95	4.61	5.72	17.21	13.13	17.86
AH02.2231	4.93468291092913	0.011679301263428	0.027457800542509	up	0.11	0.06	0.08	0	0	0
AH02.2235	-1.67453	8.4259588733776e-09	6.28242537196346e-08	down	2.51	2.21	1.88	10.17	6.24	6.27
AH02.2243	1.46762730184192	4.21512858609186e-09	3.27026853087616e-08	up	2.51	3.77	4.03	1.36	1.38	1.21
AH02.2245	1.57902269271254	1.17671972148941e-36	6.01786165635377e-35	up	73.39	71.25	69.08	24.15	27.35	24.5
AH02.2251	-3.32428	1.19193498938606e-27	3.95107874188987e-26	down	1.35	1.07	1.46	21.67	8.6	11.71
AH02.2255	-2.18565	0.0194640713119286	0.0425475675755424	down	0.15	0.06	0.05	0.53	0.38	0.37
AH02.2256	6.92678040580602	2.75957347242655e-33	1.21008550240927e-31	up	3.21	3.89	4.95	0.03	0	0.08
AH02.2265	-1.06281	1.01813111445078e-08	7.50384395487275e-08	down	5.27	4.66	5.05	12.55	10.89	9.97
AH02.2269	1.54836922580367	5.964634342258e-31	2.33196763225352e-29	up	25.76	25.85	21.75	8.93	8.69	9.16
AH02.2284	-3.44777	0.00107573555326698	0.00333411073631843	down	0.22	0.03	0.26	4.56	0.05	1.43
AH02.2289	-1.0877	1.76843268201147e-09	1.43370995860749e-08	down	3.22	2.28	2.23	6.44	5.53	5.61
AH02.2304	1.94103127643734	0.000341454891338356	0.00118600102023037	up	10.91	5.49	6.85	2.09	3.47	0.76
AH02.2311	-1.55952	7.68299382349292e-11	7.25956727035357e-10	down	2.21	2.99	2.12	7.28	7.92	7.73
AH02.2313	-1.12124	7.59014892116476e-05	0.000302901198679146	down	2.42	1.77	2.16	4.69	4.92	5.14
AH02.2315	-1.57949	1.68594030168327e-07	1.05697626067165e-06	down	2.47	1.89	1.58	6.68	5.88	6.49
AH02.2317	-1.63243	2.72073673463041e-25	7.9518504936217e-24	down	18.25	19.06	18.85	60.78	71.38	52.42
AH02.2320	-1.45406	1.0959339365008e-05	5.15014262828017e-05	down	0.8	0.77	0.68	1.84	1.76	2.99
AH02.2330	1.13606295459497	0.00798660650505972	0.019711290391052	up	1.59	0.92	1.39	0.51	0.42	0.98
AH02.2343	2.70394960268216	6.48585672208728e-27	2.07646688423968e-25	up	5.07	7.98	9	1.06	1.04	1.51
AH02.2348	-1.14218	6.77599388318195e-20	1.38816067962673e-18	down	38.7	35.04	36.33	81.9	93.97	82.31
AH02.2353	1.69632441711179	8.08215265619728e-33	3.45944801620996e-31	up	39.23	40.48	37.52	11.8	14.52	12.05
AH02.2358	1.34078942507485	2.7155356349352e-25	7.9403476743795e-24	up	26.46	30.52	29.43	11.8	10.76	13.91
AH02.2359	-1.82991	6.40137647818555e-37	3.3006275596232e-35	down	28.46	24.71	23.71	113.05	94.68	84.1
AH02.2372	3.11987303756076	2.10770516021923e-149	2.36175890720995e-146	up	116.3	118.45	101.16	12.77	13.18	15.31
AH02.2373	-2.10026	1.74152786032056e-05	7.8726945634403e-05	down	0.46	0.14	0.2	1.41	1.23	1.05
AH02.2384	-1.90095	3.39788364700894e-06	1.73969646581112e-05	down	0.49	0.62	0.23	2.42	1.31	1.66
AH02.2398	1.39945453687235	0.0222675550436172	0.0477820018119543	up	0.71	0.81	0.55	0.24	0.35	0.25
AH02.2403	1.50075552308063	8.72653633364312e-35	4.11412588231484e-33	up	13.55	13.11	14.21	5.1	4.76	5.56
AH02.2407	-1.48637	1.36265760122068e-05	6.29003711023965e-05	down	1.08	0.8	0.86	3.09	2.06	3.18
AH02.2408	-1.38176	2.51835345777859e-18	4.60987979800487e-17	down	16.25	12.45	12.36	37.22	35.72	41.55
AH02.2410	-1.73932	1.8169617684596e-07	1.13143148725653e-06	down	0.74	0.58	0.58	2.13	2.62	1.96
AH02.2412	-1.87017	3.22580688220771e-21	7.23443108858234e-20	down	33.37	17.26	24.02	93.29	91.18	107.13
AH02.2413	-11.4144	1.14538500699938e-52	1.17439394100018e-50	down	0.03	0	0.04	102.49	65.58	62.71
AH02.2414	-4.24318	5.31796484876437e-06	2.63712892571491e-05	down	0.07	0.02	0	0.96	0.62	0.43
AH02.2415	-9.69552	1.60630261391356e-52	1.64429835274186e-50	down	0.03	0.11	0.05	83.77	43.58	39.57
AH02.2430	1.59412232126102	1.02636329401064e-09	8.5621239961669e-09	up	4.97	6.83	4.98	1.72	1.55	2.69
AH02.2433	1.02973648728775	5.35189194925968e-17	8.83069208035879e-16	up	19.73	20.05	19.79	9.77	9.72	11.65
AH02.2435	-1.8663	3.52294167578171e-07	2.10979757735543e-06	down	2.1	2.21	2.1	8.78	9.08	6.92
AH02.2444	1.39384529321718	0.000228049462957325	0.000824314735055998	up	3.25	3.15	1.58	1.05	1.09	1.1
AH02.2455	1.91823272154557	8.04945867784855e-64	1.1940981844799e-61	up	155.74	157.49	143.08	49.62	38.96	40.58
AH02.2467	1.16337447500535	2.23008123853703e-05	9.88190083455961e-05	up	3.62	4.54	2.7	1.86	1.69	1.62
AH02.2469	1.67950631436648	0.000601044744435107	0.00197634385948425	up	2.3	1.87	1.37	0.61	0.74	0.49
AH02.2476	-1.55017	4.18957433099364e-31	1.64928349604674e-29	down	17.13	16.5	14.31	51.45	51.02	47.27
AH02.2478	-1.68775	7.84914638798755e-20	1.60173637673567e-18	down	3.72	2.86	2.69	9.72	10.79	11.39
AH02.2481	-1.11457	3.37347238486364e-05	0.000144376887293816	down	2.46	2.13	3.14	6.4	5.96	5.45
AH02.2483	-1.14363	1.39601875471469e-15	2.05104605147148e-14	down	3.17	3.12	2.67	7.33	6.59	7.27
AH02.2484	-1.51718	3.37942753276088e-10	2.98212737562572e-09	down	55.76	50.63	33.73	116.97	175.82	132.66
AH02.2496	-1.99687	1.9571421627575e-32	8.1601774560155e-31	down	12.61	18.31	16.2	65.5	64.7	69.89
AH02.2497	-5.94746	0.000403797152465138	0.00138045607829951	down	0	0	0	0.58	1.33	1.02
AH02.2498	-1.8667	0.0112949752747775	0.0266882440973111	down	0.24	0.46	0.17	1.7	0.99	0.71
AH02.2502	-1.94568	1.37682268549307e-06	7.53428303084417e-06	down	0.42	0.77	0.47	1.98	1.86	2.97
AH02.2510	3.30506827277304	0.00397960978482486	0.0106754665696717	up	1.66	1.15	0.68	0.11	0.17	0.09
AH02.2517	-1.22387	1.1590002970618e-20	2.50179802685339e-19	down	20.19	16.88	17.14	46.26	46.47	42.21
AH02.2530	-5.50589	0.00202691099789455	0.00587449379326048	down	0	0	0	0.6	0.58	0.73
AH02.2536	-1.92688	1.40381618443683e-07	8.90332176808276e-07	down	1.02	0.59	0.49	2.48	3.06	3.02
AH02.2549	-2.94924	4.15578796008712e-07	2.46316892883222e-06	down	0.07	0.23	0.15	1.28	0.93	1.45
AH02.2550	1.18097834016566	1.10024025180359e-05	5.16883101000787e-05	up	3.38	5.57	4.13	2.04	1.45	2.71
AH02.2555	-1.07326	4.09280565344748e-18	7.35884111042491e-17	down	40.26	51.5	52.1	103.8	107.13	111.3
AH02.2560	-3.88277	0.0024920385515911	0.00705219712782276	down	0.06	0.04	0	1.35	0.25	0.04
AH02.2567	-3.9296	0.000354269167567021	0.00122636896700119	down	0.05	0.06	0	0.84	0.34	0.62
AH02.2586	2.30647922487069	1.007766311814e-05	4.75969712978538e-05	up	1.85	2.09	3.44	0.24	0.43	0.9
AH02.2593	2.29916934328885	0.000157970588260987	0.00059028490522104	up	4.22	2.09	1.66	0.97	0.6	0.18
AH02.2597	1.00524762161707	1.40544334292249e-10	1.29123821037169e-09	up	25.6	24.46	29.95	15.3	11.15	16.3
AH02.2598	1.10202321036818	2.50485574649599e-23	6.52197917396779e-22	up	18.85	16.81	18.5	8.86	8.44	9.63
AH02.2602	1.42472044921709	2.15245452890384e-32	8.95073039686652e-31	up	41.59	47.98	51.29	17.27	18	20.63
AH02.2614	1.14558295155276	2.56193527355039e-23	6.6650679276653e-22	up	50.65	52.96	57.94	23.97	26.41	27.28
AH02.2627	-1.12509	1.48818441420483e-13	1.84152182984329e-12	down	8.41	8.96	9.41	20.66	21.36	20.09
AH02.2629	2.79068896862157	0.00707930568616211	0.0177286359822274	up	0.13	0.11	0.37	0.02	0.05	0.03
AH02.2638	3.89289008490243	1.73008240684256e-05	7.82546464566932e-05	up	0.78	1.39	1.05	0	0.07	0.15
AH02.2646	2.01868030232118	3.17183638941089e-14	4.13789466601941e-13	up	6.93	9.48	9.92	1.87	1.79	3.29
AH02.2647	-1.34553	0.00342436048247074	0.00934254870761039	down	0.49	0.25	0.54	1.41	0.86	1.22
AH02.2665	-1.60624	1.86646786943721e-06	9.99803782820784e-06	down	1.4	2.22	1.4	6.12	5.68	4.44
AH02.2666	-3.39025	1.06117090847652e-39	6.22322191653288e-38	down	1.47	0.99	0.95	13.74	9.82	15.05
AH02.2677	-2.07993	7.48301134633916e-58	9.31664607108695e-56	down	11.72	11.21	12.23	52.35	44.35	62.55
AH02.2678	3.9571306517917	5.4361999858927e-88	1.54353642133379e-85	up	19.08	21.19	18.44	1.15	1.39	1.45
AH02.2685	-1.04805	4.54274700028813e-13	5.36950977843996e-12	down	107.5	107.76	104.67	205.29	202.59	300.77
AH02.2691	-1.61636	3.7151979222887e-23	9.55837103827863e-22	down	1.96	1.82	2	6.34	5.54	7.07
AH02.2694	2.26709937274179	2.03487573971115e-24	5.67252122020768e-23	up	6.3	8.3	8.53	1.34	1.57	2.2
AH02.2712	-1.26934	2.47337714164759e-09	1.96959918322825e-08	down	4.11	3.04	2.75	10.31	7.02	8.35
AH02.2729	-1.25491	5.59544134978498e-14	7.16120629612498e-13	down	5.16	4.53	5.31	13.7	12.51	11.96
AH02.2739	-2.65546	0.00304176543326046	0.00841916020189201	down	0.06	0.06	0.04	0.55	0.23	0.36
AH02.2742	-2.89787	1.03888837931239e-17	1.81184674268628e-16	down	0.2	0.23	0.16	1.49	1.65	1.55
AH02.2752	1.06003401547889	2.19354252417161e-06	1.16028654970723e-05	up	10.07	12.06	13.96	5.56	4.51	8.51
AH02.2753	-1.22178	1.34975519967641e-11	1.37629409781759e-10	down	7.14	7.37	6.41	20.43	16.94	14.72
AH02.2754	1.06739015956774	2.92706215881336e-19	5.69882564274088e-18	up	68	79.05	88.82	41.33	36.4	42.39
AH02.2757	-7.01631	9.1131755385973e-07	5.12733582934619e-06	down	0	0	0	0.75	0.5	0.46
AH02.2762	-1.14297	0.00175986560228556	0.00517583270263493	down	0.84	0.79	0.47	1.61	1.68	1.66
AH02.2768	-4.6751	3.68544172361685e-08	2.5299362012576e-07	down	0.09	0.11	0.11	4.78	1.29	2.79
AH02.2773	1.33980436909085	7.00315582779213e-22	1.64957968541275e-20	up	3.83	3.88	4.18	1.53	1.58	1.88
AH02.2776	1.81483938661751	1.22209620941754e-06	6.74345208766715e-06	up	2.23	4.03	5.35	1.18	0.84	1.51
AH02.2787	-1.86656	2.02417197058825e-57	2.48565149030161e-55	down	41.37	43.9	37.55	150.6	149.05	179.08
AH02.2790	-1.65	8.10907236726793e-22	1.90222164877033e-20	down	5.47	4.58	4.57	15.89	15.28	17.94
AH02.2793	4.64570407069887	3.94808386399955e-74	7.76621512432514e-72	up	8.51	11.23	15.34	0.45	0.45	0.58
AH02.2794	-1.18962	3.09228287181114e-08	2.14836968784487e-07	down	5.71	7.24	6.38	15.69	17.26	13.81
AH02.2800	-3.24474	1.02781244479309e-18	1.93621227591613e-17	down	0.88	0.31	0.82	8.48	5.99	6
AH02.2811	-1.16372	2.29806638092333e-31	9.14417662669238e-30	down	15.85	15.18	14.34	37.64	33.88	37.13
AH02.2815	-1.37862	1.25565011290831e-20	2.70020714821784e-19	down	3.24	3.16	3.61	9.32	9.29	9.08
AH02.2816	-1.50377	0.00383623899175899	0.0103377135073811	down	0.29	0.27	0.15	0.95	0.52	0.71
AH02.2820	-3.97353	0.000169027609160861	0.000627825409899612	down	0.16	0.2	0	2.12	1.8	2.02
AH02.2821	-1.24501	1.07049192816816e-22	2.65927824594425e-21	down	9.6	9.62	8.87	25.19	22.05	23.92
AH02.2825	-2.35701	6.72280386834894e-28	2.25350396762231e-26	down	3.07	2.39	2.89	17.58	13.95	14.31
AH02.2826	-1.7616	1.65411936351769e-12	1.84395079162791e-11	down	6.44	4.08	3.74	17.46	18.46	15.79
AH02.2829	-3.06517	3.17616076019175e-09	2.49629368364269e-08	down	0.33	0.09	0.14	2.52	1.32	1.21
AH02.2834	1.38222519322043	3.52282496695383e-26	1.08149347689018e-24	up	75.42	66.72	62.59	30.45	28.46	24.8
AH02.2835	-3.41764	1.4413280283068e-17	2.49017989472059e-16	down	0.19	0.14	0.18	3.14	1.34	1.43
AH02.2846	-1.41479	1.40853768614212e-13	1.74537400879578e-12	down	2.78	3.42	2.6	7.72	8.31	8.97
AH02.2847	1.65212416984307	7.91775473279617e-43	5.29115132569712e-41	up	62.13	58.65	71.98	21.55	18.94	25.07
AH02.2852	-3.89592	0.000562617647567447	0.00186351319001622	down	0.01	0.01	0	0.21	0.17	0.07
AH02.2853	-5.67437	3.69604310816481e-27	1.19796851775486e-25	down	0.22	0.22	0.12	16.67	8.61	5.85
AH02.2857	-1.36948	1.44478777558123e-12	1.62067273717773e-11	down	1.56	1.11	1.32	4.04	3.06	4
AH02.2874	-1.70985	0.019894326836185	0.0433401266827735	down	0.04	0.22	0.17	0.69	0.4	0.39
AH02.2875	-3.86301	1.99988272815507e-14	2.65536693169129e-13	down	0.17	0.23	0.07	2.09	2.33	2.68
AH02.2876	2.00642954309021	4.27055922083477e-63	6.21757751989285e-61	up	32.35	30.48	27.37	8.79	7.51	7.71
AH02.2888	1.83564687091212	2.54198470127963e-29	9.13571248598494e-28	up	22.01	20.4	22.62	5.44	6.99	6.89
AH02.2906	1.16220053527865	0.00664582560911324	0.0167601300929128	up	1.4	2.51	2.2	0.75	0.97	1.18
AH02.2913	-3.15674	0.000108428365349669	0.000419242092901086	down	0.33	0.39	0.47	7.62	1.65	2.16
AH02.2915	3.61840355365973	5.4462263782436e-61	7.49453300953478e-59	up	19.33	16.2	16.31	1.45	1.85	1.15
AH02.2917	-2.6755	2.06215784438061e-09	1.66068281230599e-08	down	0.2	0.31	0.48	1.94	2.48	2.24
AH02.2924	-1.19551	1.51571862225432e-05	6.93130327550347e-05	down	4.99	4.38	3.01	12.59	9.07	8.81
AH02.2925	4.55825033150445	6.3973493435911e-29	2.24892813059015e-27	up	2.5	3.47	3.68	0.05	0.21	0.15
AH02.2934	3.74481907926339	3.74282716934513e-22	9.00200861925667e-21	up	2.1	1.61	2.12	0.09	0.18	0.18
AH02.2935	-1.10068	5.55550221839881e-10	4.77414084092749e-09	down	4.86	4.68	3.77	9.73	9.94	10.78
AH02.2938	3.31806300785556	4.47551492336134e-07	2.6407010948841e-06	up	0.51	0.7	0.54	0.05	0.05	0.07
AH02.2953	-1.59839	6.49017948121344e-10	5.53491115039607e-09	down	6.24	3.68	3.37	12.95	15.06	14.98
AH02.2962	-1.67285	1.48288291444816e-16	2.36289748302748e-15	down	19.02	16.1	14.83	75.25	48.3	47.33
AH02.2976	1.70923412118509	4.38211192676996e-14	5.65385838045124e-13	up	16.18	19.06	19.4	5.19	4.1	8.68
AH02.2977	2.61344050817092	0.00131153414509931	0.00398579850857136	up	0.62	0.84	0.99	0.1	0.15	0.16
AH02.2979	2.16784052241608	5.5998000595307e-49	4.98421920192272e-47	up	62.69	52.18	49.92	14.67	13.16	11.28
AH02.2982	1.16593662906932	9.51692684772678e-07	5.33965629197832e-06	up	5.98	5.32	4.5	2.48	2.72	2.29
AH02.2983	9.86481055419867	5.08813291060438e-16	7.72888743985536e-15	up	2.75	3.56	3.65	0	0	0
AH02.2995	-3.7028	5.27148735545995e-45	3.85981133669909e-43	down	1.92	0.9	2.34	24.95	22.46	24.52
AH02.2997	-1.14822	2.46351751943894e-10	2.20773670872313e-09	down	28.05	26.08	28.65	88.01	48.91	60.17
AH02.2998	-1.22022	1.73674777741506e-08	1.24180632443932e-07	down	4.46	3.44	2.71	10.31	7.34	8.96
AH02.2999	-1.21126	0.0162635265670206	0.0364816004890449	down	0.22	0.56	0.3	0.63	0.8	1.25
AH02.3002	-1.62712	0.0104501159282472	0.0249455919084533	down	0.2	0.22	0.31	0.6	0.64	1.16
AH02.3003	-1.08844	2.49722692615092e-05	0.000109512187864959	down	0.62	0.54	0.87	1.7	1.37	1.52
AH02.3006	-2.55609	2.29610521441743e-69	3.92590196743035e-67	down	15.95	13.8	13.32	79.21	94.93	95.76
AH02.3008	-2.2536	3.78737121429818e-23	9.73208614648692e-22	down	1.61	2.1	2.01	9.19	9.92	9.81
AH02.3009	1.14971315751591	4.21494857478102e-10	3.68060148994585e-09	up	40.43	58.23	69.87	25.81	23.27	32.03
AH02.3012	-5.80376	6.42147329322668e-18	1.13955726569563e-16	down	0.29	0	0.33	19.85	8.08	10.71
AH02.3015	-2.21518	1.90412445178473e-05	8.54554493988639e-05	down	0.16	0.08	0.16	0.85	0.6	0.54
AH02.3020	1.59448829498553	2.48339278734222e-23	6.46877946889682e-22	up	25.35	21.59	26.56	8.16	9.62	8.02
AH02.3024	1.73618695767892	1.02912842766513e-39	6.0409549893346e-38	up	44.32	44.25	39.53	13.28	11.37	16.6
AH02.3030	4.75282106008301	6.59917108821753e-14	8.39779918974359e-13	up	5.16	6.62	3.18	0.29	0.1	0.23
AH02.3034	2.45240702948425	0.001127053220202	0.00347633649074299	up	0.8	1.23	1.86	0.44	0.08	0.27
AH02.3037	2.95462959760317	6.65284271631075e-06	3.24193650510951e-05	up	0.46	0.54	0.6	0.1	0.03	0.1
AH02.3042	-1.59933	0.00586466403611861	0.0150121427864258	down	1.69	0.86	0.95	6.53	2.33	2.68
AH02.3044	-3.07487	0.00482541821029497	0.0126586535408031	down	0.24	0.2	0.46	6.72	0.99	0.4
AH02.3049	1.16880672677292	4.31779788502798e-06	2.17274913621095e-05	up	1.81	2.64	2.58	0.85	1.02	1.45
AH02.3056	-5.14747	2.25394252181946e-15	3.26187484419214e-14	down	0.09	0	0.03	2.17	1.14	1.8
AH02.3057	1.12867205313588	2.43843303652065e-16	3.81195000103814e-15	up	55.06	48.78	44.87	27.46	23.41	21.77
AH02.3061	-1.33303	2.51871755521881e-08	1.76690359519263e-07	down	3.39	2.99	2.37	10.21	6.96	6.5
AH02.3065	-1.52487	1.56413700545351e-05	7.13089197124439e-05	down	4.29	2.42	2.58	14.95	7.28	6.59
AH02.3067	1.82859932471259	1.01960086945154e-20	2.21001570148822e-19	up	4.08	4.82	5.16	1.6	1.07	1.6
AH02.3078	-1.61871	4.26312636411979e-38	2.30613085645273e-36	down	32.82	35.11	32.36	101.86	95.56	132.33
AH02.3079	-1.03876	7.20170927766442e-07	4.11273441184422e-06	down	1.88	1.79	1.85	3.71	3.68	4.75
AH02.3086	-1.91029	5.74432175591624e-05	0.000234901394710814	down	0.36	1.41	0.84	3.41	2.88	4.18
AH02.3092	-1.49414	3.32313905344861e-05	0.000142417002871124	down	1.11	1.06	1.3	4	2.51	3.99
AH02.3094	-1.81283	4.17082391253277e-06	2.10554465415472e-05	down	1.13	1.72	0.84	4.28	4.53	5.07
AH02.3096	-1.88146	1.36777638425023e-38	7.56193551644952e-37	down	31.68	35.75	34.95	166.92	112.21	124.81
AH02.3111	-1.80688	0.000576033121844709	0.00190252531163511	down	0.24	0.31	0.11	0.98	0.87	0.65
AH02.3112	-1.09895	1.12110466881377e-24	3.15609322422898e-23	down	8.39	8.07	8.6	19.68	17.04	20.66
AH02.3118	2.59983629986331	1.65306613295974e-21	3.80799926003025e-20	up	5.87	8.46	9.53	1.4	0.9	1.94
AH02.3119	1.59534879986615	4.82248507393012e-12	5.13770693360127e-11	up	54.83	48.4	39.08	14.09	13.37	23.12
AH02.3124	1.21913982605332	1.62482780426698e-09	1.32206878524057e-08	up	10.19	10.31	11.23	4.87	4.78	4.85
AH02.3125	1.13328619134195	2.12277225276483e-06	1.12617482973447e-05	up	7.85	7.43	7.7	3.2	3.67	4.25
AH02.3127	1.55677852483493	3.29936142840629e-06	1.69423019339194e-05	up	1.33	1.19	1.25	0.4	0.52	0.44
AH02.3129	3.77197930718539	6.37083390055184e-06	3.11468505850899e-05	up	1.62	1.92	1.77	0	0.21	0.17
AH02.3130	1.10150895768755	2.13583865825527e-09	1.71495682412691e-08	up	20.86	18.83	16.75	10.11	6.81	11.41
AH02.3131	1.79778102654496	9.69763241054001e-06	4.59716275410883e-05	up	4.01	3.36	4.01	1.49	0.79	1.27
AH02.3134	1.91426717292264	2.37510351577068e-44	1.697468628868e-42	up	94.77	78.37	75.54	22.13	24.42	23.69
AH02.3149	1.09096074960154	9.68786108171332e-09	7.16287596179463e-08	up	13.97	14.9	15.9	6.76	5.52	10.28
AH02.3154	3.74340346942186	2.79126891139952e-91	8.58588844070197e-89	up	18.81	21.55	18.43	1.44	1.47	1.75
AH02.3161	-2.65945	5.90947229541681e-07	3.41926589707151e-06	down	1.11	0.79	2.81	13.5	6.15	12.35
AH02.3162	-3.26178	2.49668060097283e-58	3.16498399416252e-56	down	1.55	1.28	1.28	17.53	10.92	14.04
AH02.3169	-2.03624	1.31008157762219e-25	3.90720622603575e-24	down	5.44	4.19	5.04	18.67	21.85	23.67
AH02.3170	1.84597942529787	3.65356757232427e-11	3.57147011000747e-10	up	2.23	3.47	3.18	1	0.62	1.03
AH02.3176	-1.12249	8.78159070552601e-05	0.000345721072069614	down	5.23	5.22	5.56	17.06	6.51	14.18
AH02.3184	1.34797877777819	1.48198688881562e-28	5.12085227275221e-27	up	99	82.02	82.14	38.82	37.1	34.28
AH02.3185	3.91311989282197	3.03298559977275e-09	2.39009761640825e-08	up	1.04	1.94	2.29	0.22	0.11	0.06
AH02.3192	1.88636960518763	7.70384331616382e-17	1.25464876223535e-15	up	47.13	44.79	45.58	18.77	11.93	9.14
AH02.3201	-1.22373	1.3149753854275e-16	2.10443013097617e-15	down	9.04	7.17	8.94	22.66	18.4	21.84
AH02.3214	1.4408179971474	6.18809096762789e-06	3.03266719945837e-05	up	2.83	3.42	3.82	1.6	1.12	1.26
AH02.3217	-1.67554	3.8541318947143e-40	2.31876103924566e-38	down	15.21	18.39	17.6	56.52	59.89	57.48
AH02.3218	-1.21853	1.47736361875898e-09	1.20677645244892e-08	down	3.24	3.18	3.16	8.84	6.77	8.26
AH02.3219	1.6654738282652	1.2628309420406e-06	6.9486707833258e-06	up	2.14	3.09	4.29	1.36	0.79	1.09
AH02.3222	-3.90749	3.07517045510701e-05	0.000132595991244393	down	0.03	0	0.11	0.44	1.25	0.48
AH02.3225	-2.67543	4.41168428960139e-13	5.2232677202356e-12	down	0.43	0.55	0.25	2.5	3.11	2.81
AH02.3229	2.98828247284644	2.16989978034093e-14	2.87320555426025e-13	up	2.63	5.03	7.73	0.71	0.5	0.88
AH02.3233	6.92613434091547	1.23285722340759e-06	6.79685387179987e-06	up	0.47	0.8	0.93	0	0	0
AH02.3242	2.93593422719447	0.000128297626480881	0.000488067660604746	up	0.28	0.3	0.31	0.05	0.06	0.01
AH02.3245	1.6543122230343	4.93231744783872e-07	2.88958005650154e-06	up	2.66	5.01	3.12	1.13	1.21	1.3
AH02.3250	5.06189627064441	7.50500745049127e-21	1.64721657054329e-19	up	2.18	3.04	3.74	0.11	0.08	0.09
AH02.3251	1.78613711592934	2.52749103384242e-30	9.55422062491639e-29	up	17.61	16.96	15.4	4.5	4.87	6.09
AH02.3258	-1.06148	7.09236451068614e-09	5.34140510136289e-08	down	3.72	4.01	4.49	9.81	9.29	8.03
AH02.3260	3.08461072290363	2.23776964574376e-13	2.72237389046958e-12	up	2.33	5.03	3.45	0.39	0.33	0.65
AH02.3262	1.51797265453882	0.0103045809109098	0.0246441212043443	up	0.66	0.61	0.56	0.12	0.29	0.25
AH02.3278	-3.0671	2.05613049618148e-11	2.06072813664571e-10	down	0.97	1.01	0.27	7.68	5.46	7.16
AH02.3290	3.09474333061474	1.83047764451775e-52	1.86465052262157e-50	up	16.52	14.06	17.71	1.5	1.91	2.58
AH02.3302	1.65157556205091	5.55269210555228e-26	1.68568664549301e-24	up	40.76	47.8	41.57	12.97	12.9	18.44
AH02.3305	5.69406515079993	1.58389465607595e-49	1.44251654091097e-47	up	42.66	60.78	65.18	0.34	1.34	1.64
AH02.3306	1.28928223307349	7.97354943433576e-20	1.6260650861377e-18	up	29.27	30.48	36.3	16.01	12.17	13.86
AH02.3308	2.80225073557829	1.32079144380793e-46	1.05043932951771e-44	up	13.71	13.54	13.42	1.67	1.82	2.71
AH02.3310	2.20129034128279	9.5033322948154e-30	3.49346280901972e-28	up	17.92	21.24	20.63	4.57	3.22	6.21
AH02.3319	-1.5576	2.0675030829357e-10	1.8683153579236e-09	down	1.62	1.62	1.14	5.04	4.62	4.13
AH02.3322	1.18166310777693	4.8929186701309e-10	4.23724325904932e-09	up	18.64	21.39	24.7	10.16	8.19	12.2
AH02.3332	3.84737671335682	3.27172261722478e-75	6.60130528073489e-73	up	13.53	17.32	20.27	1.23	1.07	1.51
AH02.3333	-1.05046	3.57314866396918e-23	9.21179452194192e-22	down	45.28	45.07	50.41	113.44	85.83	112.94
AH02.3336	2.09782047207436	0.000174837684710131	0.000647604315894026	up	1.28	0.88	1.76	0.37	0.1	0.52
AH02.3337	-1.28829	4.89015168373084e-45	3.59317351468513e-43	down	46.82	47.67	47.41	127.71	108.02	135.14
AH02.3338	1.67802073246524	0.000212351466566354	0.000772825340855975	up	0.38	0.6	0.59	0.16	0.17	0.18
AH02.3343	-4.93882	1.2992275906282e-07	8.28437468874296e-07	down	0.03	0	0.03	0.62	0.51	0.84
AH02.3360	-3.01097	2.77264371431772e-164	3.62465402236327e-161	down	107.98	129.76	123.47	1043.97	1064.8	989.62
AH02.3365	-3.04205	9.29822751386616e-14	1.16903181024865e-12	down	0.78	1.08	0.71	9.17	5.87	7.57
AH02.3367	-1.11671	0.013259160907139	0.0306202100295514	down	1.29	2.21	1.68	2.61	4.31	4.96
AH02.3375	1.11050162389945	0.000421912577627297	0.00143745326561586	up	3.95	3.95	4.48	1.67	2.26	2.13
AH02.3381	5.20843070353973	0.00502503820755467	0.0131116116064724	up	1.38	1.83	2.71	0	0	0.17
AH02.3384	3.82349816994887	2.46799140636912e-08	1.73364447273774e-07	up	1.91	2.29	2.14	0.34	0.08	0.09
AH02.3393	-1.17773	1.08494148377677e-10	1.00949107513334e-09	down	3.38	3.54	3.93	9.53	8.61	8.01
AH02.3397	-1.30353	2.96901539692551e-10	2.63777029813218e-09	down	3.32	3.63	3.2	9.5	8.16	9.14
AH02.3402	2.06236840658627	1.41523359744181e-20	3.02988427975004e-19	up	6.4	9	10.56	1.76	2.25	2.57
AH02.3411	-1.3352	0.00010122060275597	0.000393531153837493	down	2.34	2.8	1.63	5.61	6.3	6.27
AH02.3413	4.29878214657828	1.2176265509652e-93	3.91825979861879e-91	up	35.54	37.11	30.97	2.03	1.15	2.51
AH02.3414	1.18863109847458	4.65348516194642e-19	8.96824919877574e-18	up	93.23	69.99	73.2	39.27	33.43	38.29
AH02.3415	1.22079420108746	2.2180444879891e-14	2.93138777635459e-13	up	62.48	44.8	43.96	21.85	23.69	23.64
AH02.3416	1.74670673160991	2.30077611591618e-18	4.22639640731089e-17	up	18.83	19.82	17.75	5.25	5.16	7.56
AH02.3419	-1.17145	3.76609888835063e-16	5.79648528928138e-15	down	13.21	13.81	12.88	33.58	30.55	31.78
AH02.3439	-1.4219	4.50955628875541e-14	5.81653971468452e-13	down	7.22	6.45	6.48	25.51	14.18	18.37
AH02.3445	3.63308868151955	2.15110183141296e-142	2.01465134210691e-139	up	159.01	128.36	130.16	12.32	12.67	10.82
AH02.3453	1.30267345580675	1.17041210118943e-10	1.08515601875941e-09	up	7.3	6.27	7.84	3.89	2.52	2.93
AH02.3460	2.30835131238375	1.16766872122412e-21	2.71073667246812e-20	up	4.46	5.23	6.91	1.08	1.06	1.43
AH02.3462	-3.64656	3.58400598978652e-124	2.34267058186567e-121	down	4.65	3.27	3.6	48.44	50.62	55.24
AH02.3463	1.09725867114687	4.00633448890255e-05	0.000168870483763441	up	8.61	10.02	10.33	4.4	3.16	7.02
AH02.3468	2.89841484896406	1.02243117935582e-14	1.40112593370993e-13	up	1.42	2.55	2.46	0.23	0.28	0.41
AH02.3470	-1.01097	0.000151562111884519	0.000568539127256909	down	1.5	1.64	1.46	3.79	2.94	3.19
AH02.3471	-4.84232	4.38854462517985e-45	3.24359452567769e-43	down	3.01	2.86	2.46	66.72	57.16	134.36
AH02.3476	-1.16301	0.00386267607744806	0.0104013613637671	down	8.56	6	3.23	13	12.57	17.36
AH02.3477	-2.96703	1.07898206390949e-13	1.3498031202217e-12	down	0.17	0.2	0.11	1.74	1.11	1.17
AH02.3479	-1.84864	7.67892953561909e-07	4.36935825498819e-06	down	14.98	12.44	13.65	81.31	39.28	38.19
AH02.3486	1.1639542595932	0.0033560005673868	0.00918279490705629	up	1.68	2.08	2.37	0.88	0.89	1.17
AH02.3490	1.16638808301303	8.23895816909937e-22	1.93052511243833e-20	up	53.91	49.67	49.1	23.03	23.26	26.28
AH02.3492	-1.0272	0.00591297261071575	0.0151222298387029	down	0.81	0.62	0.64	1.94	1.38	1.24
AH02.3494	-4.58272	7.43464197829183e-08	4.90716087238679e-07	down	0.03	0.04	0.02	0.68	0.75	0.85
AH02.3495	2.07840686932029	0.0121273277918651	0.0283792585843571	up	0.21	0.23	0.22	0.06	0.02	0.08
AH02.3506	-1.0865	2.18445772329889e-15	3.16277623758665e-14	down	2.38	2.5	2.38	5.54	5.49	5.39
AH02.3507	1.15854382493336	9.83245937293419e-15	1.35037606839926e-13	up	15.92	15.26	14.11	6.64	6.19	8.9
AH02.3509	1.46379840958224	2.04581113957125e-13	2.50096725127793e-12	up	6.3	6.47	7.05	2.54	2.5	2.61
AH02.3510	1.93368670202814	0.000715894250290986	0.00230927693444504	up	0.59	1.08	1.34	0.53	0.15	0.19
AH02.3514	1.75990430890278	1.32096625492558e-09	1.0841045317366e-08	up	3.42	4.07	3.6	1.08	0.82	1.62
AH02.3522	-1.01638	4.55393050540591e-07	2.68167360373706e-06	down	20.83	19.17	12.45	39.5	37.01	37.02
AH02.3525	-1.08037	7.22844281395423e-27	2.30949483999811e-25	down	81.06	73.37	72.27	164.26	171.72	175.05
AH02.3526	-1.86912	5.08568947268707e-20	1.04906973836658e-18	down	1.18	1.24	1.55	6.24	4.48	4.73
AH02.3528	1.01694600360098	7.89234975990999e-06	3.80138891183875e-05	up	29.63	23.44	19.36	13.75	9.3	15.54
AH02.3533	1.80392867019378	0.00162199736127066	0.00481640802667679	up	0.99	0.91	2.07	0.46	0.17	0.6
AH02.3545	-1.42924	6.82321108688121e-12	7.16100511292517e-11	down	8.36	7.31	9.25	25.64	22.99	22.98
AH02.3546	1.39764637894321	7.98495852195794e-18	1.4058814457151e-16	up	9.34	11.27	12.69	4.66	3.86	4.99
AH02.3549	1.19570286060346	1.40608361998501e-08	1.01896000870839e-07	up	3.35	2.94	2.76	1.41	1.49	1.3
AH02.3554	-2.01138	2.19631520081671e-25	6.46732889963627e-24	down	10.02	7.2	9.05	45.47	37.07	30.48
AH02.3565	-1.45379	0.00632896487485147	0.0160610889269596	down	0.74	0.28	0.31	0.99	1.42	1.47
AH02.3566	-1.52212	2.77761974318336e-25	8.10677390161656e-24	down	3.45	3.62	3.39	10.61	11.01	10.35
AH02.3568	-1.07062	2.66749224072309e-25	7.80714263551185e-24	down	43.21	44.07	39.23	92.28	89.13	102.51
AH02.3570	-2.02857	1.42386489692373e-15	2.0904895246131e-14	down	1.54	2.2	1.99	9.88	6.34	8.87
AH02.3573	-2.58369	7.43791815412625e-23	1.8736626421976e-21	down	0.67	0.58	0.6	3.85	4.44	3.53
AH02.3588	1.06869569673613	1.03584648565302e-07	6.70165655992648e-07	up	12.98	13.82	13.56	6.75	6.44	7.33
AH02.3597	-2.72626	2.04882742698805e-19	4.03908014588438e-18	down	0.5	0.57	0.6	4.11	3.49	4.19
AH02.3605	-1.23913	0.00178994190204625	0.00525665064601498	down	1.37	0.65	0.7	2.58	2.5	1.79
AH02.3607	6.19562395192277	4.17176124378862e-25	1.20746318287701e-23	up	27.76	36.35	47.22	0.31	0.28	1.05
AH02.3617	-1.07121	3.89312838425943e-12	4.19316522678132e-11	down	16	13.43	12.62	31.52	34.09	28.37
AH02.3626	1.12954177203558	1.3605209881645e-12	1.53052513458807e-11	up	35.08	34.59	34.09	14.59	19.08	16.59
AH02.3630	-1.01813	1.62252051599074e-06	8.77548374232194e-06	down	9.13	9.59	7.61	17.67	18.02	21.27
AH02.3635	-1.4441	1.80972689344598e-32	7.57069083758234e-31	down	4.25	4.47	4.41	14.76	11.16	12.3
AH02.3650	1.2701152014844	0.000956374296800796	0.0030015248136566	up	0.68	1.16	1.06	0.43	0.34	0.52
AH02.3653	1.44968276605112	2.58411749249571e-16	4.03466963558363e-15	up	11.01	13	14.37	4.82	5.17	4.93
AH02.3655	-2.28937	8.88212631687361e-21	1.93525495272159e-19	down	3.56	2.69	2.19	16.6	13.51	14.35
AH02.3658	-1.01174	8.06427592986239e-05	0.000320071672738055	down	7.89	7.12	10.28	17.2	16.54	20.6
AH02.3664	1.87989025162619	4.51647656391961e-05	0.000188299052811079	up	0.43	0.42	0.38	0.05	0.17	0.12
AH02.3665	2.67395372726215	0.00259323768477204	0.00730661688830521	up	0.4	0.55	0.31	0	0.13	0.07
AH02.3671	1.32611149336204	4.69769973333739e-05	0.000195374243284015	up	5.62	8.91	5.99	2.61	2.33	3.83
AH02.3686	-1.32602	4.74387282361189e-13	5.59650347211216e-12	down	7.19	6.39	4.68	17.18	16.09	15.67
AH02.3694	-3.42671	1.06297205728239e-15	1.57798667126733e-14	down	0.33	0.65	0.34	6.57	4.9	3.56
AH02.3699	-3.79392	9.23668660028979e-09	6.84785071087175e-08	down	0.12	0.24	0.06	2.5	2.22	1.31
AH02.3702	2.06289597924354	1.35203779757101e-14	1.82960506747773e-13	up	6.46	8.7	7.71	1.6	1.28	3.02
AH02.3704	1.74341126238616	0.00211837849671913	0.00611080083984395	up	361.89	432.57	432.5	81.25	67.59	248.29
AH02.3708	-3.1775	2.03455030560894e-24	5.67252122020768e-23	down	0.58	0.68	0.6	5.84	4.5	7.8
AH02.3709	1.01665112237721	5.47305430261841e-05	0.0002246723521453	up	13.18	13	13.92	6.78	8.64	5.5
AH02.3712	4.81357588278755	0.0177658226069494	0.0393423690212477	up	0.13	0.15	0.33	0	0	0
AH02.3713	2.39889616200869	4.85263140325316e-13	5.71406681467697e-12	up	10.19	13.64	17.07	3.5	1.7	3.18
AH02.3714	-3.81651	2.22346057086137e-84	5.71812093530947e-82	down	1.19	0.79	1.14	19.41	13.75	14.11
AH02.3725	-1.08061	0.0101020777661433	0.0242309307681469	down	3.57	5.17	2.72	8.63	9.04	8.12
AH02.3727	-1.77357	1.64916836104258e-12	1.83941192064383e-11	down	2.34	2.69	2.3	8.09	9.6	8.95
AH02.3735	-1.96004	1.90687537782044e-26	5.93239613079983e-25	down	2.32	2.31	1.88	9.18	8.26	9.68
AH02.3745	-1.70851	0.00171298262679711	0.00505429349844917	down	0.71	0.28	1.01	2.08	2.33	2.55
AH02.3748	1.04051853961033	0.00242314474294769	0.00688019604615237	up	3.1	5.02	3.47	2.2	1.16	2.73
AH02.3759	-1.48241	1.50084806458709e-23	3.96372963185354e-22	down	7.44	5.95	6.02	20.45	16.8	20.94
AH02.3765	-1.05928	5.78811071188352e-09	4.40781489284819e-08	down	6.54	7.94	7.87	16.45	17.46	15.56
AH02.3768	4.69795362888091	3.6037533927937e-99	1.35410494250183e-96	up	40.69	31.99	32.2	1.13	1.87	1.23
AH02.3775	-1.47492	0.000131011915410868	0.000497639085474089	down	1.89	2.01	1.12	4.82	5.15	4.96
AH02.3776	1.19775642718655	7.02205857103306e-07	4.01415847073266e-06	up	8.9	9.49	11.07	3.74	3.31	6.73
AH02.3778	-1.97018	7.74765389573975e-13	8.94179293650302e-12	down	1.7	1.78	1.68	10.44	5.17	6.25
AH02.3784	-1.88052	0.000823936777997613	0.00262247186504439	down	1.32	1.74	1.02	3.99	5.77	6.18
AH02.3789	-3.21452	9.21897984416939e-09	6.83714673468419e-08	down	0.25	0.11	0.16	1.89	1.21	2.15
AH02.3791	2.07535662430199	1.15977122467444e-24	3.2605575424875e-23	up	132.49	218.35	248.86	49.29	47.9	54.28
AH02.3797	-1.29351	8.16798208589641e-26	2.45705117876318e-24	down	38.97	37.34	33.51	110.75	82.12	95.62
AH02.3803	-2.30709	4.4205427928797e-16	6.75076807625215e-15	down	1.47	1.79	1.21	9.09	8	6.52
AH02.3807	-1.83254	3.57577557768829e-17	5.98346446666507e-16	down	16.42	11.97	19.62	56.72	71.74	52.23
AH02.3815	-1.33988	2.88678456794554e-51	2.80411349285732e-49	down	55.6	51.69	50.64	149.64	133.17	144.36
AH02.3816	-1.99749	6.43838438904516e-11	6.13901565738617e-10	down	3.01	2.95	3.85	20.23	10.95	10.84
AH02.3824	2.18083082954258	4.41808430714661e-25	1.27522902609682e-23	up	36.23	56.02	55.69	14.59	8.73	11.72
AH02.3825	2.94000225952771	2.61239976971826e-15	3.7632710181318e-14	up	4	4.9	6.25	0.98	0.28	0.89
AH02.3826	-3.19171	6.04036011050326e-91	1.83996406278679e-88	down	3.13	2.33	2.38	27.57	25.02	24.06
AH02.3831	1.13777331262629	4.42277862393347e-11	4.29146990338372e-10	up	108.25	152.43	169.62	69.65	59.36	79.97
AH02.3836	-1.79347	1.05460216513691e-42	7.01019977355307e-41	down	11.82	11.75	12.34	45.12	38.11	49.95
AH02.3837	1.12549848236752	2.66503039106232e-11	2.6414572269651e-10	up	81.12	74.64	72.83	34.05	43.87	33.05
AH02.3842	-3.57495	5.15585373645033e-14	6.61615177836929e-13	down	0.27	0.28	0.16	2.43	2.4	4.22
AH02.3843	-4.42323	4.92045589259023e-60	6.56933206936248e-58	down	0.45	0.25	0.31	7.26	8.1	8.09
AH02.3848	-1.54272	1.09024714168208e-55	1.25298549707968e-53	down	17.82	18.52	17.34	59.06	52	56.01
AH02.3849	1.16905670126619	1.46038489342052e-12	1.63787581880496e-11	up	22.81	19.64	16.84	8.96	9.27	9.92
AH02.3850	1.31910265890257	0.000823596847680001	0.00262152288687836	up	0.89	1.15	1.39	0.54	0.46	0.47
AH02.3852	2.4162207940436	8.53424981683759e-15	1.17749379069164e-13	up	2.51	3.12	3.66	0.46	0.74	0.62
AH02.3856	-1.92103	1.52683702045681e-05	6.97604652931885e-05	down	1.52	1.44	2.37	9.25	5.52	6.94
AH02.3863	6.47280923692831	3.71930283541033e-19	7.19883568544104e-18	up	8.62	22.4	18.68	0.47	0.17	0
AH02.3865	1.47603919816436	1.4216443161763e-22	3.51075091853848e-21	up	13.22	11.08	12.37	4.4	4.16	5.54
AH02.3871	-2.92128	1.07573224882672e-44	7.79471115633682e-43	down	11.32	7.35	6.6	63.26	72.35	69.08
AH02.3872	2.37168406459746	6.28530808947425e-21	1.38484228446106e-19	up	4	4.77	4.63	0.99	0.69	1.11
AH02.3873	-1.2279	0.000120955984215711	0.000462775928878476	down	5.55	7.86	5.52	14.64	16.66	15.76
AH02.3883	-2.52562	1.26677611922085e-09	1.04276795856104e-08	down	0.28	0.23	0.14	1.45	1.19	1.34
AH02.3886	-4.40913	1.2082988815079e-170	1.80525606701478e-167	down	3.55	4.48	4.05	99.39	88.88	84.18
AH02.3893	-4.74775	2.94505295964011e-17	4.95447917472967e-16	down	0.03	0.05	0.05	2.01	1.02	0.97
AH02.3897	-1.17901	0.0191626119133817	0.0419733977089047	down	0.29	0.45	0.51	1.08	0.81	1.15
AH02.3902	2.46203362764126	6.16488205425055e-20	1.26627282783706e-18	up	4.73	7.59	9.28	1.46	1.09	1.64
AH02.3907	-1.06817	0.0013429652549213	0.00407106617131941	down	0.84	1.15	0.92	2.81	1.69	2.04
AH02.3913	1.0576837222429	5.03244272275877e-23	1.28211847687013e-21	up	90.18	94.12	90.54	43.32	46.25	51.16
AH02.3918	-5.09968	1.7083496562433e-15	2.49241899393785e-14	down	0.03	0.13	0.21	5.83	2.99	4.67
AH02.3920	2.1092933995014	0.000539846459647757	0.00179500664173891	up	6.03	6.54	2.67	0.24	2.03	1.41
AH02.3924	-1.16049	4.61554219066604e-12	4.9281142158294e-11	down	25.1	17.57	18.13	44.81	52.12	47.74
AH02.3925	-3.44742	1.81999391401611e-17	3.11883231379265e-16	down	1.25	0.45	0.85	15.25	9.63	5.04
AH02.3928	2.96018301154883	1.61388700986085e-07	1.01525222926083e-06	up	1.11	1.52	1.83	0.4	0.07	0.16
AH02.3930	1.15256113701433	2.27714058529721e-07	1.39814649439726e-06	up	17.37	24.93	27.12	12.48	10.92	9.85
AH02.3931	1.52536950381982	4.28955249749772e-11	4.16670927582015e-10	up	8.58	11.56	16.06	4.81	3.77	4.84
AH02.3933	-1.70749	6.61609145283445e-07	3.79765586045885e-06	down	0.83	0.99	0.85	3.59	2.48	3.3
AH02.3937	2.22153923041075	1.40268165414271e-25	4.17148217049549e-24	up	5.6	6.97	6.53	1.56	1.08	1.76
AH02.3944	2.98070249722155	7.57876081709275e-110	3.65820954825054e-107	up	27.5	27.04	28.8	3.68	3.23	4.38
AH02.3947	1.37899503845653	1.94516724055783e-06	1.0385369211691e-05	up	5.91	3	3.49	1.53	2.01	1.53
AH02.3948	1.2765816328813	0.000149718283427696	0.000562227545487011	up	2.74	2.96	5.28	1.44	1.39	1.99
AH02.3950	-3.90735	2.06056356338414e-23	5.38527128706185e-22	down	0.39	0.15	0.41	5.97	3.61	5.86
AH02.3958	1.68596839531346	1.47668295045935e-34	6.85876055820313e-33	up	81.48	108.53	104.96	31.32	29.81	36.75
AH02.3962	2.31314093058281	6.83413484488424e-39	3.82553043279648e-37	up	29.3	24.29	24.47	5.94	5.95	4.83
AH02.3965	1.09288982937412	4.6541024424249e-06	2.33095161834274e-05	up	4.14	5.45	4.7	2.63	1.96	2.59
AH02.3970	1.75918788684825	1.09793875962551e-13	1.37215011285602e-12	up	11.3	10.04	9.39	4.14	2.65	3
AH02.3972	4.2140494495279	6.56522801955027e-77	1.41084951447527e-74	up	31.89	27.46	34.64	2.21	1.7	1.53
AH02.3974	3.65214194940314	2.95326180161252e-05	0.000127822581080967	up	0.68	1.12	1.08	0.09	0.07	0.08
AH02.3975	2.96203174319167	1.23799767972077e-07	7.92535751912651e-07	up	3.22	5.55	6.17	0.31	0.3	1.45
AH02.3976	-1.55757	1.56241745924102e-10	1.42834638064356e-09	down	6.72	5.79	4.6	16.45	19.85	17.29
AH02.3979	-4.74677	1.95083135317912e-31	7.80208205302675e-30	down	0.62	0.47	0.57	25.83	12.82	9.55
AH02.3984	1.63177896147298	0.0022957418226301	0.00656359574312187	up	2.09	1.31	1.54	0.24	0.94	0.46
AH02.3989	1.25402207372861	1.95578448586725e-19	3.86658716093793e-18	up	84.8	77.78	81.15	34.28	41.06	33.05
AH02.3994	1.1260897064694	2.89707596367926e-14	3.79048200001821e-13	up	17.17	18.06	16.09	7.83	8.27	8.95
AH02.4000	2.57088077013134	1.25086166593466e-72	2.37853241022423e-70	up	43.5	35.93	36.95	7.72	6.51	6.73
AH02.4004	2.79731078058931	6.08585626144563e-18	1.08275440999635e-16	up	2.16	4.8	5.86	0.78	0.46	0.74
AH02.4005	-1.08435	3.77354353468434e-16	5.80367296081967e-15	down	5.56	5.3	4.96	13.18	11.32	11.37
AH02.4015	-1.41933	3.66686524974573e-05	0.000155764821568877	down	0.83	0.9	1.14	3.77	2.13	2.33
AH02.4016	-1.52907	0.00261700971903887	0.0073620263547785	down	0.27	0.24	0.33	0.66	0.8	1.12
AH02.4021	-2.77293	1.61143994315948e-37	8.50444545275504e-36	down	2.77	2.9	1.78	16.63	19.71	17.95
AH02.4025	-1.40127	6.88356480223392e-08	4.56407112574153e-07	down	1.7	2.15	1.32	5.16	5.13	4.25
AH02.4026	-1.56269	6.95171208915621e-09	5.23799151770596e-08	down	1.26	1.61	1.14	3.43	4.6	4.58
AH02.4028	-1.53004	1.13192576029614e-09	9.38411170016949e-09	down	1.92	1.28	1.55	4.07	4.96	5.6
AH02.4029	1.06054711431203	8.01978366678707e-14	1.01357789544993e-12	up	22.43	21.61	18.59	10.75	11.12	10.13
AH02.4037	-1.24279	1.28976839186609e-10	1.19019068514113e-09	down	7.92	6.1	6.4	20.35	14.45	17.11
AH02.4049	1.67346261989283	6.01864203140699e-16	9.07860066035549e-15	up	4.59	6.22	6.45	1.71	1.65	2.42
AH02.4053	2.6795481849561	7.60516289887761e-06	3.67067127070664e-05	up	0.65	1.7	1.57	0.1	0.18	0.37
AH02.4056	-1.15493	3.35222902454767e-10	2.95937494781045e-09	down	4.27	4.77	4.2	12.67	7.88	11.14
AH02.4066	-1.67711	1.52576959772992e-11	1.54722110952735e-10	down	1.59	1.49	1.28	4.25	4.71	5.94
AH02.4071	-1.30895	1.25771115327288e-14	1.70788519514982e-13	down	3.28	3.18	3.2	9.71	8.16	7.69
AH02.4081	2.51582020930089	5.42456584331756e-11	5.2111375791209e-10	up	1.12	1.89	2.26	0.21	0.46	0.29
AH02.4085	-1.45389	1.17312814148531e-16	1.88511628369279e-15	down	19.57	18.38	13.94	48.5	54.37	48.59
AH02.4087	2.39260686709386	1.4688662678033e-06	8.00446012198496e-06	up	1.38	1.35	1.39	0.33	0.36	0.13
AH02.4091	-1.07521	0.0026870215613502	0.00754005021799146	down	2.89	1.91	1.19	4.44	5.41	3.55
AH02.4095	1.03846395118279	3.8371280886747e-13	4.56714316320822e-12	up	177.42	166.34	167.39	79.31	101.74	82.79
AH02.4108	1.08948693592084	8.09827249120098e-10	6.83387034457856e-09	up	12.51	12.87	10.96	5.63	5.37	7.28
AH02.4127	1.05812048077568	2.12146258720608e-07	1.30960922132004e-06	up	7.93	9.61	7.17	3.88	4.46	4.28
AH02.4128	2.29843652056101	0.000418598168202633	0.00142709089724629	up	1.03	0.6	0.88	0.1	0.1	0.35
AH02.4130	2.27932845752499	0.00817801191654626	0.02014565413431	up	1.22	1.35	0.95	0.37	0.27	0.15
AH02.4131	1.65212449082281	1.2160565656447e-18	2.27730759781332e-17	up	269.79	238.6	174.05	72.25	86.57	72.17
AH02.4132	3.05499983901632	5.09481678468534e-12	5.414051705995e-11	up	1.2	1.15	1.23	0.13	0.17	0.15
AH02.4138	-1.42808	9.64660012832785e-05	0.000376609318765988	down	0.54	0.31	0.3	1.01	1.04	1.27
AH02.4143	1.47472926119266	0.0200275025048172	0.0435803232713972	up	0.9	0.58	0.48	0.36	0.15	0.27
AH02.4150	-1.22459	5.76511579986073e-16	8.71713292629544e-15	down	2.57	3.12	2.94	7.19	6.7	7.64
AH02.4151	1.38198403378224	1.23031992984257e-21	2.85196067963136e-20	up	12.06	13.28	12.77	5.01	5.07	5.5
AH02.4166	-3.61609	2.17615307531233e-06	1.15214855155815e-05	down	0.15	0	0.17	1.32	0.74	2.18
AH02.4174	3.70739622876777	1.55523715832978e-19	3.10898794791953e-18	up	2.04	4.38	6.3	0.2	0.33	0.5
AH02.4175	5.30519338274558	1.82767866458926e-47	1.5083155585555e-45	up	19.03	37.08	32.56	0.61	0.61	1.17
AH02.4178	1.34764110764591	6.69888642762678e-34	3.01762471883403e-32	up	679.16	855.62	871	334.73	319.68	353.77
AH02.4193	4.20469469216059	0.0176719878103632	0.0391718971034049	up	0.23	0.22	0.1	0	0	0.03
AH02.4194	-1.62418	5.53302950320635e-17	9.1247727023968e-16	down	1.81	2.27	2.1	6	7.24	6.98
AH02.4195	-1.36773	3.53518775059332e-13	4.22137072026129e-12	down	5.27	4.88	4.92	17.62	11.22	12.92
AH02.4202	1.40303998951798	6.40022547695698e-09	4.84573055838623e-08	up	6.9	6.52	8.69	2.77	1.98	4.24
AH02.4207	1.57686478998071	3.98634084804714e-17	6.6474325861004e-16	up	6.03	6.59	6.8	2.03	1.98	2.95
AH02.4210	5.17508137202403	9.0495072794773e-24	2.42350324089318e-22	up	3.32	2.35	2.34	0.04	0.1	0.09
AH02.4211	-1.05968	1.41102273682657e-05	6.49656443876053e-05	down	1.06	1.3	1.04	2.9	2.26	2.42
AH02.4222	3.47774423405164	1.22301991821303e-34	5.7144080318591e-33	up	3.35	5.17	6.66	0.49	0.35	0.62
AH02.4226	-1.49281	1.8847043465728e-17	3.22248495224641e-16	down	3.51	3.18	2.93	9.83	10.69	8.27
AH02.4227	6.37311552731182	0.00010625678460176	0.0004114540718149	up	0.07	0.42	0.11	0	0	0
AH02.4234	1.7896842169627	4.20021300692086e-30	1.57539370104175e-28	up	36.77	44.67	39.52	12.63	11.5	13.24
AH02.4235	7.77750552114517	3.31417233642353e-09	2.59760572209064e-08	up	0.82	0.74	1.05	0	0	0
AH02.4240	3.68506365684365	0.0180058747544444	0.0397939154313171	up	0.09	0.1	0.21	0.04	0	0
AH02.4246	-2.23615	5.0144285312944e-56	5.82695167293933e-54	down	5.55	6.03	4.98	28.29	28	26.93
AH02.4262	-2.85433	5.14660097186553e-51	4.93052230510781e-49	down	43.44	35.5	31.49	272.86	336.39	238.39
AH02.4264	-1.18827	2.17914513101683e-12	2.40276501443166e-11	down	1514.07	1462.36	1151.48	3002.63	3976.62	3000.88
AH02.4281	2.14152627759662	8.37909983967221e-16	1.24831081419618e-14	up	8.41	14.29	12.42	2.55	2.68	3.24
AH02.4282	5.57113293482188	0.0050062999370594	0.0130686962746683	up	0.37	0.09	1.97	0	0	0
AH02.4283	5.40065359055458	0.00290242186489997	0.00807730051545473	up	0.25	0.66	0.29	0	0	0
AH02.4287	1.61219938520694	3.06663849175461e-24	8.46225001572568e-23	up	76.83	74.44	59.47	24.48	26.77	22.1
AH02.4290	-1.0575	0.00012472439967012	0.000475714568398979	down	0.66	0.6	0.73	1.85	1.39	1.18
AH02.4315	1.1352036118958	1.22952598281438e-14	1.67250716283552e-13	up	17.83	19.3	18.63	9.07	8.02	10.04
AH02.4327	1.30506648134987	1.02342665821186e-09	8.53989664930778e-09	up	18.6	16.21	17.85	6.61	9.5	6.38
AH02.4328	-1.47743	4.50731454895496e-10	3.91953974427555e-09	down	1.91	2.4	1.93	5.48	6.28	6.74
AH02.4335	1.24761612932864	1.48774657571601e-05	6.81182762686462e-05	up	3.57	2.99	3.4	1.63	1.15	1.73
AH02.4345	1.57157447996493	3.59752654331413e-12	3.8867904716419e-11	up	14.05	22.58	21.11	6.26	5.44	9.11
AH02.4351	2.40993517994176	2.39540223013402e-66	3.77667060153039e-64	up	83.63	79.21	78.38	18.18	14.75	15.7
AH02.4354	1.93588762623731	2.02110069562838e-127	1.44118259830319e-124	up	153.81	148.66	157.18	43.4	42.07	42.58
AH02.4364	1.24323055033401	7.90462975212407e-13	9.11458134777261e-12	up	22.01	31.08	35.75	14.49	12.3	13.22
AH02.4368	-1.07531	2.0954334293807e-18	3.8604946474938e-17	down	7.75	7.22	7.61	16.31	17.82	16.49
AH02.4370	-1.34222	6.20488577165014e-16	9.34829729102152e-15	down	12.35	12.64	9.64	31.4	32.63	29.58
AH02.4372	-1.20236	8.94328710946951e-09	6.64603583750843e-08	down	5.91	7.25	6.23	14.08	13.62	20.07
AH02.4377	6.01351019131287	0.000185840785477002	0.000684923604409836	up	0.5	0.67	1.05	0	0	0
AH02.4388	1.34664620844699	3.23793909319666e-08	2.24312919020288e-07	up	4.02	4.78	5.74	1.87	1.92	2.27
AH02.4394	-1.46377	0.00242568157790711	0.00688646423624265	down	0.56	0.48	0.72	1.71	1.37	2.13
AH02.4402	-1.44369	0.0030464063958798	0.00843017876979265	down	0.06	0.05	0.04	0.18	0.13	0.13
AH02.4404	-1.69206	1.93329447082053e-08	1.3754447624035e-07	down	2.26	1.52	1.16	7.7	5.29	4.14
AH02.4405	-2.90614	3.40706756257047e-15	4.85673533737613e-14	down	2.08	1.53	1.63	23.48	9.46	9.48
AH02.4408	-2.66658	0.0119060672050317	0.0279291856865697	down	0.04	0.17	0	0.41	0.4	0.56
AH02.4411	4.85982026083941	9.45178314154601e-19	1.78375757032184e-17	up	2.25	5.66	6.25	0.07	0.2	0.23
AH02.4421	1.62966500168939	0.00144983531939824	0.00435944061968658	up	4.15	4.55	3.93	0.89	1.12	2.33
AH02.4423	-1.35539	0.00446759596381008	0.0118242712357789	down	1.67	1.79	1.63	3.69	6.4	3.58
AH02.4426	-1.51506	4.86304145127721e-43	3.27772127892207e-41	down	87.57	77.57	87.27	258.65	268.47	240.18
AH02.4431	-1.42311	5.67177328598936e-17	9.34375882635422e-16	down	9.04	10.08	7.34	24.83	24.97	25.96
AH02.4432	-1.71634	0.000399977167567072	0.00136911233170597	down	0.49	0.34	0.21	1.3	1.08	1.3
AH02.4433	-7.15615	1.49986091596592e-83	3.79501098697023e-81	down	0.5	0.14	0.21	49.11	51.26	32.17
AH02.4434	-1.58611	2.24246124819241e-06	1.18396670865859e-05	down	1.2	1.01	1.03	3.88	3.36	3.17
AH02.4437	5.76133494319073	0.000755911751752798	0.00242415610070466	up	0.33	0.95	0.43	0	0	0
AH02.4443	-1.50072	6.01230443364911e-16	9.07122152468097e-15	down	4.71	5.04	3.71	13.15	12.83	14.72
AH02.4444	1.54116946452863	0.00141172843500084	0.00425771216458245	up	2.07	2.34	2.06	0.93	0.26	1.25
AH02.4448	-1.05217	9.00941452023532e-16	1.34125921979778e-14	down	9.44	9.3	8.47	20.29	19.28	20.69
AH02.4449	2.69548870735223	6.23595178853389e-15	8.70342470485991e-14	up	3.26	2.47	2.17	0.47	0.32	0.52
AH02.4456	2.34243618138908	7.83348867447474e-20	1.59906120469515e-18	up	16.61	14.38	15.74	3.62	4.1	2.01
AH02.4461	1.27220703369883	0.000579345280119085	0.00191235751328104	up	6.02	6.97	7.78	2.09	2.39	4.69
AH02.4463	1.10017849711247	2.65042860907441e-12	2.90201352677403e-11	up	11.47	12.23	12.77	6.7	4.93	6.61
AH02.4475	1.62973575070612	1.14906873916959e-34	5.38090025245461e-33	up	27	30.27	34.63	10.3	10.09	11.24
AH02.4476	1.7994214570241	4.59959986946608e-08	3.12094389931873e-07	up	9.99	12.65	13.29	3.15	2.57	5.34
AH02.4485	3.90770267420222	8.58348664072611e-05	0.000338623026974452	up	0.55	0.98	0.76	0	0	0.16
AH02.4486	-1.08081	0.00330804551952648	0.00906699818075858	down	2.03	1.38	1.4	2.97	3.76	4.13
AH02.4488	1.7182088635116	0.00207147749428798	0.00598899800804325	up	2.2	1.35	1.06	0.81	0.4	0.32
AH02.4491	2.58655765099203	0.0111677213516071	0.0264209910641997	up	0.18	0.14	0.21	0.04	0.03	0.03
AH02.4492	-2.12358	1.29123981577194e-57	1.60129048299781e-55	down	8.76	8.15	7.17	41.07	33.39	37.95
AH02.4493	-2.85022	2.39107396982266e-05	0.000105254220698963	down	0.14	0.11	0.11	1.04	0.76	1.05
AH02.4495	-1.10793	1.73004437149773e-13	2.12696481801494e-12	down	8.25	9.55	9.59	23.22	18.95	20.9
AH02.4497	-2.33161	2.90862947436928e-16	4.519972746822e-15	down	2.98	3.5	2.08	21.75	10.95	13.76
AH02.4501	-1.639	1.5739238965612e-32	6.6239922541392e-31	down	50.89	49.36	39.27	146.02	149.27	169.18
AH02.4505	-2.00798	8.90872081549695e-38	4.76168851083845e-36	down	38.91	43.75	32.37	152.87	180.27	159.07
AH02.4509	-6.489	7.75670177308396e-24	2.08987993242172e-22	down	0.07	0.08	0.16	12.43	11.69	5.12
AH02.4511	-5.1036	8.17808789756464e-14	1.03254530296213e-12	down	0.07	0.17	0.08	5.41	3.44	2.54
AH02.4512	-4.6342	2.04340782942742e-71	3.68459314070605e-69	down	0.96	1.45	1.92	48.19	34.47	31.35
AH02.4513	-10.4028	1.10179584197067e-100	4.26775858541107e-98	down	0.07	0.25	0.08	235.87	169.86	152.85
AH02.4514	-6.82827	2.70589969431621e-21	6.11433942449917e-20	down	0.06	0.08	0.04	9.93	6.65	6.36
AH02.4515	-10.0931	5.20568135590273e-22	1.23827333238399e-20	down	0	0	0.08	38.41	26.7	23.32
AH02.4519	1.50037190105416	0.000828227156169955	0.00263505825937559	up	3.14	1.97	1.96	0.7	1.02	0.93
AH02.4524	-1.63991	4.30464761043903e-15	6.08644969704932e-14	down	2.05	1.91	1.62	6.14	6.03	6.39
AH02.4537	-1.35245	1.62691098975923e-06	8.79695515789673e-06	down	1.68	2.44	1.77	5.48	4.55	6.06
AH02.4539	-2.03998	1.50540368338925e-15	2.20401495876518e-14	down	3.25	3.2	2.53	11.66	15.5	12
AH02.4543	-1.76381	4.72516588562909e-27	1.52522715701248e-25	down	21.94	16.54	22.78	80.96	77.21	62.96
AH02.4544	8.08857519532868	5.22189913500738e-10	4.50845034014465e-09	up	6.81	4.05	4.55	0	0	0
AH02.4547	-1.68442	4.68811200447473e-14	6.03815739492589e-13	down	3.59	3.46	3.6	9.79	9.84	17.06
AH02.4548	-1.50847	4.21062504499178e-20	8.73953995777346e-19	down	13.07	11.14	11.08	36.01	33.5	37.92
AH02.4549	3.1731321288222	0.00248580032693056	0.00703739997811381	up	1.08	0.63	0.87	0.07	0.05	0.18
AH02.4560	-1.00633	0.00592011081867076	0.0151392515230088	down	1.73	1.26	1.13	3.41	2.85	2.64
AH02.4566	2.46623186804387	6.77332588982913e-52	6.77872726613681e-50	up	6.2	6.84	6.81	1.3	1.08	1.46
AH02.4567	1.78318693848463	1.95037171745603e-40	1.19052359212418e-38	up	88.1	76.85	78.14	25.11	27.28	22.67
AH02.4576	1.34332349075469	6.36764815910372e-09	4.82339355364267e-08	up	13.1	8.41	8.85	4.02	4.76	3.94
AH02.4581	-1.57162	1.97802915521197e-23	5.18035598871249e-22	down	3.39	3.31	3.21	10.73	11.23	9.37
AH02.4592	-1.25149	2.62429869130875e-10	2.34412445380248e-09	down	3	3.39	4.19	10.62	8.47	7.76
AH02.4593	-1.93273	0.00340908933953191	0.00930776469806497	down	0.25	0.13	0.07	0.53	0.66	0.73
AH02.4594	-3.12138	0.00282288562858094	0.00787586471003753	down	0.17	0	0.49	2.12	2.69	1.18
AH02.4597	2.13999162536203	7.26582791439312e-10	6.16122569767795e-09	up	11.62	9.2	8.84	3.25	2.77	1.14
AH02.4600	-1.39749	6.96443207467957e-11	6.6174759643571e-10	down	9.56	12.21	10.07	40.26	22.66	27.22
AH02.4602	-1.12847	3.08953322552843e-17	5.19058125574053e-16	down	76.51	64.08	85.45	178.07	177.96	169.75
AH02.4604	1.81281896567679	1.83514219029604e-17	3.14373935138075e-16	up	44.06	65.65	58.37	15.55	13.07	22.72
AH02.4612	-2.38442	3.80894173673671e-08	2.6112869439553e-07	down	3.26	2.64	4.2	31.15	16.18	9.05
AH02.4614	3.47241223714654	5.06360866266773e-08	3.41694207530272e-07	up	1.72	3.97	4	0.44	0.21	0.3
AH02.4617	-5.87608	0.000448309257746882	0.00151889238829528	down	0	0	0	0.3	0.18	0.19
AH02.4622	-1.83102	1.9019021171646e-07	1.18057530766721e-06	down	1.34	1.21	1.01	4.78	5.48	3.18
AH02.4628	-2.67454	7.0942291872071e-22	1.66977825017722e-20	down	0.69	0.67	0.59	4.78	4.93	3.52
AH02.4639	4.24973776426733	2.50683322557084e-86	6.72238397028077e-84	up	33.26	29.7	38.22	1.51	2.33	1.73
AH02.4644	-1.08716	0.00041798756988894	0.00142539644641764	down	1.29	2	2.81	4.44	4.37	4.95
AH02.4646	-1.5475	1.53034565158387e-27	5.03561560759769e-26	down	17.11	19.85	15.62	53.57	50.3	60.42
AH02.4648	-1.66749	5.54852082387328e-63	8.02234289626839e-61	down	74.22	75.67	86	271.75	240.4	288.12
AH02.4651	2.37381684548048	2.23738837993503e-59	2.93102548728441e-57	up	80.14	70.72	72.17	16.89	11.91	17.47
AH02.4653	5.0143635576066	8.7999773175936e-10	7.40113358368849e-09	up	1.31	1.86	1.45	0.07	0	0.09
AH02.4654	5.96416319507253	3.0359008664869e-21	6.82561015306532e-20	up	1.18	2.01	2.45	0.01	0.04	0.03
AH02.4659	-1.17511	2.75284430888953e-10	2.4523137476266e-09	down	3.8	4.25	3.85	9.85	8.77	10.07
AH03.2	-1.89807	2.15136839269159e-17	3.6614691250718e-16	down	2.97	2.56	2.13	8.52	10.18	11.8
AH03.3	-1.34384	8.38256607937504e-07	4.74050127506114e-06	down	2.46	4.79	4.32	8.77	8.57	14.06
AH03.9	4.0891016547241	2.85460180774831e-10	2.53791815579776e-09	up	0.78	1.94	2.54	0.05	0.18	0.08
AH03.10	-1.98616	3.60708854308162e-11	3.53001880970636e-10	down	0.63	0.42	0.67	2.75	2.09	2.5
AH03.13	-1.15169	1.42976415400805e-11	1.45409563474887e-10	down	1.71	1.77	1.67	4.13	4.02	4.08
AH03.20	-1.89032	1.99791619187124e-24	5.57444379901823e-23	down	2.16	1.91	1.5	6.93	7.46	7.71
AH03.23	1.20787705041333	5.99838871670904e-09	4.55468165505194e-08	up	54.69	45.36	39.51	17.71	17.45	29.75
AH03.31	4.95834900962391	4.7818811737667e-50	4.42570860846402e-48	up	5.68	8.45	12.22	0.2	0.27	0.43
AH03.32	-2.23736	2.91584371716109e-57	3.55971193097e-55	down	2.04	2.32	2.08	10.66	10.38	11.28
AH03.33	-1.70424	0.000740102695477135	0.00237926691705654	down	1.49	0.89	0.45	4.05	2.49	3.47
AH03.34	-1.26919	2.34414348308496e-18	4.29976625441628e-17	down	4.26	3.73	3.47	10.03	9.88	9.58
AH03.37	-1.95345	1.19171146166147e-09	9.84593735605756e-09	down	1.27	1.32	1.35	5.19	5.71	5.29
AH03.38	-1.70346	6.72020542499271e-05	0.000271324726816557	down	0.75	1.04	1.33	2.47	3.99	4.24
AH03.40	-1.01764	9.72808043908652e-07	5.44984418848924e-06	down	1.28	1.3	1.19	2.88	2.74	2.54
AH03.49	1.46538493666827	1.28037560664395e-09	1.05368615497584e-08	up	37.06	38.27	47.3	12.99	11.13	23.57
AH03.55	1.27398317992098	0.00238116941116966	0.0067757292105431	up	2.77	3.69	2.66	0.83	1.4	1.75
AH03.56	-1.28595	3.18272677762492e-06	1.63795706795673e-05	down	1.54	1.23	1.1	2.89	3.51	3.69
AH03.57	-3.64257	7.40585636915188e-05	0.00029631925471165	down	0.03	0.04	0.04	0.4	0.31	0.74
AH03.64	1.71231630487591	1.88709243615185e-06	1.00998961618362e-05	up	5.05	10.8	12.47	3.74	2.66	2.83
AH03.71	5.62905329217445	0.00014718029431686	0.000553558107670999	up	0.17	0.47	0.28	0	0	0.02
AH03.72	-2.16391	1.09898514616682e-08	8.06659468030977e-08	down	0.62	0.5	0.51	2.59	3.29	1.83
AH03.93	2.87234232600895	1.0776234951896e-07	6.95616441962222e-07	up	0.79	1.56	0.99	0.14	0.17	0.17
AH03.100	6.00105643524224	0.000228537023720318	0.000825839230547076	up	0.44	0.25	0.19	0	0	0
AH03.106	1.01072495000469	1.86336859121784e-07	1.15826031796849e-06	up	3.95	3.49	3.61	2.24	1.73	1.9
AH03.129	-1.21612	0.0159917617634501	0.0359671344321324	down	0.41	0.33	0.33	0.57	1.28	0.79
AH03.130	-1.57485	0.000249097283503489	0.000893498030172857	down	0.23	0.32	0.18	0.74	0.57	1
AH03.131	-2.51861	4.49148914101732e-06	2.25508836292876e-05	down	0.22	0.08	0.1	0.65	0.99	0.86
AH03.144	1.81335800297492	6.92430796793331e-11	6.58134391075152e-10	up	2.35	2.46	2.04	0.68	0.62	0.79
AH03.149	1.39547819389493	6.28005753611389e-05	0.000254981307273469	up	9.53	7.73	6.6	2.88	4.22	2.46
AH03.150	-2.79288	3.71358362244894e-36	1.84942358975136e-34	down	11.09	12.67	6.97	70.05	82.07	74.84
AH03.151	-1.84063	0.000138083866151786	0.000522351253980261	down	2.31	1.62	2.16	11.2	4.15	8.39
AH03.152	3.25976549743975	1.22837564540044e-37	6.51018342473627e-36	up	7.15	12.27	14.37	1.17	1.07	1.52
AH03.161	2.71599776353179	2.89179498096065e-12	3.1574758144298e-11	up	2.05	3.27	5.48	0.79	0.42	0.55
AH03.162	2.58010376925291	0.00296886269685651	0.00823991039974108	up	0.4	0.29	0.52	0.14	0	0.08
AH03.165	-1.17998	0.000368763255208757	0.0012719818746894	down	0.88	0.68	0.54	1.87	1.63	1.59
AH03.169	1.14179335515532	0.00159846979215083	0.00475486984865913	up	7.3	7.73	7.52	2.42	3.22	5.23
AH03.172	-1.5972	9.91655162302843e-18	1.73429100988025e-16	down	5.28	5.32	5.85	22.02	12.88	18.63
AH03.173	2.11245169967085	1.69746753311099e-14	2.2716162871127e-13	up	3.78	4.36	4.07	0.96	0.63	1.45
AH03.190	1.33395076715395	0.0086553313185074	0.0211562028761429	up	3.04	1.72	3.66	1.07	1.08	1.4
AH03.193	2.49920262796253	7.29283893561713e-05	0.000292330207813894	up	0.84	0.63	0.92	0.08	0.19	0.16
AH03.201	1.49100075291649	3.19606870915244e-18	5.80472681618859e-17	up	31.22	25.71	23.53	9.49	11.56	9.34
AH03.213	2.10499745040863	5.04224434779617e-10	4.36294584699683e-09	up	2.43	4.59	4.81	0.76	0.66	1.54
AH03.238	-1.3955	2.8346229745006e-14	3.71109100041546e-13	down	2.35	2.29	2.28	5.86	6.25	7.29
AH03.240	1.05947716079424	0.0208733642353576	0.0451796628529092	up	1.51	3.27	2.35	1.53	0.72	1.45
AH03.241	2.28206525884119	1.17909076167792e-24	3.31338760838735e-23	up	2.75	2.37	3.15	0.59	0.61	0.61
AH03.243	-1.2462	6.78823401013062e-10	5.77551725820268e-09	down	13.07	10.44	14.88	38.71	33.13	24.98
AH03.246	-1.94395	1.15336261634382e-14	1.57333704729511e-13	down	6.44	7.62	5.93	25.14	36.35	19.64
AH03.249	3.04492317838126	7.03633519339015e-43	4.71867212172579e-41	up	24.81	20.97	19.87	2.63	3.08	2.73
AH03.256	-1.16092	1.63660512171766e-16	2.59926528442884e-15	down	8.11	7.81	6.79	17.52	18.57	18.02
AH03.258	-6.22461	0.000154153941909884	0.000577398666199799	down	0	0	0	0.32	0.3	0.09
AH03.259	-1.41713	1.46549346766588e-10	1.34365451630675e-09	down	1.11	1.6	1.86	5.26	3.49	4.31
AH03.269	-1.04697	1.5702969642391e-09	1.27969005851953e-08	down	4.97	5.62	6.11	12.72	12.61	11.3
AH03.272	-1.95094	1.05731722928251e-09	8.80162591370091e-09	down	1.13	1.04	1.77	5.68	5.2	5.33
AH03.274	-1.11235	0.000456309524767091	0.00154408017035888	down	1.1	1.34	1.42	2.53	3.47	2.85
AH03.275	-3.91988	0.00382254121092689	0.0103052268854469	down	0.14	0	0	0.67	0.54	1.25
AH03.281	-1.58864	1.16292423630319e-08	8.49615739061886e-08	down	2.38	2.51	1.45	7.52	5.97	6.96
AH03.282	-1.20903	2.3382243422268e-13	2.83852926049007e-12	down	7.36	9.34	11.44	22.65	21.49	25.12
AH03.283	-5.54269	0.0043234402451815	0.0114882860633131	down	0	0	0	0.09	0.03	0.33
AH03.285	-7.07214	1.168633384022e-06	6.46607396590957e-06	down	0	0	0	0.3	0.77	0.61
AH03.292	-1.06268	0.00699517152837077	0.0175415635433442	down	1.47	0.92	1.02	2.77	2.18	2.72
AH03.300	-2.38315	9.20752931764194e-06	4.37772741841212e-05	down	0.26	0.19	0.26	1.02	1.47	1.47
AH03.336	1.07880064160929	1.72487120846798e-20	3.66527830448242e-19	up	52.82	53.09	57.03	24.51	28.62	28.86
AH03.344	1.17388529380591	1.40969210203523e-21	3.25932864416767e-20	up	348.67	461.54	462.57	205.88	184.22	212.12
AH03.359	-1.25982	5.85713800110556e-09	4.45551472383773e-08	down	7.44	6.68	8.22	15.55	19.63	21.67
AH03.373	1.21560354077058	3.60175490792207e-10	3.16851423625557e-09	up	7.03	7.64	8.08	2.8	3.37	4.25
AH03.374	4.34731554607334	4.11949286616383e-43	2.79457489028952e-41	up	7.61	11.82	14.52	0.4	0.41	0.97
AH03.377	-1.48287	9.53151125718577e-08	6.19350867717671e-07	down	0.68	0.54	0.44	1.74	1.46	1.79
AH03.384	-3.97817	4.99684850351904e-29	1.76549686709358e-27	down	0.71	0.92	0.32	10.94	11.09	10.99
AH03.385	-3.00812	6.83518382857114e-12	7.17237099068293e-11	down	0.37	0.7	0.81	5.03	6.2	4.55
AH03.386	-4.46365	5.62296956135233e-41	3.50388619637397e-39	down	2.53	0.64	1.22	36.08	35.79	32.9
AH03.388	1.18142247560504	0.00745287760003826	0.0185383941571491	up	4.18	2.91	2.93	1.02	1.83	1.82
AH03.395	2.74549274412347	1.12245527364827e-12	1.27344184453858e-11	up	1.04	2.04	2.4	0.18	0.36	0.33
AH03.400	1.13522321515413	4.19686535559022e-18	7.53945894827617e-17	up	107.25	137.54	149.97	64.14	57.74	69.97
AH03.405	1.41640948851343	2.9543992535057e-35	1.41842810372978e-33	up	37.01	38.19	37.11	14.23	13.46	17.27
AH03.409	1.44845109730607	3.92286718401875e-25	1.13680842977817e-23	up	44.18	44.19	42.65	16.9	18.7	15.38
AH03.414	-2.54683	4.9177013962171e-08	3.32169819819831e-07	down	1.03	0.27	0.54	5.07	3.43	3.12
AH03.421	2.87573606448523	5.76628699982574e-26	1.74883764736136e-24	up	3.77	6.35	8.56	0.73	0.83	1.15
AH03.424	2.14425915771373	3.48771614911202e-22	8.40453872337862e-21	up	22.62	20.16	17.97	5.03	5.5	4.08
AH03.425	1.24021824545293	2.90508171479246e-08	2.02458771216378e-07	up	27.38	28.7	23.64	12.56	14.36	8.83
AH03.431	1.71510682087636	3.4083383485988e-40	2.05449789985182e-38	up	72.45	80.16	94.45	26.21	24.23	29.85
AH03.446	-1.36786	1.18624962554268e-46	9.4463406094928e-45	down	171.32	168.65	180.25	505.09	465.2	461.11
AH03.448	-1.42668	7.24401297849921e-26	2.18434317347826e-24	down	736.58	730.55	606.53	2142.74	2063.75	1732.69
AH03.457	-1.3486	0.000826404710789657	0.00262966002038798	down	0.48	0.54	1.06	2.45	1.49	1.71
AH03.461	-1.36904	1.53550674912782e-27	5.04995013143453e-26	down	9.13	8.73	8.04	22.35	22.72	26.4
AH03.475	6.88652512278804	2.06452296873212e-57	2.53025031812384e-55	up	6.12	8.87	8.39	0.03	0.06	0.11
AH03.496	-2.54267	9.29014505034894e-17	1.50479246749973e-15	down	0.44	0.56	0.48	3.25	3.23	2.63
AH03.499	-4.01103	8.71280227658322e-24	2.3364459096393e-22	down	0.13	0.26	0.18	3.41	3.32	2.69
AH03.519	-1.67907	1.59538886032939e-14	2.14186245155476e-13	down	3.09	3.13	2.62	9.44	10.99	9.65
AH03.522	-1.53392	1.00077013905244e-20	2.1714497311736e-19	down	1.34	1.5	1.62	4.86	4.52	4.39
AH03.538	2.98696429568319	7.87129764210149e-15	1.08913765610114e-13	up	2.99	2.6	1.83	0.34	0.32	0.34
AH03.540	1.92286613615554	4.53917555173902e-27	1.46594578420805e-25	up	13.24	14.09	11.93	3.14	3.58	4.3
AH03.544	-2.00347	0.0198001365996142	0.0431733587363399	down	0.12	0.98	1.07	4.17	2.49	2.5
AH03.554	-1.78069	1.83415753035371e-23	4.81965598951824e-22	down	44.44	42.78	34.09	127.97	158.61	157.28
AH03.559	-1.70394	2.34522356940523e-07	1.43741725903671e-06	down	2.08	3.07	2.49	8.15	9.06	9.16
AH03.560	2.4895971356689	2.46794105370061e-17	4.17646443149172e-16	up	4.97	7.92	5.04	1.21	0.77	1.46
AH03.579	1.20558054546752	4.35443079472336e-09	3.37250718796459e-08	up	5.13	5.61	7.09	2.78	2.49	2.97
AH03.586	-6.7681	1.50478886295821e-30	5.7787944400629e-29	down	0.18	0.07	0.09	19.51	14.2	7.31
AH03.602	-1.51617	0.000124086727030153	0.000473541453575509	down	1.16	0.81	0.81	2.71	2.08	3.81
AH03.612	-1.20861	0.0164876539661814	0.0369065132657183	down	1.45	0.93	0.68	3.71	2.06	1.84
AH03.626	-1.18662	0.0135685791867378	0.0312290325692413	down	0.37	0.43	0.64	0.71	1.42	1.32
AH03.628	-1.72741	2.00012671515248e-06	1.06570392609169e-05	down	0.24	0.24	0.23	0.73	0.82	0.98
AH03.641	-2.51405	0.0139797848459578	0.0320379642483421	down	0.09	0.24	0.11	0.99	0.33	1.41
AH03.649	-3.13752	0.0128885009782988	0.0298841014073919	down	0.07	0	0.08	0.62	0.57	0.27
AH03.652	1.09524839850211	4.08580700857079e-10	3.57429791980785e-09	up	11.66	12.78	15.95	6.32	5.79	8.08
AH03.653	-2.77742	4.64542979732531e-09	3.58549470826769e-08	down	0.42	1.03	0.61	5.36	4.43	5.29
AH03.661	-1.41371	2.38975080346442e-05	0.000105203355491366	down	0.37	0.22	0.21	0.83	0.57	0.87
AH03.685	1.21758343441815	1.16072920616252e-16	1.86614803194205e-15	up	20.52	21.66	20.52	8.78	10.48	9.35
AH03.686	1.0490129893548	2.31845700810715e-09	1.85399741632119e-08	up	17.4	16.16	19.1	9.74	7.61	9.92
AH03.690	-2.98587	2.5714097537369e-13	3.11257642837559e-12	down	0.25	0.67	0.38	3.27	4.57	2.97
AH03.691	-4.79835	0.00469566358986316	0.0123580459784387	down	0.16	0	0	1.9	2.05	0.88
AH03.692	5.43864175477889	1.18404137383502e-05	5.53187374046218e-05	up	0.51	0.75	0.9	0	0.05	0
AH03.696	2.22898389694428	0.000123946677499999	0.000473150870733968	up	0.68	0.42	0.23	0.14	0.05	0.11
AH03.701	1.36301501485205	1.05918410597776e-08	7.78903113208775e-08	up	3.72	3.87	4.88	1.42	1.79	1.91
AH03.705	-8.04243	5.69110231548006e-08	3.81942962883822e-07	down	0	0	0	5.58	0.61	1.16
AH03.707	-8.42127	1.46237403005024e-27	4.81700631945682e-26	down	0.59	0.12	0.23	199.67	75.46	84.47
AH03.708	1.16434494467297	0.00866865103684642	0.0211846342081284	up	216.79	192.26	170.89	155.19	59.86	63.89
AH03.713	2.79803785191946	0.0186182806341253	0.0409569538927735	up	0.96	1.02	0.49	0	0.14	0.23
AH03.731	1.50018792016047	4.23913150946031e-05	0.000177728003085879	up	4.43	4.07	2.55	1.51	1.04	1.68
AH03.732	-1.23599	8.11269206116226e-07	4.60032014131513e-06	down	2.7	3.24	2.74	6.93	7.26	7.55
AH03.736	-1.90746	0.018642928230409	0.041003986907051	down	0.36	0.43	0.42	1.9	1.94	0.91
AH03.746	1.12209148262918	2.92128354725962e-06	1.51134093981813e-05	up	18.4	22.76	21.04	7.81	11.67	10.7
AH03.747	1.03667216358128	0.00120524352822547	0.00369354519418579	up	1.31	1.46	1.35	0.63	0.69	0.83
AH03.748	3.56561149727349	1.62486867691941e-06	8.78666920688494e-06	up	1.6	2.58	2.94	0.22	0	0.44
AH03.749	3.99757936358792	1.39019498883319e-08	1.00861065498072e-07	up	0.97	2.14	2.29	0	0.08	0.28
AH03.751	2.12592207562031	0.0152536738068655	0.0345610662196404	up	2.88	5.01	4.65	0.55	0.25	2.34
AH03.759	-1.18702	5.27902311392787e-17	8.71274856388674e-16	down	7.28	7.75	6.51	16.09	16.55	19.73
AH03.770	1.24374274305366	2.34133899716586e-17	3.97185785542465e-16	up	11.91	14.07	14.72	6.11	5.46	6.8
AH03.780	4.93551	0.00284392538856291	0.0079292774430073	up	0.79	0.17	0.38	0	0.04	0
AH03.789	-1.20854	0.0146126441048387	0.0332961769700652	down	0.33	0.5	0.43	0.76	1.02	1.28
AH03.799	8.00939137127206	0.000298145652377496	0.00105098812913251	up	2.56	0.32	0.15	0	0	0
AH03.807	-3.89284	0.022885593098788	0.0488793602221078	down	0	0.03	0	0.32	0.03	0.08
AH03.812	-1.72086	5.51221769942657e-08	3.70214771100308e-07	down	0.82	0.5	0.4	2.35	1.69	2.01
AH03.823	-2.50146	0.000246677590835092	0.000885628723246483	down	0.11	0.08	0.11	0.65	0.45	0.76
AH03.824	-3.60526	2.1386980204942e-14	2.83368456051544e-13	down	0.08	0.59	0.61	5.64	5.77	4.87
AH03.841	3.14029908680252	7.95936785657839e-10	6.72117256089751e-09	up	0.81	0.89	1.35	0.06	0.17	0.12
AH03.843	2.47169585197204	5.22219478605775e-46	4.02076960521625e-44	up	83.86	101.25	92.16	14.64	19.32	18.96
AH03.849	-6.35421	5.65601637479674e-05	0.000231622415661747	down	0	0	0	1.54	1.71	0.77
AH03.856	4.55490235091254	1.02159675532815e-09	8.52576092523488e-09	up	1.1	1.17	2.24	0.12	0.09	0
AH03.857	-3.17139	2.63225106914085e-07	1.60191789922014e-06	down	0.12	0.14	0.09	0.96	1.36	1.02
AH03.862	-2.36383	6.53307229518588e-07	3.75377975023271e-06	down	0.35	0.51	0.28	2.35	1.44	2.46
AH03.873	1.26453877975181	0.000112031137400538	0.000431841874309464	up	7.17	5.42	5.62	1.82	2.01	4.3
AH03.877	1.16891099337626	2.65818306904675e-08	1.85933549863653e-07	up	3.77	4.77	4.81	2.14	1.88	2.31
AH03.879	2.1793807779971	0.00155228844925186	0.0046300076143433	up	0.45	0.99	0.86	0.22	0.02	0.32
AH03.880	2.35833060536464	2.31177389392533e-15	3.34248414386669e-14	up	4.77	4.46	5.3	1.01	0.68	1.36
AH03.891	-2.6348	3.30967603857712e-39	1.88459320708452e-37	down	20.49	13.37	12.53	120.21	98.19	90.06
AH03.893	6.03864491772061	1.89006581363968e-39	1.08908750969596e-37	up	5.44	7.53	12.1	0.1	0.07	0.23
[truncated: 16,234 more rows]
