# Supplementary material for: Molecular Mechanisms of Resistance to Cyhalofop-Butyl in Barnyard Grass (Echinochloa crus-galli)
Source: Plants (Basel). 2026 Jun 19;15(12):1908. doi: 10.3390/plants15121908 (PMC13307144; doi:10.3390/plants15121908)
Supplement: Supplementary file 1 [file plants-15-01908-s001.zip › Table S3:Complete list of differentially expressed genes (ST vs RT).xlsx]

## Sheet: Table S3_Complete list of diffe
Complete list of differentially expressed genes (ST vs RT)
gene id	log2FoldChange	pValue	qValue	result	TPM (S-T-1)	TPM (S-T-2)	TPM (S-T-3)	TPM (R-T-1)	TPM (R-T-2)	TPM (R-T-3)
AH01.23	1.3548764652701	4.70810875114975e-09	3.52648666231805e-07	up	6.42	8.44	8.13	2.7	2.73	3.1
AH01.41	-1.12787	0.00265954015315136	0.0312835647157449	down	0.79	0.39	0.59	1.75	0.77	1.13
AH01.46	1.73025701104859	0.00395172321392569	0.0421061276693458	up	0.86	0.99	1.01	0.35	0.42	0.05
AH01.98	1.15354495558227	0.00030967533843329	0.00576218103375731	up	7.12	5.86	13.17	4.92	3.88	2.33
AH01.106	-1.22488	6.56403180803904e-09	4.79780073150163e-07	down	12.2	13.83	17.24	28.14	36.23	30.96
AH01.132	1.17393805690002	4.16837478943975e-17	1.06125218918063e-14	up	2160.93	2243.97	2688.61	885.49	1058.14	1012.11
AH01.144	1.04598620057454	2.37368898447073e-21	8.97864813297373e-19	up	293.15	307.98	305.07	140.16	134.99	139.7
AH01.154	-2.43157	6.63781309314287e-49	2.34341353440316e-45	down	2.73	1.91	1.9	10.33	11.78	10.94
AH01.218	1.42105184472309	5.40194538202232e-12	6.8273369844958e-10	up	15.36	19.43	14.65	5.21	5.48	6.79
AH01.223	1.85259374889766	0.00217855189228895	0.0267177846243756	up	0.61	1.35	2.29	0.47	0.55	0.12
AH01.271	1.6048094940789	1.13273307789624e-05	0.000372577719708531	up	1.18	0.66	1.55	0.29	0.41	0.33
AH01.317	-1.02326	1.04921495549155e-05	0.000349888080497549	down	4.43	4.13	5.01	7.26	9.83	8.77
AH01.555	1.12507719067554	5.34892823742419e-07	2.56574133823402e-05	up	41.91	27.83	52.49	19.34	21.41	11.88
AH01.635	2.38550017166622	5.68252972209093e-10	5.02377368886557e-08	up	14.2	14.62	7.16	1.96	2.61	1.94
AH01.640	1.35706663052455	0.000635003396752617	0.010249082559717	up	2.72	4.4	3.18	1.23	1.06	1.55
AH01.668	2.09471507851263	3.97593746573193e-09	3.04702958661795e-07	up	3.37	2.86	3.47	1.02	0.6	0.56
AH01.717	4.84081349724903	0.001410504157037	0.0190742232226893	up	0.43	0.16	0.45	0.03	0	0
AH01.768	-1.03671	7.98482487198204e-10	6.86435691429677e-08	down	9.42	10.65	9	18.54	19.43	18.56
AH01.815	1.12555829856472	0.00132712907623366	0.0182023950689018	up	0.8	0.99	0.93	0.44	0.5	0.25
AH01.827	4.70267480619429	9.15261423272078e-21	3.27490431964839e-18	up	4.99	5.08	6.39	0.15	0.13	0.32
AH01.882	1.03968046828686	3.70160296897679e-05	0.00101042312796461	up	13.62	17.89	12.28	5.76	7.38	7.04
AH01.890	2.32046566947709	7.75028856786634e-17	1.9359635915091e-14	up	1.79	1.52	1.23	0.26	0.32	0.27
AH01.934	1.37404825509827	4.54159614233722e-15	9.11002898915189e-13	up	13.01	12.42	11.07	5.6	4.03	3.79
AH01.953	-2.58226	7.76627171470893e-10	6.70914657298738e-08	down	1.08	0.28	0.71	3.18	4.23	3.77
AH01.972	3.28921229567674	0.00207804380112035	0.0257465011501677	up	0.76	0.48	0.44	0.09	0	0.08
AH01.987	2.88642622872166	3.01016420503515e-07	1.55670171525236e-05	up	1.86	2.54	2.23	0.34	0.18	0.35
AH01.992	3.57119229961611	4.72815433029506e-05	0.00124383577106361	up	1.34	2.26	1.3	0.29	0	0.12
AH01.993	1.29841366800315	5.87409641597961e-16	1.31252594854269e-13	up	5.93	6.83	8.47	2.59	2.95	2.59
AH01.994	-1.02405	7.74627210744025e-05	0.00187653973340167	down	0.65	0.64	0.89	1.21	1.45	1.49
AH01.1034	-1.10299	0.000649401746260119	0.01042428580629	down	0.79	0.98	0.48	1.59	1.46	1.57
AH01.1045	-2.25402	1.59614093831576e-05	0.000499263080504723	down	0.86	0.29	0.45	4.94	1.4	0.91
AH01.1091	2.13962520511684	0.00027145485967009	0.00519521631683747	up	0.95	1	0.44	0.2	0.07	0.25
AH01.1130	-1.24451	0.000143340794844118	0.00312376754393626	down	0.45	0.56	0.68	1.43	1.31	1.07
AH01.1288	-1.01808	7.52583708198396e-05	0.00183320252306137	down	2.2	1.54	1.58	3.68	3.14	3.31
AH01.1326	2.60460561623241	3.19423536012095e-18	9.14345555300351e-16	up	1.86	1.83	2.15	0.38	0.25	0.29
AH01.1408	-1.13007	1.63462717425036e-08	1.10836512982845e-06	down	4.57	6.55	4.84	13.16	9.89	10.46
AH01.1455	-1.15367	6.73145833745753e-13	9.92955731806131e-11	down	28.97	34.89	26.7	63.1	58.91	69.14
AH01.1535	1.25781818438484	1.40220597421788e-21	5.42008901975783e-19	up	13.66	13.17	12.42	5.53	5.32	4.69
AH01.1566	-1.15326	0.00136565604670463	0.018586399796785	down	1.1	0.69	0.31	1.53	1.37	1.5
AH01.1774	1.1187446842994	4.40136190567678e-06	0.000163908945905077	up	16.26	14.22	31.57	9.82	10.03	6.97
AH01.1817	1.50959557310919	0.000627234753360413	0.0101422423202913	up	7.42	6.28	5.24	1.29	2.05	2.86
AH01.1914	1.34785586861383	1.58036337520618e-26	9.73136312760678e-24	up	57.54	56.63	59.82	25.14	21.25	18.46
AH01.2021	-1.97377	2.08440657279987e-17	5.38447973020439e-15	down	3.01	3.62	2.24	10.94	11.53	10.73
AH01.2041	1.11805599927562	1.01310080150991e-05	0.000339555481295941	up	8.26	5.51	11.46	3.39	4.59	2.86
AH01.2184	1.07341360212583	0.000336749138751113	0.0061535153180483	up	3.84	4.63	2.69	1.46	1.91	1.65
AH01.2196	-5.07908	0.00268406456716388	0.03149508602232	down	0	0	0	0.3	0.17	0.45
AH01.2296	5.29566659829678	1.05163723083237e-05	0.000350254724502887	up	1.52	1.8	0.84	0.11	0	0
AH01.2305	1.04389416369391	1.89707779125182e-07	1.017868873993e-05	up	40.68	31.85	44.94	17.56	23.23	12.73
AH01.2454	-6.52125	2.34708681720017e-06	9.45188817427014e-05	down	0	0	0	1.2	0.78	0.72
AH01.2537	3.37776555346021	0.000186589765964158	0.00386280205097653	up	3.26	0.52	4.29	0.16	0.53	0
AH01.2538	1.33975144511495	4.07318461385139e-09	3.0814223487302e-07	up	115.17	114.03	201.39	60.34	64.19	35.98
AH01.2541	1.62575243254165	1.57721947004672e-12	2.18076329649593e-10	up	51.22	40.82	80.04	13.78	21.35	16.75
AH01.2572	-1.71889	1.78516559431304e-13	2.83889577214539e-11	down	21.66	29.07	14.36	60.31	68.69	74.82
AH01.2676	1.83771905094738	0.00021160725174655	0.00427053110651307	up	0.67	0.52	1.28	0.3	0.15	0.2
AH01.2730	-2.42092	5.45625150743352e-14	9.2313499944936e-12	down	3.25	1.78	1.68	9.32	11.83	11.96
AH01.2734	-1.38038	0.000158325151107172	0.00339032216014211	down	1.86	2.34	0.73	4.8	3.48	4.06
AH01.2866	-5.34165	0.000940439785839792	0.0139033861806064	down	0	0	0	0.39	0.19	0.47
AH01.2919	1.01260929451215	9.51630742073084e-10	8.12815444793907e-08	up	7.97	6.89	8.99	3.55	4.12	3.42
AH01.2948	1.26860211426911	0.00284384412519104	0.0328746146024049	up	3.37	1.58	4.38	0.7	1.62	1.22
AH01.2964	-4.34967	0.00261272578103991	0.0308356377224759	down	0	0	0.09	0.66	0.08	1.08
AH01.3078	1.20681911144108	2.62952148922365e-10	2.46895283658382e-08	up	78.92	56.9	104.04	30	37.82	29.25
AH01.3084	1.25406242081092	1.8949046731371e-11	2.16731256740062e-09	up	9.91	9.99	9.17	4.26	4.08	3.22
AH01.3112	-2.58353	7.30662830279435e-18	2.05316511989346e-15	down	1.88	2.9	3.04	12.61	11.15	20.69
AH01.3172	-1.15724	0.00380534709942063	0.0409585286579104	down	0.93	0.57	0.43	1.29	1.39	1.31
AH01.3225	1.73367410149106	0.00288360738483426	0.0332038079302638	up	1.05	1.52	1.71	0.26	0.56	0.38
AH01.3239	1.73708786908455	5.10874424674929e-05	0.0013255201388087	up	1.12	0.67	1.13	0.19	0.39	0.22
AH01.3320	-5.59561	0.000790670354685695	0.0121374869979814	down	0	0	0	0.22	0.02	0.07
AH01.3505	1.37748097142706	1.3559193049267e-06	5.83772867574784e-05	up	6.98	4.85	11.41	2.82	3.07	2.46
AH01.3509	2.24331636198289	3.7334655349857e-13	5.73070727161457e-11	up	3.59	3.22	2.08	0.67	0.52	0.59
AH01.3571	-1.05499	1.28881437013039e-11	1.49672047773301e-09	down	8.23	9.23	8.48	17.5	16.51	17.1
AH01.3627	6.14622972458134	5.36078118336512e-08	3.21501164605078e-06	up	1.13	0.53	0.71	0.03	0	0
AH01.3690	4.16999120865787	1.70136645336588e-06	7.1167110509039e-05	up	3.05	1.74	4.22	0.32	0	0.18
AH01.3706	6.76237515626191	3.43380666398564e-06	0.000131864152065282	up	0.31	1.92	1.17	0	0	0
AH01.3733	-1.66677	0.00381546064818399	0.0410173638013056	down	4.77	4.75	2.41	20.11	11.09	5.51
AH01.3750	-2.49953	0.00398769210861607	0.0424330439070198	down	12.87	3.05	1.86	44.28	15.63	34.32
AH01.3764	1.0949159765563	1.98203631398413e-12	2.67756926130979e-10	up	6.31	5.62	7.22	3.12	2.83	2.52
AH01.3930	-1.3757	0.00298548312706859	0.0341357790711193	down	1.05	2.13	1.43	1.33	3.65	6.25
AH01.4062	1.11616285934228	1.19607850175225e-10	1.18391650726715e-08	up	10.74	12.06	10.51	5.25	4.89	4.46
AH01.4087	-1.56249	8.4746151266598e-06	0.00029131224687712	down	2.4	2.37	1.76	5.51	6.37	6.3
AH01.4112	-1.48544	3.61920411779745e-13	5.57147015296749e-11	down	23.8	14.2	15.52	39.16	46.84	53.57
AH01.4115	1.00532174523185	0.000424812773855822	0.00740601077729912	up	0.74	0.83	0.95	0.46	0.28	0.45
AH01.4163	-4.42005	0.000389851687066195	0.00694182445873484	down	0.06	0	0.05	0.78	0.75	0.65
AH01.4168	1.14121465348535	2.35739905469379e-19	7.56596511153722e-17	up	324.4	351.94	309.04	137.29	141.66	143.56
AH01.4231	2.01715489167442	8.79052136516655e-16	1.939628539224e-13	up	19.71	23.95	22.3	3.46	6.36	5.44
AH01.4267	-2.08764	0.00127083545555211	0.0176266009387683	down	0.1	0.18	0.65	1.64	0.81	1.34
AH01.4305	1.84418338462061	6.03249521933204e-07	2.85739549941814e-05	up	8.13	8.15	6.21	0.8	2.49	2.52
AH01.4375	1.20559036936315	3.23220782830454e-33	3.4232959551139e-30	up	95.28	91.63	98.42	42.38	37.93	36.71
AH01.4516	1.26091118522127	4.66419795071457e-15	9.32065157275625e-13	up	10.76	9.73	11.08	3.71	4.57	4.08
AH01.4526	1.22852110835375	9.13114350124299e-19	2.79507997255389e-16	up	27.29	31.21	31.16	11.81	11.96	12.4
AH01.4646	-1.02214	3.6573989687129e-05	0.00100300994193247	down	1.61	2.03	1.37	3.04	3.26	3.37
AH01.4655	1.06109023767425	1.13930106792344e-07	6.33748186480606e-06	up	17.94	16.74	24.69	8.77	10.33	7.65
AH01.4671	1.23827015590641	4.77386190530391e-11	5.10716426378331e-09	up	215.27	264.91	206.33	72.49	108.44	93.7
AH01.4821	-1.22714	0.00117107455075999	0.0164809036646843	down	1.86	3.94	5.1	7.94	8.09	8.38
AH01.4867	1.12860165529619	5.39604093987553e-05	0.00138774933520365	up	3	2.45	3.4	0.9	1.61	1.24
AH01.4897	1.17238028617404	4.48298828116485e-09	3.36739187826051e-07	up	7.01	8.61	6.87	3.61	3.13	2.79
AH01.4936	-1.07986	1.57546548098849e-11	1.81370326111362e-09	down	32.83	33.52	25.72	56.95	60.9	66.01
AH01.5159	1.08636931252113	2.56320387939026e-05	0.000743384027075901	up	2	1.61	2.93	0.79	1.15	0.92
AH01.5210	1.2477167430593	0.00459827388557149	0.0474116417220256	up	0.59	0.62	0.86	0.38	0.21	0.24
AH01.5215	-1.34281	1.41495469437172e-06	6.07215079377218e-05	down	0.89	1.54	1.08	2.87	2.55	3.13
AH01.5254	-1.1545	4.34676397976384e-05	0.00116080299199382	down	1.52	1.65	1.66	3.6	2.74	3.88
AH01.5268	1.18976108444493	2.13727933132776e-18	6.21039979999621e-16	up	23.57	24.62	21.73	10.32	9.17	9.57
AH01.5278	-1.95774	3.79745685752617e-15	7.67550096744869e-13	down	0.58	0.39	0.56	2.29	1.59	1.74
AH01.5370	1.07799369700355	1.47592613276215e-09	1.23332170879082e-07	up	25.91	21.37	16.85	10.13	9.38	9.2
AH02.15	-5.81276	0.000183057057262492	0.00380902535339587	down	0	0	0	0.64	0.16	0.2
AH02.64	7.0182242259803	9.79574304370803e-11	9.88082606900195e-09	up	3.13	1.99	3.22	0	0.06	0
AH02.145	-1.11238	0.00264327167330539	0.0311336954474111	down	1.32	0.58	1.13	2.81	1.5	1.81
AH02.187	7.44373156469938	4.92702573397653e-20	1.65138555296054e-17	up	3.7	1.28	1.51	0	0.02	0.02
AH02.218	1.05852092926917	0.003153701444376	0.0356320490054141	up	2.49	1.2	3.07	1.59	0.8	0.69
AH02.300	1.45718421063387	0.000913008106874678	0.0135927065807297	up	5.11	4.35	5.48	1.47	1.56	2.06
AH02.305	-1.96383	2.48546283233563e-06	9.94110043422701e-05	down	0.43	0.19	0.6	1.74	1.13	1.58
AH02.364	1.27289783670962	1.1982622287781e-06	5.30118417603784e-05	up	18.33	22.08	18.04	5.11	7.03	10.56
AH02.376	1.26176780501867	0.000193784614119905	0.00398991369569739	up	4.28	4.02	5.23	2.14	1.27	1.96
AH02.443	1.71103187105947	1.42855528205638e-16	3.45436408751496e-14	up	15.85	11.02	22.42	4.93	5.32	3.86
AH02.479	1.12712680185683	9.61008296889391e-11	9.71205255154095e-09	up	107.28	135.02	98.22	45.45	49.33	52.98
AH02.480	2.04731872202308	3.58259492021504e-40	6.77571059267527e-37	up	38.22	46.6	45.51	10.23	9.86	9.81
AH02.533	1.53159698710363	3.29558163088207e-06	0.000126924233341811	up	6.6	5.95	7.7	3.37	2.24	1.09
AH02.534	2.19807950218754	9.08720524224103e-12	1.09868045846602e-09	up	2.89	2.7	4.54	1.04	0.53	0.55
AH02.558	1.52546664126236	2.77742235061332e-30	2.33462187300125e-27	up	20.62	22	22.4	7.05	6.76	7.51
AH02.590	-1.53911	2.88163053306526e-05	0.000819106959253911	down	0.9	0.73	0.73	3.19	1.84	1.5
AH02.609	-1.39347	1.01324412506842e-07	5.69610996678593e-06	down	16.27	9.8	6.36	28.59	21.99	29.52
AH02.733	2.20001763366664	0.000222433115280667	0.00443670107669137	up	0.88	1.39	1.38	0.42	0.05	0.32
AH02.751	1.26434174820704	1.66737059346507e-05	0.000516358345892024	up	1.43	1.4	1.13	0.46	0.51	0.59
AH02.806	5.24019634811622	0.00218151101924007	0.0267416892441845	up	0.19	0.69	0.61	0	0	0
AH02.934	1.14334712544188	6.9902141995807e-07	3.27877575866249e-05	up	9.91	9.04	15.4	5.11	5.49	4.03
AH02.942	-1.92566	0.000276671120566972	0.00527408058342138	down	0.8	0.62	0.28	3.33	2.34	0.57
AH02.998	1.45570220153993	0.00380839252872103	0.0409746515138055	up	1.06	0.93	1.4	0.51	0.28	0.38
AH02.1023	-1.10746	0.00223546817152378	0.0272384294348844	down	0.68	0.47	0.84	1.37	1.44	1.2
AH02.1033	1.27193327350982	1.24316257478273e-06	5.44974481044654e-05	up	5.72	8.26	9.97	2.58	3.98	2.79
AH02.1035	-1.17601	6.32141375292763e-08	3.69081352480745e-06	down	11.43	17.1	16.05	23.69	36.17	35.09
AH02.1164	8.51745892004783	1.12452203074338e-11	1.32628482539079e-09	up	1.61	0.84	1.78	0	0	0
AH02.1169	-1.02829	0.000290154299224035	0.00549054891974263	down	1.08	0.97	1.66	2.69	2.01	2.42
AH02.1188	-1.39563	2.08322980252468e-05	0.000621518408014068	down	0.4	0.44	0.96	1.97	1.35	1.17
AH02.1380	1.14269255805897	1.31652336344112e-05	0.000424332387306075	up	5.05	3.31	7.12	2.32	2.7	1.54
AH02.1403	1.1509751898669	2.79901372914683e-06	0.000110368258407073	up	3.77	3.29	6.12	1.97	1.62	1.97
AH02.1443	-1.58574	3.19361443263038e-11	3.53071077023746e-09	down	3.94	6.8	5.01	16.51	12.85	16.01
AH02.1494	1.38310296496892	0.00322576637141628	0.036183792409388	up	1.11	1.09	2.72	0.35	0.42	0.98
AH02.1540	2.7968197334558	6.73076233653194e-06	0.000237398681055111	up	1.46	2.79	2.3	0.5	0.15	0.28
AH02.1541	1.17135047928116	8.31264213540258e-12	1.01429556894557e-09	up	12.12	13.22	11.19	5.62	4.9	4.89
AH02.1602	2.07773931090496	0.000161982277842235	0.00345049618077772	up	0.94	1.82	1.52	0.13	0.31	0.5
AH02.1607	2.13949995475903	4.27778893266409e-22	1.75608209859038e-19	up	90.07	50.76	57.39	19.63	10.72	12.3
AH02.1617	-1.70668	5.05903924909532e-14	8.69826241802246e-12	down	5.73	6.94	7.51	15.46	23.81	22.63
AH02.1638	-1.61915	8.33327519988968e-05	0.0019869289576108	down	1.94	0.72	3.93	6.67	5.67	6.42
AH02.1688	-2.74662	3.09133022287019e-38	4.81483774359746e-35	down	1.76	1.88	1.66	13.02	10.74	10.14
AH02.1854	7.13221619960196	5.98576169548568e-07	2.83779763962524e-05	up	0.23	1.22	1.87	0	0	0
AH02.1943	7.98497703369731	2.88750149768672e-10	2.69208678365313e-08	up	0.88	0.86	1.22	0	0	0
AH02.1962	-1.28161	7.12158965965321e-07	3.32860460738389e-05	down	9.54	8.09	15.1	18.6	26.62	28.82
AH02.2008	1.29438184184839	0.000922117595309358	0.0136975201619081	up	0.49	0.57	0.68	0.24	0.24	0.18
AH02.2023	2.31215307423281	0.00220694546113359	0.0269865311809187	up	0.38	0.33	0.44	0.09	0.04	0.1
AH02.2133	10.4339779223834	8.86377929390016e-18	2.4082531167024e-15	up	9.48	4.78	5.11	0	0	0
AH02.2158	2.49842368690432	5.54569846793311e-23	2.46788242073837e-20	up	30.61	35.05	46.23	9.31	5.67	4.01
AH02.2221	-1.01102	9.56731417396947e-07	4.32661562251689e-05	down	9.88	15.26	10.5	21.56	21.57	25.27
AH02.2258	-1.32493	7.02538523962861e-06	0.000246235639750384	down	2.09	2.5	2.24	3.85	6.22	6.05
AH02.2261	-2.10721	6.26755699602783e-07	2.96079168850713e-05	down	1.33	0.9	1.08	4.01	3.62	5.54
AH02.2317	1.08355539508674	5.17946223051011e-11	5.48567203757787e-09	up	60.78	71.38	52.42	26.1	27.77	28.67
AH02.2329	2.25572607310593	2.07458009187762e-48	6.86634145909196e-45	up	19.11	15.98	17.44	3.48	3.21	3.66
AH02.2359	-1.06006	2.55375937892198e-15	5.28269069024189e-13	down	113.05	94.68	84.1	192.99	188.26	192.76
AH02.2369	1.70791197956548	5.25407686269625e-05	0.00135592053772389	up	1.58	1.64	1.9	0.23	0.46	0.77
AH02.2388	4.51425918081999	0.00160318036679838	0.0211357390274674	up	0.53	0.26	2.28	0	0.12	0
AH02.2465	2.69567102815322	0.000294526197100057	0.00556040260022483	up	0.32	0.6	0.35	0.09	0.1	0
AH02.2485	-1.40106	0.00139441122018915	0.0188951997380595	down	1.26	0.72	0.49	2.09	1.89	2.06
AH02.2486	-1.36362	5.35295273868459e-12	6.78160203898999e-10	down	5.98	4.55	3.71	10.72	11.11	12.55
AH02.2717	-2.16603	5.43522879857589e-07	2.60034382569166e-05	down	1.71	1.05	1.17	6.41	5.35	4.64
AH02.2740	-1.50088	0.00326090883127735	0.0364544412221075	down	0.13	0.14	0.09	0.29	0.35	0.31
AH02.2846	1.5290936861345	8.68012334037458e-17	2.14796547482653e-14	up	7.72	8.31	8.97	3.39	2.58	2.27
AH02.2871	-6.20884	2.76433057060838e-08	1.77871068890811e-06	down	0	0.03	0	0.95	0.53	0.62
AH02.2971	1.39379239950411	1.98939305873233e-08	1.31523469186304e-06	up	10.37	8.1	11.69	4.61	2.51	3.76
AH02.2983	-9.96397	1.10180265718472e-16	2.70125284786454e-14	down	0	0	0	3.81	3.45	3.47
AH02.3007	2.86550665153765	0.000103341912154684	0.00237524926218032	up	1.79	3	1.11	0.04	0.64	0.07
AH02.3048	1.58316138667277	0.000671446182286638	0.0106778090177691	up	100.33	77.39	125.63	18.39	48.78	26.77
AH02.3092	1.56163759811664	1.07295704895012e-05	0.000356458679323729	up	4	2.51	3.99	1.47	0.69	1.2
AH02.3113	-3.49407	8.54570871195394e-14	1.40542407003178e-11	down	0.32	0.89	0.2	4.11	5.77	5.78
AH02.3176	1.03396880792551	0.000424956802597522	0.00740601077729912	up	17.06	6.51	14.18	4.11	6.52	6.35
AH02.3297	1.19966019016794	3.36456028337071e-07	1.7160957060672e-05	up	16.69	16	22.66	6.52	10.32	5.74
AH02.3445	2.05946348811789	2.30820095077886e-25	1.27326134947339e-22	up	12.32	12.67	10.82	2.66	2.9	2.56
AH02.3693	1.38026004769243	3.0286585823788e-07	1.56473798915562e-05	up	5.96	6.17	4.16	1.8	2.2	1.92
AH02.3694	1.28266426011293	2.99790822765923e-05	0.000847273294360006	up	6.57	4.9	3.56	1.45	2.14	2.18
AH02.3699	1.42036769972316	0.000587529345038249	0.00961174049917995	up	2.5	2.22	1.31	0.68	0.63	0.82
AH02.3702	1.33094716590414	0.000110146685940834	0.00250770760992381	up	1.6	1.28	3.02	0.96	0.83	0.42
AH02.3713	1.38898519484491	0.00306116876285988	0.0347496791009663	up	3.5	1.7	3.18	0.92	0.91	1.14
AH02.3822	-8.48937	6.08515069914546e-12	7.61809079016423e-10	down	0	0	0	5.32	4.41	4.32
AH02.3826	1.13126250283921	7.69800859617229e-18	2.12320699593177e-15	up	27.57	25.02	24.06	10.8	10.52	11.66
AH02.3925	-1.24619	0.00461180215562425	0.0475141235317583	down	15.25	9.63	5.04	23.56	22.15	21.27
AH02.3944	1.02185018933695	1.51046626254234e-06	6.41960284102664e-05	up	3.68	3.23	4.38	1.84	1.79	1.61
AH02.3947	-1.28311	6.20868028565445e-08	3.63300412383555e-06	down	1.53	2.01	1.53	3.02	4.04	4.58
AH02.4065	-1.03546	0.0017747289554589	0.0228779324647716	down	0.41	0.39	0.5	1.05	0.56	0.92
AH02.4111	1.59499597972463	0.000255141684383859	0.00493472718708241	up	1.07	2.03	2.47	0.6	0.62	0.54
AH02.4149	-1.11176	0.000100238582955453	0.00231295616513682	down	2.11	1.42	1.52	4.89	2.66	2.79
AH02.4171	-2.9578	0.000383937300128082	0.00685061313317251	down	0.69	0.13	0.28	2.55	3.04	2
AH02.4210	-3.07137	4.99359924539379e-07	2.41532243531082e-05	down	0.04	0.1	0.09	0.81	0.59	0.5
AH02.4219	-1.13151	3.5344773477095e-07	1.78769610721398e-05	down	2.59	3.31	2.1	6.25	4.96	5.57
AH02.4256	1.02567922585951	0.00266870827175867	0.0313774678595142	up	3.61	3.69	3.91	1	2.57	1.56
AH02.4354	1.69869395763928	2.06297086697048e-44	5.20222310625184e-41	up	43.4	42.07	42.58	14.73	11.64	11.09
AH02.4433	1.54843032634185	7.46213475186478e-11	7.70301769824077e-09	up	49.11	51.26	32.17	10.42	14.88	17.33
AH02.4507	-2.8789	3.29294215508564e-05	0.000915386061757035	down	0.43	0.04	0.23	0.84	1.52	2.13
AH02.4511	-2.56087	8.35605236368865e-19	2.60295946453821e-16	down	5.41	3.44	2.54	17.66	16.34	28.49
AH02.4516	-2.99548	1.81234350987195e-05	0.000554445193002767	down	0.32	0.12	0.22	1.1	0.77	2.88
AH02.4519	-2.02501	1.96159281037e-08	1.29847636082442e-06	down	0.7	1.02	0.93	3.18	2.86	4.24
AH02.4567	-1.217	2.25416594387899e-19	7.27875681244242e-17	down	25.11	27.28	22.67	58.3	53.04	54.22
AH02.4576	1.04141715100612	3.56237194892436e-05	0.000981013878976799	up	4.02	4.76	3.94	1.63	1.76	2.44
AH02.4593	-1.0926	0.00107163410654498	0.0154168583934246	down	0.53	0.66	0.73	1.35	1.19	1.34
AH02.4639	2.24285152052132	2.36412186391837e-06	9.51156246565748e-05	up	1.51	2.33	1.73	0.36	0.41	0.35
AH03.23	1.21046013413433	7.88861726938077e-06	0.000272860624505113	up	17.71	17.45	29.75	13.92	6.37	6.51
AH03.35	-1.13166	3.42148347537338e-07	1.73884912592968e-05	down	31.37	20.6	17.44	65.72	43.45	35.47
AH03.49	1.06188960773692	0.000213063654506809	0.0042884830437334	up	12.99	11.13	23.57	9.39	7.47	4.73
AH03.103	1.13782951820567	2.13032782277324e-07	1.13039719622024e-05	up	15.18	9.85	20.35	6.5	7.35	5.43
AH03.137	1.79186992920444	1.12159651401831e-05	0.000369373538534538	up	3.7	5.33	11.02	1.72	2.8	0.91
AH03.138	1.91452961675131	1.9036901066622e-08	1.26648006643723e-06	up	4.18	5.12	8.59	2.39	1.38	0.79
AH03.139	1.30858084206204	8.06717075689899e-06	0.000278309507884262	up	2.46	3.06	4.67	1.6	1.24	1.07
AH03.161	-1.5034	0.000108200003967076	0.0024686942740545	down	0.79	0.42	0.55	2.31	0.82	1.6
AH03.243	-1.64462	3.76178690022574e-20	1.28522056186035e-17	down	38.71	33.13	24.98	85.11	97.67	102.22
AH03.246	1.47591732518728	7.50063201093502e-09	5.43369998318844e-07	up	25.14	36.35	19.64	7.05	9.81	10.78
AH03.285	3.61877918672254	2.27402396099726e-05	0.000669594522517678	up	0.3	0.77	0.61	0.05	0.04	0.05
AH03.382	-1.19773	0.000510922275149684	0.00859752144989725	down	1.43	1.27	1.59	3.56	2.83	2.92
AH03.424	-1.02609	0.000261458000101015	0.00503627355486333	down	5.03	5.5	4.08	13.93	7.02	7.67
AH03.513	-5.65806	0.000249856588000021	0.00485556164188224	down	0	0	0	0.23	0.17	0.39
AH03.576	4.44969277791938	0.000556235762677959	0.00919925704196565	up	0.05	0.06	0.04	0.01	0	0
AH03.611	-1.48906	0.000717571385515205	0.011229421591582	down	0.47	0.49	0.17	1	1.3	0.72
AH03.653	1.08013868787392	0.00278986494858178	0.0324489541438824	up	5.36	4.43	5.29	1.36	2.29	2.96
AH03.690	-1.07998	2.66922830924459e-06	0.000105900789140261	down	3.27	4.57	2.97	6.77	8.42	6.58
AH03.696	-1.89365	3.19019384000521e-05	0.000892445351248366	down	0.14	0.05	0.11	0.33	0.41	0.33
AH03.780	-7.96771	7.83657907300613e-11	8.07381092198662e-09	down	0	0.04	0	3.22	4.28	3.49
AH03.790	-3.94957	0.00311039011218555	0.0351952604232688	down	0.02	0	0	0.12	0.11	0.07
AH03.833	1.67959867245776	1.25456211322288e-08	8.7187127648072e-07	up	1.18	0.89	1.47	0.47	0.33	0.25
AH03.838	-2.95047	1.72522901770974e-14	3.20565711795919e-12	down	0.63	0.56	0.24	2.78	3.46	4.04
AH03.947	1.03200727359077	2.44101910868731e-05	0.000711428772260019	up	23.47	16.01	36.01	10.69	13.46	10.25
AH03.968	-6.09812	2.23188638645945e-05	0.000659920577785297	down	0	0	0	0.65	0.45	0.5
AH03.999	-3.13484	2.24316859570802e-07	1.18315972265253e-05	down	0.02	0.16	0.08	0.8	0.76	0.71
AH03.1048	1.28531	0.0043185774616032	0.045187628543106	up	2.19	1.62	2.04	1.03	0.39	0.87
AH03.1066	-1.8115	1.05203859154461e-34	1.23752923929798e-31	down	7.54	8.6	7.01	25.02	28.02	23.98
AH03.1165	-1.17143	0.00018062329656983	0.00377320997757472	down	2.35	2.42	1.84	5.02	3.73	5.37
AH03.1181	1.54819452653199	4.76265361203205e-06	0.000175879417488681	up	4.13	4.63	2.27	0.78	1.5	1.26
AH03.1221	-1.13896	0.00190431538384319	0.0240963548530323	down	0.66	0.83	0.98	2.05	1.17	1.96
AH03.1434	5.94290482552643	9.87685245822992e-05	0.00228696750925029	up	0.68	0.67	0.25	0	0	0
AH03.1448	-1.33599	8.93392021600888e-07	4.07146883785685e-05	down	1.11	1.59	1.59	3.66	2.95	3.74
AH03.1461	-1.36403	2.44677843472967e-10	2.32624055277459e-08	down	2.57	2.36	2.14	7.8	5.27	4.32
AH03.1582	1.63145120556657	0.00041209702919603	0.00724295063992863	up	1.16	0.89	2.22	0.34	0.61	0.34
AH03.1603	-1.09383	0.000412336020774454	0.00724474662114531	down	0.5	0.38	0.62	1.29	0.85	0.9
AH03.1641	6.24728369376156	3.87066277142995e-11	4.23501689512075e-09	up	2.05	2.89	5.31	0	0.04	0.09
AH03.1850	-2.48698	9.49358002109298e-30	7.39326505289706e-27	down	7.72	7.76	4.28	32.02	37.95	34.9
AH03.1893	1.38536882849791	3.87565830589415e-05	0.00104981770458788	up	9.4	9.36	10.47	4.52	3.8	2.34
AH03.1894	2.94480549948758	0.000439206930063008	0.00760583459398844	up	1.08	2.68	3.49	0.38	0.2	0.34
AH03.1971	1.86471424888643	5.0227543112874e-05	0.0013075207444836	up	0.93	0.97	1.66	0.36	0.32	0.25
AH03.1987	1.12349663503618	3.98200390262192e-06	0.000150086120047862	up	13.89	13.61	29.27	8.67	8.63	7.16
AH03.2042	1.38072130841729	0.00053127089349647	0.00888348008714843	up	3.97	2.76	5.97	1.79	1.68	1.11
AH03.2071	1.45204024521998	0.000252338240059523	0.00489301495444602	up	1.26	0.87	1.58	0.61	0.25	0.41
AH03.2190	1.06010518826243	1.85404700898903e-06	7.69458569028396e-05	up	56.06	36.94	70.27	19.77	31.36	21.71
AH03.2201	3.34678484941917	1.84597530399928e-05	0.000562711072519564	up	0.32	0.31	0.96	0.06	0	0.09
AH03.2210	1.14505367852192	4.37370474219344e-07	2.15254561642747e-05	up	5.37	4.65	7.58	2.19	3.06	2.19
AH03.2238	-1.12755	5.88598829159442e-08	3.48655923903438e-06	down	2.69	3.32	2.93	5.2	6.97	6.27
AH03.2305	-2.90222	0.000922727132228258	0.013698889266689	down	19.59	6	5.04	133.3	63.28	22.2
AH03.2362	4.30366256131218	1.27937560235614e-08	8.87950385299758e-07	up	0.81	0.56	0.97	0.04	0.03	0.04
AH03.2406	1.00046705419951	1.24442896084261e-11	1.45474569647641e-09	up	28.32	20.31	21.57	11.6	11.3	10.12
AH03.2548	-3.44073	8.41268137441274e-13	1.22270645061011e-10	down	0.3	0.14	0.18	2.35	2.21	1.59
AH03.2555	6.65055983781625	2.13288196424961e-06	8.66837277811223e-05	up	1.34	0.49	1.09	0	0	0
AH03.2567	1.1042901899366	3.82002431030493e-14	6.78836266364121e-12	up	17.2	17.1	17.34	7.09	8.25	7.28
AH03.2576	-4.99151	0.00347647080145792	0.0382029441299037	down	0	0	0	0.13	0.07	0.05
AH03.2596	6.12329107518474	9.5096256702643e-05	0.00221651442628895	up	0.74	0.17	0.11	0	0	0
AH03.2607	-1.05678	9.97160688089676e-08	5.61762142536988e-06	down	89.16	123.85	89.76	162.96	217.12	216.1
AH03.2608	-2.24202	2.05700999441037e-15	4.30557396300378e-13	down	0.84	0.86	1.28	6.92	3.76	2.88
AH03.2773	-1.09954	3.26839749905345e-07	1.6771439724794e-05	down	49.38	66.64	36.51	105.24	90.07	116.36
AH03.2774	1.03986654063812	0.00140951558414504	0.0190657234416309	up	4.23	3.02	5.51	1.88	1.84	2.09
AH03.2807	1.25500706597576	9.27113752081024e-07	4.21065487608942e-05	up	9.17	8.66	12.85	3.29	4.13	4.6
AH03.2811	1.69009560709582	0.000165012950249944	0.00350518483491218	up	2.78	2.76	5.26	0.99	0.9	1.26
AH03.2944	-5.15909	0.00199098499387811	0.0249313315998602	down	0	0	0	0.17	0.42	0.24
AH03.2982	1.0176583100603	5.05519406749939e-05	0.00131355670774533	up	25.61	18.73	45.74	16.85	13.51	11.44
AH03.3235	1.16475861011568	4.05550561851813e-12	5.21270280422927e-10	up	137.82	100.96	135.91	42.55	54.01	59.36
AH03.3272	2.19311374781854	3.40722682127618e-08	2.14036896260381e-06	up	65.19	99.86	48.95	11.95	17.38	15.19
AH03.3321	1.37881241438869	1.3065853945723e-07	7.22755306788963e-06	up	2.24	1.76	1.63	0.85	0.7	0.5
AH03.3497	5.72437602379936	0.000293272076369379	0.00554205296122783	up	0.62	0.15	0.42	0	0	0
AH03.3614	2.02901010157846	6.0513724865257e-10	5.33205459894268e-08	up	10.09	17.43	14.84	5.34	2.65	2.11
AH03.3665	6.97699954833179	3.45584493241909e-07	1.75462822858279e-05	up	1.41	1.63	0.69	0	0	0
AH03.3666	2.41438860766377	3.26609864302988e-10	3.00799164765723e-08	up	4.24	4.47	2.84	0.48	0.92	0.63
AH03.3726	1.32355822848377	0.000224266650695563	0.00446140674464095	up	1.61	1.34	0.92	0.66	0.42	0.39
AH03.3740	1.14634192533797	3.26316417798582e-27	2.08197737601707e-24	up	92.28	81.49	90.29	38.96	38.52	35.04
AH03.3753	-1.37822	0.000202989369137195	0.00413283546021888	down	0.95	0.94	1.27	2.33	2.47	2.91
AH03.3796	1.78664905598203	9.75472696070564e-26	5.61490566229487e-23	up	73.5	99.12	83.61	22.44	23.05	24.92
AH03.3824	1.09648938419284	2.34014647494317e-09	1.86353077785099e-07	up	58.69	58.53	97.64	35.78	28.22	30.72
AH03.3826	-1.46548	2.21124637737016e-23	1.03627224035411e-20	down	25.74	28.06	21.27	67.41	65.48	63.84
AH03.3919	1.42737862111237	0.000397080834898076	0.00703506614013467	up	0.6	0.68	1.38	0.28	0.34	0.31
AH03.3983	-1.05906	0.00433252295820631	0.0452888049298803	down	1.11	1.9	0.86	2.28	2.59	2.88
AH03.4039	1.33767636303401	1.59551009461543e-08	1.08601327211381e-06	up	6.51	5.14	9.93	2.68	2.76	2.55
AH03.4068	-1.18586	6.00419704998237e-06	0.000215273025713518	down	0.84	1.4	1.1	2.67	2.24	2.41
AH03.4116	1.13942962700908	0.00183913667995861	0.0234772352789742	up	2.37	2.11	5.45	2.07	0.8	1.39
AH04.12	-1.10953	3.83046588169827e-05	0.00103917085671728	down	4.45	5.24	6.48	11.6	10.87	10.64
AH04.27	1.14769363057559	2.50950486407206e-08	1.62660146366952e-06	up	10.28	6.51	7.09	3.47	3.13	3.52
AH04.44	1.61516291542598	0.00429094044032971	0.0449428484885483	up	0.66	0.6	0.43	0.33	0.16	0.06
AH04.60	1.23820260726431	0.00119043723975152	0.0166951256536762	up	1.8	2.42	2.45	0.73	0.76	1.17
AH04.78	1.22336979093178	1.7600808752604e-05	0.00054158537379599	up	6.01	6.39	9.81	2.89	3.86	2.19
AH04.126	-1.01928	0.00320890287910877	0.0360334030040862	down	0.98	0.91	0.8	1.79	1.82	1.52
AH04.127	1.61012191762497	3.45257487318146e-12	4.50331416217235e-10	up	5.81	3.5	5.38	2.1	1.35	1.11
AH04.130	2.0292396232263	4.42739790860655e-05	0.0011758138598203	up	1.48	1.57	3.72	0.83	0.39	0.36
AH04.132	2.09456891692261	0.00130436139505493	0.0179739167412254	up	0.37	0.36	0.66	0.14	0.08	0.09
AH04.142	1.08900013185188	0.00118769145700764	0.0166737534035803	up	4.27	4.96	11.83	3.48	3.43	2.41
AH04.245	-5.68474	0.000418168089105559	0.00732291975088425	down	0	0	0	1	0.16	0.27
AH04.278	-1.77481	0.000139115204735561	0.00304798708397863	down	0.6	0.23	0.45	1.14	1.13	1.72
AH04.291	1.67563577404384	5.91450830769744e-13	8.79799724557375e-11	up	4.1	3.84	5.21	1.28	1.3	1.29
AH04.418	1.03227957617475	0.00213231121835879	0.0262702829306231	up	10.1	6.9	13.65	3.7	6.79	3.41
AH04.419	-1.55617	0.00140630612954718	0.0190320335794277	down	0.36	0.36	0.16	0.63	0.99	0.81
AH04.467	2.91173140555159	0.00263833449577837	0.0310824564089966	up	0.08	0.26	0.85	0.09	0	0.06
AH04.500	1.34356183521525	3.40444169340589e-07	1.73185028161385e-05	up	6.12	5.82	10.42	2.81	2.49	2.99
AH04.504	1.18138157782608	1.8995451813025e-08	1.26531213359818e-06	up	6.09	4.57	6.05	2.39	2.62	1.9
AH04.521	4.39467978815403	6.13530338594215e-10	5.37915771698597e-08	up	1.11	1.55	1.06	0.03	0.09	0.05
AH04.603	-2.18074	0.00377050078009268	0.0406756891792645	down	0.22	0.13	0.06	0.64	0.27	0.77
AH04.607	-2.32987	0.000933711471770059	0.013814045125391	down	0.12	0.22	0.25	0.88	1.02	0.92
AH04.665	-2.17961	1.12385027620771e-10	1.11869577494089e-08	down	2.42	2.92	2.38	13.03	5.95	14.36
AH04.682	2.33156983523676	0.00361066752866215	0.0393252574349735	up	0.37	0.61	0.42	0.12	0.1	0.06
AH04.709	1.0080129480732	4.24460061824818e-05	0.00113696039625671	up	4.2	3.96	4.14	1.88	1.98	1.91
AH04.730	-4.01074	7.51584510017216e-18	2.08381724149066e-15	down	0.13	0.55	0.11	3.06	5.18	4.36
AH04.752	-2.30705	2.63747868676007e-13	4.10795062753135e-11	down	1.11	1.3	0.7	5.77	3.93	5.05
AH04.771	1.10276152575897	1.34434546682151e-08	9.29388492702349e-07	up	14.66	10.37	13.91	6.23	6.24	4.56
AH04.784	1.01110863436706	2.41562679931252e-09	1.91787005673754e-07	up	25.89	34.71	27.9	13.21	14.7	13.74
AH04.840	4.96150102020556	0.00444173025066466	0.0461660975768788	up	0.18	0.22	0.17	0	0	0
AH04.900	5.43447734506736	1.36967074045595e-08	9.44430777755019e-07	up	0.82	0.85	0.92	0.06	0	0
AH04.922	1.3458690610223	5.26259254849472e-13	7.89478331439339e-11	up	43.81	31.7	30.67	17.15	11.31	11.2
AH04.967	2.07101509051119	1.43234866482656e-25	7.98436377837426e-23	up	9.9	12.5	8.89	2.22	2.43	2.42
AH04.1034	1.15145262708862	2.5654033364647e-06	0.000102145488034455	up	38.69	25.57	53.01	16.18	21.66	11.51
AH04.1061	-6.19557	1.8545297073561e-05	0.000563445067026677	down	0	0	0	0.8	1.27	0.53
AH04.1066	1.28228782575471	0.00248005266213545	0.0295863187150361	up	3.33	4.57	3.55	1.31	1.53	1.63
AH04.1091	1.0574102134924	1.59061750108252e-07	8.6837876687965e-06	up	8.7	10.23	10	4.8	4.82	3.6
AH04.1116	-2.81687	4.56782407983511e-05	0.00120826019965908	down	0.07	0.04	0.02	0.4	0.26	0.21
AH04.1124	-3.53513	2.58540368350732e-05	0.000748565541081541	down	0.1	0	0.16	0.84	0.94	1.04
AH04.1125	-2.24855	2.54427066383383e-21	9.55563101233933e-19	down	2.21	1.72	1.48	10.64	7.09	6.7
AH04.1126	-2.56057	2.05666270513067e-12	2.77131374587531e-10	down	1.36	1.7	1.32	11.89	7.35	5.76
AH04.1158	-9.04696	7.14417090562293e-14	1.18970664930242e-11	down	0.04	0	0	5.07	6.02	7.29
AH04.1176	-6.43002	3.68916479468815e-06	0.000140246526107326	down	0	0	0	0.41	0.36	0.28
AH04.1177	-9.39945	1.47493658879557e-14	2.75995554757096e-12	down	0	0	0	1.25	0.66	0.78
AH04.1219	1.13426186774437	0.00178399466989674	0.0229694193384516	up	4.24	2.82	5.65	1.82	2.74	0.86
AH04.1226	1.04552750355327	6.02808741928568e-09	4.42137669495419e-07	up	10.46	10.28	11.94	6.36	4.48	4.22
AH04.1237	1.31279548270589	8.1199881929696e-05	0.00194669026460157	up	11.7	10.6	13.76	5.59	5.57	2.59
AH04.1238	1.39691606534025	4.21559229738831e-13	6.41496855461193e-11	up	20.36	17.11	20.19	8.48	7.74	4.55
AH04.1274	1.01843939905324	1.85735434759359e-07	9.98558952600671e-06	up	4.22	3.43	3.75	1.64	1.69	1.96
AH04.1293	-3.76662	0.000878833184809672	0.0132026922368173	down	0.04	0	0.07	0.55	0.62	0.3
AH04.1298	5.37784326584379	0.0014038031107347	0.019003015729056	up	0.05	0.16	0.27	0	0	0
AH04.1300	1.63374130965904	0.000266330824165044	0.00511915165152421	up	67.52	58.85	151.41	27.48	34.42	21.75
AH04.1332	2.19861172566909	4.65553718443846e-06	0.000172476065883438	up	1.62	1.38	2.76	0.69	0.33	0.18
AH04.1340	-8.56582	3.64710931670623e-12	4.69918055901447e-10	down	0	0	0	1.75	1.92	1.76
AH04.1344	4.26795361887293	2.13065087752324e-16	4.99251096770446e-14	up	1.74	1.96	2.15	0.1	0.08	0.11
AH04.1373	-2.5552	2.16393344107794e-15	4.51154564195762e-13	down	0.46	0.36	0.18	2.4	1.82	1.39
AH04.1421	-2.01284	4.94128636669284e-08	2.98710914194733e-06	down	0.18	0.26	0.12	0.83	0.68	0.66
AH04.1491	1.42355171361247	0.00309682266498587	0.0350867225175421	up	1.21	1.09	0.62	0.27	0.38	0.36
AH04.1581	-1.65502	9.88816677184737e-16	2.15488789946481e-13	down	8.92	11.02	6.44	27.51	23.04	28.63
AH04.1598	-4.93449	0.00457499991448889	0.0472360490293768	down	0	0	0	0.16	0.06	0.16
AH04.1636	1.45957274210152	5.55148136054663e-10	4.92435924504368e-08	up	15.93	12.37	21.32	4.48	7.74	4.6
AH04.1699	1.48267432024772	0.00178994577161372	0.0230195268918218	up	0.7	0.54	1.32	0.29	0.39	0.17
AH04.1703	1.3765862696921	0.000205973160284262	0.00417752381310355	up	0.92	1.08	2.01	0.59	0.57	0.31
AH04.1707	1.80558858298576	0.000393575174941886	0.00699401575980622	up	0.62	0.37	1.14	0.23	0.21	0.13
AH04.1791	-5.13336	0.00223592138291114	0.0272384294348844	down	0	0	0	0.1	0.12	0.24
AH04.1974	1.61100226567294	4.69227769791772e-21	1.72558512340924e-18	up	46.46	44.78	64.35	13.91	16.47	17.32
AH04.1976	1.44124302696289	9.92210369789214e-15	1.91067244882028e-12	up	9.38	11.83	12.31	4.48	3.7	3.58
AH04.2006	-2.95128	5.87927846894222e-19	1.853232563103e-16	down	0.38	0.36	0.11	2.17	1.93	2.17
AH04.2034	1.00162594998135	2.59372064536009e-05	0.000750563226752399	up	5.63	5.74	5.25	2.28	3.11	2.42
AH04.2041	2.11379906052027	0.000300228615594435	0.00563991009841039	up	0.41	0.2	0.57	0.09	0.1	0.07
AH04.2101	-1.56168	2.50213841739723e-10	2.37461007225246e-08	down	2.17	1.54	1.75	4.96	5.7	4.42
AH04.2134	1.35762471996836	7.522471866201e-10	6.50915065598922e-08	up	3.12	2.58	2.54	1.11	1	0.92
AH04.2177	1.36741941876779	2.70033120714673e-05	0.000775481233219427	up	9	9.76	10.41	2.05	4.96	3.51
AH04.2191	2.61313805472287	1.37511589116179e-43	3.31002896056198e-40	up	26.18	23.8	27.34	5.43	3.73	2.9
AH04.2196	1.62912539410866	0.00112346551942938	0.0159844814741811	up	1.15	0.7	0.48	0.13	0.29	0.27
AH04.2210	5.23060319866935	0.00167082261272071	0.0218199956298984	up	0.15	0.09	0.16	0	0	0
AH04.2224	-1.49085	2.72772455128692e-06	0.000107758467653908	down	3.3	5.11	4.26	10.29	11.21	12.48
AH04.2229	2.09516196458273	0.0049215585231051	0.0499187996838831	up	0.43	0.21	0.79	0.07	0.11	0.12
AH04.2239	-1.36096	0.00142391290625837	0.0191958386907577	down	2.05	1.09	3.15	8.23	4.73	2.38
AH05.7	-1.04795	1.07917624241874e-05	0.00035807554569879	down	10.6	10.37	12.63	19.07	20.65	25.57
AH05.55	1.16187717905358	0.00327525000755151	0.0365607376475333	up	4.52	2.62	5.06	1.21	1.92	1.9
AH05.162	-1.01954	0.000221529324153174	0.00442190233315321	down	2.11	1.93	3.35	4.95	4.05	5.11
AH05.205	1.21091796791103	1.83766656313765e-12	2.48888671400301e-10	up	48.61	61.16	49.81	18.79	23.89	22.49
AH05.280	2.68632105026692	0.00213290045214442	0.0262702829306231	up	0.3	0.22	0.33	0.07	0.06	0
AH05.303	1.10219641037999	4.02658004545332e-08	2.4881163697436e-06	up	14.34	11.79	18.82	5.67	8.25	5.66
AH05.336	2.23571984372934	2.00766016712078e-05	0.000604077567102546	up	2.05	0.73	3.41	0.47	0.49	0.26
AH05.424	-1.14377	0.000810314197430988	0.0123702312930079	down	0.14	0.14	0.17	0.37	0.36	0.24
AH05.456	-1.0012	3.49468104880054e-05	0.000965888985492075	down	9.19	14.49	16.99	21	25.13	30.65
AH05.549	1.00486041338335	5.09898628023882e-08	3.06494798474832e-06	up	14.19	11.95	18.7	6.21	7.93	6.75
AH05.676	-2.17192	1.52482287801506e-18	4.53643372630142e-16	down	2.13	1.4	1.66	7.26	6.07	8.51
AH05.709	-1.59042	1.65552536348325e-12	2.27124355307303e-10	down	12.99	16.98	11.46	39.09	36.94	42.81
AH05.784	-1.87228	0.000314538567574874	0.0058265584021217	down	40.75	22.69	11.22	108.87	76.13	74.01
AH05.938	1.32772924090461	4.50377023650383e-05	0.00119370198520669	up	4.48	4.27	7.38	1.95	3.08	1
AH05.980	-1.49629	2.77727258024766e-23	1.29011619964557e-20	down	484.76	478.42	381.56	1150.19	1112.28	1321.38
AH05.1033	1.20146924884513	1.12802619194637e-13	1.82678149910434e-11	up	109.26	120.37	103.15	39.03	45.41	51.93
AH05.1064	-1.55644	1.31878012862315e-10	1.29809145894735e-08	down	0.53	0.43	0.4	1.36	1.21	1.18
AH05.1113	2.16752085147966	2.97485628012502e-06	0.000116177351895502	up	1.71	0.97	3.7	0.52	0.45	0.35
AH05.1194	-1.23306	1.95167700039887e-10	1.87573515849587e-08	down	11.85	16.98	11.54	30.31	28.8	31.37
AH05.1195	2.00171765213607	3.79417601174801e-24	1.895513064888e-21	up	233.08	136.62	283.54	59.65	47.28	46.05
AH05.1211	-1.46742	2.32151290318227e-11	2.62128011302602e-09	down	5.32	3.25	3.61	14.31	8.95	8.58
AH05.1228	5.12941873971522	0.00320501591726183	0.0360120566336765	up	0.23	0.12	0.51	0	0	0
AH05.1246	-1.17587	0.000373878884313751	0.00670021326487953	down	4.98	3.79	2.75	7.69	7.99	8.71
AH05.1255	-1.23778	0.00149444675178782	0.0199646625095045	down	0.38	0.5	0.3	0.77	0.97	0.89
AH05.1266	-1.00426	1.60299710343046e-06	6.77480563521656e-05	down	22.81	25.06	15.8	39.58	40.21	41.41
AH05.1288	1.33680669081419	7.88185984731506e-05	0.00190415953501102	up	1.25	0.92	1.18	0.37	0.54	0.33
AH05.1301	-1.94952	7.07706621573425e-05	0.00173889081487072	down	0.45	0.89	0.42	2.72	1.84	2.04
AH05.1315	-1.43752	0.00468532567843811	0.0480565769179486	down	1.67	0.53	1.35	2.55	3.6	2.64
AH05.1412	1.10766448822929	8.63509426908513e-19	2.65860495414926e-16	up	147.22	158.04	135.1	68.77	61.67	63.37
AH05.1465	1.10045294967412	6.30825303777678e-05	0.00157130690436739	up	6.62	3.75	7.66	1.99	2.48	3.3
AH05.1521	-1.34491	8.47707856404641e-06	0.00029131224687712	down	1.11	1.27	0.87	2.89	2.78	2.21
AH05.1524	-2.29319	6.68068449863624e-30	5.36033830772395e-27	down	3.59	4.82	4.13	25.52	16.73	16.8
AH05.1549	-1.64537	8.89919189437524e-05	0.00209824401584388	down	0.28	0.58	0.44	1.78	1.01	1.14
AH05.1698	1.55254813303032	1.41676916300261e-28	1.05671025064741e-25	up	12.5	13.9	13.55	4.47	4.51	3.92
AH05.1713	1.62768636917139	0.00135729471346183	0.0184916127723397	up	60.97	40.08	62.45	11.31	27.91	10.03
AH05.1726	1.02154404840704	5.0761404846869e-06	0.00018577200795237	up	29.34	39.29	32.46	11.71	16.47	18.73
AH05.1738	1.45312541375008	6.77271441122211e-06	0.000238467994920664	up	2.04	2.76	3.65	0.96	1.06	0.9
AH05.1739	1.7672927266525	3.65984493187906e-05	0.00100316122263244	up	1.37	1.18	1.44	0.34	0.47	0.3
AH05.1742	-2.05494	1.17662633874369e-24	6.04945867907873e-22	down	1.67	1.39	1.46	5.51	6.1	6.05
AH05.1804	-1.04707	2.88493881650854e-08	1.84535121194582e-06	down	101.11	135.56	98.4	192.23	211.45	252.09
AH05.1911	1.00381103299486	1.91085472977119e-07	1.02420266264943e-05	up	22.9	24.72	22.05	8.35	12.41	11.88
AH05.1986	-1.04227	1.23503124008573e-06	5.42307747512271e-05	down	8.82	8.82	9.55	17.44	17.93	17.51
AH05.2117	-1.95998	2.48844905087759e-06	9.94553267458667e-05	down	0.28	0.57	0.19	1.18	1.37	1.32
AH05.2148	2.32416391127292	1.47897454784509e-62	1.95801440389212e-58	up	100.53	100.72	113.93	17.89	19.12	22.15
AH05.2217	-1.7433	4.4012651580363e-06	0.000163908945905077	down	3.13	1.49	1.14	7.87	6.14	4.04
AH05.2322	-1.02419	0.00276018731640489	0.0321602815242107	down	1.11	0.93	1.7	1.65	2.38	3.04
AH05.2354	1.16221975548585	0.0020816611688922	0.0257682208648563	up	1.32	1.13	1.74	0.5	0.78	0.47
AH05.2424	-1.41731	1.30428288585557e-15	2.79634026329424e-13	down	2.95	3.06	2.68	7.61	7.18	7.2
AH05.2470	-1.20651	0.00118796872104593	0.0166737534035803	down	1.46	2.05	2.66	4.17	5.45	3.89
AH05.2472	-1.23767	9.75858456108461e-08	5.50346756141423e-06	down	2.15	2.42	2.57	5.99	4.95	5.08
AH05.2496	1.1449645129304	1.6472423085836e-17	4.31838434125511e-15	up	48.42	48.61	41.87	19.85	20.66	18.91
AH05.2523	-6.07528	2.79691819085965e-05	0.000799139169424281	down	0	0	0	0.28	0.46	0.4
AH05.2549	-1.22562	7.11634395159421e-07	3.32860460738389e-05	down	10.06	11.76	7.66	18.08	28.39	18.76
AH05.2551	1.10706265714753	7.94059856222071e-05	0.00191281041673448	up	5.3	5.78	6.27	2.77	3.49	1.37
AH05.2571	5.07677363610662	2.3288856786036e-13	3.65959851620571e-11	up	1.61	1.36	1.41	0.05	0.04	0.04
AH05.2606	5.60347094861694	0.000338225461030168	0.00617197364380206	up	0.19	0.23	0.23	0	0	0
AH05.2642	1.10974562395677	1.63401361984122e-05	0.000508406728861996	up	5.79	7.3	6.07	2.66	2.9	2.86
AH05.2649	1.10519138192462	3.54282830529893e-10	3.22360851779055e-08	up	22.74	25.86	29.21	9.6	11.12	13.27
AH05.2675	-1.45199	1.58754620608788e-05	0.000497162015905322	down	1.53	1.11	3.46	5.38	5.44	4.78
AH05.2680	1.02216619011748	1.67634352957536e-08	1.13085920958207e-06	up	53.19	45.16	61.56	34.02	21.15	19.68
AH05.2683	1.04389019326545	0.000653235061342021	0.010466782423125	up	21.16	11.87	8.01	4.95	8.19	5.44
AH05.2707	-1.75236	5.79184797370057e-08	3.4384876826826e-06	down	2.12	2.75	1.25	5.07	6.57	7.91
AH05.2717	1.18199924034191	7.67975345886631e-05	0.00186383604109864	up	5.1	6.77	4.96	2.36	2.36	2.34
AH05.2718	1.24632278054448	1.99873145979807e-06	8.17966176082429e-05	up	8.59	10.64	7.29	3.73	3.52	3.4
AH05.2720	1.30020074803639	1.78291182821646e-05	0.000547338427681339	up	6.26	7.79	4.96	2.37	2.13	2.84
AH05.2738	-5.06602	0.00241674864546149	0.0289223370099567	down	0	0	0	0.29	0.18	0.19
AH05.2792	-7.19567	3.59404329238878e-08	2.24971816302294e-06	down	0	0	0	0.52	0.41	0.43
AH05.2839	3.77928605977665	1.34346982416145e-05	0.000431703810729938	up	1.4	0.83	0.51	0.07	0	0.12
AH05.2840	2.50880841916987	4.67809391292464e-07	2.27905373737661e-05	up	3.97	1.77	1.42	0.49	0.36	0.34
AH05.2935	-2.94483	0.0013849278264453	0.0187967031619682	down	0.21	0	0.08	0.74	0.66	0.52
AH05.2944	-1.20946	0.000147300851328764	0.00319167916651638	down	0.66	0.64	0.76	0.94	1.84	1.67
AH05.2959	-2.98058	9.83137892994436e-05	0.00227847047095901	down	0.18	0.56	0	2.37	2	1.42
AH05.2966	-2.36245	0.000545070517800984	0.00906841166844766	down	0.28	0.31	0.23	2.19	0.92	0.97
AH05.3067	-3.10119	1.91360852282645e-07	1.0246415868028e-05	down	0.22	0.79	0.27	4.49	3.22	3.12
AH05.3081	6.75132044047174	1.66107455388896e-30	1.44203055861875e-27	up	2.89	2.47	3.04	0.01	0.04	0.02
AH05.3089	-1.22348	2.03390089729224e-06	8.30433738758733e-05	down	2.66	2.04	2.47	5.35	5.06	5.31
AH05.3137	1.02053777074909	0.000588704990536351	0.0096279992213845	up	2.48	2.24	2.16	0.74	1.06	1.36
AH05.3195	1.14766272685212	2.80528262493141e-18	8.07372536336239e-16	up	22.37	22.8	22.62	8.88	10.06	9.88
AH05.3196	5.51980477479622	2.22065543795779e-06	8.98373028055713e-05	up	3.4	2.36	3.05	0	0.17	0
AH05.3203	-1.05686	0.000456392031390562	0.00785207810731598	down	1.45	1.47	1.14	1.97	2.42	3.53
AH05.3238	-5.46293	0.000598932178246957	0.00975909305576795	down	0	0	0	0.96	0.31	0.63
AH05.3257	1.38260270015607	0.000146232830351715	0.00317373187053501	up	1.65	1.38	1.31	0.64	0.34	0.6
AH05.3263	-7.42407	1.17513698806977e-08	8.19901901715717e-07	down	0	0	0	0.71	0.35	0.51
AH05.3328	-3.04716	3.37183755825607e-05	0.000935843971357486	down	0.19	0.07	0.02	0.5	0.96	0.58
AH05.3341	-1.46605	0.000161626045633277	0.00344429330887557	down	0.82	0.86	0.45	2.02	1.92	1.65
AH05.3343	1.01098637130367	9.95215415200986e-18	2.64837324258208e-15	up	20.39	18.8	20.28	10.05	9.67	8.18
AH05.3365	2.68684846369824	2.80526732046629e-14	5.05291619804805e-12	up	1.9	1.3	1.64	0.35	0.17	0.21
AH05.3370	5.61751341298101	0.000354737044173253	0.00643117251326217	up	0.13	0.08	0.18	0	0	0
AH05.3372	2.58741963129155	2.04958579732215e-05	0.000612862029830557	up	0.34	0.84	1.02	0.15	0.1	0.11
AH05.3374	5.00335630154847	1.01811430433414e-57	7.70218015718838e-54	up	20.08	14.58	36.49	0.88	0.44	0.77
AH05.3383	4.91635030286301	6.38824033629443e-30	5.20454854228935e-27	up	9.56	8.91	13.57	0.5	0.29	0.22
AH05.3385	1.81762247460132	5.63382709589447e-11	5.94312644801171e-09	up	1.02	0.64	1.02	0.27	0.18	0.27
AH05.3396	-5.15418	0.00199464790076865	0.0249594929662345	down	0	0	0	1.12	0.39	0.88
AH05.3427	2.39773018193715	3.16548068343867e-15	6.49733314233249e-13	up	1.6	1.71	1.65	0.36	0.21	0.34
AH05.3430	-6.82976	3.73120778411714e-07	1.87111590355784e-05	down	0	0	0	0.34	0.21	0.24
AH05.3524	-4.54031	0.00356742078269002	0.0389759304658826	down	0.05	0	0	0.16	0.52	0.29
AH05.3532	-1.46339	6.54638729261529e-05	0.00162374934645309	down	0.62	0.9	0.8	2.16	1.51	2.42
AH05.3541	1.02690734483101	3.51702875443405e-05	0.000971052005838423	up	3.16	4.35	4.19	1.72	2.08	1.64
AH05.3579	-2.77227	1.91323238284869e-24	9.64925086344145e-22	down	1.16	1.86	0.91	8.51	9.13	8.2
AH05.3610	-1.50742	6.2692651885272e-17	1.57343700153387e-14	down	3.11	2.68	3.07	8.67	7.53	7.56
AH05.3709	1.44042352662734	3.98984155300635e-09	3.05326660810699e-07	up	4.08	3.59	5.68	1.86	1.53	1.26
AH05.3724	1.12747565029829	6.74246768607716e-05	0.0016669193220537	up	2.04	1.94	1.55	0.98	0.71	0.72
AH05.3730	1.56503716870414	8.44951082749197e-05	0.00200741272041572	up	1.54	1.61	1.93	0.77	0.42	0.46
AH05.3767	1.07470398148716	0.000272976818711792	0.00522057075178825	up	6.53	7.79	8.65	2.79	4.45	3.01
AH05.3784	3.4908078104771	0.00219019425735699	0.0268170929693866	up	1.25	2.34	0.5	0	0.24	0.09
AH05.3792	1.19177437024163	8.14685480097877e-08	4.63897680473797e-06	up	134.16	101.49	141.68	78.67	34.84	43.79
AH05.3841	-8.88689	4.41978337262555e-13	6.70641972151171e-11	down	0	0	0	1.6	1.73	2.1
AH05.3884	-3.84033	1.83063071553056e-08	1.22248272599793e-06	down	0.06	0.05	0.1	0.83	1.05	0.9
AH05.3890	1.00184793649583	0.000623655416101178	0.0100905274106489	up	21.65	40.58	23.99	13.84	11.56	15.87
AH05.4163	-1.54636	8.82768063507652e-09	6.30875378827412e-07	down	6.43	5.7	4.03	19.75	15.45	9.9
AH05.4224	-1.24595	4.28306497364679e-14	7.51039697829269e-12	down	10.03	10.57	9.12	19.65	21.64	25.18
AH05.4255	-4.66261	3.69195671367581e-05	0.00100882250575608	down	0.04	0	0.07	0.18	1.09	1.38
AH05.4258	-6.18886	0.00134216719041672	0.0183516152170688	down	0	0.18	0	0.26	4.18	8.48
AH05.4262	-5.38619	0.000287079292192053	0.00544699784927351	down	0.08	0	0	2.06	0.57	0.29
AH06.23	-1.1983	9.28293153078694e-13	1.33221388115001e-10	down	3.55	3.97	4.89	10.22	7.98	8.83
AH06.38	1.2325066616053	6.93903212607556e-06	0.000243837681000967	up	0.66	0.44	0.84	0.25	0.23	0.28
AH06.58	1.37275845208707	3.49907571200541e-06	0.000133691957723635	up	8.36	4.35	11.98	2.74	3.24	2.87
AH06.118	1.4387242035732	7.02741642225707e-12	8.63442840039548e-10	up	13.55	11.35	9.55	3.66	3.47	4.81
AH06.131	2.17495032028212	6.56076500911246e-24	3.21696177613481e-21	up	6.23	8.68	6.94	1.59	1.68	1.33
AH06.138	1.11566214060911	1.48190572341005e-06	6.30834401036196e-05	up	8.31	6.65	13.65	4.68	3.75	3.97
AH06.173	11.0417680559805	2.15438402010339e-20	7.5554675608341e-18	up	5.96	5.78	5.71	0	0	0
AH06.177	1.36725290627335	0.00102578694193716	0.0149112196808191	up	6.27	5.06	10.67	1.95	4.81	1.17
AH06.231	-1.79452	0.000144337828912303	0.00313903657818476	down	13.91	17.68	18.34	93.79	43.32	30.42
AH06.416	6.86208626091278	7.7139431101888e-07	3.57412201639581e-05	up	1.33	1.52	0.56	0	0	0
AH06.448	1.04328209777446	2.70485777755217e-06	0.00010705414683711	up	6.64	8.51	11.77	4.98	3.86	3.58
AH06.457	1.37774656755761	6.37852731509194e-11	6.67551961458515e-09	up	3.96	4.13	4.46	1.52	1.58	1.46
AH06.528	2.21017294546474	0.00117567455131906	0.016531869766238	up	0.51	0.29	0.37	0.03	0.12	0.08
AH06.590	-1.71174	0.000165730521523438	0.00351760540993795	down	0.34	0.5	0.28	1.15	1.27	1.09
AH06.655	1.29270867891887	0.00105804440787477	0.015266975385127	up	2.19	1.52	1.78	0.58	0.72	0.78
AH06.663	-1.48449	0.000123378381036147	0.00275690109936059	down	5.33	3.17	1.54	10.43	8.15	7.78
AH06.713	1.37666473753173	0.0006723137596362	0.0106880719492028	up	2.74	2.97	3.78	1.25	0.94	1.27
AH06.717	-4.0005	0.00302753805392479	0.0345119776477096	down	0	0	0.12	0.83	0.51	0.62
AH06.797	-1.20653	0.00226334137491605	0.0274965601858349	down	1.02	1.3	0.6	1.55	2.11	2.73
AH06.798	-1.18664	8.84948374235054e-11	9.06447313462119e-09	down	35.22	32.41	24.41	56.68	77.44	63.35
AH06.823	-2.07217	1.0556653301281e-14	2.02550047906753e-12	down	0.64	0.56	0.88	3.5	2.32	2.46
AH06.836	-1.73637	1.60715120651018e-18	4.75465359172924e-16	down	20.68	25	20.53	52.61	77.07	78.1
AH06.993	2.40610353523333	0.000269113490007328	0.005158474430992	up	0.53	1.13	1.27	0.08	0.09	0.35
AH06.1031	-1.36464	5.10490516425072e-09	3.79684491401771e-07	down	2.66	3.13	1.83	6.76	5.46	6.45
AH06.1093	1.58134233254657	8.12039956663055e-05	0.00194669026460157	up	1.06	0.66	1.43	0.32	0.4	0.26
AH06.1242	1.68098782288971	4.59467463287819e-06	0.0001703890685285	up	1.55	1.49	2.16	0.4	0.69	0.42
AH06.1287	1.72131821129257	4.61694080344664e-07	2.25965542686987e-05	up	12.56	8.39	7.33	3.05	1.49	3.56
AH06.1480	1.09720615814963	1.50106727321593e-05	0.000474004284558276	up	6.93	5.17	8.05	2.29	3.79	2.68
AH06.1782	2.3826410446822	7.61153159519829e-09	5.49071286727892e-07	up	199.32	159.68	170.96	16.85	38.85	38.64
AH06.1783	4.89269481612578	1.7904787053665e-08	1.20021000406821e-06	up	1.24	0.98	1.42	0	0.05	0.06
AH06.1806	-2.12812	0.00107060517258215	0.0154126627958421	down	0.19	0.04	0.19	0.82	0.48	0.43
AH06.1871	1.0373445213548	1.74632418590829e-09	1.4205582732559e-07	up	52.74	51.11	74.88	32.52	28.33	21.55
AH06.1920	-1.14364	0.000301783950842324	0.00566263231020114	down	8.68	8.33	5.73	26.24	13.37	8.94
AH06.1941	1.12931	9.27072098130931e-06	0.000313926268811964	up	5.99	6.05	6.71	1.94	3.44	2.64
AH06.1950	-1.48506	0.000261372424344365	0.00503627355486333	down	1.45	0.62	0.69	2.25	2.21	2.64
AH06.2178	-1.48292	1.79993414012061e-16	4.25523715733156e-14	down	12.43	16.91	13.7	41.95	31.42	41.26
AH06.2229	1.03042565027139	0.00051353925616879	0.00863332852370617	up	8.39	5.58	12	2.84	4.64	4.28
AH06.2242	2.92581803811035	3.49913616904089e-14	6.23906582382927e-12	up	1.26	2.22	1.62	0.18	0.21	0.24
AH06.2243	5.44901944773358	0.000924170911318911	0.0137126351302337	up	0.1	0.32	0.19	0	0	0
AH06.2465	1.13032578024147	1.11221605434228e-14	2.10351833477678e-12	up	54.79	59.36	60.28	22.3	27.42	25.35
AH06.2468	1.25112216402056	0.00219378482305368	0.0268486408804323	up	1.45	1.09	1.7	0.48	0.8	0.38
AH06.2592	1.99976534164626	2.41901607668977e-10	2.31229991619465e-08	up	0.8	0.88	0.93	0.22	0.18	0.22
AH06.2605	1.4119726170039	0.00248277574072204	0.0296089861837188	up	2.8	2.92	5.53	1.55	1.23	1.22
AH06.2616	3.20793689695215	0.000223770619790379	0.00445488606827794	up	0.81	0.4	0.66	0.15	0.05	0
AH06.2667	-2.74204	5.41506784991943e-17	1.3655253955254e-14	down	2.41	2.44	1.32	10.59	16.18	12.1
AH06.2668	-1.36085	2.91556668754665e-10	2.71347538674377e-08	down	7.89	6.8	8.05	16.83	20.33	17.64
AH06.2669	-1.29539	3.80789284543966e-09	2.92247497859569e-07	down	11.38	6.87	10.77	30.69	20.71	15.95
AH06.2715	1.19633112745519	1.04452175996303e-06	4.67176472302385e-05	up	16.54	15.47	30.82	10.52	9.29	6.07
AH06.2744	-1.02884	0.000951053954776166	0.0140167077078363	down	0.47	0.64	0.86	1.6	0.99	1.27
AH06.2792	-2.86671	1.18014288674822e-05	0.000385508356870639	down	3.46	2.97	12.51	53.65	45.23	30.67
AH06.2793	-1.21465	6.60641894275028e-08	3.84450023661851e-06	down	34.65	51.79	55.01	95.48	135.6	80.08
AH06.2818	-1.15753	2.90962898812261e-06	0.000114050564541096	down	1.99	3.07	2.16	5.62	4.51	5.28
AH06.2846	-1.00401	0.00391294626825036	0.0418191690376319	down	1.91	0.77	0.76	3.16	1.53	1.82
AH06.2877	-1.36554	4.84254299041777e-06	0.000178524380456174	down	6.03	3.79	2.91	7.36	10.16	12.93
AH06.2892	-5.23382	0.000193708922569606	0.0039899065358211	down	0	0	0.06	0.95	0.75	0.78
AH06.2893	-4.10668	1.53476824898071e-20	5.41834582620149e-18	down	0.31	0.25	0.07	4.92	2.76	2.62
AH06.2948	-1.03821	0.000249713130579127	0.0048545552653995	down	7.92	8.31	9.2	8.96	15.9	23.68
AH06.2994	-4.13524	5.0197841873508e-22	1.99870444680713e-19	down	0.09	0.13	0.02	1.24	1.39	1.35
AH06.3011	-2.67789	0.000605755871192467	0.00985908318747633	down	0.11	0.02	0.03	0.58	0.2	0.22
AH06.3039	-2.58845	8.82064939643293e-05	0.00208622737578161	down	0.04	0.09	0.12	0.77	0.48	0.28
AH06.3040	1.4223252772974	0.0012913706602551	0.0178413317726244	up	1.99	2.37	1.83	0.45	1.13	0.57
AH06.3041	1.02583396269807	1.26018240217189e-22	5.42554628369226e-20	up	140.82	123.4	133.31	62.77	62.77	58.54
AH06.3061	1.10372660153625	2.5740535764401e-10	2.43848982457893e-08	up	24.76	33.74	27.55	12.63	13.41	12.01
AH07.22	1.46588935813637	9.96338234600949e-06	0.00033478481948939	up	3.74	4.21	9.49	2.01	1.87	2.05
AH07.37	-1.088	0.00357964263363653	0.0390530604258048	down	1.02	1.66	1.17	3.45	2.36	2.13
AH07.91	1.12274151890138	0.00194900361713971	0.024515780415499	up	0.62	0.74	0.74	0.25	0.4	0.25
AH07.133	1.16179330538936	7.22651510017508e-06	0.000252598900095625	up	2	1.82	1.9	1.1	0.69	0.65
AH07.346	1.1047554597804	8.59230725155352e-05	0.00203859418823149	up	4.16	3.05	6.28	1.53	2.68	1.61
AH07.348	-2.60871	3.05393641380249e-11	3.39044563373847e-09	down	0.23	0.34	0.27	1.72	0.92	2.21
AH07.427	1.20609731271078	4.67366863556883e-22	1.87499088079684e-19	up	28.31	29.21	33.32	13.63	12.57	11.08
AH07.446	1.02632020718723	0.00111852293241477	0.0159452677575554	up	3.24	2.73	4.12	1.65	1.93	1.07
AH07.531	1.0154748219799	3.0200218492378e-06	0.000117680851396789	up	3.24	2.65	3.3	1.79	0.99	1.52
AH07.595	1.25465970135704	1.27830323227888e-16	3.10522137470459e-14	up	30.27	33.55	29.05	11.71	12.76	12.34
AH07.605	1.05197411877728	0.000100836672301396	0.00232473087435468	up	4.11	3.2	6.54	2.23	2.35	1.69
AH07.609	1.57227733031936	0.000197871932038208	0.0040473178961048	up	4.07	4.22	3.92	1.08	1.43	1.35
AH07.638	-1.25511	0.000454869925041079	0.00784117570002454	down	0.88	1.3	1.58	2.15	3.19	3.14
AH07.639	-1.50907	7.09144656687424e-07	3.32331543712737e-05	down	0.65	0.74	0.78	2.47	1.87	1.56
AH07.654	-1.10415	0.000234417058894417	0.00462338538950195	down	0.82	0.88	0.79	2.13	1.43	1.54
AH07.658	1.17787981175658	2.91327293665725e-12	3.85688204084053e-10	up	21.29	20.92	27.15	10.35	9.09	9.53
AH07.710	1.10578043137253	2.98120487864582e-08	1.89523031877032e-06	up	11.16	10.09	8.58	5.11	3.9	4.15
AH07.774	2.13260034153051	0.00324729956412791	0.0363483398262434	up	0.27	0.8	0.59	0.13	0.09	0.14
AH07.818	6.20201598712802	1.98199430197149e-05	0.000597373308225398	up	0.25	0.13	0.24	0	0	0
AH07.821	1.59398365857731	3.4044634903197e-09	2.64350100576789e-07	up	25.81	27.32	26.35	5.5	7.62	11.5
AH07.844	-3.6161	3.83769583898063e-27	2.41939310534593e-24	down	0.89	1.1	1.24	10.7	10.86	16
AH07.862	1.21037835146702	3.21771090722748e-06	0.000124468297153498	up	2.77	2.2	3.47	0.99	1.49	0.94
AH07.899	-1.49947	0.000246085036879298	0.00480342027754519	down	0.36	0.55	0.88	1.46	1.2	2.15
AH07.904	1.03752625723148	4.97910391847561e-07	2.41238268167241e-05	up	7.18	8.57	8.05	3.43	3.67	3.86
AH07.929	3.3476543609908	2.71992983300598e-06	0.000107570279489667	up	0.58	0.6	0.98	0.1	0.04	0.07
AH07.953	1.18052606287432	0.00274722602296958	0.0320586384469761	up	0.77	0.97	1.3	0.27	0.41	0.58
AH07.1016	1.95237210267666	4.18144192097331e-12	5.36156025101847e-10	up	3.43	4.03	2.96	0.63	1.03	0.87
AH07.1041	-1.6949	0.00242051632650592	0.0289608817411766	down	0.07	0.16	0.08	0.5	0.28	0.21
AH07.1057	-1.8589	0.000129088592581205	0.0028566717545885	down	0.4	2.16	1.94	5.18	6.7	3.95
AH07.1064	3.42314328272148	5.37943641672909e-15	1.06694170368654e-12	up	4.43	4.36	5.38	0.51	0.54	0.2
AH07.1065	4.59588264562143	1.16303867425447e-11	1.36866391186266e-09	up	2.52	1.03	1.75	0.03	0.12	0.05
AH07.1073	-1.47967	1.43008610510961e-11	1.65714747882242e-09	down	12.37	8.77	6.15	26.2	23.05	22.53
AH07.1078	-2.78994	6.84700868139421e-05	0.00168960946752988	down	0.36	0.91	0.07	2.12	5.14	1.82
AH07.1096	1.95650387810996	0.00234071690755955	0.0282293337637722	up	0.36	0.28	0.37	0.03	0.09	0.12
AH07.1130	1.76426516572003	1.15682199457764e-13	1.8677032178309e-11	up	17.16	8.16	10.59	4.49	2.96	2.53
AH07.1145	-1.42372	0.00197536081776241	0.0247766952784051	down	3.75	0.99	1.02	7.33	4.32	2.81
AH07.1172	-1.02628	0.00327989399867039	0.0365894389285	down	0.56	0.97	1.39	1.96	1.96	1.73
AH07.1320	1.40546012150245	0.000749125004593466	0.0116302151108917	up	0.9	0.97	1.29	0.23	0.34	0.54
AH07.1408	-2.082	1.04018763892361e-12	1.47678757659086e-10	down	0.67	0.8	0.58	2.36	2.85	3.04
AH07.1412	-1.30687	5.25565610166954e-07	2.52328671369005e-05	down	2.55	2.46	1.47	6.68	4.8	3.89
AH07.1422	-1.40523	1.33232745485144e-05	0.000428904150146584	down	1.11	0.79	0.96	2.32	3.1	1.67
AH07.1465	1.03287857628709	4.40416916170476e-05	0.00117199589008662	up	4.95	3.9	6.69	2.62	2.87	1.66
AH07.1513	1.40401485098757	2.25381442671767e-12	3.02159485522179e-10	up	7.35	6.88	9.31	3.01	3.26	2.12
AH07.1741	1.04202465969157	3.52765397581866e-10	3.21532605754652e-08	up	28.92	21.55	21.73	13.81	9.82	9.6
AH07.1773	2.15098459748654	9.5523520238449e-06	0.000322200225334223	up	2.03	1.29	3.81	0.91	0.26	0.36
AH07.1833	2.56219049338967	0.000116669494161598	0.00262684937619966	up	4.62	1.34	2.5	0.92	0.11	0.35
AH07.1910	-2.0532	0.00157509211878337	0.0208266112964525	down	0.16	0.09	0.34	0.81	0.67	0.81
AH07.1925	1.65970165109266	0.000204652953801334	0.00415871136665519	up	1.15	2.83	2.41	0.88	0.39	0.7
AH07.2066	3.9489794284275	0.0037679518501151	0.0406634722181975	up	0.3	0.61	0.49	0.05	0.04	0
AH07.2109	1.08315588359536	1.46342442987558e-08	1.00645589751288e-06	up	5.71	6.29	6.02	2.78	2.65	2.64
AH07.2285	1.31149014657009	3.89941581025557e-08	2.41800308721187e-06	up	9.43	9.56	9.36	2.9	4.76	3.05
AH07.2332	-1.43356	6.37321858185283e-06	0.00022651017665812	down	1.13	0.99	0.53	2.58	2.04	2.15
AH07.2385	2.51851554155451	4.39659360954095e-05	0.00117115699792178	up	0.62	0.72	0.5	0.15	0.03	0.13
AH07.2469	1.43785888601999	3.69114740135482e-08	2.29692599043649e-06	up	10.27	11.2	11.73	2.37	3.71	5.36
AH07.2471	1.63975807451823	1.25240064735361e-11	1.46083983879423e-09	up	7.22	6.76	6.17	1.51	2.38	2.15
AH07.2482	-1.88037	0.0036943439138669	0.0399995249034421	down	0.09	0.09	0.15	0.48	0.3	0.42
AH07.2500	1.03380876274001	0.00128820335798762	0.0178115135837056	up	2.9	5.01	3.35	1.46	2.02	1.74
AH07.2624	1.40521909799767	6.41206089934822e-07	3.0182853065412e-05	up	55.23	41.82	37.01	26.52	10.66	11.47
AH07.2656	1.14574688068303	0.00208382426020862	0.0257829433466373	up	1.69	1.73	1.9	0.6	0.62	1.04
AH07.2672	1.62771829944966	0.00191800970325625	0.0242179594290982	up	1.21	1.16	2.01	0.58	0.22	0.55
AH07.2680	-1.00208	0.00321186676113417	0.036058430401234	down	3.15	1.64	3.31	7.21	4.17	3.92
AH07.2704	-4.76528	1.37630775763488e-07	7.5920576680534e-06	down	0	0.04	0	0.56	0.3	0.41
AH07.2764	1.18047687204133	0.00043726690462283	0.0075821565819275	up	10.62	7.36	14.18	3	7.21	2.94
AH07.2775	-2.79529	1.46265482568175e-07	8.05159552482354e-06	down	6.92	10.14	2.86	45.7	43.82	43.36
AH07.2811	1.33202645112208	0.0009043631452729	0.0134943518515277	up	31.15	31.37	65.34	14.27	20.39	12.84
AH07.2832	-1.16432	3.15678498522573e-07	1.62617417974332e-05	down	3.8	3.66	3.18	6.52	8.36	7.54
AH07.3077	1.11939433448172	7.14238274471856e-06	0.000249988116741121	up	3.95	3.11	6.44	1.64	2.4	1.74
AH07.3078	1.41067038622668	0.00236828930724947	0.0284710848024298	up	2.09	1.88	3.43	1.01	1.14	0.47
AH07.3206	-6.39005	4.87053576914249e-06	0.000178989654539007	down	0	0	0	0.77	0.48	0.69
AH07.3218	1.04480961197666	4.18524519829093e-13	6.38714249915546e-11	up	14.14	15.1	12.7	7.19	6.36	5.77
AH07.3243	1.39025255458086	7.5202301974034e-13	1.10011411694391e-10	up	7.99	9.67	9.26	3.53	2.79	3.44
AH07.3349	2.91874466256214	0.0001748638158693	0.00367172412100501	up	0.46	0.29	0.23	0.07	0.02	0.03
AH07.3350	-1.00915	6.00485109152437e-08	3.52951629256828e-06	down	6.58	9.42	7.43	14.33	15.31	15.2
AH07.3368	1.05804819838365	1.31129263563236e-06	5.70121615866561e-05	up	70.03	100.19	62.4	35.14	32.27	39.07
AH07.3409	1.65117906474892	5.27692328572802e-05	0.00135982846481272	up	2.7	1.32	1.36	0.77	0.4	0.45
AH07.3482	1.61009080546158	4.57721244010228e-14	7.99969841511738e-12	up	44.72	36.64	61.19	14.55	16.62	12.59
AH07.3516	1.4315529437123	2.46306353234191e-07	1.29014829296437e-05	up	2.05	2.72	2.34	1.05	0.67	0.81
AH07.3540	1.66653289233184	6.00018585351189e-26	3.5305093562064e-23	up	119.81	120.8	126.82	29.85	38.03	40.76
AH07.3589	2.0885419881659	0.00402127219578129	0.0426876355115599	up	0.78	0.32	0.17	0.1	0.06	0.12
AH07.3645	1.11799985796351	2.37146544385275e-07	1.24586630996693e-05	up	7.3	5.64	9.27	3.68	3.68	2.27
AH07.3703	1.47936512310265	0.000208469457916751	0.00422007209993864	up	2.51	3.04	2.51	1	1.01	0.75
AH07.3723	2.26477848185453	0.00117142762659324	0.0164809036646843	up	0.65	1.7	1.62	0.24	0.46	0.09
AH07.3756	1.4910236817072	1.26478774368778e-25	7.12532976114149e-23	up	10.96	12.12	12.63	4.53	3.73	3.81
AH07.3771	-2.0179	2.42974193470408e-13	3.80678739331921e-11	down	0.34	0.32	0.34	1.53	1.31	0.97
AH07.3805	1.40784280231121	1.267894204432e-24	6.45601975864433e-22	up	34.23	32.4	41.41	12.33	12.38	13.58
AH07.3838	-6.06939	1.97259085541454e-35	2.3741027577121e-32	down	0.16	0.1	0.11	5.14	9.79	8.07
AH07.3917	1.4357164771292	3.11507730494078e-11	3.45108857239423e-09	up	12.43	8.29	15.15	4	4.87	3.53
AH07.3935	-2.25615	8.07789959669411e-08	4.6145981773736e-06	down	0.16	0.57	0.55	2.12	1.74	2.1
AH07.3941	1.38388342717257	2.62512672296622e-09	2.0686936122232e-07	up	79.28	62.83	100.87	28.03	40.6	18.76
AH07.3995	8.78893249034865	1.05252028823586e-12	1.49030118673311e-10	up	2.71	2.42	1.91	0	0	0
AH07.4049	1.13241635977661	0.000107024021721168	0.00244554812825695	up	1.9	1.25	2.27	1.07	0.55	0.74
AH08.58	1.02740119348068	0.00225375232126153	0.0273989228477332	up	3.94	4.56	4.37	1.24	2.63	2.03
AH08.126	1.40201086993724	4.32586496682077e-17	1.09607897216728e-14	up	5.81	5.77	4.99	1.75	2.2	1.96
AH08.146	-5.50611	3.30017019530232e-10	3.02883557820502e-08	down	0.02	0.02	0	0.95	0.38	0.29
AH08.165	2.48027603370498	0.00248495245237512	0.0296247505781128	up	0.46	0.52	1.25	0.12	0.07	0.18
AH08.201	1.43686775496621	0.000104085343369586	0.00238848412039574	up	3.98	4.13	3.23	1.99	1.27	0.78
AH08.207	10.7046557817867	5.65104255582855e-19	1.79195574602669e-16	up	2.4	3.41	2.87	0	0	0
AH08.209	3.06372282982316	1.73078508198482e-07	9.3525974287335e-06	up	0.39	0.88	0.49	0.08	0.03	0.1
AH08.214	-1.50622	0.000102253690371171	0.00235432453360685	down	1.64	0.58	0.91	4.62	2.39	1.35
AH08.233	2.24842819121304	0.00042268133931565	0.00737755867000645	up	0.59	0.37	0.56	0.12	0.07	0.12
AH08.246	-1.43223	1.72515469884251e-12	2.35456938742021e-10	down	2.64	2.38	1.82	6.36	5.93	5.18
AH08.297	2.14899541822809	0.000302186700442413	0.00566263231020114	up	4.11	4.82	2.33	0.46	1.51	0.4
AH08.324	-1.47123	2.48896243218103e-07	1.30242583555908e-05	down	1.07	1.22	0.93	3.81	2.71	2.07
AH08.356	2.94289635829447	0.0043536919045347	0.0454293809845398	up	0.09	0.34	0.13	0.03	0	0.05
AH08.357	5.5261943193791	0.00050767468212984	0.00855374497832256	up	0.06	0.03	0.05	0	0	0
AH08.397	1.11063210645921	7.72650838595998e-21	2.78343522508093e-18	up	130.86	124.1	155.03	66.36	60.6	52.49
AH08.420	-5.839	7.18182494752901e-39	1.18850225600421e-35	down	0.06	0.08	0.1	5.37	4.53	3.44
AH08.421	1.83989398365284	1.99233024027272e-45	5.27529201019411e-42	up	5.21	5.05	5.4	1.54	1.38	1.23
AH08.427	-1.09391	9.4307946790554e-06	0.000318505843765343	down	0.96	1.64	1.76	3.02	2.93	2.94
AH08.455	-1.28498	3.9988567029461e-09	3.05574971949804e-07	down	1.8	2.02	2.74	5.71	4.42	5.06
AH08.483	-10.0072	4.45425370881966e-22	1.80060656033782e-19	down	0	0.06	0	21.09	19.22	23.99
AH08.539	1.00839846769401	1.70939545824501e-07	9.265378289337e-06	up	103.8	95.32	164.28	54.32	67.05	48.07
AH08.552	1.55825732092111	1.16614190263585e-07	6.47318769349938e-06	up	2.31	1.85	2.85	1.05	0.56	0.66
AH08.757	-1.64765	2.74024153349308e-08	1.76750585441729e-06	down	0.42	0.29	0.2	0.98	0.87	0.84
AH08.773	-1.01781	1.99787041831451e-06	8.17966176082429e-05	down	0.99	1.06	0.73	1.85	1.66	1.8
AH08.876	-3.42608	1.56581374874196e-10	1.52705769573442e-08	down	0.27	0.1	0.26	2.5	1.45	2.16
AH08.908	-3.05815	0.000680623375970271	0.0107655589898093	down	0.15	0	0.06	0.6	0.5	0.47
AH08.997	6.99634364867349	3.12213509411183e-28	2.20447714725048e-25	up	1.93	1.57	2.39	0.01	0.02	0.02
AH08.998	3.15310692195391	8.58190229908385e-25	4.49963582327014e-22	up	3.14	2.24	4.55	0.41	0.41	0.23
AH08.1000	1.33957671539593	0.00218301167470828	0.0267538917486349	up	2.43	1.91	3.85	1.68	0.84	0.58
AH08.1174	10.4392705076451	7.32774770866123e-18	2.05316511989346e-15	up	1.82	1.2	2.55	0	0	0
AH08.1210	-9.03505	2.53459051832238e-13	3.95934440968378e-11	down	0	0	0	4.64	2.15	3.27
AH08.1255	2.32657723419406	1.25583464192827e-11	1.46162591863634e-09	up	8.35	9.36	11.91	1.12	2.93	1.44
AH08.1291	-5.34825	0.00104368604365402	0.0151174611946779	down	0	0	0	0.37	0.15	0.49
AH08.1352	-2.86715	0.00164217629955833	0.0215042255488158	down	0.42	0.12	0.07	2.84	0.61	0.74
AH08.1358	1.0009910552928	5.49055510609713e-05	0.00140327141022432	up	5.33	4.8	7.49	3.26	3.3	1.74
AH08.1451	-1.26047	0.000646092130237791	0.0103837669937846	down	0.62	0.98	0.44	1.92	1.42	1.36
AH08.1611	6.32920488766394	1.38846679944417e-05	0.000443384632004954	up	1.09	0.35	0.93	0	0	0
AH08.1617	-1.92741	0.00434443637693715	0.0453506747047277	down	0.03	0.17	0.06	0.38	0.27	0.34
AH08.1650	1.00251758998676	8.46052124687602e-14	1.39574879485846e-11	up	18.4	19.27	21.86	9.8	9.77	8.52
AH08.1663	1.55497810707405	5.09461655320709e-14	8.73108460167102e-12	up	15.55	16.38	11.45	6.28	3.59	4.27
AH08.1789	1.07858470375059	0.00173447706379746	0.0224629414014328	up	5.19	4.23	6.36	2.36	3.4	1.25
AH08.1827	-1.0833	1.12984564199623e-10	1.12255358006665e-08	down	7.58	6.92	5.75	14.15	13.04	13.36
AH08.1832	1.3792596522527	0.000978039349078717	0.0143391616195494	up	1.46	2.16	2.38	0.6	0.69	0.88
AH08.1836	-1.01381	1.5726490767332e-08	1.07183017384148e-06	down	7.97	7.57	6.77	14.19	13.68	14.66
AH08.1913	-1.0922	4.03968648473987e-09	3.07665026103737e-07	down	8.11	6.74	9.06	17.02	15.36	15.62
AH08.1950	-1.53217	0.000411456024494394	0.00723648795520596	down	0.56	0.9	0.42	1.49	1.43	2.26
AH08.1964	1.76185605009797	1.13767031110969e-06	5.05423397610106e-05	up	1.43	1.4	3.43	0.56	0.74	0.42
AH08.1966	1.55095935761406	9.78389553018091e-12	1.17473140224285e-09	up	2.78	2.48	2.58	0.68	0.88	0.94
AH08.1967	1.89644373398569	9.07816557018019e-52	4.37039396304057e-48	up	29.13	27.3	33.97	8.34	7.11	7.48
AH08.1971	-1.76154	0.00194642319211544	0.0244949587836657	down	0.06	0.14	0.1	0.37	0.32	0.29
AH08.1976	-1.75294	0.00468073808711202	0.0480188233516281	down	0.07	0.06	0.11	0.34	0.12	0.35
AH08.1995	1.53994836943333	0.00432300328613342	0.0452160699230657	up	0.58	0.78	1.17	0.19	0.43	0.19
AH08.2078	2.58411694957702	9.65818100594262e-20	3.19661645844186e-17	up	6.14	7.63	7.31	0.96	1.11	1.25
AH08.2119	-1.04342	0.000562988544285728	0.0092856977596054	down	0.91	0.64	0.9	1.94	1.3	1.53
AH08.2158	4.79902097683203	9.68333172803811e-05	0.00225303389714405	up	0.43	0.41	0.5	0.05	0	0
AH08.2208	1.70648815744203	0.00168981398232879	0.0220028987578567	up	1.66	0.63	3.02	0.7	0.56	0.26
AH08.2324	1.99356526445663	1.20466647844858e-17	3.18971590163614e-15	up	58.68	66.81	40.52	9.91	14.77	14.65
AH08.2325	6.28660018093935	2.01478922803991e-05	0.00060469685727661	up	0.09	0.26	0.13	0	0	0
AH08.2326	1.2293084642432	8.6514490068005e-06	0.000296342906600341	up	13.51	15.01	21.58	6.26	9.15	4.7
AH08.2327	1.46327	6.00670875239268e-08	3.52951629256828e-06	up	14.18	14.22	20.56	4.68	7.61	4.32
AH08.2343	2.05931776647273	9.77876758944282e-10	8.33887949221472e-08	up	2.05	1.58	2.45	0.26	0.49	0.59
AH08.2371	-3.40863	1.97965080574379e-29	1.49763411527097e-26	down	0.22	0.39	0.59	4.8	4.07	3.38
AH08.2393	-1.40543	2.86769798882507e-05	0.000816022647481035	down	0.92	0.8	0.61	2.46	1.54	1.85
AH08.2397	-7.65837	1.75838529263505e-35	2.16551282690189e-32	down	0.11	0.17	0	19.66	17.98	18.57
AH08.2429	1.28473489502422	7.30188516675343e-14	1.21215871752538e-11	up	9.66	7.9	10.11	3.38	4.27	3.01
AH09.10	4.94454746948553	0.00491665957795283	0.049888220848835	up	0.38	0.65	0.62	0	0	0
AH09.17	-1.85568	9.57214432458591e-09	6.80406006513787e-07	down	0.75	0.44	0.85	2.15	2.3	2.41
AH09.23	-1.16082	0.00332355423914043	0.0369441935952814	down	1.72	0.79	0.84	2.67	1.99	2.29
AH09.28	1.83814412485377	4.29808595106221e-28	2.91806973877501e-25	up	17.73	15.98	14.5	4.12	4.13	4.46
AH09.44	2.53597939668172	0.00129840865390217	0.0179151976748419	up	1.73	1.18	1.4	0.08	0.19	0.42
AH09.54	-1.84872	6.59792712805015e-37	9.19473234192168e-34	down	15.31	17.59	16.06	61.83	48.18	57.52
AH09.59	2.25017964161401	1.91050889322097e-05	0.00057780073643295	up	0.67	0.41	1.3	0.25	0.11	0.12
AH09.66	3.53376820558834	6.66286824251099e-05	0.00164907861517859	up	0.65	0.77	0.69	0.03	0.13	0
AH09.125	1.20790098116884	2.36349033075729e-14	4.33083024067762e-12	up	34.39	41.74	36.47	14.28	15.93	15.91
AH09.143	2.01843315839686	1.07497441286553e-34	1.23752923929798e-31	up	18.69	18.85	19.79	5.59	3.76	4.12
AH09.151	-1.04458	3.28649997858233e-05	0.000915036240093616	down	0.63	0.59	0.75	1.65	1.08	1.13
AH09.152	-1.0317	1.69997863890706e-08	1.14534438679341e-06	down	58.62	83.2	67.61	117.04	142.31	145.99
AH09.159	1.30447309220312	8.04680694079503e-08	4.60180030622831e-06	up	8.5	7.3	14.4	4.79	3.16	3.6
AH09.163	-5.36302	8.07694129713029e-05	0.00194066471565713	down	0	0.02	0	0.02	0.55	0.35
AH09.181	1.40045274344287	1.24236317571026e-22	5.39267084696006e-20	up	7.72	6.59	6.06	2.51	2.33	2.45
AH09.214	-1.06409	1.66185968059371e-05	0.000514952845204918	down	1.88	1.38	2.01	2.98	3.72	3.58
AH09.257	-8.89302	6.30905671129445e-13	9.35861084603106e-11	down	0	0	0	5.67	9.92	7.83
AH09.310	-3.49669	0.0010300348797847	0.0149524471200325	down	0	0.15	0.05	0.51	1.21	0.65
AH09.429	-1.02418	4.06360639890792e-05	0.00109568401456501	down	1.02	1.07	1.04	1.9	1.7	2.42
AH09.462	3.22315155505449	8.4552986634143e-39	1.35684483642354e-35	up	15.8	16.71	14.41	2.32	1.19	1.33
AH09.463	1.22614603690214	2.13455144415256e-09	1.71009540509142e-07	up	93.04	126.43	100.33	32.8	46.02	50.11
AH09.464	1.0877437886579	1.7648687252319e-13	2.81507193413797e-11	up	374.83	452.71	372.56	167.53	184.4	182.63
AH09.496	6.89242487255583	2.44036805618572e-06	9.77550157211582e-05	up	0.6	0.1	0.11	0	0	0
AH09.497	7.07322059758276	2.11316848722154e-07	1.1228656592068e-05	up	0.96	0.35	0.44	0	0	0
AH09.545	-7.70772	4.04969966891862e-07	2.01367038185215e-05	down	0.07	0.05	0	0.6	14.03	8.46
AH09.569	-1.08331	7.33190256920983e-07	3.41184738536973e-05	down	71.7	94.83	50.5	137.66	169.85	130.75
AH09.570	-3.10859	4.31185978091852e-33	4.47723228545728e-30	down	1.21	1.1	0.67	8.82	8.57	6.92
AH09.571	-2.67756	1.03997041988641e-05	0.000347461662810755	down	18.28	50.8	18.21	124.1	225.71	185.97
AH09.572	-2.30841	0.00109204991845448	0.01562566751734	down	17.98	53.86	12.64	101.41	173.29	129.68
AH09.650	2.30542049969151	0.000258358996742441	0.00498784507163424	up	2.49	1.12	1.53	0.11	0.39	0.44
AH09.670	-3.96724	3.93609648185762e-07	1.96641438955898e-05	down	0.2	0.14	0.08	0.41	3.55	2.03
AH09.673	1.75452341324342	2.64555492123837e-25	1.4443093444237e-22	up	12.6	14.24	13.84	3.43	3.71	4.23
AH09.738	-7.46529	6.88897811732333e-08	3.98702431891775e-06	down	0	0	0	0.23	1.45	0.53
AH09.788	-3.46639	0.004622835898734	0.0475673604143869	down	0	0.01	0	0.07	0.04	0.02
AH09.897	1.74681151570845	0.000180809885002781	0.00377561840307857	up	1.03	1.14	1.61	0.48	0.4	0.2
AH09.908	1.18272464735337	4.07846804362607e-13	6.24217785312897e-11	up	15.42	15.32	12.61	5.18	6.67	6.15
AH09.956	1.00656346318212	1.47904445499525e-09	1.23332170879082e-07	up	8.22	7.71	6.97	3.19	3.74	3.79
AH09.1092	-1.18386	0.000574329774626235	0.00942199738076422	down	1.71	1.14	2.03	3.55	3.17	3.66
AH09.1199	1.01440321641972	7.10004077169166e-05	0.001743114321306	up	5.61	6.76	8.22	2.23	4.17	3.14
AH09.1244	1.01289907852528	0.000104127331021704	0.00238848412039574	up	3.22	2.52	3.35	1.68	1.27	1.32
AH09.1278	1.37411236401622	0.0044698274742905	0.0464034863220011	up	2.86	3.03	6.5	2.25	1.21	1.11
AH09.1280	1.31717640448469	0.00107458607454593	0.015446737286551	up	430.12	317.03	535.8	108.65	233.29	136.65
AH09.1297	1.52404395684514	0.00267346907719733	0.0314253916643576	up	1.81	2.96	1.96	0.49	0.73	0.99
AH09.1317	-1.00577	5.92624537939915e-07	2.81209901712779e-05	down	2.03	1.79	1.99	3.75	3.74	3.5
AH09.1333	1.0105989669377	5.14065920171185e-11	5.47743961138537e-09	up	270.25	273.7	287.69	107.07	139.86	140.7
AH09.1586	-1.06699	0.00154988941620473	0.0205498106971801	down	0.63	0.52	0.38	0.79	1.05	1.16
AH09.1596	1.09679453044335	1.06372681177295e-07	5.94791441523258e-06	up	9.69	9.83	14.3	5.92	4.12	4.94
AH09.1635	-1.64697	9.89413140609498e-07	4.4553879484793e-05	down	4.81	10.33	3.89	15.42	24.7	17.18
AH09.1647	5.4664786716363	0.000661307519867436	0.0105671647840983	up	0.54	0.26	0.34	0	0	0
AH09.1689	1.56763939704641	0.00180777824188731	0.023202303581528	up	0.92	1.26	1.52	0.25	0.33	0.58
AH09.1708	-1.01545	2.19075447250252e-05	0.000649572193985684	down	3.76	2.62	2.89	8.53	5.15	4.15
AH09.1826	1.86426025753189	2.36824580163494e-08	1.54259316938967e-06	up	3.54	5.04	5.04	1.88	0.88	0.86
AH09.1959	1.36122440968246	9.24688356159419e-15	1.79369218273913e-12	up	22.18	27.57	24.76	8.74	8.46	10.26
AH09.1964	1.36205470666426	5.69287581534287e-08	3.40261773902141e-06	up	1.62	1.5	1.41	0.48	0.69	0.47
AH09.2072	1.09892806511261	0.00215269164736579	0.0264496377906967	up	1.76	1.77	3	0.74	1.28	0.81
AH09.2093	1.30221603863029	0.00221635154805101	0.0270685222736599	up	1.24	1.06	1.77	0.8	0.43	0.35
AH09.2098	-1.05506	0.000138327003750577	0.00303448418003958	down	1.82	2.08	1.76	2.78	3.92	4.36
AH09.2324	5.86839654900286	4.98864677390755e-36	6.7738148348474e-33	up	12.19	6.23	10.61	0.11	0.18	0.16
AH09.2377	-2.19599	2.97977737591871e-16	6.83104288827494e-14	down	0.88	0.84	0.71	3.35	3.38	3.71
AH09.2547	2.68739304646985	0.000762159605113891	0.0117945423870284	up	0.5	0.21	0.37	0.06	0.06	0.04
AH09.2633	1.77783144519169	1.25737538168668e-05	0.00040725119701896	up	2.89	3.31	2.84	0.94	0.62	0.97
AH09.2760	1.41614011521496	4.43512258584208e-09	3.33616976783882e-07	up	7.81	7.31	5.75	2.37	2.81	2.19
AH09.2799	1.06157146391771	0.000308789642003993	0.00575510661269429	up	4.65	2.92	6.05	2.3	2.31	1.5
AH09.2804	1.05801192453856	8.3564568327544e-05	0.00199155953211225	up	4.69	4.19	5.49	2.78	2.3	1.48
BH01.104	-1.61732	5.39818233120163e-14	9.19183741257601e-12	down	1.2	0.89	1.12	2.87	3.07	3.25
BH01.177	1.12410049816221	1.83906718711517e-09	1.48913825628243e-07	up	32.41	24.82	41.49	13.34	16.98	12.07
BH01.192	-3.71978	3.24773657234695e-06	0.000125538056879712	down	0.06	0.05	0.05	0.91	0.68	0.48
BH01.218	1.41866400748275	3.16276951017428e-05	0.000886177895136451	up	1.65	1.09	1.38	0.54	0.5	0.4
BH01.234	1.42482390718877	0.00241418798725745	0.0288982231132924	up	1.75	1.39	2.41	0.85	0.68	0.42
BH01.259	-1.31158	1.72823706708054e-17	4.50840010464615e-15	down	59.56	50.58	40.29	124.74	121.16	107.37
BH01.287	-1.17315	0.000259847508678151	0.00501475388832367	down	10.75	5.84	7.34	27.24	13.62	10.47
BH01.299	-1.06856	1.70498981032084e-07	9.25096725362196e-06	down	43.98	51.24	34.65	71.68	87.59	98.11
BH01.398	3.73127092988898	3.21735659325435e-26	1.93611745173156e-23	up	5.59	6.6	5.38	0.25	0.54	0.44
BH01.479	-2.06551	0.000549725760282225	0.00913151736559145	down	0.45	0.29	0.12	1.23	0.95	1.21
BH01.528	1.0826514047224	1.70875481717821e-09	1.39643240892731e-07	up	31.15	33.86	25.12	12.11	14.1	14.01
BH01.538	-1.37264	2.91896871167359e-07	1.51101570963232e-05	down	2.31	1.48	1.97	6.55	2.95	4.62
BH01.629	-1.47462	0.000784609132220876	0.0120678946284893	down	0.33	0.31	0.56	1.11	0.86	1.18
BH01.718	-1.0422	1.61617006547986e-05	0.000504039469891353	down	9.43	10.72	6.96	13.86	20.36	18.49
BH01.756	-1.59423	2.13607708595634e-05	0.000634864979470148	down	2.35	2.55	1.66	5.98	4.5	8.26
BH01.769	2.35967302825566	2.40694987064932e-07	1.26200433019906e-05	up	0.83	1.21	1.12	0.24	0.21	0.14
BH01.777	-1.08146	0.00247983842742464	0.0295863187150361	down	0.54	1.18	1.03	1.78	1.47	2.36
BH01.850	-1.05346	0.00084991092996414	0.0128483823029349	down	8.8	5.83	7.49	19.96	14.94	8.58
BH01.909	-3.4602	6.69435335342056e-19	2.09766968156059e-16	down	0.34	0.49	0.43	2.59	5.22	5.22
BH01.910	-3.06349	3.83710757194311e-07	1.92240178410425e-05	down	2.78	4.98	3.59	12.48	38.17	38.47
BH01.911	-2.56168	0.00437101480019333	0.0455742192870719	down	0.2	0.42	0	1.02	1.18	1.32
BH01.947	1.03230907529258	5.26867594813365e-06	0.00019215427238937	up	4.17	5.05	7.44	2.66	2.75	2.29
BH01.973	-2.09443	1.33421907684454e-07	7.36756052485707e-06	down	2.73	1.97	1.15	11.37	5.87	6.46
BH01.1055	3.11163894954431	0.00211361479990625	0.0260844990314228	up	0.51	0.19	0.16	0.02	0.03	0.04
BH01.1154	-1.46558	0.00175800928552117	0.0227177012503804	down	0.19	0.25	0.28	0.87	0.33	0.69
BH01.1174	-1.09791	0.000796856541657564	0.012210166383107	down	0.63	0.64	0.52	1.64	1.04	1.01
BH01.1184	-2.90601	0.000199299167073213	0.00407179270506523	down	0.07	0.04	0.08	0.67	0.21	0.47
BH01.1186	-2.4881	0.00139286681975303	0.0188839363304765	down	0.09	0.07	0.07	0.74	0.37	0.13
BH01.1466	-1.15431	0.000164728353946818	0.00350054362424065	down	6.09	2.34	2.55	10.1	6.77	6.07
BH01.1513	1.02055567901932	3.55657866519724e-08	2.22890153602586e-06	up	16.2	18.19	21.82	7.83	9.82	8.43
BH01.1689	-1.73285	2.14612728189309e-18	6.21039979999621e-16	down	3.74	3.28	2.62	9.29	11.58	9.26
BH01.1711	7.05225870318491	8.08624522183561e-07	3.71714585041256e-05	up	0.1	0.64	0.66	0	0	0
BH01.1762	-2.12555	4.54435576735159e-07	2.23031421701456e-05	down	0.57	0.32	0.22	1.97	1.01	1.55
BH01.1818	-1.13638	8.43646973687636e-07	3.86472051371994e-05	down	10.44	18.62	17.16	35.1	29.1	33.03
BH01.1825	-1.16776	1.80417549082376e-08	1.20786241835731e-06	down	14.08	17.7	14.34	26.18	32.59	39.01
BH01.1878	1.0899195831725	9.62233684810015e-24	4.67486669842194e-21	up	29.98	30.51	32.6	14.68	13.83	12.87
BH01.1995	-1.05661	1.3553569602892e-05	0.000434444613927743	down	2.47	2.64	1.57	4.2	4.49	4.47
BH01.1998	-1.08257	4.38408504017594e-06	0.0001637260982987	down	7.11	5.85	4.76	16.29	10.8	8.71
BH01.2069	-5.32048	0.000465278592878137	0.00797130157374785	down	0.04	0	0	0.62	0.77	0.06
BH01.2197	-1.11397	8.96808097298576e-10	7.68468763762838e-08	down	16.81	20.62	16.12	31.99	40.68	37.01
BH01.2199	-9.27754	4.41438794693159e-19	1.40824294046813e-16	down	0	0	0.04	9.27	6.6	6.97
BH01.2335	1.30452348579947	4.83506589722263e-31	4.41458189057451e-28	up	91.84	96.95	98.97	38.73	35.93	35.59
BH01.2788	1.24564585642368	3.10000990193022e-06	0.000120443231376828	up	7.07	4.15	6.6	1.7	3.05	2.21
BH01.2861	2.37605404091152	0.00366110061402572	0.0397696911007889	up	0.43	0.48	0.15	0.12	0.03	0.05
BH01.2862	6.00860890697574	0.0001693213575318	0.00357519210903269	up	1.85	0.81	5.43	0.12	0	0
BH01.2864	1.51322719200295	6.61978912403769e-14	1.10935934447006e-11	up	128.44	120.31	206.84	48.37	60.96	40.46
BH01.2867	1.30001698347219	3.36488948004725e-07	1.7160957060672e-05	up	10.65	8.41	16.33	6.06	3.93	3.62
BH01.2950	-1.61604	0.000780635908769217	0.012017254414181	down	0.37	0.39	0.31	0.77	1.32	0.98
BH01.3063	-5.32767	0.000162713253055625	0.00346049920835892	down	0	0	0.07	0.76	1.52	0.88
BH01.3123	2.33651485892061	3.64028611415204e-16	8.30926687332049e-14	up	8.42	4.82	8.11	2.05	1.02	0.95
BH01.3145	5.08791557275993	3.86992117253495e-05	0.00104880013107861	up	0.21	0.27	0.48	0	0.02	0
BH01.3173	9.83975077832794	7.73896602170528e-16	1.72195245649338e-13	up	12.43	9.06	19.11	0	0	0
BH01.3216	1.14903169094607	0.00135495178019151	0.0184644432505975	up	3.03	2.5	3.52	1.21	1.72	0.88
BH01.3238	4.94620828042833	5.46267221383596e-05	0.00139816950099515	up	0.7	0.39	0.78	0.06	0	0
BH01.3256	4.50225486883199	0.00412851224098144	0.043603808183768	up	0.14	0.09	0.06	0	0.01	0
BH01.3280	1.07523419950021	1.62127005528657e-07	8.83291944935755e-06	up	137.77	96.54	166.21	51.6	77.07	48.8
BH01.3283	2.4626047722705	1.43739231425904e-10	1.40794918125058e-08	up	4.2	2.51	4.62	0.45	0.57	0.89
BH01.3387	-1.05472	9.62103162187153e-06	0.000323897870672491	down	3.84	2.66	1.99	6.52	5.42	4.71
BH01.3416	-7.42046	1.11065514125873e-08	7.79017929278113e-07	down	0	0	0	0.53	0.33	0.57
BH01.3424	1.16695260068484	4.61026129227797e-08	2.8029965211696e-06	up	50.74	40.76	79.45	23.68	28.31	19.33
BH01.3426	3.19946466724485	6.11604672913568e-26	3.55913594052867e-23	up	10.57	14.6	11.74	1.01	1.56	1.21
BH01.3427	1.72557286702914	2.81897818721203e-28	2.01732174164865e-25	up	46.92	50.8	40.08	13.77	13.99	11.78
BH01.3442	2.1572614612417	0.00156654555554085	0.0207550629069855	up	0.51	0.51	0.52	0.15	0.09	0.1
BH01.3462	-1.78345	0.000539430536478198	0.00899152769585755	down	1.36	1.1	0.31	2.31	1.98	4.65
BH01.3465	-1.05867	0.00146861613008207	0.0196692048013723	down	3.38	4.21	4.47	4.88	6.5	12.11
BH01.3468	-1.00961	5.12585276416053e-08	3.07760384329802e-06	down	13	12.22	15.15	20.72	28.87	26.54
BH01.3471	-1.76764	0.00280564638307805	0.0325609927377342	down	4.28	0.58	1.09	9.72	3.82	5.13
BH01.3472	-1.40573	1.56949491592982e-28	1.15436351066638e-25	down	11.47	9.91	10.42	26.95	27.22	25.25
BH01.3473	1.44403106397307	3.00132461263061e-05	0.000847273294360006	up	8.31	4.97	5.61	1.21	3.09	2.1
BH01.3476	-1.31689	6.88483223213409e-12	8.49867542389028e-10	down	64.9	53.92	36	120.81	118.8	124.8
BH01.3479	2.88939193064135	5.81391088589422e-09	4.27020062237745e-07	up	5.18	4.08	6.99	0.56	1.05	0.41
BH01.3481	-2.88544	0.00136387264301968	0.0185716738708537	down	0.1	0.07	0.08	0.5	0.47	0.81
BH01.3482	-1.72548	7.2762617678808e-28	4.87749010354298e-25	down	9.77	8.87	8.33	31.06	24.69	28.65
BH01.3532	-1.55128	1.48038945746508e-10	1.44641151493581e-08	down	7.04	7.12	4.86	21.1	15.25	16.74
BH01.3540	7.45676872720361	1.05047058981498e-08	7.42706549455839e-07	up	1.33	0.82	0.88	0	0	0
BH01.3591	7.40282108021904	2.06188937798487e-08	1.35135413243275e-06	up	4.59	1.89	3.08	0	0	0
BH01.3607	7.85896539351362	1.60116493299076e-09	1.32073660734359e-07	up	0.7	0.44	1.26	0	0	0
BH01.3608	7.34782464645734	6.7304459707034e-08	3.9080865879887e-06	up	1.61	0.39	0.72	0	0	0
BH01.3635	-2.95424	2.47172298822013e-15	5.13304166918374e-13	down	2.11	2.53	0.59	15.74	11.93	11.36
BH01.3669	1.01918249314754	0.000160970748875716	0.00343170973327795	up	12.09	9.78	14.34	6.83	5.82	4.24
BH01.3672	1.41443849470044	1.74624726263636e-05	0.000537641104884716	up	4.26	2.5	2.05	1.52	0.93	0.69
BH01.3725	1.06063726426212	3.21631798765278e-09	2.51214358929411e-07	up	16.13	17	20.87	7.77	8.29	8.32
BH01.3770	2.52292127039784	6.56877028446998e-12	8.14650583570006e-10	up	1.38	0.89	1.28	0.15	0.18	0.24
BH01.3773	1.92243808430556	1.19707260213288e-18	3.6224100982028e-16	up	19.58	17.1	21.83	6.73	3.19	4.78
BH01.3774	2.44827421720791	1.25817089573317e-65	2.22092326514819e-61	up	122.79	103.32	120.36	23.96	15.94	20.2
BH01.3775	2.45452690484104	5.90650397423775e-34	6.65499626510073e-31	up	99.47	83.29	98.06	21.95	10.48	16.3
BH01.3777	1.89654876161195	5.48514304653859e-06	0.000199089263312198	up	6.99	8.38	8.63	1.65	2.03	2.39
BH01.3778	2.03094547069977	3.65327944559218e-20	1.25625367740766e-17	up	11.66	8.34	10.04	3.47	1.75	1.8
BH01.3779	2.66465421364316	3.18025663943876e-26	1.93578931721976e-23	up	23.18	18.1	22.92	3.7	1.68	4.17
BH01.3780	2.32213365953536	1.21477939974152e-15	2.62570848541681e-13	up	4.97	4.2	4.43	1.31	0.67	0.63
BH01.3781	2.2094192030052	1.92158975592555e-06	7.93138792788724e-05	up	1.7	1.44	1.29	0.49	0.15	0.29
BH01.3782	2.31976861109295	1.10919831285915e-12	1.56636548948718e-10	up	3.59	2.69	3.66	0.85	0.36	0.69
BH01.3783	2.45690615033559	7.58198299342907e-48	2.36183230235312e-44	up	16.4	18.1	19.36	3.29	2.86	3.14
BH01.3801	-1.10718	1.43089263417656e-05	0.000454828033226014	down	2.99	4.32	2.47	6	6.63	7.43
BH01.4072	-1.09863	0.00349055768815343	0.0383418321787707	down	1.45	1.69	1.02	2.67	3.23	2.56
BH01.4133	1.38872623551204	3.65509063909848e-07	1.83816695046628e-05	up	3.45	2.32	3.28	1.12	1.33	0.79
BH01.4222	1.59531058410552	3.63573760901845e-05	0.000998103270208299	up	1.09	0.58	1.25	0.46	0.27	0.17
BH01.4277	-1.38604	3.4621852310588e-06	0.000132761391090478	down	2.48	3.64	4.27	6.7	9.51	9.46
BH01.4280	-1.16171	3.9402732285645e-05	0.00106459749536664	down	9.84	7.57	10.23	11.24	22.52	23.5
BH01.4296	-1.41248	1.85171326178022e-05	0.000562954552794745	down	0.85	1.07	0.75	2.32	1.91	2.55
BH01.4306	1.91975188633804	4.06058331647282e-60	4.3006450021427e-56	up	133.05	106.89	142.72	32.64	32.39	30.07
BH01.4326	1.5068231418943	6.83026977161578e-10	5.94907509910666e-08	up	27.04	25.45	51.7	11.97	14.13	8.33
BH01.4419	-1.72024	3.67914634645483e-23	1.66523823865694e-20	down	12.82	11.66	9.32	34.89	38.12	32.13
BH01.4421	-1.20763	7.14395672485797e-05	0.00175227129375442	down	4.82	1.94	2.46	6.08	6.6	6.96
BH01.4423	-5.22671	2.90401389138009e-05	0.000824298363214277	down	0.1	0	0	2.13	0.59	0.43
BH01.4451	-1.57633	0.000143882110089991	0.00313367659405171	down	1.04	0.75	0.84	2.28	2.23	2.81
BH01.4504	-7.28762	9.2351857376962e-09	6.58221394246891e-07	down	0.02	0	0	1.45	0.56	0.76
BH01.4505	-8.11367	9.18117513201652e-11	9.34996750559744e-09	down	0	0	0	1.03	0.72	0.72
BH01.4506	-5.56091	0.000357767707674418	0.00647946194514586	down	0	0	0	0.29	0.13	0.16
BH01.4507	-7.05377	8.66479065077295e-08	4.91276931158814e-06	down	0	0	0	1.54	1.49	1.54
BH01.4508	-4.02691	1.28783839227768e-15	2.77230771957141e-13	down	0.05	0.17	0.08	1.74	1.47	1.69
BH01.4509	-1.46442	1.14822274098456e-08	8.03240204380165e-07	down	0.65	0.8	1.01	3	1.6	1.88
BH01.4510	-9.24739	2.76146427689089e-14	5.00808569339157e-12	down	0	0	0	2.01	2.31	1.9
BH01.4520	-4.69676	3.05901905059955e-07	1.57888316611647e-05	down	0	0.07	0	0.86	0.67	0.42
BH01.4523	-8.50888	1.00852819408968e-11	1.20558959472264e-09	down	0	0	0	3.4	1.56	2.33
BH01.4524	-7.9908	4.97659163248998e-14	8.58437741010225e-12	down	0	0.04	0	5.62	3.3	3.49
BH01.4525	-2.9089	6.71205370432194e-53	3.55443515966072e-49	down	1.53	2.03	1.37	13.99	10.77	10.82
BH01.4526	-2.92541	3.07030850867366e-31	2.95620467973313e-28	down	1.25	2.19	1.25	15.13	10.01	9.35
BH01.4527	-2.49536	3.58143501314291e-32	3.57846174633954e-29	down	2.55	3.12	1.96	16.58	12.41	12.18
BH01.4528	-2.7046	1.89009494109651e-41	3.98840014141844e-38	down	4.66	6.75	4.1	34.11	31.61	31.06
BH01.4535	1.71729847643077	0.00183962229873459	0.0234772352789742	up	1.47	3.36	1.69	0.69	0.5	0.73
BH01.4536	1.11216207932095	0.000384591338748386	0.00685968977256974	up	6.55	6.07	4.3	2.83	2.55	2.06
BH01.4607	1.10944208467306	1.71306648861239e-07	9.27578210336989e-06	up	15.01	13.71	19.55	8.66	5.26	7.27
BH01.4610	1.36935000523523	4.99429350152079e-07	2.41532243531082e-05	up	9.37	11.51	9.41	2.55	3.83	4.64
BH01.5080	-1.73558	4.19286748907903e-22	1.73466789649741e-19	down	3.96	4.24	4.2	15.1	12.65	11.58
BH01.5229	-1.73364	1.77709430679703e-16	4.22008099151316e-14	down	4.06	3.15	3.13	10.23	10.16	11.8
BH01.5299	1.03556017575469	2.07226158624726e-05	0.000619292802264728	up	2.05	1.47	2.85	1.03	1.06	0.82
BH02.70	1.11264093385149	0.0021704156261808	0.0266365075086977	up	6.26	6.14	12.91	6.28	2.33	2.62
BH02.98	-1.39917	1.40772487808665e-06	6.04602422092104e-05	down	0.56	0.93	0.65	2.19	1.51	1.73
BH02.110	6.92551806475687	3.55196759237045e-07	1.79311721469561e-05	up	0.85	1.47	1	0	0	0
BH02.266	-5.49664	0.000595048641064266	0.00971075372456064	down	0	0	0	0.19	0.52	0.2
BH02.317	-6.93237	1.34231831680555e-06	5.8000110209485e-05	down	0	0	0	0.48	3.47	2.1
BH02.329	-8.49075	2.90781400350276e-08	1.85604657398474e-06	down	0	0	0.05	1.73	10.39	5.97
BH02.335	1.16727018373798	3.66344830781356e-06	0.000139368942951562	up	10.08	10.38	7.65	4.45	3.31	4.15
BH02.346	1.74110818893206	6.51264553442172e-37	9.19473234192168e-34	up	68.77	74.34	63.96	22.52	19.42	16.98
BH02.349	-1.93309	9.12444492412183e-13	1.31302746033097e-10	down	1.59	0.73	1.33	4.9	3.67	4.36
BH02.378	-2.78174	1.23200977914577e-21	4.79722866650318e-19	down	0.58	0.5	0.37	3.04	3.54	2.78
BH02.387	7.37637549889948	2.0419417349501e-08	1.34160132153868e-06	up	0.82	0.77	0.47	0	0	0
BH02.389	6.45806055271994	1.51458641515652e-05	0.000477419275006124	up	1.37	0.38	0.26	0	0	0
BH02.392	6.76780670627284	1.69296105461821e-06	7.10699524926257e-05	up	0.7	0.27	0.2	0	0	0
BH02.393	6.49617892706179	4.89939854024707e-09	3.66458402679836e-07	up	7.75	8.78	2.24	0.14	0	0.07
BH02.397	5.01181336037392	1.18317588613484e-22	5.17820348976501e-20	up	2.13	1.58	1.26	0.09	0.05	0.01
BH02.399	2.07281095140483	6.06600709782802e-10	5.33607096133855e-08	up	1.93	1.57	1.31	0.49	0.31	0.29
BH02.400	3.40952799692065	0.000320560334291056	0.00592309597443027	up	1.01	1.93	0.58	0.23	0	0.11
BH02.401	1.63774160871684	1.5705076472764e-11	1.81193470521066e-09	up	14.1	15.16	10.13	4.3	4.42	3.32
BH02.403	1.09177059695698	5.43579691638468e-07	2.60034382569166e-05	up	13.9	15.21	17.4	6.06	6.34	8.14
BH02.414	5.06251202578195	0.0030098519607514	0.0343512328520584	up	0.19	0.17	0.18	0	0	0
BH02.422	5.63664908950303	0.00035591976388248	0.00644819945814595	up	0.13	0.25	0.34	0	0	0
BH02.501	1.1611967016824	3.36699040449397e-07	1.7160957060672e-05	up	21.07	21.26	17.76	7.93	10.24	7.18
BH02.502	1.0815619178524	6.07553636827736e-12	7.61809079016423e-10	up	31.86	38.17	34.45	14.95	16.36	15.41
BH02.506	1.27223641524336	8.86330962392797e-05	0.00209351215184982	up	4.18	5.06	5.32	1.18	2.83	1.62
BH02.520	1.04657237401984	0.00128535154680402	0.0177876409230194	up	2.38	2.29	3.2	0.87	1.98	0.72
BH02.540	-7.58902	3.41830027314625e-09	2.65035884721424e-07	down	0	0	0	1.37	0.83	0.9
BH02.628	3.20725293150893	1.70034060771536e-06	7.1167110509039e-05	up	0.63	1.27	0.81	0.05	0.19	0.04
BH02.664	1.52819333156552	4.00076925639176e-11	4.35040527189902e-09	up	11.25	8.86	15.94	3.75	4.61	3.33
BH02.668	1.50040613803982	0.00455941199880003	0.0471210425075048	up	1.33	2.49	1.61	0.7	0.39	0.77
BH02.749	8.28616820328972	3.59559700895601e-11	3.95038247315922e-09	up	0.93	0.62	0.93	0	0	0
BH02.767	1.34331493084549	4.92708885428969e-20	1.65138555296054e-17	up	15.19	14.46	14.41	5.82	5.1	5.5
BH02.768	1.99922255839858	5.89360173431887e-11	6.19363433147601e-09	up	5.69	3.35	4.32	1.15	1.08	0.89
BH02.795	-5.56503	0.000544035457098748	0.00905403572159688	down	0	0	0	0.17	0.06	0.04
BH02.798	1.62406637637451	6.66441440674359e-05	0.00164907861517859	up	20.73	25.62	11.22	3.58	4	10.01
BH02.836	-2.37579	0.00253827642872969	0.0301248244195001	down	0.02	0.1	0.05	0.32	0.26	0.33
BH02.854	-1.08665	1.84723325868099e-05	0.000562711072519564	down	2.56	2.15	1.55	5.4	3.92	3.35
BH02.855	-6.31143	9.6197342133238e-06	0.000323897870672491	down	0	0	0	0.54	0.25	0.57
BH02.876	1.06301187350018	1.66180986192502e-08	1.12391830201918e-06	up	33.83	23.54	25.21	15.28	11.05	11.05
BH02.886	-2.13208	7.49164139620013e-18	2.08381724149066e-15	down	1.78	2.11	2.41	7.66	8.64	9.8
BH02.896	-3.73505	4.76169908729199e-24	2.35664053146387e-21	down	0.31	0.31	0.34	4.78	3.5	3.79
BH02.913	-1.14332	2.67040531493011e-09	2.10124790278512e-07	down	3.78	2.37	2.75	6.48	6.32	5.62
BH02.916	1.18886191903218	4.38336025988679e-08	2.68530147169207e-06	up	12.22	9.88	11.83	4.79	5.99	3.22
BH02.928	2.18550408642305	1.04348591045153e-13	1.6950564378488e-11	up	1.77	1.74	1.7	0.3	0.36	0.41
BH02.931	-2.57025	0.000188460058299669	0.00389654944045232	down	0.14	0.03	0.06	0.47	0.27	0.53
BH02.936	-1.53478	9.63960868559893e-08	5.44216543235157e-06	down	11.59	10.61	11.28	19.25	29.89	41.21
BH02.939	-1.64483	0.000791451163311414	0.0121407565711422	down	0.47	0.42	0.6	1.73	1.06	1.64
BH02.944	-2.68169	1.0425665287119e-27	6.73294549932529e-25	down	26.54	19.71	11.99	96.08	122.3	131.68
BH02.946	-1.44231	4.74853860223251e-11	5.09035648218269e-09	down	2.34	3.17	2.93	6.07	7.53	8.08
BH02.975	-1.93773	7.28401738524497e-05	0.00178332142696733	down	0.45	0.38	0.37	2.35	1.14	0.89
BH02.1006	-1.35681	2.05657943068086e-15	4.30557396300378e-13	down	5.85	6.09	5.64	13.14	13.58	15.76
BH02.1084	-1.3554	3.28833077233074e-12	4.29967516986535e-10	down	25.32	22.71	21.33	42.48	56.33	67.31
BH02.1088	1.38303226953155	0.00394135043323215	0.0420209691045383	up	1.24	0.97	1.38	0.26	0.35	0.65
BH02.1141	1.72776719877397	1.6351214327881e-14	3.04892572516644e-12	up	16.58	11.83	14.37	4.79	3.28	4.13
BH02.1150	-1.31624	5.1066547152136e-05	0.0013255201388087	down	1.78	0.81	0.95	4.26	2.43	1.66
BH02.1241	4.38198382516569	9.74964736843731e-16	2.13348068612796e-13	up	3.14	1.7	0.93	0.12	0.06	0.09
BH02.1245	6.41594821118522	1.39504654907302e-05	0.000445036656944043	up	0.63	0.39	0.12	0	0	0
BH02.1271	-5.30695	0.00184579749964838	0.0235249223565294	down	0	0	0	2.01	0.22	0.89
BH02.1494	1.01709186513168	9.10642918728153e-11	9.29676911688474e-09	up	25.16	26.04	27.72	10.73	12.77	13.18
BH02.1511	1.11280196409063	0.000150194378059133	0.00324211795491605	up	5.39	3.95	6.45	1.7	1.71	3.37
BH02.1531	1.23200391246634	7.96317266502265e-05	0.00191593717241681	up	2.28	1.56	2.77	0.73	0.73	1.15
BH02.1555	1.00682391045213	3.81155932426848e-06	0.000144278009704047	up	10.35	7.28	13.71	4.59	5.23	4.73
BH02.1577	1.26299340475766	0.000198041598681884	0.00404922428563623	up	4.16	3.6	3.83	0.86	1.69	1.92
BH02.1610	1.05500120831556	3.62243584104931e-12	4.67877347313676e-10	up	8.49	8.13	8.29	3.54	3.83	3.93
BH02.1626	-2.02023	0.000177541407260271	0.00372204384911913	down	0.39	0.09	0.26	1.64	0.8	0.39
BH02.1713	-5.50476	1.94272656501452e-06	7.99992441500069e-05	down	0.11	0	0	1.71	0.86	1.48
BH02.1729	1.61297972004051	4.93618356341059e-09	3.68689050471045e-07	up	15.68	21.3	12.96	3.56	6.11	5.74
BH02.1873	-2.50683	3.96551105605193e-22	1.65352443688414e-19	down	1.35	1.57	0.81	8.69	5.94	5.75
BH02.1883	-5.02802	0.00327595413486577	0.0365608908674293	down	0	0	0	0.19	0.51	0.39
BH02.1914	1.40002256585671	1.86726935996337e-05	0.00056634087185693	up	1.66	1.25	2.7	0.63	0.82	0.54
BH02.2035	3.5375101225737	1.85382728435907e-16	4.3631678964675e-14	up	4.11	4.41	4.03	0.39	0.22	0.42
BH02.2038	-2.22507	4.40625264513413e-22	1.79490396212095e-19	down	7.82	9.22	5.66	24.81	37.98	37.44
BH02.2043	2.74153700170968	3.72506617258748e-05	0.00101525787048658	up	1.73	1.02	1.72	0.27	0.26	0.1
BH02.2098	-1.5434	1.42631267119568e-14	2.67843311403682e-12	down	3.68	3.64	4.08	11.58	10.75	9.12
BH02.2124	6.24107116748938	3.81485344636098e-05	0.0010359968159256	up	3.85	2.23	2.01	0	0.1	0
BH02.2125	2.33374054532922	8.35627710071372e-28	5.46314827339995e-25	up	8.17	6.29	6.82	1.86	1.06	1.11
BH02.2127	1.03287947317966	5.14042061365645e-05	0.0013317813797299	up	11.07	8.15	9.41	6.11	3.86	3.34
BH02.2269	-2.88435	0.000363112159381074	0.00654937585564855	down	0.08	0.16	0.07	1.3	0.64	0.35
BH02.2273	-1.41011	7.82531313393788e-08	4.48481907273609e-06	down	9.58	6.13	5.9	28.19	14.8	11.85
BH02.2283	-2.91879	1.05780085936605e-49	4.00120730775632e-46	down	2.87	4.12	3.41	28.54	27.15	19.69
BH02.2341	-1.2382	1.89425178144665e-05	0.000574195748931248	down	2.71	1.96	1.62	4.62	5.28	3.99
BH02.2500	1.28150230926589	3.63059967996039e-09	2.80674506061288e-07	up	16.16	12.7	24.78	8.91	6.4	5.53
BH02.2506	-1.10235	0.00221876961947181	0.027085561080855	down	0.81	0.64	0.94	1.41	1.58	1.81
BH02.2550	1.03861910213159	0.00173551617681866	0.0224673096746172	up	2.47	2.31	5.5	2.06	1.07	1.59
BH02.2561	-1.27234	4.07245024925649e-08	2.51352768531033e-06	down	54.05	76.45	40.58	123.6	118.64	151.47
BH02.2580	1.37821218611818	1.05962928386147e-14	2.02576636664866e-12	up	66.35	75.94	69.67	20.73	26.94	29.06
BH02.2594	1.24246723072568	0.00188449833183763	0.0238916671440731	up	1.63	1.36	1.54	0.25	0.59	0.91
BH02.2604	1.16334662743923	0.000243777675190495	0.00478129280273623	up	5.53	5.25	8.14	2.66	2.41	2.88
BH02.2635	-1.1001	0.000253051600049098	0.00490505143931186	down	2.94	2.94	6.83	6.88	9.2	9.32
BH02.2639	1.93578985297425	7.79620534969976e-10	6.7240366530733e-08	up	2.21	1.54	1.54	0.68	0.32	0.32
BH02.2650	1.22276987123993	6.8107384391942e-21	2.48737561921357e-18	up	100.31	80.61	107.75	36.51	38.87	40.58
BH02.2655	-3.09928	3.7938857065795e-05	0.0010313604285299	down	0.14	0.07	0.04	1.2	0.68	0.19
BH02.2719	-2.69401	3.64174340639169e-43	8.3848766882121e-40	down	1.04	1.13	1.09	6.59	6.75	6.65
BH02.2728	1.10856475107682	8.00080026074024e-06	0.00027619972529841	up	5.37	4.5	7.81	3.38	2.53	1.86
BH02.2751	1.00233544751714	5.08572469147313e-08	3.06045041774603e-06	up	28.86	22.96	41.55	15.16	14.07	14.47
BH02.2798	-2.08122	4.6463909017661e-07	2.2719693129633e-05	down	1.29	3.52	2.5	15.06	8.25	7.14
BH02.2821	-1.70212	0.00158180316848986	0.020899692762113	down	0.18	0.28	0.34	1.3	0.69	0.51
BH02.2825	-2.81912	1.38744748490715e-39	2.44912230035809e-36	down	0.69	0.62	0.73	3.7	5.31	4.46
BH02.2883	-1.49986	0.00128965986949758	0.0178269976635641	down	0.1	0.45	0.3	0.91	0.75	0.68
BH02.2893	-1.25203	1.62357467130919e-06	6.84538378135744e-05	down	3.23	3.37	3.11	7.65	9.13	5.2
BH02.2901	2.29826751292272	1.27594892463313e-29	9.79263061635828e-27	up	6	5.21	5.12	1.07	1.06	1.01
BH02.2916	-1.00866	4.05525697221105e-09	3.07665026103737e-07	down	6.9	7.55	5.64	12.85	13.19	12.32
BH02.2927	-3.68386	0.00234881018023987	0.0283011585676411	down	0.07	0	0.12	1.31	0.75	0.21
BH02.2940	1.26525059474216	7.53409605151907e-05	0.001834370531054	up	5.19	3.17	3.78	2.58	0.93	1.31
BH02.2945	3.53362403404846	8.16637963266884e-12	1.00106203663799e-09	up	22.32	10.38	7.93	1.58	0.8	0.95
BH02.2946	3.96512341134484	1.76734509837115e-12	2.40427682062724e-10	up	11.77	5.67	4.26	0.64	0.44	0.24
BH02.2998	1.42523258361591	6.91835051990557e-10	6.01589770331888e-08	up	5.47	6.62	4.75	1.99	2.03	1.93
BH02.3118	-1.4889	0.000873122394827203	0.0131355311194515	down	0.53	0.64	1.04	2.43	1.74	1.73
BH02.3131	1.56950396536884	1.07081750987314e-14	2.03979180046194e-12	up	21.04	13.5	25.06	5.56	7.03	6.12
BH02.3199	1.66986108029526	1.22923270541617e-08	8.55390895506157e-07	up	1.81	1.65	2.95	0.67	0.62	0.6
BH02.3233	2.22604514900774	6.34081846681142e-46	1.86546879293592e-42	up	11.08	11.31	13.11	2.23	2.68	2.23
BH02.3265	1.33061060064618	2.16871271381432e-14	4.00161499905056e-12	up	9.61	8.07	11.81	4.44	3.32	3.33
BH02.3274	1.53449212501547	2.33595292655977e-12	3.12380614088129e-10	up	16.08	15.87	12.55	3.75	5.75	4.93
BH02.3304	1.17883909642127	2.90905403808318e-08	1.85604657398474e-06	up	75.72	63.34	99.68	28.21	44.01	26.42
BH02.3428	-1.21363	5.91222216372235e-12	7.43676097154586e-10	down	2.49	2.63	2.49	6	5.49	5.26
BH02.3520	1.08792296754696	4.15606557261306e-14	7.33628694877657e-12	up	62.91	72.08	62.68	28.59	28.35	31.07
BH02.3669	1.3461580970724	5.2638504215936e-06	0.000192110587819373	up	12.1	10.59	17.95	4.42	7.5	3.04
BH02.3736	1.01508306535833	3.99587788461392e-10	3.61101892931083e-08	up	17.72	15.28	17.4	6.62	7.92	8.82
BH02.3759	1.13705407854223	0.000899947792747825	0.013436040403934	up	1.4	1.93	2.46	0.81	0.76	0.92
BH02.3821	-1.94048	2.94277600398291e-05	0.00083417785305098	down	1.81	0.45	0.65	4.65	2.49	3.11
BH02.3960	1.12198718826923	7.03052132529988e-06	0.000246235639750384	up	2.13	1.8	2.84	1	0.88	1.04
BH02.3989	1.0150370335275	3.5058007295238e-05	0.000968456877583007	up	7.88	9.05	11.67	4.3	3.87	5.19
BH02.4090	1.51807409211323	0.00173111488276609	0.0224303693985224	up	1.1	1.56	2.72	0.65	0.89	0.24
BH02.4108	-1.02286	1.63973098541905e-05	0.000509886048525258	down	3.47	4.6	4.94	8.48	8.99	7.65
BH02.4172	1.91211219604444	6.01182811371061e-08	3.52951629256828e-06	up	3.98	4.28	2.51	1.33	1.07	0.36
BH02.4253	1.22407278669875	0.000834948198141909	0.0126692025159894	up	1.33	0.99	2.63	0.63	0.63	0.72
BH02.4255	1.19809085767527	0.00252207536306095	0.0299661258528732	up	1.06	1.09	0.56	0.36	0.4	0.35
BH02.4329	-2.88283	1.20622091541159e-51	5.32305289971136e-48	down	3.97	5.87	4.75	33.98	36.08	32.85
BH02.4388	1.21173873110493	7.21012042570215e-23	3.18182614386236e-20	up	29.15	25.95	26.93	13.29	10.26	10.04
BH02.4437	-1.34028	7.98501976730056e-08	4.57140223564507e-06	down	7.44	5.85	3.07	15.26	12.43	11.7
BH02.4469	1.26722279726884	1.18104608683804e-09	1.00069562519353e-07	up	10.5	11.76	8.93	3.49	4.05	4.68
BH02.4471	-1.38439	0.00435357257970696	0.0454293809845398	down	0.31	0.25	0.19	0.47	0.58	0.79
BH02.4530	1.09987577504733	0.000435496436121528	0.00755715660462174	up	4	3	2.74	1.5	1.68	1.08
BH02.4557	-1.21468	5.30457398666266e-11	5.60696646781851e-09	down	25.73	18.18	18.98	45.63	37.1	54.17
BH02.4597	-1.24764	3.14793421284862e-10	2.91437070237083e-08	down	19.79	20	13.67	35.78	38.77	45.29
BH02.4657	2.38053372172823	5.86055896537193e-05	0.00148139265188657	up	1.18	1.2	1.38	0.35	0.27	0.07
BH02.4667	2.90795907475475	1.81089438085261e-08	1.21082983374281e-06	up	1.16	1.51	1.25	0.16	0.14	0.2
BH02.4695	2.08760729272484	9.80495656377632e-12	1.17473140224285e-09	up	3.44	4.1	2.93	1.17	0.71	0.49
BH02.4706	5.15242921966504	0.00264454232070994	0.0311417351869059	up	0.45	0.49	0.18	0	0	0
BH02.4737	1.17528712750834	1.15050920517168e-16	2.80766661147794e-14	up	14.6	11.21	14.86	6.81	5.32	4.87
BH03.24	1.03728079954238	2.00954095475992e-05	0.000604220645266112	up	17.18	18.77	34.27	13.94	8.71	9.77
BH03.157	2.32058094027791	1.1551390985641e-24	5.99721040230983e-22	up	8.9	6.65	9.25	1.98	1.23	1.5
BH03.160	8.38136303416802	0.000184756655250779	0.00383406452795092	up	16.47	1.31	1.05	0	0	0
BH03.306	-6.01466	4.64393711836503e-05	0.00122624174376183	down	0	0	0	0.15	0.24	0.35
BH03.411	-1.76416	6.87969932930167e-13	1.01200377134028e-10	down	1.53	1.97	1.02	5.44	4.68	4.63
BH03.499	1.00806287221722	1.10672621142974e-05	0.000365841406070372	up	6.04	6.27	5.98	2.77	2.74	3.08
BH03.572	1.63865151609648	9.58488282169413e-18	2.57653327261743e-15	up	17.19	17.76	17.53	7.18	4.57	4.37
BH03.580	2.10735	1.1731753879622e-05	0.000383734872420791	up	0.4	0.76	0.8	0.13	0.16	0.14
BH03.588	3.6890488275024	3.00526492393382e-30	2.48666889549749e-27	up	1.38	1.29	1.14	0.12	0.05	0.12
BH03.615	1.25445807697387	5.40873753929668e-23	2.42733139941521e-20	up	14.74	14.28	15.29	6.09	5.62	5.84
BH03.729	5.13630953050037	0.00289868379603201	0.0333411596660884	up	0.39	0.57	0.19	0	0	0
BH03.820	1.41382168084824	3.41031281557059e-28	2.37627007185995e-25	up	128.48	146.6	163.81	56.82	48.68	50.51
BH03.915	6.74935166731155	7.87601407102244e-07	3.63628771704502e-05	up	0.34	0.38	0.31	0	0	0
BH03.958	1.91367127460757	6.19045197572189e-10	5.41853842688146e-08	up	2.51	2.09	2.41	0.82	0.56	0.4
BH03.974	-1.85655	8.76686345002283e-05	0.00207443262224937	down	1.06	2.63	1.62	3.92	9.06	5.43
BH03.1130	2.99971321808258	0.00299505275178282	0.0342192046436701	up	0.86	1.11	1.01	0.23	0	0.14
BH03.1343	1.00177982151862	1.090645492484e-05	0.0003612021432144	up	7.96	9.92	6.79	4.69	2.89	4.22
BH03.1393	-1.25032	0.000100150099179448	0.00231192181872138	down	2.46	1.52	1.82	4.53	4.61	3.77
BH03.1481	-1.84566	0.000124339192213512	0.00276892609876313	down	0.18	0.27	0.33	0.85	0.83	0.99
BH03.1490	-1.31045	0.000431846082530811	0.00750782703430781	down	5.25	5.99	3.43	8.89	13.5	11.96
BH03.1599	-1.39387	5.08255074997819e-07	2.45128923056325e-05	down	1.14	1.23	2.43	4.42	3.85	3.64
BH03.1647	-1.53129	0.00299838116637318	0.0342424569865124	down	0.43	0.73	1.63	2.22	1.95	3.41
BH03.1656	-1.02086	2.63471254135978e-12	3.50562405377509e-10	down	29.1	34.08	32.62	59.95	61.07	63.04
BH03.1661	4.57954595241497	7.86959262156531e-20	2.6210197916202e-17	up	1.8	0.99	1.43	0.04	0.01	0.12
BH03.1711	-1.37874	0.000742546351232308	0.0115416156665272	down	1.74	2.27	5.43	11.86	5.64	5.97
BH03.1747	-2.58759	0.00181764899383662	0.0232894798252147	down	0	0.32	0.1	1.57	0.57	0.51
BH03.1865	1.49218052039123	0.0022516904685187	0.0273927223640882	up	1.59	0.97	3.33	1.26	0.4	0.35
BH03.1868	-1.30531	0.00363306097791794	0.0395380964131981	down	0.99	0.66	0.55	3.14	1.4	0.7
BH03.1871	-6.35658	1.04692994305711e-06	4.67858414046686e-05	down	0	0.03	0	1.36	0.72	0.93
BH03.1964	-1.18769	1.74007026284887e-09	1.41764862829884e-07	down	1.77	1.79	1.78	4.08	3.94	3.52
BH03.1984	-1.38843	0.000148946156910458	0.00321828831353126	down	0.21	0.33	0.41	0.97	0.69	0.73
BH03.2015	1.08243144168968	1.30861895096862e-08	9.07057921040503e-07	up	12.45	13.83	11.2	4.72	5.6	6.37
BH03.2073	-2.19387	0.000162446620940026	0.00345760581129423	down	0.29	0.17	0.31	1.32	1.17	0.79
BH03.2080	-1.13816	9.56593990978186e-05	0.00222865778206075	down	4.61	3.08	2.36	6.14	6.42	8.06
BH03.2096	-1.37337	5.20105138296332e-05	0.00134458959361739	down	0.7	0.28	0.35	1.52	0.92	0.77
BH03.2105	3.03205541394444	0.00270067489132859	0.0316689414404776	up	0.67	0.21	0.92	0.08	0.13	0
BH03.2125	6.41726930509675	5.93834733676421e-06	0.000213780504123511	up	0.46	0.47	0.75	0	0	0
BH03.2136	1.50912124288838	3.32476708197228e-07	1.70132292931676e-05	up	2.41	2.8	1.54	0.72	0.71	0.81
BH03.2140	-1.35676	1.61328992695566e-06	6.81286932789984e-05	down	1.59	1.4	1.82	3.38	4.36	3.82
BH03.2164	-2.10653	1.16600824508988e-23	5.56280474116936e-21	down	1.16	1.09	1.18	4.1	4.8	4.97
BH03.2165	-1.43855	0.000197229010236791	0.00403728622578258	down	0.93	1.13	1.84	2.3	3.66	3.96
BH03.2167	-1.03727	1.12359557037535e-15	2.4385707797048e-13	down	43.45	42.5	43.51	77.17	90.53	82.57
BH03.2175	1.10505270604529	0.00265715076466758	0.0312624029979419	up	2.22	1.56	4.05	1.39	1.08	0.96
BH03.2201	1.05807516649404	1.44167316750333e-06	6.14201482367711e-05	up	43.89	33.36	57.57	19.12	26.71	14.81
BH03.2241	1.07523951056465	1.48504501464976e-05	0.00046922460498683	up	3.65	2.74	5.13	1.95	1.94	1.26
BH03.2275	1.33599911608967	0.00112288162563822	0.0159844814741811	up	1.33	1.24	1.36	0.59	0.63	0.26
BH03.2337	2.06608952546661	4.30665710717904e-41	8.44679013954716e-38	up	163.33	146.17	126.94	28.66	35.59	33.82
BH03.2416	1.23264092616269	7.5490265005388e-09	5.46128753227504e-07	up	21.43	23.1	40.14	10.42	12.6	10.76
BH03.2433	1.19320489699358	0.000374226425452852	0.00670190550770417	up	2.83	2.25	4.3	0.84	1.61	1.34
BH03.2466	1.14043215298918	0.00141389667046623	0.0191103399900994	up	0.73	0.54	0.81	0.35	0.25	0.29
BH03.2489	-1.02116	9.04487867000557e-06	0.000307828145789727	down	3.95	6.02	4.76	8.26	9.51	10.64
BH03.2515	1.00797062378309	3.24689056800552e-12	4.25599843859654e-10	up	20.35	20.13	25.1	9.45	10.16	11.02
BH03.2556	-1.4069	8.71640530140016e-05	0.00206618603017434	down	0.68	1.09	0.6	2.15	2.27	1.65
BH03.2615	1.53349880372468	3.35157255356079e-08	2.11041469852991e-06	up	2.56	1.64	2.38	0.68	0.69	0.74
BH03.2809	1.92961026663909	5.69285775344182e-06	0.000205922797261793	up	1.53	1.53	1.98	0.35	0.71	0.18
BH03.2885	-2.0318	1.04207051024499e-06	4.66474099243736e-05	down	0.67	0.36	0.57	2.22	2.25	1.61
BH03.2887	-1.49258	1.76184701195572e-15	3.73201481460509e-13	down	2.16	1.76	1.97	6.18	4.8	4.69
BH03.2918	-1.12767	1.03298655827337e-07	5.78254082240216e-06	down	70.96	109.69	62.05	179.85	148.45	178.99
BH03.2990	-4.41636	0.000592342339229712	0.0096755339038398	down	0.05	0	0	0.39	0.14	0.31
BH03.3012	5.43235527074525	0.000919790647240226	0.0136674840100345	up	0.09	0.04	0.14	0	0	0
BH03.3110	3.05762574412119	9.22615192547655e-12	1.11293872748414e-09	up	1.55	2.95	1.78	0.15	0.21	0.36
BH03.3153	1.23166275319247	0.00119793052776884	0.0167868772237436	up	1.45	1.58	2.44	0.97	0.9	0.35
BH03.3416	1.23881950542456	0.00441021935860482	0.0458926265188204	up	1.4	0.73	1.76	0.7	0.52	0.33
BH03.3425	1.67119540459922	1.67201354576967e-08	1.12937690471656e-06	up	2.37	1.37	2.09	0.56	0.6	0.55
BH03.3430	1.3561402305104	3.38186972826652e-09	2.62981341160179e-07	up	2.8	2.91	3.68	1.03	1.08	1.34
BH03.3438	1.23302614516273	0.000143039439152664	0.00311860759000984	up	2.9	1.8	1.48	1.12	0.86	0.52
BH03.3440	-1.96667	2.31391880179123e-22	9.8028707254125e-20	down	45.28	70.98	46.39	231.15	167.15	210.46
BH03.3443	2.07212144975921	2.84225265038998e-06	0.000111740409320009	up	1.35	0.8	0.74	0.19	0.21	0.23
BH03.3503	-1.00715	0.00278250863393547	0.0323989725634755	down	0.84	1.36	0.56	1.45	1.76	2.1
BH03.3638	2.25102686152539	0.00115320737038431	0.0163025225590153	up	0.41	0.44	0.17	0.06	0.1	0.05
BH03.3687	-1.14162	3.01232427736264e-05	0.000849870242045903	down	1.09	0.82	0.74	1.94	1.53	1.99
BH03.3831	-1.87494	3.47128209562883e-07	1.75909296321646e-05	down	1.28	1.52	1.1	4.23	3.85	5.48
BH03.3851	-1.092	0.00142216571189336	0.0191831448670439	down	5.68	3.31	3.91	14.74	7.26	4.31
BH03.3869	1.69792022527308	7.21990148811344e-05	0.00176844173545113	up	2.01	1.55	2.09	0.78	0.43	0.45
BH03.3872	1.71273116189197	3.36595020671663e-39	5.74991158538342e-36	up	2253.27	2250.14	2794.51	656.89	752.06	685.59
BH03.3900	-2.44064	4.63060553134566e-31	4.30207625470071e-28	down	1.12	1.13	0.72	4.62	5.62	5.01
BH03.3901	-3.44292	7.22011773054209e-18	2.04464467667693e-15	down	0.07	0.28	0.08	1.28	1.63	1.71
BH03.3902	-1.45753	1.92189068832133e-33	2.07705394470907e-30	down	8.64	7.94	7.25	21.87	20.44	19.57
BH03.3903	-3.10407	0.00170634053800016	0.0221527260432303	down	0	0.04	0.07	0.39	0.2	0.35
BH03.3964	1.09300403455537	0.00141522559079381	0.0191234208691189	up	1.1	1.14	1.6	0.49	0.88	0.33
BH03.4046	1.1347563552174	9.25917836734786e-07	4.20883304395943e-05	up	14.55	12.56	19.82	5.99	7.94	6.06
BH03.4067	-2.18823	0.000782884656485127	0.0120473746502334	down	0.19	0.03	0.11	0.47	0.41	0.46
BH03.4080	1.41129267927713	8.63274936129674e-19	2.65860495414926e-16	up	54.26	68.15	68.39	21.93	22.15	23.79
BH03.4107	1.05039601008729	1.95552319497421e-13	3.09124436755386e-11	up	75.41	69.7	99.03	38.13	39.65	33.2
BH03.4166	-1.50341	2.60283806107512e-06	0.00010354135306602	down	0.85	0.69	0.88	2.06	2.1	2.29
BH03.4169	-1.17235	0.00041902856906887	0.00733176006077047	down	0.94	1.33	1.29	1.89	3.13	2.56
BH03.4383	1.35055154028282	0.00473741497748697	0.0484495210922257	up	0.81	0.55	1.89	0.38	0.29	0.51
BH03.4394	1.11168243051655	4.6564449815646e-07	2.27478505944405e-05	up	14.89	12.01	18.03	6.87	8.34	4.34
BH04.7	-2.34619	0.000254616147386091	0.00492674339118127	down	0.03	0.04	0.03	0.17	0.14	0.15
BH04.43	2.12581862266814	1.75192120095781e-19	5.72683574801986e-17	up	34.42	46.56	30.52	9	8.89	6.52
BH04.86	-1.63493	4.81653399134933e-05	0.00126332032712182	down	0.72	2.17	1.27	4.36	3.63	4.56
BH04.109	1.30733828431097	4.9073432720837e-14	8.4925905332178e-12	up	3.94	3.53	3.97	1.19	1.61	1.52
BH04.117	-5.03444	0.00379000387252451	0.0408598218797654	down	0	0	0	0.71	0.7	0.15
BH04.122	1.29366272347983	1.44943414180973e-09	1.21449737996323e-07	up	3	3.12	4.14	1.51	1.23	1.22
BH04.132	1.46205071060955	0.00261248842878994	0.0308356377224759	up	1.59	2.19	2.75	0.99	0.68	0.6
BH04.143	1.36691283953704	0.00200499237133541	0.025059328774236	up	1.99	1.85	6.27	0.95	1.51	1.17
BH04.239	-1.40052	0.000194677065449206	0.00400051171048823	down	0.92	2.08	1.88	5.14	4.49	2.88
BH04.283	1.61513178236477	5.22018059760216e-13	7.85340578768807e-11	up	5.85	4.84	5.19	1.32	1.71	1.81
BH04.380	6.23643893873581	1.44865555442988e-05	0.000459096370678568	up	0.12	0.08	0.1	0	0	0
BH04.435	1.06082725495676	4.28230891838112e-06	0.000160264276382891	up	2.79	2.27	2.74	1.28	1.35	0.89
BH04.451	1.09148763732122	4.54711536718487e-05	0.00120338351516563	up	11.69	10.49	17.58	5.28	7.16	5.01
BH04.482	-1.35176	0.00401529410397219	0.0426461922522967	down	1	0.56	0.57	1.44	1.92	1.66
BH04.563	2.04585037758548	3.39748486643319e-15	6.89627479540158e-13	up	2.48	3.34	3.14	0.62	0.72	0.71
BH04.633	-1.1024	0.00287914932978865	0.0331741148625517	down	1.88	0.97	3.39	4	5.51	2.92
BH04.636	-6.19462	2.92402111482594e-06	0.000114529927630712	down	0	0	0.02	0.87	0.44	0.39
BH04.766	-5.54581	5.97229869946714e-05	0.00150461013286861	down	0	0	0.03	0.28	0.43	0.53
BH04.819	-3.47548	1.4978824742383e-08	1.02748528893476e-06	down	0.25	0.24	0.27	0.75	4.69	2.42
BH04.1003	1.33809427139298	0.000190014532439024	0.00391991023756952	up	0.95	0.52	0.86	0.33	0.27	0.26
BH04.1023	-1.17504	0.00292221469627842	0.0335389686727611	down	0.9	0.42	0.31	1.39	1.07	0.94
BH04.1028	-7.90699	3.65511366232498e-10	3.3200720257647e-08	down	0	0	0	4.47	3.29	3.14
BH04.1038	-2.29345	0.00181966439029367	0.0233040259860681	down	2.53	0.71	0.52	9.02	4.45	3.9
BH04.1052	1.26471809645119	0.000692262483041889	0.0109040606936247	up	2.29	2.57	3.55	1.18	1.09	1.04
BH04.1098	2.02536351622308	5.77297333154709e-08	3.43227012657726e-06	up	1.41	1.43	2.24	0.45	0.41	0.34
BH04.1169	1.22032225330616	0.00230969083534371	0.027914587043882	up	1.71	1.08	3.38	1.18	0.89	0.43
BH04.1175	1.91634180275381	0.00315105828746292	0.0356143279397737	up	0.83	1.2	1.46	0.28	0.06	0.54
BH04.1183	1.75877550144325	3.62810279446788e-08	2.26430729035247e-06	up	0.78	0.84	1.16	0.27	0.27	0.23
BH04.1184	1.37634681851397	0.000763470967563036	0.0118071714299913	up	0.35	0.37	0.55	0.16	0.2	0.11
BH04.1190	5.01292949638583	0.00451921363038143	0.0467969255006803	up	0.13	0.35	0.44	0	0	0
BH04.1280	5.79170263664031	0.00030907778545401	0.00575510661269429	up	0.71	2.05	0.46	0	0	0
BH04.1284	-2.92026	0.00394041829317488	0.0420194907638681	down	0	0.14	0.24	1.25	0.87	0.69
BH04.1295	-2.01208	1.20209927064498e-06	5.30928848842998e-05	down	1.08	0.48	0.38	1.87	3.46	1.86
BH04.1328	1.00831538080402	8.91502241862097e-09	6.36258661995272e-07	up	15.94	15.85	20.11	10.3	7.81	6.41
BH04.1332	2.22994057335935	1.95819932919555e-41	3.98840014141844e-38	up	15.89	18.06	19.32	3.79	3.58	3.38
BH04.1333	1.7162152165883	4.84523725350637e-20	1.64477169228643e-17	up	18.05	23.99	17.61	5.75	5.46	6.05
BH04.1334	3.02257584919684	1.71108778684998e-45	4.76907183370671e-42	up	27.79	34.23	24.93	4.48	2.46	3.33
BH04.1360	1.57833391295231	2.52461518832883e-09	1.99542570019615e-07	up	1.72	1.69	1.77	0.65	0.41	0.59
BH04.1361	-12.2444	6.04851726427984e-25	3.23540687118387e-22	down	0	0	0	11.94	11.04	10.1
BH04.1368	-1.93176	1.35292659410685e-06	5.82958345952175e-05	down	0.63	0.57	0.4	2	2.08	1.69
BH04.1371	-1.36563	1.77176398037609e-05	0.00054454749474635	down	1.4	0.74	0.79	1.45	2.54	2.95
BH04.1401	-1.14115	2.61080339099269e-10	2.46010150130621e-08	down	5.62	5.71	4.91	9.91	13.08	10.79
BH04.1411	3.29666437807816	6.39388043130815e-14	1.07490264165192e-11	up	2.88	5.04	3.38	0.4	0.16	0.56
BH04.1431	-1.74248	0.00030144674780406	0.00565877843910379	down	0.26	0.33	0.62	1.88	0.81	1.18
BH04.1447	-1.47673	0.000210031873342072	0.00424683004379639	down	0.83	0.88	0.44	1.22	2.09	2.31
BH04.1479	-1.57465	0.00233756135289038	0.0281976990896726	down	0.41	0.24	0.44	1.08	0.78	1.17
BH04.1481	1.15642055435225	0.00183358401319748	0.0234426062295716	up	3.1	1.26	4.44	1.44	1.4	0.84
BH04.1493	2.08921552148706	0.000795671342748928	0.0121955344794826	up	0.89	0.31	1.23	0.2	0.2	0.13
BH04.1501	3.36544636678918	0.00249952105602105	0.0297649285007085	up	0.36	0.65	0.16	0	0	0.11
BH04.1549	5.98320199792005	6.66257852056806e-05	0.00164907861517859	up	2.51	0.33	0.24	0.05	0	0
BH04.1583	2.65277813322695	2.6727054763024e-20	9.3115652107283e-18	up	26.43	20.91	45.68	7.21	3.09	3.77
BH04.1592	2.04692826586534	1.83964638782839e-06	7.65512442603966e-05	up	2.02	3.3	1.15	0.37	0.58	0.55
BH04.1608	1.23343828729507	2.16411977282897e-17	5.56325857718112e-15	up	28.53	25.27	32.15	10.88	12.86	10.6
BH04.1623	1.54880824388229	3.59402366705924e-07	1.80917411894286e-05	up	3.69	3.35	6.79	2.08	1.34	1.07
BH04.1644	1.43001914698535	3.49661691225265e-09	2.70711761995982e-07	up	80.15	42.06	103.08	24.09	32.4	21.29
BH04.1673	3.47116788326772	2.4183384906782e-08	1.5706598514018e-06	up	7.79	4.24	5.58	0.92	0.18	0.42
BH04.1689	-1.41685	2.32754302045588e-09	1.85628566553105e-07	down	5.16	8.53	5.2	15.97	15.71	16.62
BH04.1739	-2.39148	1.60452559064724e-05	0.000501293552674426	down	0.06	0.05	0.14	0.47	0.36	0.43
BH04.1761	1.84422152716579	1.4812157390871e-09	1.23332170879082e-07	up	5.36	4.93	5.41	2.14	0.95	1.11
BH04.1803	2.25672994230619	3.06489229577449e-12	4.04749217992604e-10	up	4.32	6.47	8.6	2.06	0.9	0.96
BH04.1804	1.56704637046712	1.89308314099736e-06	7.83816347260798e-05	up	3	3.47	5.82	1.52	1.66	0.74
BH04.1816	-1.64292	0.00349417953778384	0.03837365649168	down	0.05	0.18	0.22	0.36	0.48	0.54
BH04.1825	-1.50911	8.48397335173854e-13	1.22418880875931e-10	down	12.32	12.05	14.29	41.17	39.82	23.55
BH04.1828	1.5691250047473	1.01079182851548e-06	4.54392971739098e-05	up	0.9	0.78	1.57	0.32	0.37	0.34
BH04.1957	5.93413390703657	0.000157951114975425	0.00338368092420655	up	0.35	0.05	0.27	0	0	0
BH04.2007	5.32029444196674	0.00280043651787243	0.0325147810218049	up	0.24	0.01	0.09	0	0	0
BH04.2175	-4.15414	0.00151009755024467	0.0201280457766818	down	0.09	0	0	0.35	0.39	0.61
BH04.2222	1.41920594726217	7.82406833427205e-07	3.61861452148219e-05	up	8.39	9.59	12.24	3.63	3.02	4.04
BH04.2254	1.63803693620548	1.20579084957465e-13	1.94084681550381e-11	up	7.6	7.34	8.33	2.5	2.08	2.49
BH05.37	-1.15817	2.02357960758862e-08	1.33284429974456e-06	down	38.69	54.36	44.18	76.25	93.43	119.34
BH05.89	1.03838787010538	0.000919612269801499	0.0136674840100345	up	5.63	5.49	13.92	3.7	3.85	3.85
BH05.137	-2.44111	2.20939251621291e-05	0.000653634581500395	down	4.51	2.06	1.03	11.08	13.4	13.93
BH05.183	1.22541025089987	0.000945271928335798	0.0139670257357563	up	1.42	1.45	1.32	0.38	0.75	0.54
BH05.187	-1.32	8.84345514395378e-16	1.94321166225401e-13	down	6.25	5.34	5.78	14.51	12.49	13.87
BH05.215	1.45294745715457	0.00172325841831535	0.0223504464365192	up	0.39	0.29	0.58	0.19	0.16	0.1
BH05.249	-1.84356	0.000466033347500796	0.00798165004859384	down	0.4	0.15	0.24	0.91	0.58	1.07
BH05.274	6.70252388146504	1.84020194016702e-06	7.65512442603966e-05	up	0.41	0.14	0.18	0	0	0
BH05.294	1.05128854249668	0.00429492176984411	0.0449756530045214	up	2.92	2.07	2.55	1.24	1.25	0.93
BH05.342	-1.06451	6.92763932901595e-13	1.0162328761977e-10	down	19.47	17.23	16.59	36.34	37.19	31.66
BH05.424	1.07200474435026	4.61398602797622e-07	2.25965542686987e-05	up	6.25	5.59	7.95	3.17	3.19	2.51
BH05.470	3.89404216872253	1.51255839905991e-33	1.66873005376285e-30	up	6.62	5.41	12.32	0.59	0.36	0.59
BH05.502	1.44150997705785	0.00370090724634831	0.0400542088979401	up	37.05	42.03	103.92	22.39	25.38	15.45
BH05.504	-2.14103	0.00309650006870819	0.0350867225175421	down	0.12	0.18	0.36	0.86	0.73	1.18
BH05.517	1.8482305295482	2.84774169097331e-42	6.28354204113261e-39	up	96.19	103.7	125.8	30.63	29.29	25.62
BH05.610	8.07794185880556	8.2346905097044e-05	0.00196696558697296	up	1.65	0.28	5.55	0	0	0
BH05.633	1.77578618969394	4.78268044722203e-07	2.32359289690908e-05	up	1.2	0.46	0.76	0.27	0.19	0.2
BH05.662	1.39954970734292	1.77345256309227e-07	9.57338979929809e-06	up	26.21	20.96	40.74	9.61	10.47	11.03
BH05.729	8.71118890578159	4.19719149891191e-12	5.36875538686907e-10	up	4.03	2.81	7.09	0	0	0
BH05.755	7.2497758633881	6.50115310333372e-08	3.79157559185177e-06	up	6.02	0.85	2.07	0	0.05	0
BH05.768	-1.03425	1.25221956481609e-10	1.23717424019405e-08	down	52.91	57.14	73.37	102.47	126.31	123.94
BH05.801	1.92995454447856	0.000480371021537383	0.00817433413127688	up	2.08	2.91	3.47	0.27	0.43	1.35
BH05.806	1.42761475635887	3.00390149437236e-15	6.18967344497988e-13	up	13.74	16.25	19.05	6.28	6.27	4.73
BH05.855	1.38349500589922	1.16560471165203e-07	6.47318769349938e-06	up	6.82	7.21	13.28	3.6	4.01	2.26
BH05.873	-1.55925	0.00232760581913192	0.0280840040460128	down	0.43	0.63	0.6	1.41	1.29	1.96
BH05.957	-1.24464	0.0048228889399596	0.049096584040947	down	2.14	0.84	0.63	4.23	2.47	1.41
BH05.958	6.29933092049209	2.12351442192507e-11	2.41315085252068e-09	up	4.37	5.4	2.87	0	0.13	0.02
BH05.963	1.06089353605838	1.7451872003203e-13	2.79208862175715e-11	up	8.79	8	8.16	3.9	3.75	3.64
BH05.1071	-1.49633	2.15127139776498e-06	8.72971096858562e-05	down	0.43	0.55	0.56	1.54	1.14	1.46
BH05.1086	2.22985881855398	2.68852697245935e-05	0.000772929611039942	up	0.64	0.84	1.16	0.34	0.14	0.09
BH05.1102	-1.1527	0.000464214711990532	0.00795822411400796	down	1.19	1.82	1.35	4.12	2.97	2.32
BH05.1169	1.57848233507121	4.13645494326052e-28	2.84480659708187e-25	up	45.76	46.5	58.89	15.43	17.05	15.17
BH05.1174	1.12581416430977	2.8921414630708e-11	3.2175681369407e-09	up	15.84	11.38	12.54	5.25	5.9	5.9
BH05.1175	-1.4174	1.13435219304292e-21	4.44968553590969e-19	down	17.84	20.18	17.34	43.79	47.36	48.68
BH05.1255	1.07338731840205	2.02072096065258e-08	1.33261891895788e-06	up	6.41	6.79	8.25	3.6	3.07	3
BH05.1272	-1.50977	0.000269550845828753	0.00516437575676825	down	0.59	1.51	1.85	2.99	3.91	3.88
BH05.1283	-1.00785	1.27649659841262e-06	5.58201105413201e-05	down	7.31	6.3	6.26	18.06	9.6	10.46
BH05.1300	-1.89403	3.82548056320808e-21	1.42663485003695e-18	down	44.48	67.94	50.01	175.63	169.7	227.78
BH05.1307	-1.31634	0.00334267309969612	0.037117759838018	down	0.76	0.63	0.66	1.37	1.51	1.88
BH05.1308	1.23010209087935	1.24054608745539e-17	3.26837605011381e-15	up	13.52	13.24	15.32	5.36	5.86	5.66
BH05.1373	2.07555321766074	0.00108093160863441	0.0154977326528739	up	0.4	0.35	1.53	0.22	0.08	0.2
BH05.1528	-1.85612	6.94826997215936e-08	4.01694961403571e-06	down	1.12	2.13	1.59	6.57	4.36	6.02
BH05.1547	1.24496864192931	0.00307424771648056	0.0348737292289727	up	1.12	0.8	0.59	0.25	0.43	0.31
BH05.1556	-1.29654	7.28007636216539e-09	5.28839127345446e-07	down	9.17	13.8	8.02	22.55	23.85	26.17
BH05.1578	1.50275163107473	1.44414949478096e-19	4.75008575438637e-17	up	47.12	60.03	46.9	16.52	17.01	18.02
BH05.1663	-1.65094	1.35240581808088e-06	5.82958345952175e-05	down	0.24	0.32	0.26	0.99	0.72	0.72
BH05.1691	-2.69665	3.49419387609324e-23	1.59515974915856e-20	down	0.36	0.48	0.44	3.65	2.42	1.91
BH05.1846	1.20553837584402	1.502171908652e-18	4.49429466636019e-16	up	8.94	9.24	10.08	3.9	3.77	3.89
BH05.1847	1.07812610010346	3.94636441651271e-08	2.44425349755377e-06	up	4.87	3.81	4.45	1.89	1.99	1.96
BH05.1880	1.57718684434242	0.000210456477103334	0.0042537912982764	up	55.93	34.51	58.98	12.71	23.85	10.13
BH05.1886	-1.36843	1.74075614854092e-06	7.26999074149314e-05	down	3	2.36	1.93	5.66	6.22	5.75
BH05.1894	1.30128944294992	0.00304743202691461	0.0346382937148079	up	1.48	0.85	1.18	0.29	0.31	0.7
BH05.1978	1.02696268909298	4.02435720387551e-09	3.07080490040968e-07	up	12.57	12.88	10.56	4.79	6.02	5.85
BH05.2004	1.9566724420139	1.79268974682232e-05	0.000549702827056878	up	0.48	0.42	0.71	0.16	0.12	0.12
BH05.2083	-1.01712	0.000320131089453581	0.00591722930998389	down	3.35	2.65	2.88	7.66	5.62	3.8
BH05.2123	1.13698471216707	4.82972796183246e-10	4.33496735503051e-08	up	22.53	29.24	20.04	12.23	9.46	9.55
BH05.2267	-5.40988	0.000809385965038416	0.0123690380481221	down	0	0	0	0.34	0.11	0.33
BH05.2280	2.48879285508405	6.24932260369285e-58	5.51565213001931e-54	up	70.52	83.62	75.79	11.41	13.3	13.96
BH05.2323	1.00479040119532	3.1178455723842e-06	0.00012092192332773	up	44.57	62.82	71.4	24.02	33.91	26.1
BH05.2325	2.8830735934775	2.26148323260881e-06	9.12798064527684e-05	up	1.87	1.31	1.52	0.09	0.18	0.32
BH05.2397	-2.67415	0.00368827698350016	0.0399642774046012	down	25.25	8.72	10.66	193.47	60.72	20.54
BH05.2416	1.53276790288007	0.000693940357090246	0.0109255702756953	up	0.82	0.5	1.32	0.39	0.25	0.23
BH05.2417	1.5878440370173	0.000194085347309259	0.00399300064184503	up	1.49	0.92	1.04	0.38	0.43	0.27
BH05.2473	2.23939074225654	0.00476303392116295	0.0486290861572943	up	0.4	0.56	0.97	0.13	0.03	0.23
BH05.2491	-1.00188	0.000103780325021789	0.00238325710834946	down	4.38	5.61	4.26	10.26	8.86	8.19
BH05.2639	-3.42354	2.28501061292165e-13	3.6013399410083e-11	down	0.05	0.68	0.36	4.22	3.45	4.05
BH05.2668	7.40502086094649	2.70857854523838e-08	1.74921323709322e-06	up	1.24	1.34	3.01	0	0	0
BH05.2690	-1.31053	0.00304026884058477	0.0346014349284348	down	0.56	0.8	0.7	2.13	1.53	1.24
BH05.2700	1.15942114158336	2.82089098825686e-05	0.00080526388087264	up	4.27	3.41	5.85	1.65	2.6	1.41
BH05.2738	1.20768075198688	4.02675116332945e-11	4.360749173932e-09	up	56.83	55.98	63.46	18	26.1	27.33
BH05.2782	5.45637583773834	0.00151607268531948	0.0201924409265036	up	0.03	0.1	0.01	0	0	0
BH05.2809	-2.86559	2.87762853373336e-08	1.84488736843079e-06	down	0.39	0.37	0.04	1.25	2.37	1.85
BH05.2824	1.05003550128563	0.00032705870351422	0.00601379191086771	up	9.46	15.03	11	4.66	4.19	7.41
BH05.2852	-1.14364	0.00033916820728049	0.00618149937947191	down	0.58	0.76	0.8	1.48	1.32	1.68
BH05.2928	7.46357294216961	1.32814000707376e-08	9.19385388426116e-07	up	0.41	0.77	0.73	0	0	0
BH05.2962	-1.82941	1.9147012205201e-05	0.000578738115490084	down	0.55	0.91	0.41	1.53	2.34	2.45
BH05.3014	7.25148524626254	5.89896238610486e-08	3.49034024713485e-06	up	0.77	0.86	1.71	0	0	0
BH05.3019	6.47265894680079	2.04488174849784e-30	1.74659286892664e-27	up	12.01	14.72	14.62	0.12	0.24	0.06
BH05.3234	3.89319745746995	3.49238099030738e-06	0.000133532510991132	up	16.24	3.72	3.15	0.26	0.47	0.69
BH05.3288	1.14358470522929	8.41739221337451e-13	1.22270645061011e-10	up	11.31	10.15	11.03	3.92	5.33	4.53
BH05.3300	-2.11381	1.67631772778748e-06	7.04532393592968e-05	down	2.82	2.42	1.14	11.91	7.77	6.61
BH05.3371	4.03259975427898	0.000364246859479095	0.00655953401643875	up	2.29	1.65	2.85	0.43	0	0
BH05.3374	1.53297617885372	1.6644431680736e-07	9.05881319717425e-06	up	2.1	3.04	3.2	0.73	0.95	1.04
BH05.3375	1.1340182506553	5.16648811540438e-14	8.82569498836626e-12	up	74.81	53.91	82.08	28.68	32.02	29.21
BH05.3492	9.14436743449182	7.70669779093699e-14	1.27536215067769e-11	up	1.55	1.28	1.97	0	0	0
BH05.3576	-1.0403	5.1921493182025e-05	0.00134339422786757	down	6.22	7.86	7.79	11.22	15.05	16.15
BH05.3632	-2.55982	2.74112680503321e-16	6.3112656994495e-14	down	0.57	0.98	0.73	3.86	4.63	4.37
BH05.3672	-1.1391	0.0002615332025809	0.00503627355486333	down	2.19	2.87	2.11	4.41	4.8	5.78
BH05.3766	-5.24038	0.00215846010958953	0.0265020666736433	down	0	0	0	0.77	0.1	0.45
BH05.3769	-2.45287	7.44923585192932e-22	2.94389353563261e-19	down	1.45	2.85	2.22	16.01	10.16	8.41
BH05.3770	-2.60523	1.69005986579533e-10	1.63318996812149e-08	down	0.19	0.11	0.22	1.37	0.97	0.62
BH05.3833	2.52576369089935	6.66719033744497e-05	0.00164907861517859	up	0.59	0.79	2.74	0.1	0.26	0.29
BH05.3988	1.73509729885389	0.00185808582370854	0.0236587624141162	up	0.97	0.53	1	0.3	0.24	0.15
BH05.4064	1.15138163653645	1.3272911187672e-06	5.74652260747763e-05	up	24.04	22.56	46.22	13.05	13.99	12.12
BH05.4080	-1.7591	8.08722185395093e-05	0.00194225360769989	down	0.34	1.07	0.46	2.59	1.89	1.74
BH05.4108	1.13327837555514	0.000567099299468413	0.00933656748828225	up	1.19	0.75	1.13	0.3	0.47	0.52
BH05.4197	-1.88843	0.000140132063901691	0.00306660104636364	down	1.01	0.85	0.56	2.09	2.23	4.05
BH05.4256	1.37517355896629	1.75022184741237e-09	1.42154521704861e-07	up	3.53	3.6	3.35	1.76	0.95	1.16
BH06.123	1.84774244796764	0.000563040552649236	0.0092856977596054	up	1.41	2.7	3.06	1.2	0.52	0.25
BH06.124	1.64453033064213	6.75268282848482e-08	3.91670396347472e-06	up	11.13	11.98	21.68	6.39	2.59	4.64
BH06.125	2.33914304259354	5.26395415527304e-05	0.00135780787260905	up	154.88	173.44	303.6	67.33	16.65	35.57
BH06.130	2.02415276513967	1.89711567835767e-07	1.017868873993e-05	up	1.12	1.72	2.34	0.36	0.35	0.5
BH06.161	2.76713985157869	4.33339135291462e-12	5.51632385781122e-10	up	1.75	1.61	2.79	0.24	0.2	0.4
BH06.191	1.52662994247245	1.11843470743223e-11	1.32204974032993e-09	up	15.98	19.96	22.85	8.12	4.67	6.68
BH06.233	1.62521643478844	7.13200840722037e-07	3.33053471968926e-05	up	16.43	35.15	20.64	6.28	10.72	5.38
BH06.280	1.31530260121842	0.00135129301329771	0.0184430600031426	up	2	2.46	4.18	0.63	1.38	1.21
BH06.291	1.07800934083372	0.000783047502570122	0.0120473746502334	up	1.59	1.82	1.43	0.54	0.58	1.04
BH06.346	-1.13681	6.84562969097914e-14	1.14358727418136e-11	down	35.72	30.77	27.12	64.73	62.17	67.15
BH06.350	-1.47404	7.71445355479275e-06	0.000267360341915972	down	1.95	2.74	2.98	6.96	6.24	7.1
BH06.355	-1.77666	0.000173364521044642	0.00364747380867702	down	0.31	0.64	0.63	1.86	1.39	1.99
BH06.367	-4.99012	0.00324538643609625	0.0363422888792373	down	0	0	0	0.32	0.19	0.17
BH06.373	3.70772380180861	0.000113378858241332	0.00256585077650767	up	0.36	0.85	0.37	0.05	0.06	0
BH06.375	-2.47585	1.57920047758802e-06	6.67956393699292e-05	down	0.32	0.14	0.11	0.89	0.88	1.07
BH06.379	8.2693996645304	1.05888641730466e-11	1.26293669177445e-09	up	4.05	4	4.21	0	0	0.04
BH06.426	1.07268826741083	5.86839723398061e-08	3.48003184683849e-06	up	6.57	6.36	6	2.85	3.08	2.57
BH06.444	1.05272295237912	1.35719557487065e-05	0.000434444613927743	up	2.92	2.65	2.33	1.02	1.21	1.35
BH06.660	-5.20017	5.06120660448618e-07	2.44322020918113e-05	down	0.02	0.02	0	1.01	0.4	0.05
BH06.700	1.95425222310173	7.68369920774682e-15	1.50146854334111e-12	up	2.32	1.71	2.2	0.63	0.47	0.42
BH06.753	1.14938253409607	2.86183327688242e-20	9.90531000069187e-18	up	37.71	38.1	35.36	16.53	15.36	15.56
BH06.761	-1.14571	0.000410386171882347	0.00722006980671148	down	1.08	0.92	1.4	1.94	2.76	2.32
BH06.782	1.0963616534905	8.39259824304068e-07	3.8483745823418e-05	up	5.97	5.49	4.48	2.11	2.72	2.19
BH06.786	5.20638715052461	1.69779598842851e-05	0.00052485980363818	up	0.86	0.63	0.45	0	0.05	0
BH06.897	1.3492839383997	0.000575440393872971	0.00943729374355437	up	1.3	1.46	1.86	0.52	0.78	0.41
BH06.917	1.3220696366656	9.43803986773904e-11	9.57472872099595e-09	up	18.82	23.38	22.7	6.72	7.69	10.05
BH06.1068	1.1421054121277	0.00492034910562011	0.0499160933404633	up	1.91	2.11	4.6	0.87	1.75	1.02
BH06.1126	1.18285594602682	4.40099260617337e-06	0.000163908945905077	up	4.2	3	5.49	2.22	1.93	1.12
BH06.1247	1.76352849405918	0.00272775820171279	0.0318894424871073	up	0.24	0.3	0.49	0.08	0.12	0.1
BH06.1263	-6.08876	1.96964972795703e-05	0.000593990723198703	down	0.1	0	0	3.85	1.3	0.8
BH06.1268	1.68160904508168	3.66961581261546e-08	2.28621382321017e-06	up	3.19	2.75	4.43	0.94	1.21	0.88
BH06.1285	-1.62193	3.37721918296523e-05	0.000936846616307526	down	1.67	0.49	0.45	3.08	2.08	2.29
BH06.1329	1.64720036218459	4.38659222079923e-05	0.00116966957524997	up	5.24	6.86	3.2	2.25	1.01	1.49
BH06.1332	1.53153861733389	0.00138710182118965	0.0188172606380479	up	54.79	70.69	158.17	39.83	28.79	24.17
BH06.1339	-1.08094	1.54467008181115e-08	1.05684171643917e-06	down	2.97	3.05	3.07	6.44	6.03	5.73
BH06.1376	2.04731793901077	0.00190266193662874	0.0240873453301725	up	1.74	1.02	0.92	0.39	0.18	0.29
BH06.1504	1.38201056161117	0.000309550756822776	0.00576188747919401	up	4.5	2.76	7.04	1.43	2.76	0.9
BH06.1524	1.08237059568559	0.000133336455359218	0.00294206888750115	up	4.2	3.92	6.35	2.65	2.08	1.73
BH06.1559	3.19459379606187	0.000818316741774476	0.0124668531005205	up	0.1	0.11	0.07	0.01	0.01	0.01
BH06.1598	4.50743427977343	3.3353782717917e-107	1.76628291761001e-102	up	116.55	94.37	145.52	6.33	5.36	3.14
BH06.1668	1.48927488983373	0.000446791786645259	0.00771699473372026	up	1.97	1.02	1.83	0.43	0.65	0.51
BH06.1697	2.22946688856392	0.000216166633199603	0.00433610614686294	up	0.91	0.62	0.49	0.2	0.07	0.13
BH06.1703	2.01813956743584	1.87043134462348e-09	1.51222232497528e-07	up	11.29	9.95	28.76	4.35	4.37	2.86
BH06.1813	-1.24966	0.000134966315375877	0.00297307662106694	down	1.43	0.91	1.35	3.21	2.34	2.67
BH06.1890	3.21140239226745	0.00389113490877125	0.0416617347814173	up	0.24	1.05	1.12	0	0.23	0
BH06.1897	-1.11654	1.32049133406817e-18	3.97317835721102e-16	down	16.86	16.59	16.17	34.22	31.87	35.53
BH06.1985	1.68368133486264	2.13096459571418e-05	0.000634330304275661	up	8.45	12.67	6.06	2.56	1.96	3.58
BH06.2032	1.8512565201379	0.000194076564586727	0.00399300064184503	up	1.56	1.48	1.04	0.48	0.26	0.35
BH06.2065	1.10051416913198	0.000737223823671537	0.0114757274563051	up	9.9	22.07	16.68	6.38	6.2	9.07
BH06.2146	-1.33204	0.00163668886408419	0.0214642138401294	down	0.19	0.26	0.24	0.72	0.47	0.45
BH06.2190	-1.79863	1.10704010134751e-08	7.78113696624833e-07	down	8.27	4.86	3.29	21.8	14.99	16.78
BH06.2217	-4.41829	2.11514685239323e-28	1.534379681032e-25	down	0.07	0.39	0.25	5.27	4.54	5.5
BH06.2265	1.2035641669592	2.9892813678235e-17	7.64736155142326e-15	up	51.59	57.61	56.33	20.7	23.52	23.59
BH06.2301	7.92961027068136	6.20516536044026e-10	5.42245440309364e-08	up	1.91	0.98	1.03	0	0	0
BH06.2362	-1.71207	0.00181742222740931	0.0232894798252147	down	1.32	1.01	0.38	4.68	2.27	1.56
BH06.2399	-1.78257	5.50647970497121e-05	0.00140598427799641	down	0.82	0.63	0.95	3.64	1.33	2.89
BH06.2454	-2.60056	0.000822055623358597	0.012513014541701	down	0.09	0.26	0.07	0.51	1.38	0.58
BH06.2516	1.05861859170488	4.7153682561325e-05	0.00124232358891419	up	15.56	16.24	32.77	12.37	10.18	6.77
BH06.2586	-3.43059	0.000673539730519971	0.0106936443831531	down	2.68	3.45	18.33	117.94	106.28	24.42
BH06.2600	1.6291256404245	0.000427241329833597	0.00743998417055836	up	1.58	0.74	0.99	0.21	0.43	0.33
BH06.2612	-1.34143	8.97216408262354e-06	0.000305746410012492	down	0.86	0.95	0.85	2.27	2.1	2.06
BH06.2636	-1.2897	1.60261915180574e-05	0.000500993505330725	down	3.79	3.01	5.53	7.31	7.68	13.02
BH06.2680	4.96540665193658	0.00465534002241539	0.0478045736333196	up	0.15	0.12	0.26	0	0	0
BH06.2806	-1.11022	2.30094262171153e-05	0.000676186001528058	down	2.23	3.42	3.86	8.51	6.71	4.51
BH07.44	-1.37761	0.00346423498027208	0.0381370364156153	down	0.51	0.7	0.34	1.7	0.76	1.45
BH07.96	-1.1952	4.18115082548156e-07	2.06985934335397e-05	down	1.71	1.19	1.05	2.67	2.78	3.03
BH07.223	-1.23399	1.935043439039e-06	7.98069784717673e-05	down	2.14	3.11	1.7	6.51	4.41	4.81
BH07.317	1.24671957493039	3.3989117788349e-15	6.89627479540158e-13	up	10.41	9.97	10.28	3.8	3.88	4.49
BH07.318	1.10805296871455	7.34211642357623e-21	2.66307614607468e-18	up	133.36	128.83	117.06	55.62	56.71	53.93
BH07.435	1.02243992449997	2.56739662299638e-07	1.34081908843586e-05	up	7.54	7.16	11.36	4.51	4.32	3.27
BH07.483	-2.71322	1.6885886505873e-07	9.18079061401451e-06	down	0.12	0.22	0.14	1.12	0.99	1.01
BH07.698	2.99620115400643	0.00365992386236148	0.0397666191288728	up	0.43	0.74	1.41	0.06	0.23	0
BH07.718	1.14942689606034	4.9701639665842e-15	9.8947369554298e-13	up	29.62	29.65	25.37	12.89	11.15	12.12
BH07.764	-1.73447	2.68095083638254e-06	0.000106187309268118	down	5.08	2.75	2.93	9.6	10.23	13.22
BH07.1010	-1.74717	0.000321807523315411	0.00593785338142541	down	2.24	0.91	1.49	9.34	3.2	2.28
BH07.1068	1.14508	1.19727654257486e-09	1.01282710205422e-07	up	27.36	24.79	29.34	9.5	15.17	9.87
BH07.1069	2.38497884324108	0.000162154163150878	0.00345276874299071	up	0.56	0.58	0.83	0.1	0.16	0.09
BH07.1123	1.17126439756875	1.4012265522766e-06	6.02299945636038e-05	up	17.74	14.49	27.25	7.97	10.45	6.3
BH07.1125	1.79402577438124	3.95541604291599e-15	7.96437307865624e-13	up	7.9	9.87	8.88	1.84	2.34	3.05
BH07.1174	-1.79556	9.94203570492194e-14	1.6249705024378e-11	down	5.56	6.3	8.85	18.5	23.57	25.49
BH07.1192	-2.0543	5.10671678259286e-25	2.75950299937742e-22	down	6.18	9.1	6.03	32.58	27.14	25.17
BH07.1330	-1.39133	0.000856736576260545	0.012929422095313	down	0.25	0.28	0.26	0.66	0.5	0.79
BH07.1332	3.99971697534966	0.00385096186738521	0.0413282546310494	up	0.28	0.26	0.41	0	0.05	0
BH07.1471	-1.08601	6.43689476694151e-05	0.00159910787035965	down	2.36	4.03	2.2	6.46	4.79	6.3
BH07.1546	1.55971869791188	2.17476805533895e-22	9.28766267246206e-20	up	22.65	19.47	24.97	6.93	8.16	6.3
BH07.1674	1.98488214921845	0.000404955842164296	0.00714351818043053	up	0.74	0.33	0.75	0.18	0.12	0.13
BH07.1754	1.85504530238633	1.66754995073252e-10	1.61734020496321e-08	up	15.39	8.77	18.33	3.04	5.33	2.52
BH07.1828	3.21747250324109	0.00402161442645162	0.0426876355115599	up	0.2	0.25	0.09	0	0.03	0.03
BH07.1972	-4.37514	2.65263111574904e-10	2.48624306841781e-08	down	0	0.14	0.2	2.54	2.47	2.16
BH07.1993	9.46382012622876	1.37858082755568e-14	2.59801161224337e-12	up	9.35	4.8	4.97	0	0	0
BH07.2067	1.06629732030361	0.000140975190709844	0.0030798193891215	up	5.67	6.69	3.85	1.87	2.92	2.52
BH07.2214	1.23033758488262	0.000354964900587478	0.0064331010525361	up	28.9	10.85	35.45	13.96	7.12	8.98
BH07.2261	-1.19131	3.0239730636764e-05	0.000852702436421978	down	2.69	4.34	3.45	7.28	7.33	8.27
BH07.2277	1.26188792728224	0.000570572465798386	0.00936906527095173	up	1.67	2.18	2.07	1.13	0.71	0.54
BH07.2319	-1.18739	1.4791500441683e-15	3.15846248947486e-13	down	17.34	21.04	18.29	42.57	40.04	40.01
BH07.2435	3.28934660565216	8.3044532638988e-36	1.09942656760756e-32	up	31.02	27.9	22.31	3.61	2.25	2.11
BH07.2512	1.87729795739891	1.34742569375086e-05	0.000432450151747094	up	1.25	1.97	1.76	0.54	0.52	0.25
BH07.2573	1.11726823328116	0.000269145419835919	0.005158474430992	up	5.64	3.5	8.67	2.48	2.41	2.75
BH07.2586	-4.41654	8.12229300693354e-25	4.30124148475172e-22	down	0.39	0.26	0.29	3.9	5.47	9.1
BH07.2588	-2.57623	5.08563138163926e-05	0.00132081753529225	down	3.51	3.25	3.71	31.56	5.88	22.19
BH07.2620	1.27084639537661	0.00436418917618464	0.0455194519853565	up	32.64	37.42	80.01	16.68	23.28	18.13
BH07.2685	1.06197814042303	7.42183633046832e-06	0.000258913547243927	up	4.38	4.12	5.49	2.22	2.01	2.1
BH07.2687	2.10162507640794	2.1526026792379e-07	1.14107334816539e-05	up	4.02	3.11	4.71	0.51	1.04	1
BH07.2715	1.14286448244877	0.000168360061365126	0.00355773160800143	up	2.28	2.42	2.29	0.87	0.98	1.13
BH07.2740	-1.73125	0.00101780350821564	0.0148114324212881	down	0.3	0.14	0.23	1.35	0.43	0.33
BH07.2744	-1.08208	0.000880552874006935	0.0132097898005414	down	2.33	1.37	1.58	5.7	3.29	1.67
BH07.2747	1.03096262246911	3.7421316610501e-09	2.88035355003734e-07	up	4.43	3.93	4.64	2.4	1.62	2
BH07.2799	-1.12814	9.17166185373663e-06	0.000311542350947067	down	2.84	5.48	4.18	9.08	9.23	7.92
BH07.2803	-3.09025	0.00106031527010441	0.015295574896118	down	0.05	0.04	0.04	0.67	0.26	0.13
BH07.2899	1.13055701414032	6.13794425745782e-08	3.59956784161613e-06	up	10.37	7.31	13.87	4.26	5.44	3.76
BH07.2910	1.23687369736779	0.00141277014434246	0.019099988706612	up	1.25	1.12	1.44	0.49	0.61	0.43
BH07.2922	-1.0255	1.93214374148224e-08	1.28379678762777e-06	down	8.13	11.63	9.8	18.54	17.3	21.29
BH07.2943	1.46064982008212	0.000133638616271351	0.00294628083399903	up	2.05	2.59	2.2	0.61	0.59	1.16
BH07.2957	1.04858318558531	0.00169785195200217	0.0220804145309987	up	1.75	2.15	3.38	1.08	1.35	0.88
BH07.3070	2.28999239573306	1.01379832602679e-23	4.88060946846132e-21	up	8.33	9.15	10.75	1.37	2.21	1.82
BH07.3092	1.43373193988854	1.51646697417121e-05	0.000477727692351045	up	1.56	1.38	1.84	0.56	0.49	0.62
BH07.3179	1.35763835360607	1.07283898950192e-11	1.27670250624862e-09	up	12.04	14.19	18.84	4.59	6.02	5.89
BH07.3202	1.27835754396644	3.74831924531691e-06	0.000142189107417624	up	19.22	16.54	13.66	6.58	5.04	7.63
BH07.3359	1.73464397235574	9.2322717554932e-36	1.1924492270339e-32	up	78.5	82.78	85.4	21.88	22.74	25.27
BH07.3367	1.16713986296047	0.000504203725648899	0.00850337977562519	up	4.6	3.38	4.69	1.88	2.02	1.39
BH07.3374	-1.16707	7.00346556672388e-05	0.00172500243047177	down	1.42	1.47	1.3	2.76	2.55	3.58
BH07.3383	1.48059961404579	2.06759775948498e-09	1.65896525683767e-07	up	3.71	3.5	4.52	1.26	1.34	1.35
BH07.3403	1.25404688007269	1.91389439727714e-06	7.90578718425961e-05	up	4.59	4.8	4.3	1.77	1.54	2.12
BH07.3443	1.34777515903884	1.37239042413145e-10	1.34835449536744e-08	up	3.28	2.61	2.68	1.28	0.87	1.04
BH07.3475	1.1046197819182	8.95295944857327e-05	0.00210810547158135	up	2.46	1.74	2.83	1.36	0.92	0.81
BH07.3490	-2.75001	4.015301816136e-26	2.38914969635166e-23	down	0.48	0.4	0.53	4.27	2.65	2.08
BH07.3521	1.79134150046545	1.68846142824902e-12	2.31044349856215e-10	up	10.48	11.53	10.66	2.77	3.72	2.41
BH07.3564	1.12488548659136	5.36376099940482e-07	2.57052785053829e-05	up	16.35	10.37	8.55	4.91	5.71	4.56
BH07.3593	1.42063347792914	0.00121986904960739	0.0170312115452172	up	0.79	0.74	0.62	0.28	0.18	0.3
BH07.3594	-3.36312	8.40196239007696e-05	0.0019988064704803	down	0.02	0.01	0.01	0.14	0.19	0.09
BH07.3685	2.53876758292662	2.39220682622177e-22	1.00541035467778e-19	up	5	5.83	3.59	0.96	0.86	0.57
BH07.3724	1.00205995587249	4.00979758153297e-05	0.00108227747567615	up	8.03	6.15	11.99	4.21	4.93	3.1
BH07.3750	1.79441500627558	1.51132650214808e-05	0.000476675439236174	up	47.82	44.66	70.52	15.3	20.97	8.03
BH07.3896	-1.21894	0.00197203562869709	0.0247525761444141	down	0.6	0.47	0.58	1.51	0.7	1.39
BH07.4015	-2.14032	1.70540038079957e-09	1.39584517102971e-07	down	0.66	0.92	1.84	5.72	4.65	3.98
BH07.4018	-1.01609	1.36091864356473e-08	9.39619396200963e-07	down	25.9	34.52	24.11	63.29	47.38	52.78
BH07.4019	1.6381573752258	0.00076522061402867	0.0118201727533745	up	1.05	1.09	2	0.78	0.21	0.29
BH07.4122	-5.46379	9.70344020838101e-09	6.88814181870006e-07	down	0	0.05	0	0.79	0.67	0.81
BH07.4126	-5.35599	0.00116930793591645	0.016477347273654	down	0	0	0	0.2	0.05	0.23
BH07.4253	1.66597502681118	0.00331167992701077	0.0368663700262313	up	0.92	0.34	0.72	0.3	0.16	0.12
BH08.42	-1.01942	1.55176705657421e-05	0.000487177463760338	down	1.12	0.76	0.8	1.94	1.49	1.68
BH08.185	-1.98613	0.000209785213230606	0.00424346285402596	down	9.4	4.59	5.62	40.44	22.09	11.59
BH08.318	6.88261185069954	4.88666526224748e-07	2.37193625689805e-05	up	2.55	1.84	1.17	0	0	0
BH08.382	-1.11768	6.55616511618808e-06	0.000232077727201107	down	3.46	5.43	6.12	9.99	10.62	10.36
BH08.664	-5.98056	7.69661727576852e-05	0.00186697193821553	down	0	0	0	0.38	0.1	0.34
BH08.732	-5.10456	4.68191942030464e-13	7.08387785204722e-11	down	0	0.05	0.03	0.81	1.13	0.84
BH08.829	-3.62336	7.96748191581715e-09	5.71715409666684e-07	down	0.09	0.14	0.19	2.43	1.12	1.6
BH08.848	1.79220048832354	0.000831950128937094	0.0126273290421303	up	1.84	2.8	5.21	0.67	1.31	0.66
BH08.854	-2.96185	5.15273023646109e-11	5.47927675506091e-09	down	2.05	1.11	4.43	20.08	25.54	9.77
BH08.858	-1.58723	0.00164518340539872	0.0215251126368601	down	62.13	18.45	47.65	148.13	132.79	78.97
BH08.971	2.64821983636978	4.71834607427718e-07	2.29444200835098e-05	up	5.24	6.12	4.74	1.01	1	0.44
BH08.1006	1.48171245635533	8.08661896712886e-08	4.61460122869909e-06	up	4.99	5.38	9.43	1.84	1.99	2.79
BH08.1022	-3.35995	6.14124043842516e-12	7.65213008605277e-10	down	0.12	0.22	0.03	1.22	1.3	1.17
BH08.1075	1.07959535027561	1.03665034008532e-06	4.64440401096091e-05	up	10.87	7.35	15.09	5.56	4.75	4.47
BH08.1234	-2.01753	0.000394639489158976	0.00700619580915831	down	0.65	0.41	0.61	3.53	2.58	0.36
BH08.1283	-1.89055	0.000249120895703199	0.00485046684126232	down	0.84	0.29	0.41	1.79	1.35	2.07
BH08.1309	-4.09304	0.00180539936221886	0.0231773887577363	down	0.08	0	0	0.46	0.26	0.41
BH08.1314	3.37113225888741	4.35357038654676e-38	6.58707638257058e-35	up	3.58	3.87	3.61	0.24	0.42	0.34
BH08.1315	1.42459320302096	3.14156322496842e-12	4.13842343635392e-10	up	54.56	67.18	74.54	17.51	24.77	26.34
BH08.1319	-2.06768	0.00323931334449389	0.0362819537798262	down	8.31	1.59	2.21	19.54	15.64	12.09
BH08.1328	1.06878210635018	5.1928544158262e-05	0.00134339422786757	up	3.15	3.41	3.34	1.1	1.75	1.58
BH08.1369	-1.18332	0.000171794047163881	0.00361874525123727	down	0.82	0.97	0.86	1.77	1.84	2.12
BH08.1576	1.1915311854058	3.57075952196965e-07	1.79917356085085e-05	up	6.87	6.6	10.97	3.84	3.92	2.35
BH08.1605	1.90153703310531	0.00328212300321143	0.0366014693598825	up	0.64	0.39	0.87	0.1	0.24	0.12
BH08.1832	-1.33473	0.0036519237412663	0.0397188896369888	down	0.54	0.62	0.65	1.38	1.51	1.38
BH08.1850	1.12198742811592	9.83228362150351e-18	2.62968894676939e-15	up	44.22	45.54	47.17	21.17	17.51	20.86
BH08.1855	-3.24079	0.00160991496390573	0.0211905017556139	down	0.09	0.04	0	0.42	0.65	0.07
BH08.1856	-1.60721	2.93283953132159e-10	2.71999037164039e-08	down	1.4	2.08	1.75	4.54	4.35	6.24
BH08.2036	-1.25042	5.20255320893201e-05	0.00134458959361739	down	0.85	1.03	1.43	2.49	2.58	2.41
BH08.2065	1.61342933153286	4.06974699676072e-40	7.43163868829175e-37	up	147.96	163.68	177.74	51.99	47.64	51.56
BH08.2066	1.41206044027508	6.19245994211371e-33	6.30630593643411e-30	up	61.32	66.21	62.74	22.38	22.26	22.97
BH08.2183	2.83957663114169	1.67219340607543e-11	1.92088229961238e-09	up	4.29	5.32	6.38	0.28	0.55	1.25
BH08.2190	8.64753680809748	3.61364001330281e-12	4.67877347313676e-10	up	0.79	1.16	1.29	0	0	0
BH08.2202	2.78163017081613	2.78922502264779e-10	2.60504762432692e-08	up	0.8	0.73	0.85	0.16	0.08	0.09
BH08.2240	4.4393089970869	1.21206487031384e-69	3.209305363617e-65	up	9.53	8.11	13.67	0.59	0.36	0.42
BH08.2241	3.25480757339767	5.19293078520003e-07	2.4954341439297e-05	up	0.57	0.61	1.36	0	0.17	0.07
BH08.2293	-1.24483	3.48570612825238e-13	5.38160506494849e-11	down	121.43	165.35	112.82	325.33	279.78	298.19
BH08.2340	1.58090706894726	4.12481400147632e-07	2.04909615630563e-05	up	5.27	3.11	7.25	1.62	1.84	1.41
BH08.2427	1.09461690851328	0.000408775696233914	0.00719651787558616	up	4.43	3.27	6.46	2.61	2.22	1.43
BH08.2471	1.27611563405259	7.01853875125455e-08	4.05314872531555e-06	up	14.09	11.42	18.38	5.64	6.41	4.94
BH08.2543	1.32944804938964	0.00126209829905663	0.017532968920473	up	2.09	2.3	1.31	0.37	0.67	1.08
BH08.2545	1.11634440247898	6.37590561261392e-07	3.00661137686182e-05	up	23.26	15.43	23.36	8.58	12.06	6.17
BH08.2580	1.34952469982352	1.58381584955992e-07	8.65557813511818e-06	up	29.86	24.94	39.91	10.44	17.21	7.2
BH09.6	-1.72919	8.79967045132271e-14	1.44271005702862e-11	down	3.24	2.33	2.53	11.53	6.73	7.2
BH09.8	-1.21558	7.13212201201155e-11	7.42020929799771e-09	down	3.13	2.77	2.48	6.73	6.26	5.38
BH09.14	5.20973371068079	1.8950644120843e-09	1.52980230192585e-07	up	0.43	0.32	0.23	0.01	0.02	0
BH09.35	-3.10562	0.000268203041064783	0.00514973177760212	down	0.06	0	0.12	0.62	0.39	0.5
BH09.70	-1.71757	5.99493900392509e-11	6.2864948493437e-09	down	4.86	7.92	4.04	16.81	18.77	17.46
BH09.127	-2.12069	5.89468937054141e-11	6.19363433147601e-09	down	0.73	1.07	0.62	3.44	3.73	2.91
BH09.215	2.06449481968507	0.00331979737819838	0.0369262563078606	up	0.58	0.49	0.66	0.07	0.26	0.04
BH09.317	-1.01053	0.000947504330168139	0.013984403374689	down	1.11	1.87	2.25	3.99	2.59	3.52
BH09.462	1.54783252196387	0.000404009956310174	0.0071292073463384	up	1.13	0.78	2	0.24	0.55	0.44
BH09.485	1.45179733184224	0.00115068190371564	0.0162755103881317	up	1.3	1.49	1.64	0.42	0.42	0.68
BH09.491	-1.01116	0.000293364598967955	0.00554205296122783	down	1.72	1.68	1.81	3.4	2.88	3.65
BH09.503	1.56255037916254	3.42832240835408e-23	1.57869775179825e-20	up	84.36	101.18	85.06	26.98	28.12	31.56
BH09.505	1.0396878053573	3.152785774699e-12	4.14290132717023e-10	up	408.08	490.3	401.28	186.29	203.78	208.27
BH09.534	5.77974280960144	0.000238651165047504	0.00469465493917371	up	0.7	0.39	0.17	0	0	0
BH09.542	1.72683806830605	1.82939140360186e-14	3.38731647444546e-12	up	13.48	15.89	14.19	2.86	4.63	4.86
BH09.574	2.15725777209464	2.76928433486705e-37	4.07361725658943e-34	up	30.62	36.83	32.65	6.34	6.68	8.17
BH09.662	-1.76997	1.42095276549879e-06	6.08567829136313e-05	down	0.67	0.39	0.3	1.35	1.47	1.45
BH09.665	-2.42346	8.28108740086826e-05	0.00197715628674653	down	40.03	74.44	17.48	183.6	269.63	226.68
BH09.671	-2.31961	1.42605395617441e-06	6.09508581946504e-05	down	13	23.11	8.3	66.45	71.95	74.39
BH09.682	2.21081352249983	1.02279388116788e-08	7.25074602023113e-07	up	1.69	1.43	0.92	0.29	0.27	0.25
BH09.706	-1.96114	0.00339393635406575	0.0375688322671208	down	0.51	0.16	0.12	1.66	0.81	0.42
BH09.708	1.78294678270935	6.34963936631315e-06	0.000225823708718925	up	5.44	2.8	2.97	1.07	0.98	1
BH09.710	8.12195475348143	1.57865299644491e-10	1.5367490455834e-08	up	2.3	1.28	2.66	0	0	0
BH09.720	1.05545324639125	2.24014751548866e-16	5.22595823040606e-14	up	110.65	124.68	117.24	54.04	50.7	55.8
BH09.731	1.54529745174734	0.00012058608121553	0.00270697605631607	up	2.5	2.59	4.74	1.02	0.74	1.41
BH09.782	5.46603547126203	6.29694492870231e-05	0.00156973094664895	up	2.22	0.17	0.32	0	0.05	0
BH09.796	1.2391431078409	1.6108090778486e-09	1.32662528035071e-07	up	6.38	5.18	6.65	2.38	2.98	1.89
BH09.812	-1.03763	0.00169267043560606	0.0220292591761992	down	1.71	1.48	1.15	2.2	2.83	3.31
BH09.835	-2.12567	0.00185776112989645	0.0236587624141162	down	0.38	0.41	0	1.14	0.84	1.31
BH09.840	-2.48174	0.000521242624959976	0.00873786782126638	down	0.03	0.08	0.26	0.65	0.59	0.71
BH09.844	1.98114874875115	0.00220870477797512	0.0269938080365683	up	1.8	1.79	4.51	0.49	1.22	0.18
BH09.845	1.15353273696553	0.000124979860702053	0.00277968647767237	up	1.23	1.12	0.63	0.46	0.36	0.44
BH09.856	-5.07612	7.53879116194506e-28	4.99030280964953e-25	down	0.15	0.02	0.02	2.02	1.94	1.9
BH09.931	-1.10969	0.000291423859761318	0.00550969008122826	down	4.67	2.66	3.29	9.98	5.76	5.86
BH09.953	1.49451600006568	3.67740905789847e-05	0.00100555493166161	up	3.05	3.62	3	1.11	0.66	1.49
BH09.978	1.73813513048955	1.16929851424266e-08	8.16904645385674e-07	up	2.43	2.6	2.76	0.81	0.75	0.65
BH09.979	1.32191345066762	1.1807813181588e-05	0.000385508356870639	up	2.08	2.35	2.63	1.2	0.65	0.85
BH09.1003	-1.16161	8.46278967641676e-13	1.22418880875931e-10	down	846.08	1068.71	864.84	1754.83	1979.95	2146.65
BH09.1005	-1.03384	0.0048007745802839	0.0489279866577202	down	1.43	0.98	0.97	2.14	1.48	2.85
BH09.1029	1.36558645821861	8.65974038309e-18	2.3760891799322e-15	up	8.69	9.75	8.86	3.16	3.62	3.24
BH09.1174	6.57104858975807	4.86343693742724e-06	0.000178852893373887	up	0.23	0.4	0.12	0	0	0
BH09.1187	-1.25023	0.00437324830256812	0.0455795585732725	down	1.28	0.57	2.11	3.41	2.21	3.15
BH09.1219	-6.46703	1.26592015932629e-12	1.77349386130378e-10	down	0	0.02	0.04	1.41	2.2	1.35
BH09.1229	1.01798000661281	1.40351445527461e-12	1.96106890484228e-10	up	89.48	99.36	93.2	38.82	47.51	45
BH09.1231	-1.62479	1.68211543758853e-09	1.378918035804e-07	down	1.3	2.42	1.46	5.31	4.67	5.41
BH09.1300	1.21457874117357	1.56142427745779e-09	1.2940028800791e-07	up	7.4	6.61	8.45	2.42	3.3	3.33
BH09.1347	1.49477660485966	0.0014593381044277	0.0195746475830986	up	1.53	0.63	1.68	0.37	0.5	0.39
BH09.1352	4.34825276318608	0.00147611540262662	0.0197496632798118	up	0.36	1.05	1.31	0	0.12	0
BH09.1391	1.2517019533408	0.00454435773900485	0.0470205174729857	up	384.1	280.75	472.58	100.62	226.91	116.66
BH09.1398	1.35528606150063	1.55840719976347e-08	1.06349241843653e-06	up	12.65	13.64	18.21	3.8	7.03	5.42
BH09.1411	1.12236859310057	1.77689201503384e-06	7.40904352088074e-05	up	14.04	18.16	18.12	5.56	7.52	8.66
BH09.1415	1.02378968322326	1.01668369339503e-07	5.70938511849706e-06	up	91.14	104.52	77.64	35.38	43.79	47.69
BH09.1443	-1.40778	7.93202506102547e-07	3.6557730124601e-05	down	3.49	4.31	4.66	8.54	12.13	10.53
BH09.1732	1.51146868684913	1.86581604581058e-06	7.73736527188293e-05	up	5.19	8.46	10.91	4.39	1.57	2.34
BH09.1733	1.45541235802723	2.90456368637707e-05	0.000824298363214277	up	2.02	1.93	1.79	0.51	0.68	0.77
BH09.1761	1.19332264084104	0.00245313023591898	0.0293245970142947	up	1.8	2.61	2.27	0.58	0.93	1.24
BH09.1766	1.19557990743227	2.80220844567464e-14	5.05291619804805e-12	up	12.19	14.89	15.94	6.17	6.05	5.58
BH09.1776	2.02375780694414	1.19752521600614e-06	5.30118417603784e-05	up	0.75	0.71	1.21	0.32	0.16	0.16
BH09.1855	1.40258456549288	4.66236442714966e-07	2.27557760925472e-05	up	12.19	13.86	16.34	3.26	4.82	6.89
BH09.1879	1.29963531832993	0.00370176801162628	0.040055338541823	up	2.81	2.31	8.33	1.22	2.63	1.21
BH09.1954	-1.22795	0.000111268033761395	0.00252888841024396	down	3.62	1.67	1.87	8.14	3.88	3.87
BH09.2012	-2.61095	0.000145370522896464	0.00315890086602592	down	0.07	0.07	0.07	0.43	0.41	0.35
BH09.2073	5.98902861100901	0.000107995191446392	0.00246508334406686	up	1.46	0.73	0.3	0	0	0
BH09.2090	1.36901937122106	0.000185490121923974	0.00384605125160765	up	1.39	0.94	2.26	0.52	0.76	0.37
BH09.2126	1.54433377618371	2.5103355489921e-16	5.80512355163431e-14	up	8.74	8.06	10.15	3.21	2.65	2.88
BH09.2131	1.17922143338842	4.30457347044642e-11	4.62379295539473e-09	up	7.93	5.64	5.87	2.96	2.83	2.29
BH09.2158	-2.16824	2.49731607888779e-31	2.44903463469596e-28	down	5.52	7.78	6.86	26.99	32.26	26.92
BH09.2199	1.80750356025553	4.24825330569947e-16	9.61412401951372e-14	up	11.6	11.63	9.54	4	2.77	2.19
BH09.2201	2.09549213205714	3.90093844933959e-05	0.00105450789445241	up	25.42	34.42	22.32	3.11	5.75	9.15
BH09.2208	-6.03396	3.78511145713012e-05	0.00102950365857105	down	0	0	0	0.18	0.09	0.09
BH09.2244	-1.16098	0.00492511993715305	0.0499453564519105	down	2.35	1.1	1.44	5.12	2.06	3.12
BH09.2317	1.11460050743469	0.000708347857676523	0.0111045793816217	up	0.92	0.56	0.84	0.32	0.28	0.4
BH09.2318	-5.81131	0.000168324020709473	0.00355773160800143	down	0	0	0	0.11	0.28	0.41
BH09.2352	1.7007438347616	0.000308811358589781	0.00575510661269429	up	3.28	1.6	1.84	0.72	0.58	0.64
BH09.2360	5.85550237749955	7.88849810394516e-30	6.23497471033612e-27	up	12.11	13.68	8.54	0.17	0.19	0.2
BH09.2405	1.02028694065473	4.55213632095238e-06	0.000168929874570676	up	6.87	6.52	6.56	3.94	3.03	2.39
BH09.2441	1.36147830243903	1.61988311197132e-12	2.22811766435203e-10	up	9.37	11.84	8.19	3.72	3.28	3.88
BH09.2569	1.00423846082059	0.00234414057582115	0.0282599492974082	up	5.42	5.5	6.42	2.04	3.82	2.21
BH09.2609	6.30701134080404	1.30694075880127e-05	0.000421757189659233	up	0.51	0.57	1.11	0	0	0
BH09.2610	9.1365419735113	3.52876411449728e-18	1.00467329272752e-15	up	4.99	5.46	3.33	0	0	0.02
BH09.2615	7.19769153212563	6.16782347246823e-08	3.61308915716845e-06	up	1.23	1.47	0.9	0	0	0
BH09.2617	4.03499175647983	1.38707891060553e-30	1.22423584650044e-27	up	2	2.02	1.85	0.14	0.1	0.11
BH09.2717	9.32457	1.02405792170913e-13	1.66861573237011e-11	up	2.6	4.53	1.65	0	0	0
BH09.2751	1.05284431294571	3.88994656118233e-14	6.88949866535021e-12	up	40.43	40.19	53.2	20.4	20.29	20.05
BH09.2760	2.77256119021448	1.48559867475785e-12	2.06486518163981e-10	up	1.56	2.95	1.45	0.42	0.24	0.19
BH09.2762	-1.67931	0.000300170969794453	0.00563991009841039	down	1.2	0.35	0.37	2.83	1.28	1.64
BH09.2885	1.24800313596899	3.11918096656995e-06	0.00012092192332773	up	3.72	5.83	6.51	1.73	2.22	2.42
BH09.2996	-1.48141	4.5213164076491e-07	2.22106522897464e-05	down	2.72	3.88	2.2	8.06	7.02	8.48
CH01.30	-2.26238	0.000367359582430573	0.00659901426295571	down	0.14	0.13	0.09	0.57	0.45	0.63
CH01.385	1.27722138543408	0.000321238184887796	0.00593148163142194	up	1.78	1.84	1.82	0.59	0.73	0.79
CH01.463	1.16980570196325	0.00441394995020764	0.045922423096895	up	1	1.31	1	0.41	0.44	0.56
CH01.636	-1.20808	1.94312506498938e-15	4.09960681042142e-13	down	15.83	15.75	12.87	32.76	35.82	28.67
CH01.683	-1.21665	0.00492622034106834	0.0499469508676269	down	0.49	0.62	0.43	1.22	1.31	0.9
CH01.737	3.60244570925993	4.89784708018178e-10	4.38866988118623e-08	up	0.66	0.6	1.03	0.06	0.05	0.07
CH01.993	1.02063898703711	0.00112567343998179	0.0160029966946781	up	2.36	1.51	2.97	1.02	1.36	0.77
CH01.1132	6.44640965667834	9.71071551791031e-06	0.000326709435175641	up	0.11	0.28	0.44	0	0	0
CH01.1264	3.66642243759294	6.62305766084523e-12	8.19464115625514e-10	up	6.99	8.31	10.78	0.54	0.32	1.08
CH01.1331	-1.09057	5.78528209514334e-09	4.26099302684855e-07	down	106.73	135.72	98.43	301.36	212.41	182.68
CH01.1590	-3.94575	0.00357315052672277	0.0389983015855587	down	0	0	0.07	0.39	0.34	0.32
CH01.1737	1.19982517888637	9.35170840736942e-09	6.65630470995504e-07	up	3.74	2.27	4.13	1.6	1.31	1.24
CH01.2163	-1.50361	0.000652802307661906	0.0104630142265569	down	1.36	0.88	0.86	3.76	2.55	1.96
CH01.2292	-11.2627	4.3017498395178e-21	1.59303122029024e-18	down	0	0	0	21.43	15.22	14.28
CH01.2293	-5.05175	0.00304582713734853	0.0346297171312357	down	0	0	0	0.65	0.46	0.19
CH01.2315	1.09728444031957	1.13561854567418e-05	0.000373063372858076	up	7.3	6.29	6.5	2.9	3.04	2.9
CH01.2654	4.19659236406073	3.82580930357789e-55	2.25110619422523e-51	up	8.66	8.12	12.23	0.62	0.46	0.42
CH01.2753	1.44243229286671	1.10247257444791e-11	1.30902550790277e-09	up	7.41	6.85	7.31	2.11	3.05	2.28
CH01.2905	1.62937793934939	0.000140773493529893	0.00307668226304953	up	0.29	0.27	0.37	0.13	0.12	0.04
CH01.3142	-1.48276	7.60534569898126e-06	0.0002640974995641	down	0.86	0.92	0.57	2.35	1.77	2.17
CH01.3461	1.09891948577259	0.000116829900041009	0.00262934304571682	up	1.45	1	1.31	0.52	0.59	0.53
CH01.3630	-1.09799	0.000535115182914187	0.00893365688095954	down	4.5	2.03	1.49	6.74	4.63	4.76
CH01.3665	1.48323731587017	3.46705900862883e-07	1.75863579368724e-05	up	5.31	4.28	7.98	1.95	2.51	1.43
CH01.3953	1.42131550572138	0.00323653191927897	0.0362584692865109	up	1.19	0.46	1.73	0.69	0.21	0.31
CH01.4024	-1.31263	9.73452520372605e-21	3.45974172274172e-18	down	12.1	13.25	11.74	30.06	29.31	27.98
CH01.4026	-1.3143	4.77115643380297e-14	8.31122895093652e-12	down	25.23	32.6	26.69	59.89	70.8	68.47
CH01.4029	-1.19867	5.03273473905254e-10	4.50191724394031e-08	down	8.16	8.76	13.81	20.78	24.19	21.34
CH01.4031	-1.50157	0.000606668506660978	0.00986996541896735	down	0.54	0.92	0.35	1.28	1.96	1.64
CH01.4032	-1.19368	0.000310125402584405	0.00576852856314006	down	1.17	1.78	1.18	2.06	3.53	3.36
CH01.4033	-1.42743	3.31434656262076e-15	6.77662303359634e-13	down	35.09	46.74	33.18	87.48	105.55	100.34
CH01.4184	5.26608888476498	0.000311369136006937	0.0057875970397976	up	1.55	0.93	0.44	0.07	0	0
CH01.4721	-2.5686	3.48991671485679e-11	3.84224593663111e-09	down	0.33	0.62	0.66	3.22	2.69	3.3
CH01.4807	-1.0074	1.95132415629531e-08	1.2949163160498e-06	down	4.93	5.33	4.44	8.35	9.79	9.77
CH01.4815	3.87086069098358	3.71386705288576e-16	8.44083878337417e-14	up	5.84	4.22	5.37	0.12	0.32	0.52
CH01.4816	2.68293595099467	2.17600767748487e-21	8.29011960927256e-19	up	13.37	9.8	13.37	2.13	1.42	1.83
CH01.4825	4.36837934075801	9.79333156419988e-36	1.23479920550897e-32	up	5.31	3.04	3.04	0.15	0.18	0.18
CH01.4826	4.40784398293099	7.96376721003875e-50	3.24407120288317e-46	up	13.44	8.33	7.85	0.66	0.21	0.46
CH01.4827	3.59014921286652	1.26499203254802e-30	1.13540539111208e-27	up	11.77	7.86	11.97	1.11	0.32	1.06
CH01.4828	3.10630843397945	6.04470357638686e-57	4.00129153238928e-53	up	39.11	29.59	33.02	5.17	2.86	3.22
CH01.4885	1.78779653075447	0.00346364920674988	0.0381370364156153	up	0.59	0.51	0.99	0.17	0.3	0.09
CH01.5123	2.24010386764761	1.41831717936652e-09	1.19030752061067e-07	up	1.08	1.16	1.8	0.2	0.29	0.3
CH01.5238	-1.44486	2.43963965032623e-11	2.73136484825953e-09	down	2.9	2.61	2.14	5.26	7.36	6.93
CH01.5319	7.4984665380052	1.10789660709858e-08	7.78113696624833e-07	up	1.91	1.19	0.88	0	0	0
CH01.5322	2.7178083119702	1.5633895535692e-05	0.000490019594749429	up	0.54	0.61	0.5	0.11	0.05	0.09
CH01.5408	1.1112924252191	5.42700940396024e-05	0.00139113055507341	up	7.64	5.29	12.75	4.36	3.55	3.25
CH01.5438	1.09542710319497	0.00228008112172803	0.0276491815622233	up	3.35	2.19	3.54	0.67	2.03	1.22
CH02.29	2.50576089348466	7.51239853204022e-05	0.00183288748294874	up	1.51	2.14	1.69	0.59	0.19	0.15
CH02.30	3.20597617550142	9.39088079210823e-06	0.0003175628883952	up	0.24	0.31	0.57	0.03	0.03	0.06
CH02.509	1.95657331163129	8.5992967816775e-16	1.90537389276366e-13	up	12.99	9.75	10.74	4.11	1.56	2.56
CH02.642	2.02764198435247	0.00343805876086671	0.0379461941935093	up	0.78	0.72	0.6	0.26	0.05	0.18
CH02.1109	2.76809678984508	0.000139218956190071	0.00304899877750265	up	0.47	0.85	0.92	0.12	0.17	0.03
CH02.1191	1.6194464764272	2.72301377132352e-07	1.41372467915891e-05	up	4.4	4.71	5.64	0.84	1.74	1.88
CH02.1193	2.37179634987711	7.62889205208836e-15	1.49628002781626e-12	up	2.46	2.2	2.51	0.26	0.56	0.46
CH02.1296	1.04940355324556	1.67821116529094e-11	1.92362230452699e-09	up	10.8	8.3	8.64	3.98	4.31	4.28
CH02.1353	-1.03034	3.62726895426e-08	2.26430729035247e-06	down	5.48	6.8	6.21	11.56	13.1	11.16
CH02.1397	1.48177961292248	7.94032527358819e-05	0.00191281041673448	up	1.82	1.12	1.54	0.8	0.35	0.37
CH02.1529	-3.56633	0.000133878837989225	0.00295034862445168	down	0.01	0.05	0	0.11	0.38	0.25
CH02.1691	5.01029743676574	0.00465201987205192	0.0477797448301748	up	0.09	0.29	0.22	0	0	0
CH02.1737	1.22717908836283	0.00318366580965088	0.0358735947191299	up	1.86	1.1	1.39	0.42	0.79	0.52
CH02.2390	-1.50203	2.20109117966202e-19	7.15098064479643e-17	down	4.24	3.49	3.39	11.16	9.53	9.08
CH02.2520	-1.51977	2.20980676150663e-09	1.76504565403235e-07	down	1.84	1.59	1.25	4.08	4.67	3.89
CH02.2644	-1.17596	4.30471350215247e-16	9.70044290297813e-14	down	22.78	21.95	17.94	45.93	43.81	44.25
CH02.2662	-2.10593	9.38781335045639e-15	1.81438337148456e-12	down	1.64	1.06	1.36	5.12	6.18	4.95
CH02.2700	-1.3147	3.14027014855332e-05	0.000880805857980876	down	1.83	1.19	0.85	4.23	2.23	2.68
CH02.2725	1.05732735534416	0.000561890616532862	0.00927539884324009	up	1.37	1.68	1.45	0.65	0.76	0.64
CH02.2804	-1.49521	2.72875793345214e-06	0.000107758467653908	down	0.48	0.85	0.67	1.88	1.78	1.75
CH02.3472	1.22682655158881	6.43926531383577e-13	9.52507636758343e-11	up	10.23	8.96	11.61	4.7	3.84	3.9
CH02.3537	1.00852753510783	3.43734453504134e-08	2.15673006158352e-06	up	6.34	5.73	5.47	2.98	2.77	2.49
CH02.3601	3.17721277115255	0.00102675693709161	0.0149171304144371	up	2.11	0.98	0.95	0.35	0.04	0.06
CH02.3650	4.52364312344578	1.11843000203818e-10	1.11539697152418e-08	up	2.9	1.48	1.37	0	0.05	0.17
CH03.157	1.68651886121377	0.000125821700612514	0.00279488841343804	up	1.7	0.71	1.36	0.4	0.49	0.19
CH03.200	1.81133954603804	0.00166586941707163	0.0217660451148396	up	0.44	0.24	0.42	0.07	0.15	0.07
CH03.226	6.08958335082805	5.90332863761776e-05	0.00149078050230656	up	0.1	0.38	0.26	0	0	0
CH03.255	-2.08934	0.003802055304527	0.0409480660375294	down	0.13	0.03	0.11	0.6	0.2	0.26
CH03.314	-4.96764	0.00137204287659352	0.0186541470020248	down	0.02	0	0	0.45	0.14	0.05
CH03.354	-1.10954	7.90497972264104e-10	6.80676595434437e-08	down	64.1	83.86	70.1	125.13	155.52	163.94
CH03.356	8.17237930999662	2.02988223009084e-11	2.31170845971377e-09	up	1.74	1.37	1.62	0	0	0.01
CH03.384	1.70001493266293	2.15532452766677e-06	8.73946138492507e-05	up	4.64	6.9	3.38	1.18	1.44	1.75
CH03.1362	-3.45892	6.40247532797945e-06	0.000227244962110241	down	0	0.04	0.01	0.19	0.23	0.17
CH03.1375	1.05150234073629	5.13080056900405e-07	2.47006068120162e-05	up	6.32	8.71	6.42	4.11	3.18	2.65
CH03.1737	-1.8916	0.00212238953700407	0.0261637148959901	down	0.15	0.51	0.33	0.74	1.63	1.16
CH03.1781	4.22744439211591	0.0016168196437799	0.0212477666179535	up	0.21	0.14	0.34	0	0	0.04
CH03.1810	-2.15952	0.000269024068568502	0.005158474430992	down	0.28	0.4	0.39	1.73	1.78	1.04
CH03.2191	-1.32819	0.00129543624301508	0.0178835040889224	down	0.42	0.43	0.27	1.13	0.65	0.89
CH03.2224	1.18980469889672	1.99175941105371e-06	8.16452766942062e-05	up	3.72	3.3	3.4	1.58	1.68	1.06
CH03.2320	1.56265393156894	2.20825249123892e-05	0.000653634581500395	up	1.29	1.1	2.03	0.33	0.62	0.44
CH03.2389	3.10716487472884	4.65746608907993e-06	0.000172476065883438	up	0.29	0.61	0.65	0.08	0.03	0.07
CH03.2463	1.12788741336907	0.000318151813561511	0.00588475286027362	up	1.94	2.08	1.87	1	0.87	0.7
CH03.2477	-1.43854	0.000115644194455347	0.00260708980910063	down	2.53	1.28	0.94	6.06	3.62	2.55
CH03.2635	-3.40829	0.00230522988979575	0.0278839091009648	down	0.09	0.07	0.14	2.24	0.6	0.33
CH03.3329	-4.09302	0.00243152708290866	0.0290794824305581	down	0	0	0.03	0.2	0.11	0.25
CH03.3652	4.04496510976816	4.85145435402658e-06	0.000178660373276656	up	0.26	0.28	0.65	0.03	0.01	0.03
CH03.3670	1.40830501307549	1.44187474628811e-05	0.000457495021356701	up	4.28	6.54	2.84	1.41	1.48	2.02
CH03.3714	-2.1786	0.000563521943632851	0.00928785186648654	down	0.06	0.04	0.09	0.33	0.23	0.26
CH03.3762	-1.63618	0.00091650469342962	0.0136332647599042	down	0.19	0.31	0.16	0.59	0.73	0.63
CH03.3903	-1.28271	5.16402452282179e-16	1.15875458741759e-13	down	62	81.74	68.17	158.37	178.45	152.53
CH03.3948	-1.17872	0.0010108396041247	0.0147343853773816	down	0.78	0.89	0.51	1.75	1.83	1.13
CH03.4072	1.25946960803173	2.27996427656698e-08	1.48875201269891e-06	up	3.69	3.03	4.78	1.36	1.89	1.25
CH03.4385	1.63618378201931	2.76931988171132e-09	2.17405941252714e-07	up	2.34	2.07	2.9	0.74	0.69	0.78
CH03.4386	2.75531322874604	0.000849764202882678	0.0128483823029349	up	0.18	0.35	0.94	0.12	0.03	0.06
CH03.4387	-1.39333	9.11138147077419e-11	9.29676911688474e-09	down	2.26	1.94	1.91	4.36	5.85	4.86
CH03.4725	1.59771865920972	0.000215990076293258	0.00433584931015381	up	4.03	2.12	2.63	0.39	0.89	1.38
CH04.171	-2.23945	7.86813561635605e-07	3.63582015444809e-05	down	0.11	0.11	0.09	0.77	0.35	0.3
CH04.352	1.2543318333373	0.00304532755909268	0.0346297171312357	up	0.32	0.35	0.48	0.16	0.13	0.16
CH04.475	-1.3628	0.00382802400260693	0.0411190342965624	down	0.23	0.25	0.09	0.36	0.42	0.61
CH04.653	3.74247899136634	1.08874407400979e-10	1.08784021100496e-08	up	3.16	3.45	3.41	0.34	0.11	0.3
CH04.926	1.06259386333069	5.71242969106959e-07	2.71794633171861e-05	up	26.53	24.66	25.76	17.26	9.02	8.99
CH04.1165	-9.24807	3.01565650559224e-14	5.39517249696428e-12	down	0	0	0	1.57	1.94	1.5
CH04.1174	-1.24534	7.89816031255358e-05	0.00190722743963332	down	1.7	1.42	1.12	3.66	2.56	3.28
CH04.1213	1.13663543473799	0.00383538554617379	0.0411897540018615	up	2.39	2.68	1.94	1.12	1.01	0.91
CH04.1229	-6.3712	2.05275499019958e-08	1.34703461289974e-06	down	0	0.01	0.01	0.35	0.93	0.72
CH04.1282	-6.89014	1.21712434317122e-06	5.36223267196134e-05	down	0	0	0	0.63	0.79	0.12
CH04.1284	-1.67758	0.000443436392811004	0.0076690455968973	down	0.15	0.29	0.15	0.75	0.52	0.59
CH04.1715	-4.74003	0.000210931818663625	0.00426177237281606	down	0	0	0.09	1.35	0.7	0.37
CH04.1883	2.61251937603188	0.00368482918937871	0.0399536884833617	up	0.43	0.09	0.19	0.04	0.04	0.03
CH04.2084	7.72334542117991	1.52294856115041e-09	1.26607949771242e-07	up	0.59	0.44	0.53	0	0	0
CH04.2086	3.81456674000771	0.00017992457517448	0.00376306706277243	up	0.29	0.14	0.13	0.01	0	0.03
CH04.2177	1.45981401909294	0.000467050566129885	0.00799390102778739	up	1.31	1.43	1.23	0.27	0.7	0.37
CH04.2183	-1.16389	0.000138190403887725	0.00303301706785433	down	0.76	1.11	1.1	1.88	2.15	2.3
CH04.2254	4.05685497572182	5.0157085931878e-05	0.0013068284301043	up	2.23	0.27	0.94	0	0.11	0.08
CH04.2298	5.2498604326139	0.0031629372530244	0.03571494537763	up	0.18	0.02	0.23	0	0	0
CH04.2322	2.89880689070578	5.74843499982623e-09	4.2456642099135e-07	up	3.36	2.58	5.1	0.8	0.22	0.4
CH04.2561	1.44325414344732	1.02708048330666e-06	4.60542540846636e-05	up	22.28	25.1	20.43	12.05	4.22	7.76
CH04.2624	-1.39876	1.11456130660241e-06	4.95572699852537e-05	down	1.25	1.66	0.91	3.32	2.66	3.65
CH05.122	4.02279645269808	6.4451445074779e-06	0.00022860621067515	up	0.69	0.43	0.87	0	0.02	0.09
CH05.279	1.92889383949443	7.58380103982299e-05	0.00184392914538506	up	4.56	4.62	15.33	2.33	1.33	2.39
CH05.285	5.80756168018529	0.000140603191517269	0.00307422898843456	up	0.18	0.28	0.24	0	0	0
CH05.583	1.84158407238068	2.65556427165821e-13	4.12399007536458e-11	up	4.69	5.07	6.71	1.25	1.42	1.65
CH05.621	1.08173423934868	4.39132690249515e-08	2.68530147169207e-06	up	5.25	3.92	4.8	2.23	2.07	1.91
CH05.666	-1.73441	3.56757024680936e-05	0.000981424675272916	down	0.2	0.36	0.23	0.77	0.68	1.03
CH05.748	-1.23108	0.000130575216834021	0.00288715707000518	down	1.88	1.56	1.29	3.25	3.44	3.75
CH05.762	2.12648589837762	0.000361269331921272	0.00652280216202622	up	1.21	1.41	2.34	0.55	0.35	0.19
CH05.1169	1.62240899489059	6.1169579944352e-06	0.000218575996999535	up	2.55	1.35	1.06	0.52	0.58	0.41
CH05.1659	1.27717807604235	0.00224280113509741	0.0273096750770794	up	1.02	1.17	1.05	0.59	0.3	0.4
CH05.1749	-4.7828	0.00122837993321795	0.0171319693820095	down	0	0	0.01	0.15	0.11	0.17
CH05.1783	-2.33514	0.000763644575642421	0.0118071714299913	down	0.19	0.45	0.19	1.2	0.67	2.17
CH05.1865	-2.18534	1.04999834871998e-05	0.000349928965102678	down	0.23	0.13	0.06	0.69	0.46	0.66
CH05.1872	-1.23088	0.00323236515067136	0.036242457954468	down	0.16	0.31	0.14	0.61	0.39	0.41
CH05.1898	-1.39359	0.000905460387826529	0.0135044072906172	down	0.07	0.12	0.12	0.21	0.29	0.3
CH05.1907	-3.55002	3.35428087602911e-10	3.07317124690308e-08	down	0.05	0.29	0.04	1.99	1.15	1.34
CH05.1944	1.23369266954453	8.11554896431213e-05	0.00194669026460157	up	0.76	0.77	0.86	0.25	0.27	0.42
CH05.1945	1.21657444130979	0.00185956704130559	0.0236719308267738	up	0.83	1.03	0.91	0.37	0.45	0.31
CH05.2185	5.84245167522385	0.000156134334139764	0.00335154025079259	up	0.11	0.27	0.14	0	0	0
CH05.2193	1.01246199395981	0.00319747380051043	0.0359578302356828	up	0.59	0.55	0.71	0.26	0.29	0.3
CH05.2358	2.23074825824048	5.29821547170212e-13	7.92577114461744e-11	up	2.16	2.41	2.25	0.37	0.36	0.64
CH05.2431	1.30014986778618	0.000982012542429489	0.014385465061382	up	0.86	1.01	1.04	0.24	0.51	0.35
CH05.2762	6.06586076263721	5.4080894474445e-05	0.00138857480349947	up	0.35	0.1	0.23	0	0	0
CH05.3032	1.44298867081392	4.29080158504387e-05	0.00114759438756355	up	2.18	1.86	1.74	0.79	0.54	0.7
CH05.3390	3.42214332249237	0.00471186291112505	0.0482475627483072	up	0.63	0	1.86	0.15	0.03	0.04
CH05.3752	-7.14958	2.30439594141098e-11	2.60751263831965e-09	down	0.08	0.06	0	5.62	6.76	6.79
CH05.3766	-1.96975	0.00163480521908191	0.021444821694749	down	0.59	0.43	0.76	3.06	1.83	1.7
CH05.3767	-1.2838	1.3355968785197e-09	1.12266457617284e-07	down	2.47	1.96	2.41	7.25	4.38	4.21
CH05.3952	-7.9484	3.45784398110681e-10	3.1602660703697e-08	down	0	0	0	1.62	0.95	1.49
CH05.3965	5.18526686448219	5.94212164117256e-14	1.00213692238833e-11	up	0.76	0.81	0.74	0.03	0.02	0.01
CH05.3969	5.25722279737528	0.00156960321432521	0.0207730358723041	up	0.16	0.09	0.08	0	0	0
CH05.4067	1.7208488042927	5.84953941568124e-12	7.37543355468609e-10	up	3.7	3.86	2.86	1.3	0.81	0.92
CH05.4377	1.71820635752042	0.00208539446184974	0.0257963441069177	up	4.93	2.08	5.15	1.84	0.33	1.33
CH05.4379	1.06162215455802	1.06477507093445e-07	5.94791441523258e-06	up	7	8.16	8.65	3.03	3.91	3.81
CH06.16	1.30642772199419	4.73753396094778e-05	0.0012456844510226	up	1.27	1.08	1.76	0.67	0.45	0.45
CH06.24	1.68305283160516	0.00319227618947356	0.0359146330762188	up	0.31	0.48	0.57	0.1	0.15	0.15
CH06.189	1.18513112933957	0.000396968036407844	0.00703506614013467	up	1.28	1.02	1.23	0.72	0.37	0.38
CH06.207	1.13490576401123	2.38380832824156e-06	9.57065609024717e-05	up	2.45	2.04	2.69	1.09	0.91	1.08
CH06.226	1.20567369025749	5.99374938971437e-06	0.000215189825546925	up	2.59	2.34	2.72	0.86	1.11	1.13
CH06.344	1.05290573008268	2.4998148627885e-05	0.00072776358369339	up	7.83	5.9	12.42	5.06	3.44	3.39
CH06.362	5.14774314440237	0.00449334038997729	0.0466110350032591	up	0.41	0.03	0.19	0	0	0
CH06.376	-2.14233	7.90602501484699e-06	0.000273284243267779	down	0.45	0.36	0.19	1.11	1.82	1.22
CH06.420	-1.93541	0.000438347237262172	0.00759591501847368	down	0.4	0.15	0.18	0.89	1	0.67
CH06.543	5.25428754276253	8.52794604213959e-11	8.75205253115395e-09	up	3.32	0.69	1.16	0.09	0.04	0
CH06.545	6.15943606139565	3.77784319806467e-05	0.00102805480162751	up	1.31	0.34	0.75	0	0	0
CH06.553	2.4868770253651	0.000385103670124381	0.00686651513639957	up	0.65	0.3	0.43	0.03	0.14	0.05
CH06.571	2.56788774950776	0.00179895530790629	0.0231058640032708	up	0.6	0.77	0.35	0.07	0.11	0.1
CH06.918	1.10767351897466	0.000623362808103974	0.0100888755702794	up	1.96	2.34	2.33	0.92	0.83	1.16
CH06.1010	-2.12531	6.86948583566072e-09	5.00385821063616e-07	down	0.33	0.35	0.42	2.29	1.41	0.93
CH06.1234	-4.23545	0.00153745724658627	0.0204054100125871	down	0	0.15	0	0.69	0.83	1.53
CH06.1725	5.29652685517108	0.00131136927158923	0.0180610848234796	up	0.51	0.56	0.35	0	0	0
CH06.1754	-1.12497	0.000701075127250423	0.0110101229058937	down	0.32	0.33	0.38	0.69	0.87	0.56
CH06.1757	3.2925633413818	3.89836089261356e-27	2.42872469916757e-24	up	7.87	6.01	10.01	0.84	0.83	0.6
CH06.1913	-1.38564	6.31935490844124e-06	0.000225048929745403	down	0.58	0.96	0.91	2.23	1.69	2.19
CH06.1931	-1.79892	0.0047121458292591	0.0482475627483072	down	0.38	0.21	0.15	0.81	0.71	0.86
CH06.1945	4.56307428192689	0.000299152203859562	0.00562967452295202	up	0.18	0.14	0.17	0.02	0	0
CH06.1960	1.91514974575297	0.00010625118730412	0.00242946367654446	up	0.77	0.85	0.24	0.19	0.14	0.14
CH06.2091	1.56949581213202	0.00372880777475182	0.0403067451561048	up	0.79	0.95	0.67	0.38	0.15	0.26
CH06.2093	6.80623891698887	1.68569791982466e-18	4.93192370399086e-16	up	2.32	2.71	2.22	0	0.03	0.03
CH06.2098	8.79499925714301	9.88000250779772e-13	1.41406868325118e-10	up	1.65	1.47	1.19	0	0	0
CH06.2100	6.7224370405541	1.28043962308028e-06	5.59463371945869e-05	up	0.22	0.28	0.14	0	0	0
CH06.2195	5.62646437599522	6.64485614795262e-08	3.86262351450031e-06	up	3.87	3.22	0.87	0	0.14	0
CH06.2199	1.31768889850151	0.000948590879056993	0.0139928449141315	up	0.75	0.42	0.6	0.28	0.18	0.21
CH06.2271	5.79170263664031	0.00030907778545401	0.00575510661269429	up	0.21	0.61	0.13	0	0	0
CH06.2453	1.32428132206128	0.00190602102482748	0.0240963548530323	up	0.65	0.94	0.7	0.21	0.27	0.37
CH06.2741	6.07574665548352	0.000110838584020362	0.0025202095557674	up	0.66	0.16	0.1	0	0	0
CH06.2889	-2.93835	1.02354788966899e-07	5.73576741220221e-06	down	0.91	0.28	1.16	7.83	5.73	3.18
CH06.2939	2.32237738319308	0.000484303998738862	0.00822012902474845	up	0.59	0.67	1.15	0.17	0.17	0.12
CH06.3019	-4.90946	5.03424840908773e-05	0.00130939910978217	down	0	0	0.03	0.26	0.29	0.25
CH06.3022	-5.2589	0.00110475767275463	0.0157734018113761	down	0	0	0	0.14	0.11	0.11
CH07.166	7.74571422846715	2.77114982901998e-09	2.17405941252714e-07	up	1.51	1.02	2.63	0	0	0
CH07.256	2.70869777799015	0.000364125151387906	0.00655953401643875	up	0.55	0.73	0.62	0.06	0.15	0.06
CH07.483	1.12267831845689	0.000706488765936742	0.0110852797300581	up	0.56	0.52	1.05	0.4	0.28	0.25
CH07.1004	-1.31793	0.00103912310169164	0.0150678540452308	down	5.51	2.32	1.61	11.92	5.79	4.59
CH07.1065	1.80602788809842	0.00309852192592423	0.0350984656918168	up	1.1	0.72	2.62	0.34	0.27	0.57
CH07.2220	3.30760891723153	0.00102652264534001	0.0149171304144371	up	4.33	1.15	0.55	0.18	0.37	0
CH07.2476	-6.04398	3.8949906946076e-05	0.00105397612275749	down	0	0	0	0.49	0.21	0.46
CH07.2479	-5.06247	0.00403080164797756	0.0427680088299539	down	0	0	0	0.37	1.47	0.33
CH07.2597	-5.26789	0.00114903807551723	0.0162566017438126	down	0	0	0	0.16	0.09	0.09
CH07.2653	-2.68281	2.79392569906168e-06	0.00011024972378503	down	3.93	3.68	1	21.1	16.67	15.28
CH07.3094	3.73891285880832	0.000247786312703595	0.00483306518435785	up	0.36	0.04	0.34	0.01	0.01	0.03
CH07.3223	1.80009064726634	0.00101018477691482	0.0147288945612063	up	0.45	0.57	0.77	0.23	0.11	0.15
CH07.3339	-1.01788	7.20480144730887e-05	0.00176555976605131	down	0.93	0.75	0.9	1.6	1.49	1.8
CH07.3340	-2.7979	0.00171631396463265	0.022276745664482	down	0	0.08	0.06	0.3	0.42	0.27
CH07.3377	4.11557226025986	1.16862472931132e-25	6.65437539413015e-23	up	5.23	5.35	7.02	0.16	0.42	0.35
CH07.3660	-1.84676	0.00471015820384099	0.0482475627483072	down	0.18	0.13	0.4	1.13	0.64	0.64
CH07.3661	-1.20806	0.00443160957641724	0.0460703842728683	down	0.4	0.59	0.46	0.87	0.85	1.44
CH07.3700	1.20150753144264	1.5453759280529e-05	0.000486256254580924	up	0.9	1.21	1.4	0.53	0.53	0.39
CH07.3788	3.89683865532174	8.54726626706456e-06	0.000293197873505555	up	0.83	0.8	1.04	0.11	0	0.07
CH07.3862	-1.90237	1.1376520697727e-10	1.1281929402038e-08	down	0.5	0.41	0.47	1.65	1.61	1.6
CH08.52	1.74773315776892	6.85073761601366e-11	7.14148939357518e-09	up	2.95	2.8	4.91	0.99	1.06	0.93
CH08.115	1.00460666916127	0.000251569777255724	0.00487990077815169	up	0.85	0.63	0.51	0.41	0.29	0.24
CH08.259	1.33596447330345	2.04160393901161e-09	1.64308781450302e-07	up	47.03	53.94	36.07	13.63	22.32	15.35
CH08.503	-3.83001	1.56381357188333e-05	0.000490019594749429	down	0.05	0.05	0	0.67	0.37	0.34
CH08.809	-3.38506	8.38304422489539e-06	0.000288455159177102	down	0.03	0.19	0.02	1.44	0.43	0.74
CH08.896	1.77285799862126	0.00358544820322493	0.0391002872837684	up	0.64	0.36	0.52	0.17	0.09	0.16
CH08.914	2.17802897564293	0.00279969279047831	0.032513274432581	up	0.77	0.56	0.59	0.07	0.2	0.12
CH08.2242	1.25514387623529	0.0025359268159853	0.0301104350823582	up	0.67	0.56	0.66	0.35	0.21	0.2
CH08.2471	-1.5209	1.64614360646023e-18	4.842954490206e-16	down	5.86	6.64	4.86	16.4	14.08	16.84
CH08.2524	1.93226389958084	9.29626820007429e-18	2.51169989185273e-15	up	7.42	7.35	11.03	2.13	2.44	1.78
CH08.2568	6.96015218160536	4.14317332204192e-07	2.05531812578862e-05	up	0.58	0.62	0.25	0	0	0
CH08.2726	4.55168060814749	1.58708815098723e-23	7.50409286818568e-21	up	13.41	11.89	14.29	0.56	0.35	0.69
CH08.2752	1.82510867626068	0.000946554375971964	0.0139781932918946	up	0.88	0.73	1.29	0.09	0.45	0.21
CH09.178	1.3719862238087	7.936682918247e-05	0.00191281041673448	up	2.13	2.09	1.65	0.67	0.64	0.82
CH09.234	1.19547232715283	0.00207540833421016	0.0257269016260378	up	0.7	0.6	0.66	0.44	0.2	0.19
CH09.272	1.87910798088258	0.00418019477982041	0.0440617823965306	up	1.61	1.3	0.97	0.27	0.57	0.14
CH09.455	4.35871684825341	2.44485643987998e-12	3.26120447431446e-10	up	4.29	1.63	1.58	0.06	0.08	0.2
CH09.457	2.62060865564747	2.41985270096638e-11	2.7149516871266e-09	up	0.6	0.24	0.29	0.07	0.05	0.05
CH09.459	6.70222267867199	1.34934736627218e-06	5.82363807076688e-05	up	1.13	0.49	0.91	0	0	0
CH09.775	1.09046115339186	1.62783573745539e-10	1.5817187029851e-08	up	14.51	17.19	15.21	7.11	6.44	7.35
CH09.783	2.38017947500787	0.00161558281071751	0.0212400206862852	up	2.3	1.03	1.34	0.19	0.57	0.06
CH09.784	3.27948740155075	0.000327676504420437	0.00601707053742304	up	1	1.58	1.85	0.33	0.13	0
CH09.1120	4.9601382497101	0.00471133753916801	0.0482475627483072	up	0.07	0.11	0.06	0	0	0
CH09.1137	2.67542671746839	8.33033859752081e-05	0.0019869289576108	up	1.9	1.14	1.08	0.25	0.08	0.28
CH09.1344	-5.64531	4.40269976737021e-05	0.00117199589008662	down	0	0.01	0	0.22	0.43	0.18
CH09.1375	1.29215010854774	0.00039067569070532	0.00694948669028919	up	1.41	0.59	1.14	0.45	0.4	0.35
CH09.1485	-5.34483	0.000933874944272598	0.013814045125391	down	0	0	0	0.3	0.11	0.2
CH09.1856	1.75904353537578	2.90269464705546e-06	0.000113863035355162	up	1.39	1.68	2.95	0.89	0.39	0.43
CH09.2055	1.62833012287574	0.000234321975801643	0.00462323194878979	up	1.25	1.5	1.84	0.14	0.67	0.56
CH09.2062	1.37957088599684	0.00115719620238283	0.0163501819886299	up	1.72	1.79	2.11	0.24	1.18	0.57
CH09.2346	1.98375589987064	4.12683979779308e-08	2.54413187813656e-06	up	6.11	8.76	8.69	1.63	1.5	2.51
CH09.2494	8.22700595787921	2.19255941297304e-11	2.48627786452677e-09	up	3.58	3.3	2.13	0	0.02	0
CH09.2620	-1.22733	5.90731280091853e-06	0.000213097858777549	down	7.47	11.32	13.89	20.31	22.9	29.09
CH09.2629	-2.60834	5.58147459116887e-05	0.00142170547594968	down	0.27	0.26	0.07	0.86	0.86	1.66
CH09.2798	4.01675633460648	5.96638968508666e-08	3.51881748413803e-06	up	0.49	0.71	0.49	0.06	0.03	0.01
CH09.2945	1.21558760893596	6.29632797470073e-05	0.00156973094664895	up	0.51	0.52	0.7	0.29	0.21	0.19
CH09.3037	4.18772156960092	0.00230774514241731	0.02790158716024	up	0.89	0.56	1.62	0	0.15	0
CH09.3038	4.39299888624298	5.44465821230791e-14	9.2313499944936e-12	up	3.4	3.55	2.81	0.15	0.12	0.17
CH09.3041	8.24841976143252	1.9608015636928e-21	7.52436287006635e-19	up	4.52	5.1	3.77	0	0.04	0
CH09.3046	1.42373802629049	0.00065100302255717	0.0104404954762379	up	0.93	1.42	1.61	0.66	0.45	0.32
CH09.3086	1.33033923493985	6.4435418343861e-10	5.62148601946871e-08	up	3.99	4.59	4.03	1.71	1.46	1.6
CH09.3089	4.6971887740045	0.00198116239121969	0.0248318190744213	up	0.13	0.15	0.2	0	0	0.02
CH09.3117	1.00423792479014	0.000157001572369102	0.00336742619132368	up	1.4	1.22	1.7	0.63	0.73	0.65
Contig1009.12	1.89955	2.83095065798667e-11	3.1561225904072e-09	up	2.93	2.37	3.22	0.86	0.48	0.82
Contig181.76	-1.53752	0.000291107424712674	0.00550567313681585	down	0.33	0.2	0.28	0.6	0.72	0.83
Contig192.48	-2.14697	2.82669902288686e-05	0.000806088710048446	down	0.16	0.19	0.13	1.06	0.58	0.48
Contig192.81	-1.49894	2.95375409791788e-08	1.88229845979951e-06	down	2.26	2.44	3.53	7.01	6.33	8.61
Contig3058.1	-3.26736	3.48513829564766e-06	0.000133448288925754	down	0.08	0.2	0.06	0.95	0.63	1.59
Contig309.38	-1.65237	3.19545887619205e-31	3.02176286156475e-28	down	5.46	5.16	4.77	15.11	15.72	14.82
Contig309.152	1.44727911122356	2.45045010631231e-11	2.73768008079904e-09	up	8.87	9.18	10.08	2.61	3.28	3.78
Contig328.66	-1.11851	1.11934007254974e-05	0.000368859818804878	down	10.6	10.28	5.72	16.99	18	19.6
Contig398.23	1.04065100457557	0.00117020234629737	0.0164809036646843	up	2.68	3.47	3.12	1.62	1.54	1.14
Contig522.17	6.17897781686425	2.29934178572216e-05	0.000676186001528058	up	1.73	0.84	1.02	0	0	0
Contig522.18	7.5830767350485	5.80257036243489e-09	4.26779050157086e-07	up	0.11	0.12	0.22	0	0	0
Contig522.20	8.25310479482448	9.51993168464874e-11	9.6393403879973e-09	up	0.4	0.62	0.3	0	0	0
Contig757.2	-2.25918	5.04475282088021e-10	4.50505784793478e-08	down	1.02	0.81	0.55	5.6	3.01	2.28
Contig866.19	-2.60955	5.44365803952262e-10	4.83681803927785e-08	down	0.04	0.04	0.09	0.37	0.33	0.26
Contig942_2.1	8.36139620809728	4.05445041963953e-11	4.38002922770361e-09	up	3.27	4.79	2.4	0	0	0
Contig942_2.2	8.59515449970792	3.52736337283623e-12	4.58955908530505e-10	up	1.18	1.14	1.08	0	0	0
