# Supplementary material for: Molecular Mechanisms of Resistance to Cyhalofop-Butyl in Barnyard Grass (Echinochloa crus-galli)
Source: Plants (Basel). 2026 Jun 19;15(12):1908. doi: 10.3390/plants15121908 (PMC13307144; doi:10.3390/plants15121908)
Supplement: Supplementary file 1 [file plants-15-01908-s001.zip › Table S4:Complete list of differentially expressed genes (CK vs RT).xlsx]

## Sheet: Table S4_Complete list of diffe
Complete list of differentially expressed genes (CK vs RT)
gene id	log2FoldChange	pValue	qValue	result	TPM (S-ck-1)	TPM (S-ck-2)	TPM (S-ck-3)	TPM (R-T-1)	TPM (R-T-2)	TPM (R-T-3)
AH01.1	2.26800434562906	2.96810647339856e-34	1.11269318611402e-32	up	8.05	8.91	9.57	2.34	1.71	1.58
AH01.8	-3.29743	2.20404064079899e-14	2.60987690639261e-13	down	0.25	0.24	0.23	2.11	2.28	2.68
AH01.9	2.94826974516997	0.0152176635377262	0.0334464451851398	up	0.46	0.17	0.36	0.06	0	0.08
AH01.10	1.73471077582958	1.64747755714812e-42	8.93033020420323e-41	up	64.66	56.15	63.11	23	17.87	15.53
AH01.12	-2.51626	1.87911354892683e-99	4.7294708851029e-97	down	15.19	17.33	14.07	94.79	86.27	89.56
AH01.24	1.36709493675868	1.95196096210871e-22	3.98716914538946e-21	up	106.46	98.94	94.26	33.07	43.41	40.76
AH01.26	1.33516718143021	1.45837591810029e-09	1.09690104797465e-08	up	3.49	4.76	4.52	1.63	1.96	1.51
AH01.29	1.32696688848782	1.09178941690599e-22	2.26840546380791e-21	up	106.8	101.97	99.21	52.43	37.83	35.22
AH01.33	2.13245456633935	9.69053027132466e-24	2.13797948715578e-22	up	6.14	7.43	9.09	2	1.42	1.83
AH01.37	-2.53284	0.000236401392096976	0.000807893575334607	down	0.51	0.25	0.3	3.19	1.91	1.35
AH01.41	1.13866799010723	0.000947393224148269	0.00284288840124537	up	1.84	2.4	3.63	1.75	0.77	1.13
AH01.44	5.24198035368732	1.51577042034786e-52	1.17066360502919e-50	up	6.64	9.43	10.09	0.45	0.15	0.13
AH01.53	2.20627524132414	0.000212046339995354	0.0007316046940051	up	1.3	1.91	1.72	0.61	0.36	0.13
AH01.57	-1.44701	0.0142252359395946	0.031523225005289	down	0.87	0.28	0.3	1.35	1.12	1.57
AH01.58	-2.26015	0.00081340154760118	0.00248130193093986	down	0.61	0.54	0.72	3.95	2.78	2.4
AH01.59	1.32879562129274	3.19330276350941e-12	3.12703953863341e-11	up	14.06	11.66	9.19	4.15	4.78	5.14
AH01.60	1.28818380490252	9.74920137580671e-14	1.08912749225287e-12	up	8.63	7.95	9.17	4.24	3.78	2.72
AH01.61	2.10221315071244	5.1964109081534e-25	1.23474880446237e-23	up	15.19	15.44	13.61	3.31	4.72	2.42
AH01.62	-1.2594	1.36184684671421e-31	4.56891430329941e-30	down	32.3	30.6	31.99	74.59	76.17	79.18
AH01.66	1.49808324918184	8.2317632139822e-09	5.65526186120079e-08	up	12.91	14.16	10.1	3.89	3.69	5.71
AH01.77	4.43047018764564	0.0135777279520305	0.0302724541201219	up	0.35	0.18	0.11	0.03	0	0
AH01.86	3.17141198999407	3.54627803572804e-25	8.52181299069953e-24	up	3.73	7.35	7.61	0.71	0.67	0.71
AH01.87	-4.72768	6.6160859159016e-43	3.62923413745782e-41	down	0.41	1.43	1.29	27.11	25.89	29.06
AH01.93	4.96993511057442	2.68327344658635e-09	1.95673775482232e-08	up	5.59	6.44	6.87	0.41	0	0.24
AH01.98	3.29271965595493	3.16037983646106e-53	2.51966680626175e-51	up	31.06	38.25	37.13	4.92	3.88	2.33
AH01.101	-1.71854	5.7943298851748e-17	8.32878145645059e-16	down	10.31	9.6	8.53	30.83	29.19	34.9
AH01.104	1.84721332774838	0.00111766165037776	0.00330073277752829	up	3.07	4.39	4.58	0.69	0.75	1.9
AH01.111	-2.63254	3.88392565152555e-07	2.1492528738999e-06	down	0.49	0.28	0.18	2.32	2.16	1.62
AH01.121	-1.93307	5.25481241110796e-12	5.05249229280762e-11	down	1.54	0.94	1.44	4.32	5.78	5.05
AH01.130	1.31122596859196	1.33590223941067e-19	2.27966513494753e-18	up	20.72	25.55	24.63	10.68	9.85	8.5
AH01.138	1.04545659123711	1.04546502240507e-08	7.08833427375494e-08	up	9.48	12.42	11.83	5.54	5.84	5.15
AH01.141	-1.42124	1.5126187416137e-17	2.26638432384015e-16	down	29.68	29.34	24.12	61.17	82.59	80.93
AH01.143	2.31935318521758	3.77813514613666e-06	1.79628649291837e-05	up	0.84	2.75	2.78	0.45	0.26	0.58
AH01.151	-4.64406	5.0110713846115e-32	1.71251630172719e-30	down	0.08	0.11	0.18	5.01	2.3	2.15
AH01.152	1.26889024140223	7.78388732053647e-22	1.5353438979288e-20	up	9.77	9.54	9.73	3.99	4.01	4.21
AH01.153	-2.44313	9.04303322269825e-14	1.01252943515836e-12	down	0.14	0.2	0.2	1.01	1	0.9
AH01.154	-3.76586	1.16293176353258e-118	4.16966260243133e-116	down	0.84	0.65	0.9	10.33	11.78	10.94
AH01.156	-3.26315	1.41236972319048e-99	3.59705908072876e-97	down	5.12	3.55	3.81	37.76	39.9	43.65
AH01.164	-1.27856	1.04626822304842e-18	1.688445927967e-17	down	4.09	5.12	5.7	13.86	11.25	11.59
AH01.169	1.89424802585954	3.30099120217754e-12	3.22904458704092e-11	up	4.99	5.22	5.25	2.26	1.16	0.88
AH01.174	1.36459	2.7493153644588e-32	9.51731715701002e-31	up	24.63	26.19	24.9	10.44	9.18	10.22
AH01.177	2.7460098174946	1.93164175289236e-14	2.29749384174633e-13	up	2.01	1.81	2.16	0.3	0.28	0.32
AH01.188	-2.82452	1.88026758561091e-12	1.88114690014822e-11	down	0.81	1.37	0.57	6.4	6.29	6.96
AH01.191	1.56513130853832	6.93195486331778e-06	3.15594000941857e-05	up	10.17	5.13	6.44	2.98	2.29	2.25
AH01.192	-2.41572	2.77731762450864e-17	4.07591648441584e-16	down	1.93	2.25	1.56	12.15	8.9	10.19
AH01.193	-2.7038	3.22861259420099e-08	2.0665438944432e-07	down	0.59	0.56	0.53	4.61	3.95	2.59
AH01.194	-1.96819	6.40025272606669e-15	7.91156047686749e-14	down	3.84	2.77	2.7	12.59	12.14	12.41
AH01.196	1.11129218413609	2.36644516695677e-17	3.48985410880712e-16	up	73.42	93.29	91.04	39.57	37.32	43.77
AH01.198	-1.2589	1.64836428710826e-35	6.54248731889971e-34	down	40.31	34.95	37.81	90.68	94.31	89.22
AH01.207	-1.52658	6.45685451583461e-32	2.19841338369371e-30	down	23.42	24.82	19.95	75.67	64.58	59.92
AH01.208	-1.14606	1.34034994687283e-09	1.01156702246352e-08	down	6.93	5.18	5.18	14.77	12.6	11.7
AH01.209	-2.35148	1.48723170085914e-28	4.28605884872653e-27	down	7.39	6.72	5.01	43.81	30.69	25.76
AH01.210	-1.02252	0.00504290987964199	0.0126898238022122	down	1.81	1.54	1.34	2.53	2.79	4.27
AH01.211	1.47417805578144	2.40030219874385e-39	1.13189856807774e-37	up	118.91	141.01	152.99	50.96	49.2	50.31
AH01.218	4.70629372321658	6.69127673797013e-246	1.95202791383147e-242	up	150.43	159.75	141.64	5.21	5.48	6.79
AH01.223	3.1718640675196	3.00846620660398e-11	2.69143241064739e-10	up	2.93	4.08	2.93	0.47	0.55	0.12
AH01.229	1.02142422575687	9.99148039223631e-11	8.51864526004204e-10	up	58.88	78.59	62.74	34.98	29.73	35.36
AH01.232	1.62254575676689	3.10271577482203e-36	1.27812771776687e-34	up	24.35	26.06	27.59	8.98	8.6	8.1
AH01.242	-1.07762	2.70934287401671e-11	2.43411345592094e-10	down	43.2	51.76	41.18	86.83	93.77	109.58
AH01.243	-1.14295	3.07516765098841e-05	0.000124858771329434	down	2.02	2.87	3.05	5.93	6.18	5.56
AH01.249	-3.577	2.23862780460209e-108	6.74531138494657e-106	down	3.55	2.92	2.3	37.11	34.69	34.81
AH01.252	1.01432334368002	1.88082891998158e-07	1.08866883193018e-06	up	12.95	17.22	19.09	8.97	7.43	8.3
AH01.256	-1.98585	1.04886884061868e-25	2.5990888876798e-24	down	1.97	2.4	2.56	11.87	8.06	8.08
AH01.262	-1.00697	0.0067259454526254	0.016384695177617	down	4.32	2.47	2.84	4.22	6.03	9.17
AH01.265	1.01588186396522	2.19361849594643e-21	4.22021687859237e-20	up	106.27	95.08	94.93	48.97	48.7	50.79
AH01.270	-3.2366	2.74791980781696e-08	1.77515342995161e-07	down	0.3	0.24	0.09	3.6	1.14	1.51
AH01.278	-1.16353	1.12532965673248e-06	5.82073318577457e-06	down	4.38	3.98	2.95	8.9	7.58	9.3
AH01.285	1.99114408311987	3.68207203499716e-32	1.26778639059076e-30	up	43.94	53.84	55.18	12.04	16.24	10.61
AH01.291	2.26113355800252	2.0445111213709e-39	9.69104311444495e-38	up	50.32	44.03	37.85	10.45	9.66	7.99
AH01.293	4.36520049481459	9.98474950156447e-11	8.51476512105245e-10	up	23.1	49.43	51.5	1.94	0.74	3.35
AH01.303	-1.15959	7.09899376337196e-05	0.000269004794079951	down	1.59	1.26	1.25	2.45	3.32	3.46
AH01.306	-1.11421	6.35391954768895e-19	1.04002692315908e-17	down	85.63	85.83	79.04	162.93	197.86	187.32
AH01.309	-1.17363	2.40254675292596e-11	2.16932260274041e-10	down	5.02	5	3.88	12.29	10.47	9.27
AH01.311	-1.80046	3.17676575697568e-25	7.65046252467913e-24	down	1.88	1.62	1.54	6	5.54	6.25
AH01.315	4.67957056847326	1.9750030861709e-37	8.5703649810986e-36	up	2.66	4.85	6.19	0.15	0.18	0.21
AH01.317	-1.19017	5.52680393668868e-06	2.55831429251121e-05	down	4.03	3.37	3.83	7.26	9.83	8.77
AH01.318	-1.66168	1.98269618990559e-06	9.86735743394394e-06	down	0.5	0.59	0.37	1.51	1.39	1.83
AH01.320	-1.40916	8.519627677379e-10	6.57357182416668e-09	down	3.36	3.25	2.57	7.81	9.14	7.76
AH01.327	2.34489313012612	0.00189511300616649	0.00529417396777947	up	0.17	0.19	0.23	0.02	0.03	0.07
AH01.328	1.35816810551766	7.71845197535334e-09	5.32369959998042e-08	up	12.29	11.44	9.33	3.66	4.49	4.86
AH01.330	5.07683528959575	0.000115771535561205	0.000422051528106684	up	0.68	0.54	0.6	0	0.05	0
AH01.336	1.18621096033205	3.05035563467161e-15	3.87053824897635e-14	up	11.68	15.08	15.65	6.78	5.49	6.62
AH01.337	-10.6721	2.03160337688191e-13	2.2058586487613e-12	down	0.07	0	0	87.26	27.01	14.23
AH01.338	-9.67467	1.74039283769929e-63	1.92252000556868e-61	down	0.15	0.09	0.08	149.93	68.87	57.85
AH01.343	1.06706301992068	3.11702267303205e-29	9.24447851918655e-28	up	396.18	335.32	365.42	181.74	178.99	170.31
AH01.352	-1.1395	2.68394700997724e-13	2.88584187308365e-12	down	8.26	7.21	7.68	16.86	18.22	16.61
AH01.357	-1.93537	1.78378144946439e-05	7.56662877902342e-05	down	2.06	2.08	2.4	13.27	6.07	6.44
AH01.358	1.37226508585813	6.32481855336112e-28	1.77028719910474e-26	up	11.67	10.98	10.76	5.25	4.25	3.66
AH01.362	-1.17202	4.54976622303475e-05	0.000178978851482911	down	1.91	2.27	1.91	3.83	3.74	6.22
AH01.381	-1.86891	1.77563388107213e-28	5.09205462409335e-27	down	33.46	39.76	26.58	109.44	137.81	121.76
AH01.387	-2.02098	1.75892035009577e-22	3.60662965077146e-21	down	11.42	13.77	14.06	74.89	38.91	49.18
AH01.388	-2.36675	5.37323965793829e-46	3.32229789254797e-44	down	15.56	18.77	16.78	114.38	76.84	77.98
AH01.398	1.11022872444325	0.000965317821529709	0.00289153821458866	up	1.12	1.34	1.29	0.57	0.61	0.58
AH01.410	1.67723995617532	1.44346103374259e-16	2.01350421963919e-15	up	45.12	46.09	50.48	15.93	19.42	9.68
AH01.417	1.41869949440576	1.56847671006807e-09	1.17407085668496e-08	up	3.55	2.82	3.09	1.49	1.19	0.93
AH01.420	1.67312994732379	7.39653824376049e-50	5.2108652523002e-48	up	268.27	264.72	288.42	102.89	86.65	72.89
AH01.423	3.51452972384621	1.92216957651063e-26	4.95043512923164e-25	up	4.08	6.25	6.77	0.48	0.31	0.72
AH01.431	4.14563984597799	0.000761051728774531	0.00233615362314661	up	1.01	1.76	2.02	0.19	0	0.09
AH01.434	-2.07279	3.3506788348936e-05	0.000135155909511326	down	0.18	0.31	0.16	1.1	0.81	0.86
AH01.435	1.85860626465002	1.89347155758418e-39	8.98838791166812e-38	up	17.25	18.54	16.52	5	4.9	4.73
AH01.437	1.58900604756721	1.65021359396087e-05	7.04053104170767e-05	up	2.51	5.99	5	1.34	2.16	1.03
AH01.441	1.60084505947206	0.020447452941019	0.0431101977515391	up	0.58	0.55	0.71	0.25	0.22	0.12
AH01.444	1.43445009416349	1.27048320679565e-05	5.52661056067134e-05	up	1.92	1.82	1.93	0.54	0.72	0.84
AH01.446	-1.02279	2.37714478058288e-14	2.8065701254196e-13	down	27.17	24.11	20.95	47.51	50.17	51.06
AH01.447	1.55930560548012	3.41886240088047e-22	6.88708690798835e-21	up	117.45	114.19	99.49	31.97	44.38	37.11
AH01.449	-1.59479	0.00233136421919923	0.00637442830435849	down	0.95	1.96	0.96	1.86	4.27	5.51
AH01.452	1.06603042411021	1.86978192878686e-26	4.81938169435906e-25	up	149.9	137.27	131.4	67.29	69.51	65.93
AH01.454	-1.40337	0.00107262725700053	0.00318105528183976	down	1.69	2.52	1.46	6.42	4.86	3.99
AH01.463	1.47252056799496	1.71826549200706e-16	2.39007974159109e-15	up	2.92	3.87	3.81	1.35	1.24	1.27
AH01.468	3.42326752572263	0.00014755926926985	0.000526130772318831	up	0.78	1.31	0.76	0	0.12	0.13
AH01.481	1.8229572067033	1.7287909685853e-32	6.04323553179763e-31	up	251.42	184.26	195.94	75.29	55.77	51.39
AH01.487	1.26448866279168	2.51163310158471e-09	1.83804575210612e-08	up	16.91	22.22	26.51	10.62	9.1	8.03
AH01.490	2.74856407005794	2.29433870436586e-19	3.86687652432251e-18	up	2.39	4.11	5.61	0.74	0.42	0.67
AH01.493	-1.54736	1.0630132718599e-05	4.68476219102991e-05	down	0.69	0.85	0.93	2.44	2.84	1.99
AH01.515	-1.3968	1.93365137274937e-06	9.64121699060401e-06	down	2	1.19	1.37	3.31	4.31	4.54
AH01.520	1.42795062699088	9.66407912466888e-08	5.83097300198598e-07	up	6.19	5.56	5.36	1.72	1.74	2.94
AH01.522	1.07794733450792	1.3550114001564e-17	2.03568894339975e-16	up	13.34	12.85	13.01	7.48	5.8	5.65
AH01.533	-1.02578	6.53956591862715e-10	5.1165346904485e-09	down	17.99	25.22	27.28	51.24	42.24	51.75
AH01.544	3.46117481202519	2.24149335964812e-14	2.65275758477256e-13	up	1.7	3.21	3.73	0.29	0.29	0.2
AH01.555	1.44609869801759	4.71903927481564e-14	5.41900054853584e-13	up	38.59	51.5	50.85	19.34	21.41	11.88
AH01.557	3.15825887385181	6.85293563815057e-135	3.60509351849593e-132	up	59.77	48.45	61.27	7.02	6.17	6.1
AH01.565	1.09012196383649	0.000116682370927397	0.000424913445649133	up	1.19	1.29	1.42	0.56	0.58	0.72
AH01.570	-1.96621	3.7906508207051e-12	3.68835611996442e-11	down	5.77	4.97	2.63	17.11	17.63	18.45
AH01.571	-2.09689	1.58082505382756e-35	6.28218897552031e-34	down	2.29	2.17	2.07	10.11	9	9.28
AH01.576	-1.01531	7.29601186420452e-16	9.67675225138761e-15	down	36.31	28.84	30.08	64.77	67.81	62.69
AH01.577	-2.47156	0.00149696828625522	0.0042900390538897	down	0.16	0.14	0.04	0.37	0.82	0.7
AH01.601	-1.79173	7.31549172170762e-07	3.88190013467872e-06	down	0.42	0.34	0.45	1.4	1.32	1.49
AH01.608	1.96744288240998	2.05162238475804e-05	8.60327505088344e-05	up	1.62	2.96	3.08	1.11	0.58	0.35
AH01.609	1.03281794210198	0.000950418914692955	0.00285130117070976	up	1.94	2.88	3.17	1.41	1.33	1.21
AH01.615	-1.08537	6.19683776551724e-09	4.3300277386053e-08	down	7.8	7.95	7.97	17.04	18.46	15.53
AH01.617	-1.49464	2.7782090455347e-17	4.07591648441584e-16	down	15.59	16.43	12.3	35.06	47.07	44.04
AH01.618	-1.56895	0.00646839371078167	0.015822750632998	down	0.43	0.35	0.79	1.9	1.58	1.27
AH01.619	-1.06681	0.00125404323035009	0.00365872399502433	down	4.33	2.99	2.79	7.33	6.83	7.4
AH01.620	-1.0944	6.9676020848993e-18	1.06446251323218e-16	down	16.78	16.41	15.37	42.61	32.34	30.89
AH01.632	-4.65468	2.66432337222552e-33	9.66626761048242e-32	down	0.33	0.27	0.33	5.94	11.25	6.25
AH01.635	2.51695685816492	1.11715323600529e-11	1.04502105650517e-10	up	14.25	12.73	9.87	1.96	2.61	1.94
AH01.640	1.27807262412571	0.002900909031897	0.007743318152851	up	3.22	2.88	3.12	1.23	1.06	1.55
AH01.644	1.16415990238605	3.79568590770273e-10	3.04813715661113e-09	up	4.62	5.84	5.94	2.44	2.44	2.52
AH01.667	-5.20089	0.0096280554296373	0.0224057651645862	down	0	0	0	0.75	0.29	0.12
AH01.675	-1.56819	4.75247428818592e-20	8.36112389845867e-19	down	13.28	12.68	12.56	52.31	31.43	33.25
AH01.676	-1.07325	1.33068356998111e-21	2.58171921165017e-20	down	29.94	28.06	31.93	62.08	67.45	62
AH01.700	-4.43511	6.12310648556967e-05	0.000234755659643884	down	0.37	0	0	1.91	2.95	3.81
AH01.703	-2.68423	1.47366835443789e-06	7.48555876437069e-06	down	1.24	1.04	0.55	8.45	5.07	5.32
AH01.705	-1.01601	8.07178034382255e-06	3.63388652122987e-05	down	13.15	10.19	11.93	37.43	19.16	16.91
AH01.707	2.82966128951182	0.0201452438774376	0.0425667265442136	up	5.69	11.51	14.51	1.14	0.07	3.22
AH01.711	-1.18033	2.90325061784876e-07	1.63409240331635e-06	down	11.35	14.6	12.15	30.65	25.85	30.97
AH01.716	-1.11773	2.56647772018698e-16	3.50908692121006e-15	down	37.13	30.16	36.33	76.51	74.45	76.96
AH01.721	-1.07634	0.000381367611473656	0.00124999608316119	down	1.78	0.95	1.46	2.94	2.77	3.26
AH01.722	-1.00008	7.61287168715249e-10	5.90374703820018e-09	down	3.91	4.84	5.29	10.48	8.74	9.24
AH01.726	4.03441718406076	0.023650998583032	0.048930471570466	up	0.68	1.26	1.21	0.2	0	0
AH01.730	2.58052424818796	3.13492238780692e-42	1.67387120507029e-40	up	18.2	19.41	25.63	4.66	2.74	3.39
AH01.733	2.09820330881109	3.48055203727292e-17	5.08494945941671e-16	up	12.94	9.07	10.4	3.16	2.24	2.35
AH01.734	1.23481384306161	3.15836615392006e-09	2.28373073184531e-08	up	13.37	12.47	11.66	5.04	4.81	6.27
AH01.740	1.82155715116406	7.48831841909826e-06	3.39144220326922e-05	up	1.46	1.6	3.68	0.77	0.62	0.55
AH01.744	3.81043244080814	2.97810025707073e-16	4.05375343581759e-15	up	2.06	6.08	6.81	0.57	0.22	0.3
AH01.745	4.37864589972465	3.90196108100695e-17	5.685082001794e-16	up	3.3	4.81	4.71	0.45	0.06	0.15
AH01.749	4.80189995597488	7.12649756408023e-11	6.15086893037479e-10	up	1.13	1.02	1.39	0	0.05	0.08
AH01.755	-1.13261	7.44596909869867e-05	0.000281239581423305	down	2.79	3.25	3.1	6.96	7.31	6.02
AH01.760	1.30466515192228	5.96508915683606e-49	4.07709714681297e-47	up	887.69	990.21	971.5	407.9	404.88	357.95
AH01.762	1.05890894434834	5.3024809518629e-07	2.87645361753496e-06	up	10.05	7.91	10.72	4.06	4.72	5.1
AH01.766	-2.09097	0.0151137659999522	0.0332522540151839	down	0.15	0.18	0.17	0.61	0.67	0.83
AH01.768	-1.90631	2.29774256469273e-27	6.23284521563735e-26	down	5.14	4.64	5.1	18.54	19.43	18.56
AH01.773	-2.59557	3.98234427852783e-25	9.5439453247168e-24	down	2.81	1.81	2.5	17.37	12.99	13.66
AH01.779	-1.28674	2.60884625561519e-19	4.37855001792319e-18	down	11.87	9.33	11.49	25.74	27.27	27.71
AH01.782	5.45282451307896	8.07725243606643e-05	0.000303103584953952	up	4.05	7.59	10.59	0.21	0	0.3
AH01.787	1.35365992733116	5.80947598580314e-20	1.01788743862639e-18	up	19.33	18.76	19.92	7.23	9.02	6.72
AH01.790	-1.44279	2.36635584471775e-06	1.16324079437795e-05	down	2.1	2.2	1.49	6.2	5.04	4.82
AH01.792	-2.81217	0.00151434738061092	0.00433345884107404	down	0.17	0.1	0.02	1.38	0.58	0.3
AH01.794	2.66955968819131	0.000148960313229681	0.000530595676716668	up	1.23	2.08	3.06	0.17	0.22	0.6
AH01.795	1.87098852732563	4.08042769908049e-24	9.22769026522149e-23	up	18.04	18.29	17.25	4.43	4.79	5.58
AH01.796	4.58463447228428	1.3409284716484e-98	3.33568950815483e-96	up	17.42	14.11	19.05	0.71	0.62	0.81
AH01.798	-1.19728	1.12665092435888e-10	9.5532377229955e-10	down	7.35	5.2	6	16.71	12.3	14.37
AH01.802	3.03175951582374	4.24320797510007e-49	2.91261056515425e-47	up	20.33	14.68	14.9	2.81	1.69	1.76
AH01.808	1.73877566205373	8.43192211039698e-41	4.23112401130007e-39	up	63.88	85.46	82.62	25.51	22.61	22.44
AH01.809	-1.95633	5.03518735564841e-13	5.30406243860527e-12	down	1.69	1.68	1.67	7.03	6.29	6.57
AH01.816	-1.30073	4.76144034106411e-05	0.000186653579947163	down	0.35	0.7	0.66	1.26	1.41	1.55
AH01.824	-1.60495	1.03811155077647e-10	8.83282504690889e-10	down	1.69	1.51	1	4.78	4.47	3.8
AH01.827	4.56160533157463	2.04834293002089e-15	2.63505009518422e-14	up	3.72	6.06	4.15	0.15	0.13	0.32
AH01.828	-4.15833	9.52897265843209e-32	3.22727949983204e-30	down	3.33	0.7	2.18	45	28.94	40.62
AH01.837	-1.45344	3.77277266224837e-14	4.36518026794845e-13	down	7.13	6.55	7.03	18.52	20.1	18.82
AH01.848	-4.50549	5.94555984056355e-06	2.7381316774352e-05	down	0.04	0.05	0	0.83	0.61	0.55
AH01.860	2.21797691230388	5.68973572626816e-06	2.6264352237893e-05	up	0.48	1.04	1.2	0.16	0.2	0.23
AH01.861	-1.04984	3.54954288171686e-23	7.56842731390657e-22	down	41.59	35.58	37.28	85.98	79.15	75.68
AH01.863	-1.26071	7.58736322288259e-06	3.43241680161137e-05	down	1.52	1.75	1.14	3.5	3.64	3.61
AH01.865	1.39690609766874	3.44691119290475e-05	0.000138662881008291	up	14.77	9.74	10.41	3.78	3.44	6.16
AH01.867	4.4636889072231	5.107325794338e-05	0.000198985108650891	up	16.09	41.55	40.25	0.22	0.61	3.51
AH01.868	-1.07751	1.39453016714656e-08	9.33273682246777e-08	down	2.91	2.57	2.62	7.24	5.14	5.08
AH01.869	-1.28174	1.35020739370683e-19	2.30285172809207e-18	down	144.14	132.66	116.23	285.71	325.25	354.85
AH01.877	-1.04944	0.019665340594699	0.0417023479057585	down	0.55	0.74	0.54	1.76	1.14	1
AH01.879	1.79048071691663	1.30957292246988e-17	1.96973025929499e-16	up	29.73	32.21	24.35	7.36	9.62	8.21
AH01.882	3.11748457902253	8.11385988566806e-48	5.36853121095027e-46	up	67.09	61.66	44.51	5.76	7.38	7.04
AH01.890	1.6110228793732	3.51146240415995e-06	1.6778265120532e-05	up	0.67	0.91	1	0.26	0.32	0.27
AH01.896	3.09034939203143	1.20579127295587e-113	4.07303599464776e-111	up	84.05	70.07	65.52	8.85	9.4	7.94
AH01.904	3.26000692410674	6.29841491454138e-06	2.88840492472502e-05	up	0.17	0.36	0.43	0	0.03	0.07
AH01.913	-5.26068	0.00563180423918575	0.0139879719841696	down	0	0	0	0.19	0.14	0.13
AH01.916	3.80031055512048	0.00328604084629813	0.0086543601097876	up	0.13	0.09	0.76	0	0.03	0.04
AH01.924	-5.01807	0.0124953152559385	0.0281504259030516	down	0	0	0	0.14	0.15	0.09
AH01.927	-1.40104	0.019466535900932	0.0413381290448274	down	1.07	0.34	0.51	1.84	1.83	1.53
AH01.929	-1.00695	5.97087342852477e-11	5.19185281997995e-10	down	19.19	18.84	16.13	45.39	34.43	31.42
AH01.931	-1.40456	2.8747657838404e-11	2.57685011182789e-10	down	8.05	8.67	6.82	20.99	21.04	21.14
AH01.933	1.38806046890747	5.76724243491938e-18	8.85294473745816e-17	up	304	278.44	289.76	155.44	102.31	83.97
AH01.937	3.22218675535563	3.35472751714166e-276	1.34566507531345e-272	up	859.34	775.61	807.31	95.28	91.26	79.41
AH01.938	1.49134293789769	6.20564344348079e-59	6.03451812428178e-57	up	516.85	440.5	479.14	188.38	166.25	164.51
AH01.943	3.96678733294213	9.85725024328115e-13	1.01284930935897e-11	up	0.93	2.08	2.98	0.15	0.17	0.07
AH01.946	-4.66229	4.77316404176572e-63	5.2010469983111e-61	down	2.29	0.83	2.11	42.5	45.83	47.1
AH01.947	2.31262551138903	9.69043649514223e-26	2.41058997774507e-24	up	12.31	16.25	14.32	4.39	2.39	2.11
AH01.949	-1.26553	1.54095747865241e-13	1.69318012292265e-12	down	3.85	3.25	3.69	8.85	8.19	9.27
AH01.951	1.73038617149126	0.0237862070605376	0.0491800769674076	up	0.67	1.02	0.67	0.17	0.31	0.23
AH01.958	-1.63279	1.88695697702473e-10	1.56790392006017e-09	down	2.44	2.43	2.97	9.24	7.77	7.72
AH01.960	-2.68993	6.9589603467996e-07	3.70490315269679e-06	down	0.67	0.35	0.4	3.78	2.77	2.91
AH01.965	-1.26714	0.00702956586338652	0.0170344548654766	down	1.31	2.23	1.71	1.6	6.95	4.04
AH01.970	-2.9631	0.0207288012459281	0.0436302788916328	down	0	0.03	0.03	0.16	0.16	0.14
AH01.980	2.95174989365668	1.1470612425049e-05	5.02548914901798e-05	up	2.73	3.79	3.44	0.68	0.39	0.26
AH01.985	4.31941952494041	2.32701491054989e-22	4.7321868491474e-21	up	0.88	1.53	1.65	0.06	0.04	0.11
AH01.994	-2.49507	2.03162312998718e-11	1.84557073577604e-10	down	0.32	0.27	0.15	1.21	1.45	1.49
AH01.997	4.32816545883024	3.37917837888077e-06	1.62053103457048e-05	up	0.62	0.57	0.92	0.05	0.06	0
AH01.1012	-1.21674	4.32527377555804e-15	5.42922102318238e-14	down	38.23	35.71	33.02	71.37	84.09	95.45
AH01.1016	-1.86481	2.78188031400354e-18	4.37386277689238e-17	down	10.42	10.32	6.47	34.28	30.92	35.59
AH01.1023	3.48674107379766	3.602964465743e-12	3.51319142223314e-11	up	59.36	79.67	88.75	12.04	5.31	3.69
AH01.1033	6.49895219908328	1.32253024423811e-08	8.87773152130549e-08	up	0.77	0.56	0.54	0	0	0.02
AH01.1034	-1.07325	0.000773368771761002	0.00237050482784056	down	0.79	0.76	0.6	1.59	1.46	1.57
AH01.1042	2.04034170748773	4.96568055745082e-09	3.50872374961129e-08	up	2.5	3.92	2.93	0.89	0.69	0.72
AH01.1045	-1.79802	0.000894270826999255	0.00269874931475113	down	0.98	0.55	0.46	4.94	1.4	0.91
AH01.1054	2.30860932910064	2.12454265682066e-29	6.3716424165771e-28	up	154.93	135.3	114.83	19.68	30.75	31.79
AH01.1058	5.74048510775993	6.25254296724835e-73	8.87805769110617e-71	up	5.56	8.78	10.41	0.26	0.08	0.13
AH01.1068	5.41265763142038	5.39911146636475e-69	6.87529710141448e-67	up	9.51	13.3	8.94	0.3	0.28	0.17
AH01.1071	-1.13503	6.9477007687528e-07	3.69982936722996e-06	down	7.3	7.16	6.05	16.8	12.8	16.23
AH01.1074	-1.68442	5.40748287770059e-06	2.50724065229608e-05	down	0.42	0.39	0.76	1.65	1.48	1.96
AH01.1077	4.68778417718124	8.59751085253877e-06	3.85219384610401e-05	up	0.18	0.27	0.45	0	0	0.04
AH01.1083	-1.54671	0.00040491821085061	0.0013199741351276	down	1.72	1.3	0.81	3.71	3.9	3.81
AH01.1084	-1.02992	2.86447873691515e-11	2.567987782305e-10	down	22.84	24.28	23.79	44.18	45.77	56.21
AH01.1086	-1.57506	2.11951305904993e-20	3.8221508325323e-19	down	4.64	4.91	4.1	13.82	12.28	15.12
AH01.1087	1.07889115252399	8.5122750000328e-33	3.01999894694364e-31	up	415.5	395.18	405.57	197.36	184.99	201.12
AH01.1090	-1.15951	0.0234701344525601	0.0486095659340811	down	0.43	0.32	0.35	0.96	0.87	0.71
AH01.1091	5.1784006021999	4.49690874082248e-44	2.60950816443026e-42	up	5.39	6.76	6.12	0.2	0.07	0.25
AH01.1101	-1.30445	5.19948640506273e-05	0.000202305569855669	down	0.4	0.35	0.38	1.24	0.86	0.76
AH01.1102	2.23170651299668	4.48965660072477e-27	1.19711741019741e-25	up	23.6	39.82	39.6	8.02	7.53	6.69
AH01.1107	-3.12217	0.00237441147899199	0.00647832500297036	down	0.04	0.02	0.02	0.57	0.07	0.15
AH01.1111	4.32926713885332	5.94901283147911e-17	8.53773800367463e-16	up	0.88	1.24	1.21	0.07	0.04	0.07
AH01.1114	1.47207067562643	1.07878262076578e-09	8.22478838212736e-09	up	4.2	4.87	4.49	1.44	1.7	1.78
AH01.1120	4.50725132386502	9.43151319132316e-60	9.4432841906259e-58	up	15.65	28.19	33.37	1.34	0.81	1.3
AH01.1121	-2.1609	0.0233097827705234	0.0483094254716467	down	0.03	0.13	0.03	0.28	0.22	0.39
AH01.1128	-1.30789	0.000931980487542084	0.00280201001032702	down	3.99	4.77	2.66	7.21	9.64	11.61
AH01.1130	-1.28356	0.00074526075380241	0.00229228578448379	down	0.38	0.58	0.58	1.43	1.31	1.07
AH01.1131	-1.02667	0.0147121472469002	0.0324710481896233	down	0.26	0.51	0.63	0.72	1.01	1.11
AH01.1133	-2.10256	9.98415611182429e-15	1.21314490582522e-13	down	3.76	3.48	4.18	13.26	18.79	17.27
AH01.1134	-3.00898	8.43774624519862e-28	2.34329101694871e-26	down	0.38	0.29	0.24	2.29	2.66	2.46
AH01.1138	-1.496	7.24785056455073e-34	2.68464842025358e-32	down	9.35	8.19	7.93	23.38	24.12	25.26
AH01.1141	-3.30506	4.63630883297416e-15	5.79696670368754e-14	down	0.33	0.53	0.83	4.63	6.06	5.77
AH01.1146	-1.11693	1.10828065358563e-15	1.45043744590387e-14	down	11.28	11.21	9.83	25.46	21.43	24.36
AH01.1157	4.08442568734253	5.09950377862568e-14	5.83918202519529e-13	up	0.55	0.91	1.19	0.09	0.05	0.02
AH01.1158	2.53136645738827	3.23062691954104e-15	4.09119249597759e-14	up	3.59	4.24	4.05	0.74	0.64	0.71
AH01.1166	3.50123098627834	0.00290622898346011	0.00775493830693789	up	0.34	0.57	1.13	0	0	0.17
AH01.1175	6.82999542929662	1.11519916716444e-05	4.89927322531412e-05	up	0.13	0.64	0.73	0	0	0
AH01.1178	2.66161488614909	0.0075913274702307	0.0182053432867277	up	0.48	0.64	0.6	0.09	0.11	0.08
AH01.1179	2.79807435027689	0.00246250182895114	0.00669845585242366	up	0.8	0.63	0.59	0.16	0.07	0.08
AH01.1183	-4.21857	3.99434496239546e-08	2.52967297894751e-07	down	0.06	0.08	0	0.74	1	0.95
AH01.1186	3.21387205429664	0.00212338614307335	0.00586171115585392	up	0.42	0.58	0.74	0.11	0.09	0
AH01.1188	-1.4783	1.37193390587239e-09	1.0346735379423e-08	down	3.19	2.36	2.19	9.88	6.9	5.42
AH01.1194	-3.63852	8.11180385427341e-14	9.11601420709626e-13	down	0.12	0.15	0.15	1.48	1.63	2.01
AH01.1195	-1.92969	3.47802192000639e-11	3.09597013628308e-10	down	1.11	1.09	1.09	3.06	5	4.58
AH01.1209	-1.53395	0.000549780111089978	0.00174237753838106	down	2.48	1.07	1.47	5.52	5.63	3.76
AH01.1212	1.24198523440946	0.0002824642796309	0.000949039758491843	up	3.4	5.08	6.04	2.52	2.11	1.61
AH01.1221	3.22655091341316	2.0506284639322e-11	1.86230840264848e-10	up	1.43	2.63	2.27	0.41	0.15	0.14
AH01.1223	4.36108654181482	0.000106534012121328	0.000390638913211838	up	1.94	2.04	3.41	0.19	0	0.17
AH01.1225	-1.16097	8.52506363009616e-07	4.48731718018184e-06	down	1.34	1.48	1.18	2.72	3.47	2.85
AH01.1226	-1.22363	7.40906898048429e-10	5.75264997783066e-09	down	2.11	2.69	2.15	5.61	6.03	4.81
AH01.1242	2.59487767567895	4.44965042010747e-17	6.4493803966237e-16	up	6.2	9.69	11.34	1.68	1.51	1.37
AH01.1256	1.02412273106873	1.50950022458331e-13	1.66060549217958e-12	up	23.84	30.37	32.78	13.86	15.57	13.8
AH01.1268	2.29862717337431	3.34789360928258e-09	2.41288952098547e-08	up	3.28	3.99	3.07	0.45	0.73	0.93
AH01.1270	2.70879563234189	0.00305628460298004	0.00810982535325831	up	0.5	1.3	1.05	0.35	0	0.12
AH01.1271	3.72663729731204	4.25789791140058e-15	5.34778645701936e-14	up	2.27	2.03	2.29	0.2	0.17	0.13
AH01.1273	1.09258137529579	4.6466533109662e-09	3.29673015142395e-08	up	5.23	5.24	5.68	2.52	2.82	2.33
AH01.1278	-1.07036	0.00769750565497176	0.01842417815082	down	3.28	2.98	3.46	11.27	4.46	5.37
AH01.1282	-2.21959	0.00311446155327445	0.0082457878177119	down	0.14	0.13	0.03	0.38	0.69	0.38
AH01.1285	-1.37789	3.41179949413128e-13	3.64038722416202e-12	down	4.74	5.62	5.18	14.44	12.99	13.53
AH01.1288	-2.06682	5.37567659638454e-07	2.91468213192498e-06	down	1.22	0.36	0.78	3.68	3.14	3.31
AH01.1294	-1.64472	7.49481339208125e-12	7.1335773914248e-11	down	1.4	1.74	1.45	5.93	4.75	3.97
AH01.1312	4.67489075467698	1.93148798977487e-10	1.60303762037697e-09	up	1.11	1.76	1.63	0.08	0.05	0.05
AH01.1316	-7.43217	5.25562782941392e-07	2.85320752911339e-06	down	0	0	0	4.04	0.67	0.98
AH01.1320	1.34146074105798	7.95849195056242e-11	6.83861311269374e-10	up	4.16	4.81	4.9	2.06	1.51	1.98
AH01.1323	-1.18476	2.00281945238122e-06	9.95901080451124e-06	down	1.65	1.81	1.32	3.76	3.89	3.36
AH01.1326	2.72337934113192	1.7675525697692e-15	2.28206646404722e-14	up	2.3	1.63	1.97	0.38	0.25	0.29
AH01.1339	-3.36644	6.10906442833126e-80	1.00276152176547e-77	down	1.39	1.25	1.13	12.98	13.06	13.43
AH01.1341	-1.46618	5.21453236482568e-11	4.55641507385313e-10	down	1.75	2.22	2.53	5.63	6.73	5.72
AH01.1356	1.27947547480127	7.87536300603678e-35	3.02297127827417e-33	up	44.61	43.27	50.68	21.27	19.28	17.43
AH01.1361	5.18708478687557	0.00770663039596811	0.0184412042359805	up	0.57	0.9	0.37	0	0	0
AH01.1362	5.90596317431793	0.000101959059447216	0.000375321619462136	up	3.39	1.06	0.76	0.09	0	0
AH01.1363	3.1422262910907	0.000451691361804251	0.00145815359391363	up	2.97	1.27	1.64	0.28	0.22	0.17
AH01.1364	1.08795404043471	0.0203822087417498	0.0429895874673997	up	0.53	0.68	0.73	0.35	0.42	0.15
AH01.1367	-1.56323	1.39152570198512e-18	2.22491578359254e-17	down	10.22	11.88	9.52	27.63	34.17	32.54
AH01.1370	-1.14853	0.00428220657610142	0.0109695864155101	down	1.22	1.39	1.58	3.04	2.34	4
AH01.1374	2.64102957751174	2.17519497657e-29	6.5205050722215e-28	up	4.52	6.53	7.11	1.08	0.91	0.97
AH01.1388	5.81243175321511	0.00137846031862883	0.00398421901596931	up	0.11	0.1	0.55	0	0	0
AH01.1393	1.90672018075541	2.31507059157247e-61	2.41595496857108e-59	up	31.77	29.31	30.02	8.51	7.77	8.39
AH01.1406	2.35044579545765	2.78458914979939e-12	2.74946048667884e-11	up	8.75	19.51	19.48	2.67	3	3.72
AH01.1414	-2.18633	1.61924586720099e-11	1.48887105668996e-10	down	1.3	1.79	1.07	4.65	6.11	8.31
AH01.1418	-1.04734	2.54463703485588e-20	4.57208300383679e-19	down	1913.54	2190.37	1997.63	3908.2	4563.78	4280.74
AH01.1424	1.49607264948168	1.47375674032129e-13	1.6223963566693e-12	up	5.37	6.72	6.77	2.7	2.06	2.05
AH01.1425	6.1889212289305	1.45069202920214e-54	1.22346142489084e-52	up	4.55	6.36	7.99	0.14	0.02	0.12
AH01.1431	-1.44219	0.000259377246738789	0.000877534617590694	down	0.43	0.57	0.31	1.45	0.83	1.37
AH01.1437	2.44329858127135	5.54156582016166e-18	8.51059330791997e-17	up	7.1	10.05	14.85	2.73	1.59	1.69
AH01.1438	2.82748869710535	5.43036157745202e-10	4.28526504415186e-09	up	6.62	5.46	4.67	0.41	0.75	1.2
AH01.1440	2.62724866468212	1.98054370156567e-22	4.04169458716963e-21	up	13.12	11.65	11.77	1.72	2.86	1.38
AH01.1454	-1.65999	1.64929691048656e-21	3.18638999744213e-20	down	2.25	2.01	2.1	7.87	5.83	6.8
AH01.1456	1.17905414915697	0.00120070873673748	0.00352120112971493	up	1.96	2.15	2.27	1.03	1.06	0.78
AH01.1461	1.23291702026025	4.20878782505378e-20	7.44337290195513e-19	up	22.15	20.81	19.42	8.88	9.73	8.29
AH01.1463	2.62850126348546	4.90330716398917e-51	3.6380838587841e-49	up	47.72	56.78	46.16	8.94	9.83	6.01
AH01.1470	-1.23432	1.09687638875858e-14	1.32925843335585e-13	down	4.56	4.02	3.48	9.78	9.77	9.3
AH01.1487	-2.25834	0.000473754839390673	0.00152271562460404	down	1.17	1.15	0.18	4.42	3.92	3.91
AH01.1489	-1.1391	0.000181361336839798	0.000634561990861814	down	5.97	6.16	4.55	10.73	14.27	12.12
AH01.1492	-1.19512	1.82932978772624e-12	1.83189867024918e-11	down	10.5	9.08	9.66	19.38	21.46	26.69
AH01.1493	-1.99553	0.00627216725515687	0.0154014498387714	down	0.11	0.09	0.1	0.35	0.37	0.5
AH01.1494	-1.442	5.05246578393288e-26	1.27664273233391e-24	down	38.89	30.01	28.94	87.37	92.59	89.63
AH01.1498	-1.34026	3.78664850642059e-10	3.04202154389878e-09	down	0.45	0.56	0.49	1.55	1.15	1.16
AH01.1499	5.30765136392575	0.0175310519140765	0.0377552065986185	up	0.15	0.18	0	0	0	0
AH01.1500	1.21910626533088	1.81066588159067e-21	3.49184303727432e-20	up	63.51	70.4	87.08	36.09	29.68	30.59
AH01.1501	-1.35993	1.34570074494352e-15	1.75009268106332e-14	down	4.24	4.85	4.37	12.7	12.2	10.18
AH01.1511	2.20052478295121	1.11378316445429e-07	6.66628774547016e-07	up	5.31	7.81	8.26	1.57	2.03	1.09
AH01.1514	-4.3028	0.0186759865635589	0.0398810453385197	down	0	0	0.02	0.1	0.12	0.24
AH01.1523	-1.31218	1.24318106433578e-10	1.04941944902105e-09	down	9.83	9.45	7.97	22.54	22.88	23.23
AH01.1524	3.9301852322904	6.97896327755977e-39	3.22934292107993e-37	up	8.43	11.41	12.66	1.13	0.5	0.58
AH01.1525	2.37901535751818	0.00224718094663795	0.00616579338870607	up	0.51	0.2	0.31	0.13	0.03	0.05
AH01.1526	1.91864135328012	6.58631780762901e-08	4.05515998554902e-07	up	1.83	1.92	1.91	0.41	0.5	0.6
AH01.1527	-1.62618	1.29529473773314e-07	7.66971272882303e-07	down	2.7	1.38	2.18	7.01	7.53	5.18
AH01.1531	2.24204335214633	2.16404908671597e-14	2.56394074922339e-13	up	7.27	8.29	5.85	1.65	2.15	0.81
AH01.1533	-3.14245	4.79373692754648e-95	1.11877104003612e-92	down	13.41	13.44	11.6	102.03	112.26	128.77
AH01.1536	-1.58318	9.8513493406016e-05	0.000363848535811596	down	0.4	0.53	0.45	1.07	1.35	1.72
AH01.1537	-2.43663	5.27502988624393e-50	3.74918513952531e-48	down	8.2	7.83	6.87	39.51	45.91	40.3
AH01.1546	1.03250137786301	6.26707711186385e-18	9.6064248636117e-17	up	1090.72	1033.73	1020.29	460.35	558.33	534.53
AH01.1561	-1.04296	0.00757615791576697	0.0181740364115807	down	1.07	1.84	0.8	2.69	1.92	3.12
AH01.1562	-1.21631	8.4897629214026e-11	7.27855976884343e-10	down	5.02	5.73	4.6	10.53	12.89	12.56
AH01.1565	-1.69596	6.2018286177814e-05	0.000237546765749111	down	0.62	0.38	0.32	1.82	1.4	1.21
AH01.1566	-4.33281	3.42490182258291e-22	6.89708813848042e-21	down	0.03	0.08	0.1	1.53	1.37	1.5
AH01.1567	-1.7265	0.004640489722021	0.0117825149487403	down	0.22	0.11	0.22	0.51	0.74	0.6
AH01.1568	6.91986106051902	1.7401623513044e-30	5.52889206468892e-29	up	4.52	5.84	4.69	0.04	0.03	0.06
AH01.1569	-1.51127	6.85388961155704e-15	8.44628715955704e-14	down	4.8	4.9	4.59	18.06	12.83	10.8
AH01.1571	1.6306442484813	2.36653852382351e-25	5.740152776228e-24	up	13.82	14.54	12.54	4.88	4.41	4.15
AH01.1573	-1.09215	3.30540688936519e-07	1.84727459212346e-06	down	3.21	2.86	3.1	8.18	6.15	5.66
AH01.1586	1.04817115377138	1.09207727829098e-07	6.54797456284705e-07	up	10.64	11.52	14.57	6.22	5.53	6.22
AH01.1590	1.79574699753199	0.000405400396491371	0.00132134464713911	up	1.94	1.38	0.92	0.48	0.43	0.35
AH01.1593	2.34756574967565	5.08942238560024e-56	4.43803164005195e-54	up	24.61	26.49	23.77	5.77	4.95	4.27
AH01.1595	2.47178944241035	4.92708471058963e-11	4.31405588984506e-10	up	1.64	1.99	1.83	0.19	0.49	0.29
AH01.1596	2.61736244041334	1.01582238285869e-12	1.04246051378111e-11	up	0.97	1.04	1.08	0.2	0.17	0.14
AH01.1600	1.46278329509972	9.85193030554522e-41	4.92059834248943e-39	up	18.41	19.38	21.13	7.33	7.52	6.81
AH01.1603	-1.94217	1.97481718488836e-18	3.13179557514542e-17	down	8.14	6.57	5.27	19.99	24.58	32.83
AH01.1604	4.81990167974534	0.0216737421505158	0.0453307948647625	up	0.11	0.06	0.06	0	0	0
AH01.1610	1.44886109845038	5.56261487931942e-07	3.01171438294854e-06	up	3.28	3.99	5.09	2.31	1.11	1.23
AH01.1611	-2.11234	2.53063057821168e-17	3.72172022249371e-16	down	8.74	6.27	4.83	35.07	26.26	26.63
AH01.1617	-3.84515	0.0183522741775869	0.0393035556833131	down	0.17	0	0	0.77	1.32	0.58
AH01.1618	-1.62819	0.000888397351672992	0.0026830427758869	down	2.02	1.07	1.39	3.08	5.29	5.6
AH01.1627	3.65888281224309	1.84307130131508e-56	1.6338165209724e-54	up	20.88	18.4	19.87	2.1	1.43	1.27
AH01.1628	1.80040155930673	7.25089806756608e-20	1.26148722682676e-18	up	54.65	46.87	43.93	10.76	14.27	16.99
AH01.1634	4.35198149415366	1.74323321400327e-09	1.29897489463288e-08	up	1.34	1.28	2	0.06	0.05	0.12
AH01.1637	3.0106548456824	6.6133555724156e-05	0.000251911187986013	up	40.47	54.59	59.41	11.75	6.75	1.43
AH01.1642	-1.03208	8.71309162143937e-06	3.89989692631271e-05	down	3.24	4.7	4.39	8.17	8.67	8.61
AH01.1650	-3.02486	0.000203690712387815	0.000705037684632665	down	0.08	0.03	0.05	0.72	0.41	0.27
AH01.1652	1.02940978273029	1.35542560698307e-06	6.92550079262584e-06	up	7.23	6.72	5.56	3.3	3.7	2.7
AH01.1661	1.07528482630023	2.60044040434922e-09	1.89935433198057e-08	up	10.82	12.76	12.53	7.64	5.03	4.86
AH01.1662	1.32088934911521	4.30868229611151e-08	2.71508325738279e-07	up	6.68	8.82	9.02	2.91	3.25	3.72
AH01.1664	-1.19185	2.49459133540626e-09	1.82640739112906e-08	down	2.85	3.05	2.6	7.43	5.77	6.57
AH01.1671	-1.318	2.80814924568589e-14	3.29001494319314e-13	down	12.69	11.45	10.46	25.38	30.27	31.55
AH01.1673	1.07802131147551	1.20804088376786e-07	7.18688022990554e-07	up	11.99	13.09	10.43	5.59	5.54	5.92
AH01.1675	1.06169931127334	3.79255765187667e-22	7.60407216799266e-21	up	219.6	195.89	212.45	94.68	109.83	99.76
AH01.1685	-1.11646	0.000410321660402113	0.00133650244440761	down	1.05	0.61	0.71	1.99	1.81	1.45
AH01.1689	-1.36366	1.60910915151854e-05	6.87933821905542e-05	down	2.7	3.29	2.53	6.2	8.24	7.64
AH01.1695	1.47549712533234	2.40833251105735e-25	5.83931925045941e-24	up	86.9	76.71	66.94	25.92	28.14	29.86
AH01.1696	5.18526072924404	7.94569209056165e-42	4.17311389829989e-40	up	4.87	7.45	9.58	0.23	0.12	0.26
AH01.1698	-2.37977	3.21383585784079e-05	0.00013002835866874	down	0.4	0.55	0.46	2.95	2.39	2.1
AH01.1702	-2.11634	3.50685757835639e-11	3.11947497406671e-10	down	1.11	0.88	0.83	4.18	3.81	4.5
AH01.1709	-1.39801	1.59259473640358e-16	2.21863968270852e-15	down	10.97	11.25	9.57	26.43	26.96	31.36
AH01.1710	1.56182649414917	5.92231659971802e-13	6.1995478611956e-12	up	20.86	15.56	18.16	5.6	6.9	6.17
AH01.1722	5.71020607529941	0.00170044539759539	0.00480050081893516	up	0.04	0.04	0.17	0	0	0
AH01.1725	2.93825008704334	1.01641308223318e-84	1.89082294544132e-82	up	16.97	21.18	19.98	2.92	2.24	2.56
AH01.1727	-1.0441	1.01507704114516e-05	4.48953514579949e-05	down	4.39	4.67	3.23	9.7	9.42	6.76
AH01.1735	1.15759440578483	1.5635630793192e-13	1.71743074500609e-12	up	28.71	28.56	27.34	17.14	11.53	10.19
AH01.1742	-1.05354	8.35383064829046e-08	5.07957225018741e-07	down	8	8.45	8.89	16.69	16.28	20.17
AH01.1743	2.63411187572831	8.93481712866182e-117	3.1335331328826e-114	up	156.62	159.84	188.16	30.08	28.16	24.29
AH01.1747	-6.88588	9.12620575248672e-20	1.57748420467169e-18	down	0.37	0.09	0.27	54.75	23.21	12.7
AH01.1754	1.99919018850575	1.99585986685791e-41	1.030525231335e-39	up	25.01	27.27	33.73	7.02	7.12	7.58
AH01.1763	-3.69325	1.10433756372362e-25	2.7333738850668e-24	down	0.43	0.37	0.53	5.09	5.75	6.66
AH01.1771	-1.03013	3.53076226056102e-11	3.13856401499732e-10	down	4.04	3.35	3.37	7.76	7.02	7.56
AH01.1774	1.66511740078866	2.73479570606956e-29	8.13341929636442e-28	up	29.9	28.39	25.25	9.82	10.03	6.97
AH01.1776	2.67288966071351	9.84963132687894e-06	4.36597374514186e-05	up	1.32	0.76	1.19	0.29	0.16	0.09
AH01.1779	-1.70953	1.26515729871942e-13	1.40141172647243e-12	down	2.2	1.77	1.7	5.28	7.35	6.12
AH01.1781	1.3354374161547	2.33937856536832e-05	9.70949974395105e-05	up	0.56	0.74	0.98	0.39	0.28	0.25
AH01.1782	3.88359805112699	0.000552677055599541	0.00175052131611206	up	0.14	0.21	0.49	0.03	0.01	0.01
AH01.1783	-1.50092	2.45100811831471e-11	2.21059163903089e-10	down	2.01	2.64	2.83	9	6.69	5.85
AH01.1800	-1.73658	2.07604452015624e-07	1.19584039942225e-06	down	0.49	0.47	0.48	1.55	1.83	1.5
AH01.1801	6.22102511315062	1.09438625994128e-07	6.55936777764581e-07	up	0.58	0.33	0.44	0.02	0	0
AH01.1804	2.10820933894293	5.39048757377932e-41	2.72625289586412e-39	up	15.41	13.74	15.04	3.11	3.46	3.79
AH01.1806	2.34662170242666	5.87605123932641e-18	9.01350307217899e-17	up	3.41	5.57	5.19	0.84	0.82	1.15
AH01.1810	2.32264731017703	1.18592524333025e-71	1.62982188687228e-69	up	15.04	13.97	15.29	3.55	3.01	2.47
AH01.1817	1.90401322649583	4.39959056830973e-05	0.000173581928243756	up	7.8	7.57	7.8	1.29	2.05	2.86
AH01.1819	1.65551336433898	2.33431092790578e-08	1.51989525568624e-07	up	15.8	23.75	17.95	6.97	6.77	4.81
AH01.1821	3.04261654728338	2.01368935343583e-15	2.59099003014257e-14	up	24.35	15.54	14.58	2.51	1.79	2.46
AH01.1822	3.04398233791993	1.92469903774768e-22	3.93524002047296e-21	up	25.32	23.02	22.7	3.27	3.72	1.76
AH01.1823	1.0207013971016	2.78044562117844e-13	2.98509534906712e-12	up	474.32	610.93	521.95	239.03	264.67	296.22
AH01.1843	-6.78901	2.12694919757588e-06	1.05378724332577e-05	down	0	0.08	0.08	12.81	4.89	0.7
AH01.1845	-1.56336	7.99906700980403e-15	9.80107141445633e-14	down	19.24	17.37	13.28	70.05	43.42	38.17
AH01.1860	-1.38182	0.000626096275868074	0.00195966149647466	down	0.48	0.71	0.56	1.14	1.75	1.69
AH01.1869	-1.92187	0.0109698974209501	0.0251176602381939	down	0.09	0.07	0.18	0.52	0.25	0.57
AH01.1874	3.06064627810807	0.000616824791367514	0.00193318757251524	up	2.17	2.65	3.32	0.19	0.77	0
AH01.1881	2.04211649968075	7.6556738552943e-06	3.46063634337786e-05	up	0.89	1.01	1.73	0.39	0.25	0.26
AH01.1884	5.17531497798638	0.0114824949116914	0.0261272964416207	up	0.02	0.19	0.05	0	0	0
AH01.1885	3.19805062600499	5.50164991780041e-13	5.7733141223746e-12	up	1.74	1.61	1.61	0.2	0.21	0.14
AH01.1887	-1.05786	1.43621688125829e-09	1.08099448151938e-08	down	3.28	3.91	3.66	7.72	7.17	7.98
AH01.1890	1.04808730242044	2.53237903486809e-11	2.2817364377065e-10	up	173.75	218.11	178.6	82.13	88.31	108.02
AH01.1904	1.49072742689707	6.75088765209123e-05	0.000256845082406316	up	3.14	2.52	2.82	1.04	1.13	0.88
AH01.1906	1.75788101715344	0.0051135926466566	0.0128430138554598	up	5.09	2.92	2.41	1.23	0.57	1.36
AH01.1910	-3.48861	1.46933221542008e-54	1.23593370361285e-52	down	1.07	1.05	1.22	12.08	13.07	12.78
AH01.1912	-2.14178	1.29198836715268e-13	1.4303918130733e-12	down	3.77	1.84	3.09	13.58	11.55	13.98
AH01.1939	4.2892992667851	3.10352865260387e-05	0.000125874917166403	up	1.07	1.67	1.1	0.11	0	0.1
AH01.1940	1.19758142784763	6.8804400899785e-10	5.36521647547826e-09	up	4.81	4.64	5.63	2.66	1.79	2.24
AH01.1942	-1.85955	0.00921852468787306	0.0215786932506615	down	0.2	0.17	0.51	0.97	1.01	1.24
AH01.1943	4.15424520888671	5.34670897132652e-10	4.22236719305692e-09	up	1.09	1.27	0.82	0.08	0.03	0.08
AH01.1944	2.07693682293763	3.96210636766511e-11	3.5054864443996e-10	up	4.24	6.27	7.07	1.43	1.32	1.47
AH01.1959	-1.45397	1.18802690407804e-08	8.02183763321712e-08	down	2.35	1.78	1.5	4.91	5.36	5.39
AH01.1964	-1.61047	2.04479652375559e-26	5.25781413840679e-25	down	11.47	8.64	8.62	27.77	30.93	30.2
AH01.1996	1.48632515335511	4.97665764642278e-14	5.70564286794237e-13	up	23.39	24.8	21.33	6.75	9.76	8.48
AH01.1999	-1.22912	0.00170453756127145	0.00481120682040644	down	0.43	0.45	0.48	1.22	1.23	0.81
AH01.2021	-2.8744	5.64718434199509e-20	9.89992600571551e-19	down	2.3	0.92	1.2	10.94	11.53	10.73
AH01.2030	1.90137823745954	1.70523900802413e-15	2.20427471369565e-14	up	4.84	5.89	6.54	1.78	1.72	1.21
AH01.2031	6.08458453740538	1.62114705973269e-07	9.4672628110686e-07	up	4.51	8.24	9.7	0.3	0	0.06
AH01.2032	-1.19704	1.61700300354748e-13	1.77370112404165e-12	down	11.38	10.99	12.38	32.08	24.03	25.06
AH01.2038	1.36453958001748	1.10274465618933e-16	1.55581780686373e-15	up	31.93	30.39	25.75	10.42	12.71	11.46
AH01.2041	1.85951977427237	1.26744896406139e-19	2.16977526042837e-18	up	10.93	14.36	13.62	3.39	4.59	2.86
AH01.2042	-1.67425	9.65100888816326e-06	4.28562755443381e-05	down	1.41	0.87	1.15	2.62	3.65	4.74
AH01.2043	-1.52988	2.61096109201322e-15	3.32945525303812e-14	down	15	10.8	10.12	30.16	35.86	38.89
AH01.2048	-3.12891	2.48729879144225e-06	1.21842127169272e-05	down	0.03	0.13	0.09	0.66	0.91	0.68
AH01.2051	1.42659416695538	8.30358941084312e-05	0.00031081556537263	up	1.3	1.4	1.37	0.79	0.32	0.45
AH01.2060	2.53475410777107	0.0171472223175896	0.0370416939866342	up	0.4	0.53	0.84	0.04	0.03	0.23
AH01.2066	1.43210039325636	0.000204897887399542	0.000708760720777332	up	6.39	6.18	4.56	0.97	2.85	2.51
AH01.2068	1.08433767568985	1.34826018560694e-07	7.96496122167284e-07	up	22.48	25.47	19.02	8.78	12.46	10.63
AH01.2074	3.42620936278306	0.00924843448645266	0.0216360911766615	up	0.47	0.74	1.14	0.24	0	0
AH01.2075	7.28426336849973	1.37769948459607e-06	7.03151539353564e-06	up	0.16	0.04	0.34	0	0	0
AH01.2081	1.80915881719815	0.000274225106989016	0.000923290702263932	up	0.6	0.89	1.14	0.33	0.25	0.18
AH01.2086	-1.50686	1.43460026310333e-11	1.32650403235804e-10	down	2.34	2.1	1.92	5.65	6.56	6.13
AH01.2089	-1.8123	0.00116206083937729	0.00341942435794939	down	0.23	0.28	0.34	0.83	0.9	1.27
AH01.2090	-1.04524	4.92315683200685e-06	2.29728228499491e-05	down	4.94	5.62	3.74	11.07	11.18	7.85
AH01.2092	-2.31276	6.77079910281052e-34	2.5147562871434e-32	down	3.59	3.73	3.43	24.42	14.75	15.56
AH01.2101	1.8304831074816	1.27155076522113e-12	1.29229023138388e-11	up	11.75	11.76	10.73	3.41	4.43	1.96
AH01.2103	4.35592092352062	0.00327455566470113	0.00862871500084245	up	0.41	2.38	1.04	0.1	0	0.1
AH01.2113	-1.5872	5.11773697251362e-21	9.61241904875401e-20	down	5.7	5.24	5.68	15.13	17.8	17.51
AH01.2121	1.28678	6.75982290931044e-05	0.000257154545859489	up	1.28	1.95	1.98	0.59	0.84	0.71
AH01.2125	1.86592	2.80784459826488e-08	1.81167654887544e-07	up	30.56	32.05	26.69	13.96	7.11	4.34
AH01.2130	-4.08333	4.17508491946201e-29	1.23141980758765e-27	down	0.35	0.4	0.4	11.1	4.11	4.73
AH01.2146	1.11372828702767	1.43509657190823e-06	7.3011889009172e-06	up	49.96	29.4	27.24	13.32	20.41	16.06
AH01.2153	-1.01682	1.31274320983637e-11	1.21804046851667e-10	down	6.5	7.08	8.9	15.7	16.01	14.31
AH01.2155	-1.47677	1.31491060413165e-09	9.9353617345384e-09	down	2.67	1.95	2.72	6.71	7.08	6.93
AH01.2164	-1.14905	0.00957996427261233	0.0223100296460779	down	0.4	0.4	0.59	1.06	0.91	1.14
AH01.2180	-2.51581	0.00192358430811124	0.00536600342915546	down	0.18	0.08	0.02	0.52	0.5	0.63
AH01.2188	1.22389322150605	1.22399974381113e-10	1.03404374829273e-09	up	42.73	35.11	35.74	12.68	17.64	18.62
AH01.2193	-1.31564	0.0113530878318989	0.0258637183606782	down	0.66	0.74	0.29	1.67	1.53	1.13
AH01.2196	-5.21132	0.00747948812547271	0.0179653273911991	down	0	0	0	0.3	0.17	0.45
AH01.2201	-1.60043	0.00413996039939487	0.0106447120881841	down	1.4	0.94	0.89	2.69	4.36	2.86
AH01.2215	1.84357331719756	1.42619100029882e-08	9.53269510510081e-08	up	5.88	5.24	4.19	0.98	1.85	1.46
AH01.2232	-1.69335	0.00762103223038669	0.0182649781002359	down	0.33	0.27	0.29	0.64	0.81	1.42
AH01.2234	-2.43556	0.0015670829635013	0.00446228247027433	down	0.07	0.13	0.12	0.33	0.53	0.9
AH01.2237	-1.23898	2.88380888479579e-09	2.09511947278915e-08	down	8.34	7.61	7.27	16.59	18.18	20.65
AH01.2243	-1.85169	0.000685099216314909	0.00212495977687468	down	0.3	0.37	0.42	1.19	1.05	1.75
AH01.2245	1.41982040671292	0.00468337584889308	0.0118777784707958	up	1.61	1.69	1.58	0.6	0.44	0.81
AH01.2247	3.70348024087347	0.000226482974887781	0.000776810460041565	up	0.78	1.39	1.52	0.05	0	0.23
AH01.2258	3.4326270902813	4.57401914547564e-16	6.14657765403321e-15	up	3.77	6.25	5.27	0.34	0.48	0.6
AH01.2264	-3.4831	2.51479988225935e-24	5.75400557730499e-23	down	0.38	0.24	0.44	3.38	4.52	3.92
AH01.2268	-1.50767	0.0076434981372974	0.0183130953541547	down	2	1.22	0.95	3.74	4	4.34
AH01.2269	-1.50732	3.10710465640935e-35	1.22040377508171e-33	down	19.95	18.83	16.3	53.54	51.99	53.37
AH01.2273	-1.56005	0.00492363479204738	0.0124154833000786	down	0.84	0.88	0.98	3.32	3.01	1.78
AH01.2274	2.55578389852597	0.00239795093636849	0.00653671810635956	up	0.46	1.3	0.57	0.17	0.17	0.06
AH01.2279	2.03998559076088	3.3559856758885e-47	2.15818798275074e-45	up	233.13	191.17	197.42	45.2	52.79	54.72
AH01.2280	2.27031084382655	2.22869151461741e-43	1.24923512146852e-41	up	264.5	229.76	195.95	41.29	47.52	55.66
AH01.2281	1.69850568331641	3.32716431156973e-40	1.63005653066065e-38	up	355.39	323.73	291.17	93.57	103.6	105.37
AH01.2282	4.47840206689451	2.54486379883458e-56	2.24353514573082e-54	up	28.69	23.81	19.56	1	1.01	1.27
AH01.2283	1.49449468819805	2.52507671784622e-05	0.000104258507302734	up	4.35	3.47	3.1	1.84	0.89	1.26
AH01.2290	3.47879804254564	2.18775501343418e-69	2.83084912827028e-67	up	79.96	66.98	65.24	5.22	5.77	8.18
AH01.2292	2.87586287144835	9.58353232284032e-35	3.65895957453832e-33	up	16.74	18.55	15.25	2.4	2.15	2.44
AH01.2293	4.40361587470621	1.10050788407354e-21	2.14617429352293e-20	up	12.56	10.74	7.37	0.46	0.48	0.54
AH01.2296	9.59329915664034	5.8246568867372e-20	1.02026877453819e-18	up	32.41	23.48	20.35	0.11	0	0
AH01.2297	2.41281364207233	1.46724173481433e-59	1.44873191600591e-57	up	124.09	109.66	97.8	18.97	22.62	21.37
AH01.2302	-1.65903	6.68304727975833e-16	8.89686733903525e-15	down	13.38	13.36	7.95	35.71	37.38	38.14
AH01.2318	2.46013719337328	3.66627483620786e-20	6.51985367103964e-19	up	3.15	5.14	5.5	0.87	0.98	0.69
AH01.2332	1.01135441074703	5.62616578277891e-05	0.000217405353171356	up	5.22	5.06	5.16	2.32	3.06	2.35
AH01.2333	1.62466356018611	3.48925281794641e-05	0.000140216796603719	up	6.81	5.04	3.35	2.04	1.54	1.48
AH01.2342	1.27837163715375	0.000122013683030672	0.000442545248765671	up	4.46	4.87	3.36	2.22	1.92	1.23
AH01.2343	-2.7506	0.0172772324044647	0.0372798808404568	down	0.11	0	0.06	0.41	0.43	0.34
AH01.2347	2.83669169299553	0.0123762284206768	0.0279177707936753	up	0.28	0.18	0.23	0.07	0.03	0
AH01.2355	1.37658950259961	0.000539298770610905	0.00171228827039714	up	1.54	1.35	1.48	0.64	0.76	0.31
AH01.2376	-1.10876	2.33834914449645e-11	2.1143314749758e-10	down	6.2	5.32	6.57	16.77	12.78	10.32
AH01.2383	-1.31839	0.000970821242076338	0.00290598886789139	down	0.48	0.73	0.7	1.54	1.77	1.5
AH01.2384	-1.2051	0.00426528878866911	0.0109306115020278	down	4.21	3.94	1.41	7.76	6.62	8.14
AH01.2386	-1.10405	3.35076038009955e-06	1.60774372902803e-05	down	3.71	4.3	2.83	10.04	8.17	5.66
AH01.2399	1.03777831373054	1.25926400973612e-08	8.47431730574228e-08	up	8.12	10.47	10.63	4.8	4.81	4.8
AH01.2437	-1.15915	2.96661980747713e-06	1.43616355031696e-05	down	2.36	3.47	2.89	7.89	6.57	5.37
AH01.2454	-6.65119	9.23248431945926e-06	4.1140098842109e-05	down	0	0	0	1.2	0.78	0.72
AH01.2463	3.17734004818394	2.99776375987287e-27	8.05680394089785e-26	up	16.39	25.6	19.36	2.39	2.23	2.26
AH01.2464	2.63354002639022	0.0119300842405632	0.0270250178794065	up	1.72	1.13	1.15	0.17	0.48	0
AH01.2473	9.80698131267406	1.41381675252343e-15	1.83681698738773e-14	up	2.03	1.32	2.1	0	0	0
AH01.2477	-2.06	2.30001633935215e-06	1.13323390649179e-05	down	1.09	0.91	1.11	6.62	3.62	3.13
AH01.2493	-1.23591	3.75653347593579e-21	7.12453659827303e-20	down	62.78	62.69	57.01	150.64	153.45	132.36
AH01.2500	4.71563628636107	4.16089798312668e-05	0.000164853653038503	up	0.55	0.76	0.46	0.07	0	0
AH01.2501	2.87803521681107	2.00338980541012e-23	4.33066883500242e-22	up	4.48	5.15	5.2	0.58	0.83	0.62
AH01.2502	2.70380564026214	1.06662301337801e-17	1.61262343930743e-16	up	3.67	6.41	7.64	1.51	0.74	0.56
AH01.2503	1.0685673419742	0.00360308603120757	0.00939948221619794	up	0.48	0.46	0.48	0.29	0.23	0.16
AH01.2504	1.15711313909771	0.000518679274754745	0.0016532000324672	up	2.37	2.32	2.86	1.38	0.85	1.23
AH01.2506	1.30498310192253	4.62154694785162e-23	9.8020780936258e-22	up	21.9	20.56	20.1	10.62	7.77	7.47
AH01.2510	1.5747268703642	7.42512942940691e-22	1.46764646374911e-20	up	42.32	39.76	33.76	13.16	14.7	11.62
AH01.2511	1.22982358866232	6.88081907286718e-10	5.36521647547826e-09	up	3.47	3.12	2.75	1.15	1.47	1.4
AH01.2513	-1.11405	0.0102513599999803	0.0236734414507318	down	0.99	0.91	1.52	4.86	1.56	1.25
AH01.2517	3.62879537155003	4.54423325368007e-21	8.56028442093298e-20	up	4.01	7.65	4.35	0.33	0.64	0.33
AH01.2518	-5.00286	0.00297104970273441	0.00790817725288215	down	0	0	0.01	0.04	0.17	0.16
AH01.2519	3.43408733855116	0.0173114414455512	0.0373425047274695	up	0.11	0.04	0.7	0.02	0.06	0
AH01.2520	2.70863531227243	0.00333644372096026	0.00877657723133687	up	0.57	0.87	1.11	0	0.04	0.35
AH01.2522	-1.35604	1.61670747735325e-17	2.41696449793924e-16	down	13.01	15.61	13.32	46.15	33.92	29.66
AH01.2526	4.11592865507923	2.54863051257951e-05	0.0001051566096415	up	0.12	0.25	0.2	0.02	0	0.01
AH01.2527	-1.76626	1.08240724931436e-08	7.32871582033926e-08	down	0.32	0.21	0.24	0.89	0.92	0.82
AH01.2532	-1.69613	0.000490565385930282	0.00157249457941292	down	1.93	1.91	0.95	4.3	6.24	5.17
AH01.2536	2.56672806225983	0.00310797022100768	0.00823233713513302	up	0.42	0.43	0.36	0.08	0.02	0.12
AH01.2537	5.26807932433668	1.34910033171048e-17	2.02728305523715e-16	up	8.39	11.1	8.03	0.16	0.53	0
AH01.2538	2.31875874322011	2.8273463518368e-42	1.51594894620623e-40	up	286.95	244.06	254.35	60.34	64.19	35.98
AH01.2540	2.57952421443701	0.00094076598056554	0.0028252473273453	up	431.02	421.75	318.65	36.14	134.4	27.15
AH01.2541	1.49111953343542	3.19022444119856e-15	4.04321889091872e-14	up	56.19	43.52	44.92	13.78	21.35	16.75
AH01.2542	-1.65764	2.56064201712231e-33	9.29536225446323e-32	down	6.88	8.21	7.05	22.2	24.14	24.29
AH01.2553	5.59192310395313	2.4191340161567e-38	1.08954400811886e-36	up	3.53	6.68	7.04	0.07	0.15	0.13
AH01.2556	1.33237014878914	1.30161390284012e-07	7.70144558719269e-07	up	4.86	6.86	6.43	2.74	2.38	2.19
AH01.2557	4.08930203615365	3.74667234794458e-70	4.93760639201402e-68	up	17.9	25.69	25.5	1.4	1.76	0.94
AH01.2572	-4.1868	8.92366944698625e-131	4.37191683288227e-128	down	4.36	3.62	3.07	60.31	68.69	74.82
AH01.2578	4.56267226200552	0.0117482192894587	0.0266629199758641	up	0.12	0.03	0.23	0	0.01	0
AH01.2580	10.4963465495674	8.42886608029372e-18	1.28251452117888e-16	up	3.34	5.81	6.48	0	0	0
AH01.2581	-6.29803	7.7366340467618e-21	1.4354934175229e-19	down	0.02	0	0.06	2.5	2.13	2.3
AH01.2582	-1.76878	8.30893905789216e-06	3.73175443481819e-05	down	3.3	1.54	1.84	9.17	9.52	4.68
AH01.2593	-1.24723	0.00582888738290018	0.0144177743952878	down	0.16	0.2	0.22	0.35	0.46	0.58
AH01.2594	2.50557149316675	6.49164278856815e-109	1.98396968652525e-106	up	33.63	35.65	33.66	6.53	6.6	5.28
AH01.2610	5.33733906131629	0.0166336342597848	0.0361011344490544	up	0.42	0	0.9	0	0	0
AH01.2656	-1.56964	7.25804098304805e-06	3.29365106619546e-05	down	0.87	0.83	1.01	3.61	2.27	2.33
AH01.2662	-1.005	0.0227366773037935	0.0472536494724092	down	3.12	1.33	1.74	3.02	3.94	5.58
AH01.2664	-1.95053	3.43951114996733e-22	6.92433580943863e-21	down	5.87	6.26	6.24	18.05	27.51	25.83
AH01.2667	-1.52263	9.01052804838976e-07	4.72850114591704e-06	down	0.79	0.77	0.75	1.99	2.3	2.41
AH01.2676	2.53457261671951	1.63616569801105e-08	1.08570217636837e-07	up	1.08	1.22	1.39	0.3	0.15	0.2
AH01.2685	1.64867159623292	1.08681905302296e-31	3.66152476761225e-30	up	47.61	39.34	45.65	13.04	14.77	14.9
AH01.2686	-1.05346	1.26907015372521e-09	9.61049232638157e-09	down	79.07	99.56	92.75	144.35	230.51	192.09
AH01.2689	-1.81186	1.15962889012393e-14	1.40186442207861e-13	down	1.14	1.02	1.16	3.87	3.86	4.1
AH01.2695	-1.5186	7.67141932248532e-27	2.01618219540175e-25	down	3.16	3.04	2.93	10	8.71	7.96
AH01.2700	-3.38957	0.000493420334790022	0.00158069866660795	down	0.02	0.02	0.02	0.4	0.19	0.16
AH01.2711	5.41112286532218	3.36193171536994e-39	1.57380581686683e-37	up	9.33	16.76	21.6	0.53	0.28	0.34
AH01.2716	1.30083193070566	1.96050568713471e-10	1.6252293335095e-09	up	13.93	14.26	10.26	4.96	5.17	5.67
AH01.2717	-2.70271	4.48676432862547e-20	7.91970667247478e-19	down	0.9	1.13	1.27	7.68	6.88	7.18
AH01.2728	-3.26029	2.55407061068758e-11	2.30031226205345e-10	down	0.15	0.24	0.07	1.16	1.52	1.76
AH01.2730	-9.7283	2.2302091372135e-15	2.85755285339114e-14	down	0	0	0	9.32	11.83	11.96
AH01.2733	-2.30467	3.15436712492251e-35	1.23820967631515e-33	down	2.38	1.95	2.12	9.98	11.22	11.14
AH01.2734	-6.51941	3.88233551410658e-19	6.42517517522848e-18	down	0.02	0	0.11	4.8	3.48	4.06
AH01.2756	2.3969899095623	1.27634122547294e-75	1.93197122289749e-73	up	83.49	66.69	71.38	13.45	14.18	14.94
AH01.2759	1.34488691107164	0.00627024778394815	0.0153973256341365	up	0.84	0.8	1.11	0.25	0.26	0.57
AH01.2771	1.62034289368101	6.11948851796665e-45	3.65347695891256e-43	up	26.05	22.48	23.35	8.32	8.03	7.39
AH01.2773	-1.60201	4.98714842017643e-09	3.52234164858505e-08	down	1.29	1.66	1.37	4.61	4.58	4.11
AH01.2774	4.69928734588738	1.38384636026136e-57	1.28160547477019e-55	up	11.57	15.92	19.12	0.98	0.48	0.41
AH01.2777	-1.85029	2.46202401710727e-29	7.33918724653713e-28	down	10.59	9.95	10.08	48.96	33.07	30.94
AH01.2781	-3.46362	0.00338551491054263	0.00888934856435895	down	0.02	0	0.03	0.23	0.19	0.18
AH01.2783	3.22796783641878	3.19450395159219e-74	4.62806464138119e-72	up	58.1	46.33	45.94	4.64	6.13	5.42
AH01.2784	1.00251701411962	9.41441340702374e-06	4.18966550489669e-05	up	5.18	5.78	5.4	2.79	2.94	2.53
AH01.2791	1.06806082993917	4.95400954184377e-05	0.000193540499388564	up	14.45	13.22	17.34	5.81	8.26	7.5
AH01.2796	2.5109123500475	6.39222053765371e-25	1.5093918841303e-23	up	7.44	9.4	10.98	2.54	1.23	1.25
AH01.2805	-2.94235	0.00151089955353431	0.00432513529642427	down	0.12	0.03	0.1	0.64	0.87	0.5
AH01.2806	-3.86914	1.25406099074118e-07	7.44066140203096e-07	down	0.02	0.09	0.03	0.78	0.94	0.47
AH01.2811	6.65048527451742	8.24433093743903e-06	3.70533024905348e-05	up	0.6	0.56	0.63	0	0	0
AH01.2818	1.03517846096605	2.92708082507015e-11	2.62191273346828e-10	up	27.37	32.06	39.81	19.55	14.78	14.9
AH01.2826	1.86297660597386	2.76341009533278e-19	4.62586489093527e-18	up	6.82	8.2	8.88	2.7	1.8	2.19
AH01.2827	1.33308253161312	7.13393201154503e-42	3.75291603689312e-40	up	52.11	56.99	57	22.6	22.51	21.69
AH01.2854	-2.14194	1.04118598556325e-13	1.16093322712733e-12	down	1.12	1.27	1.42	7.19	6.08	3.9
AH01.2857	1.2987236707187	4.4405359375644e-31	1.44813819345977e-29	up	256.26	247.07	251.71	127.84	94.77	90.59
AH01.2864	-2.22102	4.89400838952027e-05	0.000191417794161382	down	0.54	0.4	0.14	2.23	1.49	1.47
AH01.2874	1.49856293767699	0.00375189614225772	0.00974648645714	up	2.74	2.18	1.35	0.97	0.84	0.47
AH01.2876	-1.95482	3.80430885004714e-05	0.000151803371049506	down	0.16	0.12	0.08	0.53	0.38	0.55
AH01.2879	-1.06951	4.81857407531812e-10	3.82127868718543e-09	down	13.71	12.44	13.69	24.65	29.18	30.53
AH01.2882	3.72780773754532	4.41449998070866e-36	1.80345390682293e-34	up	3.48	6.22	6.79	0.58	0.27	0.42
AH01.2883	-1.70976	0.0134726234218522	0.0300745355366587	down	0.15	0.25	0.48	0.78	1.02	1.03
AH01.2884	-1.89704	1.26700598144579e-43	7.20251938788226e-42	down	15.14	14.86	13	62.03	54.87	46.38
AH01.2889	1.9751632469225	8.88475437677827e-15	1.08490018246124e-13	up	3.27	3.27	4.75	1.03	0.99	0.89
AH01.2913	-2.2608	3.56090941530967e-47	2.28539166274575e-45	down	8.23	8.83	7.96	35.86	43.08	42.19
AH01.2914	-1.09883	1.64859273095344e-10	1.3767948142172e-09	down	10.37	12.08	11.48	31.18	23.28	19.74
AH01.2915	-2.03559	2.60595600163885e-14	3.06150935722463e-13	down	0.6	0.5	0.54	1.96	2.36	2.42
AH01.2917	-1.31039	7.99841992324153e-13	8.27831947546592e-12	down	4.94	7.39	6.93	15.63	16.6	15.98
AH01.2919	1.74093480316071	2.22198329747692e-26	5.70427552128276e-25	up	10.56	13.2	12.94	3.55	4.12	3.42
AH01.2921	-2.56404	6.22848393731565e-18	9.54954847340942e-17	down	0.37	0.53	0.46	2.68	2.34	3.04
AH01.2931	-1.21674	0.00440275980224842	0.0112353528472486	down	1.93	1.67	1.32	3.88	4.2	3.58
AH01.2939	1.28654677975361	2.58860822992177e-13	2.78893530630148e-12	up	21.9	26.62	27.44	11.54	12.24	7.86
AH01.2945	1.41110066386741	1.76635662514702e-10	1.47150529857134e-09	up	8.6	12.99	11.22	4.84	4.04	3.68
AH01.2947	-2.09711	8.74680922039114e-35	3.34746699919322e-33	down	5.31	6.83	6.24	28.28	28.77	22.67
AH01.2948	-4.77722	1.50776236936033e-06	7.64301310050912e-06	down	0.05	0.07	0	0.7	1.62	1.22
AH01.2955	-1.25839	6.0391178611774e-08	3.74049975227143e-07	down	3.58	3.67	3.04	9.85	7.9	7.37
AH01.2958	1.81001027619374	9.87230832487992e-45	5.8450622536051e-43	up	127.59	113.79	97.45	31.94	32.71	33.34
AH01.2962	-1.59655	3.11672202470679e-09	2.25539767218042e-08	down	3.09	3.65	3.14	9.53	10.21	10.47
AH01.2964	3.8164575689654	1.9958944116664e-13	2.16855431421617e-12	up	6.01	8.76	10.44	0.66	0.08	1.08
AH01.2969	2.36849636219903	2.83320025222225e-08	1.82693451409247e-07	up	2.68	2.92	2.72	0.8	0.56	0.3
AH01.2972	-1.20048	3.90352710308266e-22	7.81923749924611e-21	down	23.65	19.56	18.99	51.65	46.65	47.04
AH01.2979	1.46592548259022	2.32067946158674e-13	2.50827227761262e-12	up	43.79	55.49	37.89	20.71	15.74	14.32
AH01.2984	-1.0694	4.58189330577959e-07	2.509951454122e-06	down	9.93	15.42	15.49	30.36	30.05	26.28
AH01.2985	-9.08466	1.07869022808183e-12	1.10292080354137e-11	down	0	0	0	4.04	9.66	6.69
AH01.2991	1.97209903303376	7.33774174234306e-09	5.07529114154087e-08	up	13.5	11.2	6.85	2.91	3.17	2.13
AH01.2995	3.88240266205424	6.51819710251275e-36	2.63935577311841e-34	up	5.24	5.36	5.14	0.33	0.27	0.48
AH01.2996	1.06795982125778	0.00802314671032381	0.0191024467973209	up	0.7	1.1	1.16	0.41	0.39	0.63
AH01.3013	1.71689581838671	6.46635087147049e-06	2.9590759282066e-05	up	4.43	4.25	3	1.44	1.15	1.04
AH01.3023	2.99006622121112	8.27569963070099e-33	2.94257286591906e-31	up	5.31	7.22	8.86	0.77	1.06	0.87
AH01.3024	-4.17834	1.67144304899941e-179	2.02402292235438e-176	down	2.77	2.87	3.4	54.65	55.6	55.33
AH01.3028	1.33985015851204	1.26757792253206e-21	2.46080607073429e-20	up	46.79	45.71	42.8	16.2	19.72	18.1
AH01.3031	1.24366487692715	9.17196940046833e-14	1.02624999323929e-12	up	38.18	33.03	25.93	16.21	13.02	12.64
AH01.3032	-1.3213	0.00104915198708529	0.00311749190033548	down	1.31	1.16	0.86	3.39	2.83	2.31
AH01.3035	-1.1628	1.5208475661081e-08	1.01326686175457e-07	down	2.03	2.35	2.3	5.49	4.95	4.74
AH01.3038	1.81742948734324	4.46557105577864e-14	5.13712762788803e-13	up	26.13	23.06	17.57	5.6	8.46	5.11
AH01.3042	-4.70322	0.00524792202467967	0.0131448946471507	down	0	0.03	0	0.37	0.32	0.23
AH01.3043	-2.33372	4.12042757197557e-10	3.29367345334901e-09	down	21.78	22.03	20.51	179.83	81.36	73.84
AH01.3046	1.49704862302928	4.51327245288522e-11	3.96851385157108e-10	up	9.43	8.67	9.29	2.66	3.32	3.78
AH01.3055	-6.44335	4.45321741957999e-05	0.000175460429730888	down	0	0	0	0.57	0.2	0.22
AH01.3063	-2.29634	3.2372212610504e-06	1.55734098294142e-05	down	0.12	0.14	0.19	0.65	0.76	0.81
AH01.3066	-2.81524	5.76860494699815e-23	1.21625842804974e-21	down	0.5	0.74	0.41	3.2	4.27	4.29
AH01.3070	1.58316485568571	3.57448735279372e-20	6.35838687090635e-19	up	237.2	385.07	393.89	111.53	114.92	116.27
AH01.3076	-1.17857	3.24599781124093e-21	6.17817732874979e-20	down	4.47	4.1	4.35	10.92	9.16	9.67
AH01.3084	2.84050205178261	1.40297589668834e-64	1.60218848842451e-62	up	30.48	24.92	26	4.26	4.08	3.22
AH01.3087	-1.02973	1.07484165377905e-15	1.40782321101101e-14	down	59.85	57.65	53.48	109.78	118.49	124.9
AH01.3089	-1.5277	1.0076952758192e-13	1.12476317916655e-12	down	6.79	5.73	5.55	18.57	15.3	19.05
AH01.3101	2.83349222206615	7.3180949751763e-16	9.70403585757882e-15	up	2.86	3.42	3.55	0.57	0.24	0.59
AH01.3105	-1.83976	1.45720764484371e-13	1.60555513555484e-12	down	4.22	3.79	4.45	13.28	17.77	13.98
AH01.3107	1.9614331334745	2.13855556495312e-12	2.1302575843348e-11	up	4.8	5.63	6.13	1.73	0.89	1.72
AH01.3111	-3.35443	1.1035714267101e-87	2.19960292441783e-85	down	21.01	17.81	16.6	152.79	212.32	206.87
AH01.3112	-1.00867	0.000506874348041116	0.00161959441646986	down	9.23	6.06	6.63	12.61	11.15	20.69
AH01.3116	-6.9332	0.000115337092275412	0.000420587192172498	down	0.07	0	0	1.38	0.5	7.01
AH01.3117	-1.35116	9.70833246315826e-13	9.9836689230171e-12	down	5.1	5.06	4.94	13.48	13.29	12.35
AH01.3120	-3.00104	4.72844685777644e-24	1.06294822883395e-22	down	1.25	1	0.87	7.98	8.9	8.56
AH01.3121	-1.91783	1.98701405129112e-54	1.66050210692531e-52	down	49.81	40.77	44.07	162.34	179.41	173.28
AH01.3124	-3.88058	1.92332125425623e-117	6.78234934605303e-115	down	12.38	8.68	9.04	137.42	141.47	170.34
AH01.3125	2.71534039373928	1.9326220862051e-17	2.86721418152203e-16	up	13.29	8.33	8.31	1.7	1.13	1.82
AH01.3128	-3.5819	6.76977776865815e-103	1.89731151612437e-100	down	29.99	38.42	42.3	359	510.62	463.81
AH01.3130	2.07794439049122	1.19997532170468e-12	1.22245104995248e-11	up	5.03	5.06	7.23	2.33	0.85	1.05
AH01.3135	1.11963224089668	0.00119426405519385	0.00350434303150685	up	1.31	1.39	1.55	0.49	0.73	0.74
AH01.3138	-1.39526	0.00189626111010531	0.00529645913685085	down	0.6	0.53	0.58	2.58	1.26	0.79
AH01.3140	-1.35159	2.76900007414152e-34	1.039265641862e-32	down	31.66	27.69	33.75	83.44	79.68	77.79
AH01.3145	-1.60996	5.88099653203514e-05	0.000226203018953623	down	0.65	0.71	1.52	2.64	3.16	3.04
AH01.3151	-1.07273	6.51484023801792e-09	4.53642667327753e-08	down	14.41	12.85	11.69	21.88	30.01	30.7
AH01.3153	-2.59753	0.000854993131932088	0.00259436713192764	down	0.16	0.19	0.42	1.86	1.22	1.59
AH01.3154	-3.65488	1.17980554633342e-32	4.16730434582713e-31	down	0.72	0.64	0.84	15.37	6.63	6.71
AH01.3166	-1.24621	1.71999150391776e-18	2.7364664036054e-17	down	6.05	5.55	5.35	13.55	14.34	12.91
AH01.3170	1.54506045566457	8.07878707426553e-09	5.55373344501244e-08	up	4.38	5.19	6.46	1.64	1.78	2.12
AH01.3173	-4.52475	0.00170071401813489	0.00480104797378039	down	0	0	0.05	0.63	0.41	0.21
AH01.3178	-3.59863	2.42443866278683e-05	0.000100439241787799	down	0.25	0.31	0	2.33	2.04	2.49
AH01.3179	-2.30111	9.82405986127747e-31	3.15411786841815e-29	down	19.09	15.31	10.69	83.13	74.84	68.99
AH01.3199	-1.41958	0.000338991223438939	0.00112071584609855	down	0.53	0.29	0.55	1.36	1.22	1.16
AH01.3203	-2.51474	1.5303441036691e-40	7.5843617431261e-39	down	2.64	2.57	2.74	14.83	17.13	13.97
AH01.3207	-2.20052	8.73096345297374e-86	1.6627692415782e-83	down	20.29	18.68	19.42	95.79	86.95	89.83
AH01.3218	1.20596088791466	2.38399694596472e-19	4.01377030409276e-18	up	540.5	460.51	510.81	188.6	240.7	231.83
AH01.3224	2.01461	2.67196991231512e-07	1.51223129605277e-06	up	12.08	6.67	6.17	1.91	2.34	2.01
AH01.3225	2.08407547527416	0.00148451100915932	0.00425738042664306	up	2.47	1.22	1.4	0.26	0.56	0.38
AH01.3227	3.82638853059233	1.35389666927415e-12	1.37228503212279e-11	up	8.74	4.05	3.06	0.4	0.48	0.27
AH01.3228	4.03108937740001	2.37560879714027e-67	2.92081556705867e-65	up	34.93	27.04	23.12	1.65	1.49	2.15
AH01.3234	-7.33342	1.23139831680626e-07	7.31702101403812e-07	down	0	0	0	1.58	1.08	1.5
AH01.3237	-1.84929	9.64336401358139e-05	0.000356679980631428	down	0.69	0.19	0.23	1.65	1	1.49
AH01.3238	1.60489628236203	1.58497817330775e-08	1.05380606197961e-07	up	3.63	4.77	4.45	2.07	1.12	1.14
AH01.3239	3.53728102121224	1.38716980520807e-21	2.68968453469046e-20	up	2.26	3.5	3.64	0.19	0.39	0.22
AH01.3250	1.99986732762453	1.65976238607798e-06	8.3620025071422e-06	up	0.8	1.06	1.47	0.14	0.3	0.38
AH01.3258	4.66542620497817	1.85110457761273e-05	7.82634333275262e-05	up	0.65	0.46	1.51	0	0	0.11
AH01.3266	5.52178399490408	0.0150970320358564	0.0332199923221882	up	0	0.04	0.45	0	0	0
AH01.3270	1.27532531273897	3.76712597347753e-19	6.24295185563913e-18	up	388.4	510.51	450.2	168.93	183.11	210.63
AH01.3284	1.1826693849526	4.11700761108905e-05	0.000163245736117444	up	1.55	1.53	1.21	0.74	0.55	0.64
AH01.3287	-4.81989	1.82323691150749e-11	1.66664784191071e-10	down	0.08	0	0.03	1.65	1.15	0.97
AH01.3289	5.21485379119649	9.41561925617014e-05	0.00034896023783623	up	0.22	0.63	0.56	0	0.04	0
AH01.3302	-2.88553	0.00740198120578151	0.0178111560358075	down	0.11	0.09	0	0.6	0.26	0.65
AH01.3309	1.34547559095779	4.53338345211071e-21	8.54235319895671e-20	up	17.75	19.42	22.47	8.19	8.29	7.29
AH01.3313	-1.46785	0.000181591537905247	0.000635228914959325	down	0.43	0.6	0.42	1.47	1.16	1.43
AH01.3314	-4.24173	3.56413753482921e-05	0.000142993278105481	down	0	0.1	0.09	1.17	1.27	1.18
AH01.3315	-3.77544	1.29540269876897e-144	8.75146791652549e-142	down	2.73	3.14	2.29	37.3	37.51	38.32
AH01.3316	-1.28194	3.02054069984872e-07	1.69604813750036e-06	down	4.11	4.36	3.22	9.24	8.09	11.48
AH01.3324	5.08231566413785	0.0131271236342755	0.029398380726073	up	0.22	1.34	0.77	0	0	0
AH01.3326	-1.44846	1.43510883857773e-17	2.15350211035583e-16	down	11.48	9.4	8.01	29.24	26.8	24.31
AH01.3335	2.51698360755879	9.15620278044838e-07	4.80102201347367e-06	up	3.16	2.85	3.02	0.23	0.52	0.82
AH01.3345	1.08531834315016	0.00324122897449883	0.00854756443207195	up	1.65	1.56	1.53	0.98	0.62	0.69
AH01.3348	-1.17556	1.1941029451194e-07	7.11385194632536e-07	down	4.19	6.31	5.95	14.22	13.13	10.36
AH01.3350	-1.41303	4.34108276894679e-21	8.18720811375272e-20	down	27.96	31.41	23.25	88.92	69.46	66.2
AH01.3351	-4.7268	3.34871013440808e-38	1.49353868260119e-36	down	5.7	6.51	4.35	227.66	122.22	102.68
AH01.3357	2.96864495398311	1.57625345840505e-119	5.88162482328118e-117	up	456.7	443.28	509.36	52.96	62.05	66.48
AH01.3367	3.31126396377751	2.66069881928759e-24	6.07916163125232e-23	up	34.46	33.88	27.03	6.06	1.93	2.04
AH01.3368	2.75810732132759	5.10547476854214e-13	5.37691779857293e-12	up	503.77	561.83	496.03	125.35	49.98	62.71
AH01.3370	-1.65932	2.13600970629988e-14	2.5325901154688e-13	down	12.47	23.41	21.02	54.49	70.23	56.53
AH01.3373	1.51982667245255	1.88821662130497e-05	7.96960033903414e-05	up	2.59	2.68	2.12	0.55	1.05	1
AH01.3374	2.37983129204791	1.8124891363538e-06	9.07446390289313e-06	up	1.37	0.77	1.6	0.28	0.32	0.12
AH01.3377	2.85529686454038	5.31931467667932e-44	3.08395317027352e-42	up	17.73	18.97	17.02	2.79	2.85	1.9
AH01.3387	1.63205646095494	4.53671804759552e-07	2.48584106799864e-06	up	2.14	1.95	2.05	0.79	0.57	0.65
AH01.3390	-2.47653	1.06533541597209e-18	1.71835202304823e-17	down	1.27	0.84	0.61	5.13	5.13	5.2
AH01.3394	5.86248969851397	0.000521980216826171	0.00166273031149016	up	0.2	0.3	0.24	0	0	0
AH01.3406	-1.40225	0.000753083289939601	0.00231423919312059	down	0.55	0.56	0.45	1.3	1.6	1.27
AH01.3407	-3.32702	2.27060703955176e-23	4.89182812347876e-22	down	0.43	0.76	0.47	6.35	6.07	4.45
AH01.3431	1.13585853202315	1.69307224813702e-13	1.85302484456743e-12	up	20.54	17.96	17.68	8.15	8.78	8.94
AH01.3433	1.59219710851494	7.17900916391837e-14	8.11320317204227e-13	up	13.02	13.94	16.08	5	4.21	5.25
AH01.3444	3.14943836083634	2.25926959796719e-83	4.02777563326483e-81	up	36.76	36.89	31.45	3.91	4.64	3.44
AH01.3448	-1.10416	1.05429241437256e-07	6.33266140893131e-07	down	14.13	13.49	16.97	37.18	28.36	31.89
AH01.3451	-1.59961	2.11405152181867e-08	1.38378201601552e-07	down	1.66	2.2	1.46	4.58	7.17	4.5
AH01.3454	-1.56022	1.6250120819113e-28	4.67054524930888e-27	down	10.79	12.46	10.47	36.4	31.03	33.56
AH01.3458	1.19141479667068	1.32249154239175e-11	1.22584499120021e-10	up	60.22	89.69	97.98	34.61	36.03	38.88
AH01.3466	1.54913795347961	0.00315498679900288	0.00834069501009207	up	1.69	1.37	1.46	0.41	0.55	0.6
AH01.3477	-1.2223	4.47675214989818e-10	3.56164563010369e-09	down	3.2	3.14	2.57	6.8	7.18	7.09
AH01.3478	-3.2916	4.03923397440241e-07	2.23019645971393e-06	down	0.18	0	0.19	1.19	1.18	1.31
AH01.3483	-1.88798	2.47051689012508e-14	2.91038498546673e-13	down	1.14	1.88	1.58	5.4	6.12	5.66
AH01.3505	2.00552429103698	4.71494631627971e-21	8.874054386476e-20	up	12.13	11.04	9.88	2.82	3.07	2.46
AH01.3529	-1.25646	1.12144564707171e-12	1.1453593511945e-11	down	15.19	14.49	11.33	31.43	31.51	36.36
AH01.3533	5.79515734708506	3.99058701984156e-06	1.89029356360935e-05	up	0.45	1.53	1.2	0	0	0.06
AH01.3560	6.79411128424416	2.59989068048724e-09	1.89919294648684e-08	up	1.69	1.78	0.89	0.04	0	0
AH01.3561	2.12328650158941	0.00176703071860835	0.00496970811908025	up	0.79	1.17	0.58	0.08	0.38	0.12
AH01.3565	7.08409317481636	1.54461253453447e-06	7.8180782702226e-06	up	0.19	0.68	0.61	0	0	0
AH01.3582	1.33561759540967	5.58461922876097e-13	5.85655003434443e-12	up	12.74	11.18	14.65	4.94	5.43	5.07
AH01.3589	-5.56192	1.2181644044273e-05	5.31559637449987e-05	down	0.04	0	0	0.5	0.71	1.04
AH01.3591	3.07248834718525	7.79170748181601e-20	1.35300807949933e-18	up	1.37	1.65	1.51	0.18	0.2	0.15
AH01.3593	-1.1167	2.65348522387209e-09	1.93611507126092e-08	down	1.49	1.51	1.87	4.07	3.42	3.24
AH01.3595	2.54769578721276	2.91400762567945e-06	1.41265208411592e-05	up	4.47	5.64	6.17	1.66	0.47	0.78
AH01.3596	1.80169865288358	5.46326333195421e-33	1.95993426855685e-31	up	15.96	17.41	18.66	6.56	4.56	4.14
AH01.3597	1.18975869815948	0.0239464529557247	0.0494747408800673	up	0.44	0.28	0.21	0.11	0.13	0.18
AH01.3599	3.90095228444378	5.98708334605341e-10	4.7020436753513e-09	up	3.77	2.81	2.56	0.17	0.03	0.42
AH01.3600	1.4182639110484	4.34044225117011e-22	8.67547753597315e-21	up	15.91	16.1	15.48	6.79	5.69	5.61
AH01.3601	-2.76102	9.70950110532324e-44	5.5539730921537e-42	down	2.27	2.14	2.41	16.15	14.26	16.4
AH01.3602	-1.77473	1.22563118798911e-25	3.01729994802995e-24	down	11.49	13.08	15.03	56.33	39.97	41.63
AH01.3610	2.06275416413561	1.97543471857606e-41	1.02080032397916e-39	up	18.88	21.13	23.33	4.89	4.82	5.62
AH01.3627	7.00328874605623	2.80053084460259e-10	2.28238818548056e-09	up	1.45	1.42	1.06	0.03	0	0
AH01.3628	1.22212971989971	1.3438522558295e-08	9.01331777397194e-08	up	16.61	29.62	32.16	11.05	10.01	12.83
AH01.3633	-1.29036	4.05504656314236e-27	1.08303324353923e-25	down	123.94	124.47	120.73	280.8	299.04	332.61
AH01.3636	2.05666263688696	5.99266175654374e-41	3.02603486652225e-39	up	28.81	29.67	25.18	8.6	6.21	5.77
AH01.3638	-1.16135	1.43353431604984e-21	2.7770670813184e-20	down	25.56	19.58	23.29	56.56	51.16	47.89
AH01.3640	1.05846353194986	8.36878877974939e-10	6.4641817774018e-09	up	7.49	6.63	7.67	4.1	3.47	3.09
AH01.3642	1.71842883790755	6.34041691895541e-16	8.44950078609963e-15	up	12.39	13.01	12.09	4.07	4.45	3.05
AH01.3649	4.37542137757816	0.000612534737234253	0.00192086775313663	up	0.12	0.31	0.38	0	0.04	0
AH01.3659	-1.35669	2.37440839305782e-27	6.43265220204521e-26	down	89.03	65.9	74.14	203.63	188.52	202.87
AH01.3663	1.07810769008786	0.00150655128025876	0.00431441975668231	up	2.03	3.27	4.09	1.98	1.12	1.42
AH01.3668	10.8753459826665	4.18840677351462e-14	4.82780076731624e-13	up	3.06	4.18	10.9	0	0	0
AH01.3673	-1.24854	5.3104626951333e-06	2.4665327527403e-05	down	2.53	1.76	1.61	3.83	5.58	4.77
AH01.3675	-1.11678	2.78288716048378e-07	1.5711268293442e-06	down	2.66	2.47	2.02	5.96	4.85	4.98
AH01.3679	1.04792418815303	0.000134584810201747	0.000484091975494488	up	12.99	16.21	13.62	5.09	8.05	7.64
AH01.3684	1.30468794860216	2.82478408403997e-20	5.05562304834594e-19	up	157.53	161.7	140.95	57.85	73.67	57.07
AH01.3694	-2.25138	2.07552225296545e-41	1.06993588911906e-39	down	34.26	22.09	23.71	131.13	123.39	132.81
AH01.3696	-3.02353	9.98745357009123e-09	6.79307725867375e-08	down	0.41	0.18	0.17	1.72	2.44	2.07
AH01.3701	-2.75915	0.000215876279044449	0.000743889373909947	down	0.06	0.2	0.26	1.01	1.47	1.07
AH01.3706	5.03634724853786	0.0136208044490207	0.0303546383394614	up	0.58	0.18	0.23	0	0	0
AH01.3712	3.22787939796942	4.10283185325757e-28	1.15643279904291e-26	up	12.88	20.35	19.01	1.76	1.65	2.22
AH01.3715	1.86944262732885	1.45890133139709e-18	2.33032074288366e-17	up	6.04	6.65	6.76	2.3	1.77	1.37
AH01.3717	1.25308126536778	6.27389916429211e-33	2.24322478197364e-31	up	33.4	32.74	34.79	15.04	15.24	12.69
AH01.3719	1.16652291724938	5.53854114399913e-11	4.83163749655926e-10	up	10.56	8.67	8.97	5.61	3.84	3.4
AH01.3728	1.06439	1.31858826961442e-07	7.79756704541171e-07	up	9.64	9.74	13.23	6.44	4.86	4.57
AH01.3730	-1.06414	9.2450003669411e-13	9.52245423768705e-12	down	4.51	4.72	4.64	9.86	9.79	9.73
AH01.3731	3.71629837199651	5.37421259940794e-75	8.04002248554782e-73	up	9.32	11.47	15.75	1.12	0.82	0.89
AH01.3733	-5.41274	5.08785907570857e-35	1.97304408144397e-33	down	0.3	0.31	0.22	20.11	11.09	5.51
AH01.3736	-3.2698	7.61691296821789e-06	3.4443280088792e-05	down	0.2	0.36	0.11	3.07	2.14	1.48
AH01.3750	-6.07704	6.46494984931901e-55	5.50292415556093e-53	down	0.35	0.38	0.64	44.28	15.63	34.32
AH01.3751	-1.3224	2.51904567925467e-22	5.11136110321102e-21	down	21.64	24.56	23.81	53.74	61.55	61.5
AH01.3759	-1.78083	1.11236376321147e-05	4.88782050684049e-05	down	0.86	0.51	0.3	2.05	1.7	2.14
AH01.3766	2.35736370776706	2.38845858786903e-28	6.80085502082674e-27	up	18.54	24.1	33.68	6.84	4.33	4.04
AH01.3772	1.17719328840459	7.7473394008247e-25	1.81910669851418e-23	up	13.49	13.36	13.29	7.2	5.54	5.36
AH01.3782	-1.99448	1.19143590782114e-06	6.1349772596246e-06	down	0.19	0.15	0.16	0.92	0.58	0.58
AH01.3788	-1.23301	6.12562045111884e-13	6.40401238887127e-12	down	7.01	7.3	5.94	15.1	16.14	16.94
AH01.3795	-2.28835	7.27140648634912e-18	1.10955508391319e-16	down	0.58	0.56	0.38	2.98	2.37	2.26
AH01.3797	1.01620419767052	1.93007876496483e-27	5.25328478097721e-26	up	275.2	245.9	281.7	134.51	139.93	127.72
AH01.3801	1.64565240679653	2.22333047911783e-22	4.52369994752417e-21	up	9.49	10.13	10.31	3.52	3.64	2.55
AH01.3803	-1.57563	3.13307537207655e-20	5.59957608966508e-19	down	9.04	8.89	7.24	31.18	22.01	23.48
AH01.3810	-1.44931	2.35244835465634e-07	1.34335915474548e-06	down	2.53	2.64	2.39	8.34	5.67	7.02
AH01.3811	-1.14962	7.56786963042591e-09	5.22545317784545e-08	down	7.8	8.56	7.04	15.8	17.24	19.43
AH01.3818	1.93787702387025	3.71423333416666e-17	5.4164847849765e-16	up	2.83	4.2	4.19	1.22	0.96	0.81
AH01.3820	-1.29585	0.0116256973379309	0.026417549042218	down	1.02	0.96	0.96	1.46	2.21	3.54
AH01.3824	-1.08481	1.28289587187211e-05	5.57569290016606e-05	down	4.44	3.35	3.52	7.54	7.58	9.18
AH01.3825	-1.96098	1.91376051745625e-53	1.54691624698164e-51	down	16.41	18.9	18.8	65.1	77.18	70.55
AH01.3827	3.00680276555415	4.51223692357412e-10	3.58873615469803e-09	up	1.3	2.51	2.64	0.22	0.18	0.4
AH01.3829	-2.28736	5.60648265993935e-10	4.41718705026894e-09	down	5.66	4.73	5.5	47.29	22.61	10.78
AH01.3851	2.08037000526694	2.15742457880047e-27	5.85717045124425e-26	up	24.78	27.57	35.55	7.53	7.69	5.84
AH01.3860	1.99067060940571	0.00542433157798869	0.0135413124071459	up	0.63	0.94	0.73	0.24	0.3	0.05
AH01.3863	-1.61658	3.0521388964842e-32	1.05542173694157e-30	down	106.58	116.66	84.89	328.7	347.18	284.84
AH01.3864	-1.2964	2.3982718077897e-07	1.36745810788862e-06	down	7.06	9.02	5.77	14.52	24.12	15.54
AH01.3868	1.21267807511042	5.23208473405038e-18	8.05071201705474e-17	up	17.36	15.65	16.97	7.23	8.22	6.41
AH01.3869	-1.80983	6.79202881626767e-19	1.11032198020392e-17	down	2.56	2.58	2.39	10.75	8.21	8.01
AH01.3872	2.22462113646009	1.68104495162906e-29	5.07715129390839e-28	up	46.81	51.96	55.72	16.9	9.22	7.87
AH01.3876	2.36542888068035	3.56626014391765e-10	2.87324348527033e-09	up	1.22	1.98	1.71	0.39	0.31	0.28
AH01.3884	-4.76494	0.000470076427044997	0.00151187697758697	down	0	0	0.11	1.21	0.82	0.91
AH01.3891	-1.25848	8.90421216268526e-09	6.09310519886065e-08	down	1.59	1.42	1.4	4.08	3.25	3.43
AH01.3899	-1.10339	3.91794876993565e-07	2.16662134594894e-06	down	13.02	13.64	10.86	23.61	24.95	32.83
AH01.3900	1.05706559118095	3.92836561982406e-09	2.81104365570642e-08	up	21.9	26.45	24.89	16.02	11.58	8.47
AH01.3906	1.22067146163643	1.13275789243317e-07	6.77227773976345e-07	up	12.56	14.1	11.41	6.56	6.56	3.58
AH01.3907	5.65647288040305	6.21730816054955e-76	9.50063899390643e-74	up	5.68	8.44	11.28	0.17	0.15	0.19
AH01.3908	-2.03819	3.70188380826267e-13	3.94204252222164e-12	down	3.5	5.08	6.61	17.69	16.96	27.86
AH01.3914	1.64093248371656	9.41431571388819e-19	1.52462978177478e-17	up	5.47	5.1	6	2.3	1.74	1.39
AH01.3916	1.76899546136527	1.02938240104198e-07	6.1928911228791e-07	up	2.02	2.19	2.56	0.57	0.84	0.58
AH01.3930	-1.68442	0.000945547789215419	0.00283801417536574	down	1.72	1.01	0.77	1.33	3.65	6.25
AH01.3931	-2.90743	2.87649334797315e-08	1.85261759230222e-07	down	16.1	5.33	6.28	61.01	71.3	78.4
AH01.3939	-1.47111	5.08463372032165e-09	3.58645776646053e-08	down	1.29	1.29	0.99	3.36	3.22	3.43
AH01.3944	1.2449339731778	1.93743589373109e-08	1.27467591655214e-07	up	13.18	12.62	10.67	5.02	4.87	5.71
AH01.3945	3.97990242857367	0.0104012631683913	0.0239790606755758	up	0.11	0.04	0.08	0	0	0.01
AH01.3947	-3.60367	2.21272516710113e-15	2.83571687748703e-14	down	0.13	0.12	0.11	1.9	1.41	1.29
AH01.3948	7.94984729729704	3.38328236531973e-19	5.63119974601194e-18	up	1.89	2.74	3.29	0.04	0	0
AH01.3955	1.49933372431915	4.07494257620916e-26	1.03371468198065e-24	up	310.45	411.28	423.82	130	126.38	152.77
AH01.3956	-2.47961	2.73083602961649e-53	2.18807810712592e-51	down	8.27	10.97	8.65	53.44	53.02	50.99
AH01.3968	1.04733612978201	1.60772008522901e-08	1.06815191583849e-07	up	6.66	9.15	7.59	3.84	4.1	3.52
AH01.3970	-1.15943	1.80038667325001e-10	1.49829897159214e-09	down	1.45	1.54	1.48	3.9	3.43	2.84
AH01.3974	-1.81142	8.93593701811999e-08	5.41301026732365e-07	down	0.6	0.78	0.88	3.11	2.43	2.5
AH01.3975	-3.79509	0.0200346391222186	0.042384650389425	down	0	0	0.07	0.49	0.38	0.14
AH01.3978	-1.33665	0.00262763953964008	0.00708996492281597	down	0.37	0.68	0.99	2.29	1.61	1.33
AH01.3980	2.51689429152183	1.1435147744965e-119	4.29185837585879e-117	up	107.36	112.34	110.3	18.11	20.39	19.8
AH01.3983	-3.66123	2.55893727304986e-56	2.25284765684966e-54	down	1.03	1.16	0.82	17.69	10.56	10.88
AH01.3987	-1.57301	1.44356951399285e-53	1.17424957424666e-51	down	21.69	23.73	25.48	75.29	69.93	68.65
AH01.3992	-1.73021	0.00955703600455677	0.0222614647619676	down	8.94	5.24	4.82	42.93	13.44	9.59
AH01.3995	1.62548476038168	3.25601749602624e-08	2.0831859656293e-07	up	4.06	3.64	3.26	0.98	1.44	1.18
AH01.3996	1.34167431095327	0.00254110948214504	0.00688456273224148	up	0.4	0.44	0.49	0.28	0.1	0.17
AH01.3998	1.28587004229653	5.10262188861032e-35	1.9775741111776e-33	up	232.49	216	237.02	88.93	99.7	95.63
AH01.3999	1.03230105456134	3.06912128784913e-07	1.72121814273119e-06	up	11.99	10.41	8.42	5.36	4.6	5.37
AH01.4001	2.01604767208035	1.52729625449729e-05	6.55226427898637e-05	up	0.79	0.91	0.8	0.22	0.21	0.18
AH01.4005	1.57791344229186	8.20117639202469e-13	8.47996618076599e-12	up	4.51	6.76	8.54	2.78	1.84	2.13
AH01.4012	-1.35458	1.96040866864582e-10	1.6252293335095e-09	down	6.85	4.34	5.28	13.33	12.83	16.5
AH01.4014	-3.20526	1.05366488197646e-24	2.45906225909998e-23	down	1.49	1.05	0.66	9	10.32	10.8
AH01.4015	-1.15055	0.000484890325513778	0.00155624649154745	down	11.22	10.9	8.59	18.45	20.5	29.77
AH01.4017	4.73704778190806	7.00192794964415e-11	6.04579222128564e-10	up	13.66	21.48	27.72	1.68	0.53	0.26
AH01.4022	-6.72576	6.6950117385512e-07	3.57624513841212e-06	down	0.12	0	0	3.29	6.32	5.31
AH01.4026	1.52429922670314	0.00146009712452182	0.00419402683432159	up	1.19	1.49	1.49	0.81	0.44	0.25
AH01.4035	2.11057978254945	0.000628513570620861	0.00196626863087725	up	2.63	2.41	1.47	0.54	0.82	0.17
AH01.4036	5.2934284379829	0.00716996474425046	0.0173269198465997	up	0.06	0.37	0.4	0	0	0
AH01.4044	3.84068560333921	3.32212477768406e-10	2.68497630313264e-09	up	0.65	1.03	1.24	0.07	0.01	0.12
AH01.4049	3.12308194855932	4.72493602880808e-06	2.21105646612397e-05	up	0.62	0.67	0.55	0.03	0.05	0.12
AH01.4050	-5.0344	1.01180941824758e-112	3.33015017759639e-110	down	1	0.73	1.01	44.94	25.43	21.89
AH01.4051	-1.26237	8.32347032485701e-19	1.35274835515149e-17	down	9.52	11.34	8.59	24.96	23.74	23.01
AH01.4055	-5.72686	7.04473900283197e-14	7.96847636943524e-13	down	0.04	0	0.01	1.96	0.66	0.4
AH01.4057	-1.50505	2.41998118483627e-05	0.00010026752255829	down	0.45	0.61	0.49	1.41	1.31	1.71
AH01.4060	1.29365428753492	5.09419236753913e-30	1.5786830813552e-28	up	54.64	54.98	46.91	22.11	22.63	20.1
AH01.4061	1.44224775543505	1.27917772786811e-12	1.29962999168237e-11	up	48.69	57.13	67.06	21.57	26.87	15.97
AH01.4062	2.18861392899409	5.37314881930017e-50	3.81469791175537e-48	up	23.3	20.83	21.35	5.25	4.89	4.46
AH01.4078	1.01942395940562	3.64751674105772e-19	6.050597685218e-18	up	210.56	241.76	267.57	128.18	108.5	123.28
AH01.4079	4.71733120264393	0.000900289526884532	0.00271461507331216	up	0.09	0.27	0.19	0	0.02	0
AH01.4081	4.59973345454336	2.13546623784729e-45	1.29540853634253e-43	up	12.28	17.91	19.41	0.46	0.92	0.65
AH01.4087	-1.68242	3.1927253038906e-05	0.000129263884685654	down	2.21	1.68	1.68	5.51	6.37	6.3
AH01.4089	1.17622341942384	4.73982299635003e-16	6.35873411174216e-15	up	12.99	11.97	12.47	6.07	6.18	4.6
AH01.4092	2.71836469687006	6.82610217464403e-15	8.41365925808823e-14	up	2.13	2.77	3.12	0.66	0.25	0.35
AH01.4094	-1.83507	4.93420177843986e-09	3.48892164684345e-08	down	2.75	2.23	2.48	15.39	6.92	5.25
AH01.4096	-1.5233	4.1803417571867e-12	4.05646105195408e-11	down	1.27	1.06	1.25	3.41	3.63	3.39
AH01.4100	-1.95883	8.24690504845849e-32	2.80045696301622e-30	down	20.49	18.35	19.35	101.97	68.76	60.96
AH01.4107	1.27095174461327	6.57144883691244e-10	5.13960012616427e-09	up	4.6	5.57	4.72	2.22	2.01	2.03
AH01.4112	-7.56108	1.53191099560086e-40	7.58626911247403e-39	down	0.38	0.31	0.04	39.16	46.84	53.57
AH01.4114	-2.36713	6.11400209295283e-125	2.61597769550475e-122	down	40.9	38.57	41.36	203.71	209.59	217.52
AH01.4115	-1.70281	0.0014104725145903	0.00406740321649917	down	0.06	0.1	0.2	0.46	0.28	0.45
AH01.4117	-1.19656	7.22135284960617e-12	6.88043981424768e-11	down	13.7	10.67	10.02	29.1	24.59	26.58
AH01.4125	1.77804017648056	0.00119817831997823	0.00351474402743281	up	2.05	1.79	2.24	0.69	0.46	0.66
AH01.4128	3.07216235849458	4.0748080102112e-10	3.25964325184289e-09	up	3.11	4.03	3.88	0.44	0.77	0.12
AH01.4136	2.38246095570328	3.74960872017426e-19	6.21673695842893e-18	up	28.2	32.55	30.63	6	5.13	6.64
AH01.4137	1.06771204698953	1.11536452756326e-14	1.35038851875136e-13	up	10.31	8.61	8.27	4.94	4.34	3.93
AH01.4139	2.28740036259943	4.32711452850381e-25	1.03393228011681e-23	up	2.28	3.08	3.1	0.66	0.51	0.59
AH01.4145	5.00447269666563	3.37845951943819e-126	1.50576063859405e-123	up	211.02	376.28	426.48	10.16	10.35	11.35
AH01.4154	-1.53672	6.86070504809597e-51	5.04375773180755e-49	down	14.69	14.24	15.86	43.09	45.76	42.72
AH01.4156	1.45695574466549	7.43647153139359e-12	7.08014749866252e-11	up	78.66	68.95	73.13	39.3	26.94	16.46
AH01.4158	-1.07928	0.0136782314858447	0.0304667486902726	down	0.4	0.31	0.42	0.63	0.82	0.93
AH01.4163	-4.51657	0.00123864647960962	0.00361922745555864	down	0	0.1	0	0.78	0.75	0.65
AH01.4176	3.71695068501535	2.97295536828261e-06	1.43897987425562e-05	up	0.63	0.4	0.47	0.03	0.03	0.06
AH01.4179	1.01820733414349	2.37642370254669e-24	5.44515791608164e-23	up	75.57	67.48	69.51	35.81	36.98	33.64
AH01.4186	-5.0177	2.84168634043894e-87	5.59446102237335e-85	down	0.63	0.3	0.36	13.28	13.71	16.08
AH01.4187	2.31589572724503	0.0220544205895235	0.0460234990549705	up	0.25	0.23	0.71	0.06	0.07	0.11
AH01.4198	-2.17362	1.86412994785882e-19	3.15589185052966e-18	down	1.82	1.45	1.22	6.3	6.62	7.59
AH01.4201	-1.32933	6.82354972891512e-27	1.80146203867451e-25	down	21.22	21.11	21.12	52.68	51.39	57.3
AH01.4208	2.62244124672627	2.96064038462135e-66	3.55831273192881e-64	up	47.66	38.35	36.96	7.94	6.21	6.22
AH01.4213	2.00491219771658	4.18999809265501e-13	4.44192397731415e-12	up	3.18	3.82	4.3	1.15	0.85	0.87
AH01.4235	-2.497	5.1912217473555e-62	5.53442876653283e-60	down	21.38	23.72	20.93	109.72	130.14	136.29
AH01.4239	-1.90158	3.49667147980034e-10	2.81823905027736e-09	down	2.97	2.41	2.58	9.37	10.56	10.23
AH01.4241	-1.56924	5.460769109507e-37	2.32871868071867e-35	down	10.79	8.97	10.46	34.43	28.33	28.5
AH01.4248	3.67313178813888	9.19429854767754e-18	1.39534187938034e-16	up	1.06	2.04	2.17	0.1	0.1	0.21
AH01.4251	2.65210592447151	2.39160507278479e-29	7.14254134813066e-28	up	6.1	6.44	7.03	1.32	0.95	0.91
AH01.4252	3.67046249360746	1.64933412746345e-268	6.2267214294473e-265	up	229.13	204.25	215.22	16.4	17.87	17.26
AH01.4253	1.41147686654565	1.33275895476891e-28	3.85125932989952e-27	up	43.06	39.54	45.5	19.54	15.01	14.53
AH01.4254	1.10747323771729	0.000514646664939839	0.00164181444258072	up	5.99	4.71	6.2	3.68	2.22	2.16
AH01.4255	1.21651599133702	1.33869330288768e-13	1.48056757158937e-12	up	16.11	18.4	16.62	8.42	6.78	7.2
AH01.4256	1.22939173964201	1.28771430062002e-18	2.06510504282342e-17	up	14.38	13.13	12.31	5.47	6.17	5.57
AH01.4258	-1.45393	6.91098204296482e-19	1.12861788172387e-17	down	22.93	26.91	19.88	72.67	65.53	56.33
AH01.4263	-3.96696	9.61813491262543e-44	5.50661818637199e-42	down	0.65	0.88	0.76	14.04	11.47	10.76
AH01.4271	3.04564701644104	1.03859437665418e-15	1.36257128155489e-14	up	1.72	2.18	2.87	0.19	0.34	0.29
AH01.4273	-1.34519	1.2460156677412e-05	5.42863930185528e-05	down	1.53	1.37	1.55	3.05	4.87	3.48
AH01.4276	1.96927734023191	0.00226483089323087	0.00620864713512546	up	0.86	1.44	0.48	0.2	0.34	0.18
AH01.4278	-1.22082	0.000412934144812072	0.00134432958374956	down	1.12	0.87	0.79	2.75	2.03	1.86
AH01.4279	4.50590008047874	0.00985166597323648	0.0228551806877397	up	0.54	0.3	0.51	0	0	0.06
AH01.4280	-1.14322	1.29968991686148e-06	6.65449532223131e-06	down	2.96	3.5	3.94	8.98	7.03	7.3
AH01.4288	2.65417802252358	2.08681958379766e-12	2.07969069702071e-11	up	10.97	11.17	8.93	1.24	2.37	1.32
AH01.4289	6.8772908117091	3.92222836825872e-06	1.86017389054883e-05	up	0.29	0.32	0.75	0	0	0
AH01.4291	1.10970439434489	1.7517203388384e-19	2.97264440366601e-18	up	88.31	79.72	82.75	35.56	41.87	40.02
AH01.4293	-2.02711	7.71991956439338e-23	1.61959283676364e-21	down	1.89	1.69	1.86	9.15	7.6	5.93
AH01.4297	-1.228	4.35252422053639e-15	5.46235831978931e-14	down	34.34	35.84	30.27	77.75	75.05	85.54
AH01.4299	3.64999106056313	5.1432922287246e-15	6.40715246971167e-14	up	0.96	1.48	2.03	0.07	0.1	0.18
AH01.4302	-4.33034	0.0232109116234513	0.0481317062356416	down	0	0.04	0	0.59	0.13	0.07
AH01.4303	-3.1737	7.97182863623132e-17	1.135445987291e-15	down	0.67	0.77	0.78	4.95	7.85	7.36
AH01.4305	-3.84672	4.93610848913302e-06	2.30282360131248e-05	down	0.15	0	0.26	0.8	2.49	2.52
AH01.4313	-1.40015	1.57486025740755e-11	1.45034483168915e-10	down	2.66	3.28	2.34	7.2	7.51	7.41
AH01.4329	3.0810223149508	7.17776423081796e-80	1.17517578656606e-77	up	30.61	35.18	32.69	4.11	4.5	3.18
AH01.4330	-1.50301	1.04965692258888e-15	1.37624068011755e-14	down	3.26	3.78	3.02	8.68	9.29	10.8
AH01.4332	-3.1652	3.68937716312884e-39	1.72457557414136e-37	down	4.46	7.16	3.83	49.38	39.25	51.65
AH01.4341	1.20717047749575	4.24076835754811e-07	2.33344061374689e-06	up	4.59	5.85	5.88	2.11	3.02	1.99
AH01.4342	6.58602109661781	1.26807010735469e-05	5.51723540709266e-05	up	0.19	0.24	0.27	0	0	0
AH01.4351	1.10802913467322	4.77814998502557e-26	1.20780490759725e-24	up	37.44	35.25	39.32	16.89	18.58	17.11
AH01.4354	3.55600919952146	4.60482945681439e-06	2.15799893784847e-05	up	0.33	1.15	1.18	0.07	0.08	0.09
AH01.4356	-3.96183	7.25790543043805e-09	5.02169437823969e-08	down	0.4	0.21	0	2.06	3.01	4.6
AH01.4359	3.5929469759037	4.70024853282584e-26	1.18904986534002e-24	up	12.82	33.72	31.66	1.41	2.23	2.83
AH01.4363	2.46513138548473	1.93256655195356e-109	5.99188991808595e-107	up	29.36	31.8	33.32	6.3	5.25	5.83
AH01.4366	1.09951600982813	0.000675869703368142	0.00209897017140072	up	2.55	1.76	2.18	1.41	0.75	0.95
AH01.4372	1.45323088035889	5.0786146951983e-08	3.17345429985227e-07	up	2.12	3.34	3.61	1.11	1.25	1
AH01.4392	1.89552277647519	1.9490987548524e-19	3.29626240016935e-18	up	11.54	15.99	13.43	3.7	4.33	3.12
AH01.4393	1.02045911096904	1.29196644115206e-19	2.20938998649452e-18	up	26.49	28.7	31.13	15.42	13.22	14.52
AH01.4398	-2.22043	1.70720739612046e-13	1.86690357272126e-12	down	1.22	1.28	1.19	5.08	5.88	6.32
AH01.4401	1.94713374185729	4.40940353499553e-07	2.41959232965127e-06	up	1.91	1.9	2.32	0.36	0.61	0.62
AH01.4404	1.68230401518125	1.2033339128116e-08	8.11580186257339e-08	up	2.54	4.15	5.08	1.41	1.1	1.2
AH01.4409	-1.24915	0.000357719734433676	0.00117814196931048	down	0.95	2.64	1.7	5.69	3.69	3.43
AH01.4418	3.19281910780636	0.00387128655867807	0.0100266009417255	up	0.56	0.63	0.22	0.06	0.1	0
AH01.4423	2.7758247456133	1.65694115542083e-12	1.66524402372234e-11	up	5.4	5.11	4.29	1.26	0.69	0.29
AH01.4434	-2.09185	8.19422029370877e-23	1.71528068639996e-21	down	3.64	2.97	2.71	12.39	13.49	14.49
AH01.4443	-3.39522	1.49667830684075e-54	1.257288137867e-52	down	2.64	2.29	2.8	39.69	23.84	19.97
AH01.4447	1.27299335756376	3.5976651762169e-12	3.50855722549157e-11	up	21.29	28.41	19.63	8.77	11.37	8.89
AH01.4450	3.26730415835504	4.56071130852708e-13	4.82456653669471e-12	up	1.47	1.84	2.42	0.21	0.09	0.31
AH01.4456	2.1630144489536	3.75865346577299e-05	0.000150130930690385	up	1.59	1.38	1.13	0.42	0.18	0.35
AH01.4459	2.66666284972707	1.15100935590947e-52	8.97591500149089e-51	up	6.18	7.39	6.26	1.05	1.06	1.04
AH01.4461	1.44731222747051	2.1684321937528e-45	1.31416410004773e-43	up	846.05	739.79	792.29	282.38	296.98	303.12
AH01.4462	1.04632242635843	1.16537200427747e-24	2.70991214617854e-23	up	145.69	131.98	135.84	66.54	65.75	70.49
AH01.4464	1.72956	1.19219858028755e-39	5.71009737931754e-38	up	23.97	19.21	21.56	6.74	6.44	6.62
AH01.4472	1.66629548020804	1.5661086413669e-35	6.2275621191405e-34	up	59.67	55.17	47.76	17.19	17.22	17.56
AH01.4475	-5.53893	0.0026321989380374	0.00710137155169366	down	0	0	0	0.28	0.08	0.11
AH01.4484	-2.73425	3.55392078298295e-30	1.10993010146884e-28	down	1.19	1.23	0.87	6.43	8.2	7.45
AH01.4495	1.38656711229894	3.95998454884399e-07	2.18888819520116e-06	up	3.35	4.65	5.98	1.69	2.11	1.6
AH01.4502	-1.90021	6.70970344928873e-58	6.28655134854526e-56	down	11.41	10.2	10.72	43.83	41.7	37.18
AH01.4503	1.33353275924616	6.09334810938925e-45	3.64125774358103e-43	up	410.39	456.01	481.45	191.3	167.57	183.41
AH01.4505	1.10476391401886	0.00895532140864772	0.0210347140977533	up	1.09	1.99	2.14	0.82	1.08	0.55
AH01.4509	-1.18451	0.00220591500478391	0.00606293627712009	down	0.86	0.89	0.63	1.81	1.78	1.91
AH01.4512	-1.04022	5.87801985509796e-10	4.62147879823824e-09	down	31.1	25.37	25.14	51.5	58.97	59.37
AH01.4513	5.80538034855755	9.34576977676415e-06	4.16044603088523e-05	up	0.15	0.9	0.8	0	0	0.03
AH01.4516	-1.72471	2.50417368595911e-11	2.2575904925531e-10	down	1.18	1.51	1.03	3.71	4.57	4.08
AH01.4519	2.69203458453057	5.79939736841119e-10	4.56301732382775e-09	up	4.02	3.57	3.87	0.41	1.06	0.31
AH01.4523	3.58680207627993	0.000250810698714762	0.000851829954146872	up	0.85	0.62	0.66	0.07	0.11	0
AH01.4526	-1.44154	9.56983960352211e-21	1.76188269005751e-19	down	4.58	4.04	4.52	11.81	11.96	12.4
AH01.4530	2.53912507268337	6.75145561363288e-08	4.15165681022284e-07	up	3.12	4.28	4.32	0.96	0.32	0.81
AH01.4536	5.1520475778705	2.94751075114078e-64	3.34224805668225e-62	up	8.07	17.25	18.29	0.46	0.35	0.44
AH01.4538	-1.32972	5.38500953810694e-10	4.25142390351089e-09	down	1.78	1.44	1.35	4.57	3.64	3.51
AH01.4540	1.23651759645114	0.000252886451710827	0.000858198628955207	up	2.36	3.67	3.26	1.33	1	1.66
AH01.4546	-1.65245	1.39970371664359e-24	3.24189767355416e-23	down	2.93	3.02	3.02	10.49	9.15	9.02
AH01.4548	5.6603946651818	9.3596578030776e-41	4.68932738330617e-39	up	4.1	5.94	7.72	0.13	0.16	0.07
AH01.4549	1.6066452126494	2.30736981548454e-09	1.69513501325318e-08	up	8.74	12.34	16.86	5.39	3.71	3.59
AH01.4561	-2.19124	1.68431843678224e-17	2.51394319238801e-16	down	1.44	1.52	1.19	6.64	6.43	6.12
AH01.4567	1.48259805844821	1.86824070645577e-08	1.23167630755348e-07	up	5.4	7.5	6.02	2.05	3.03	1.75
AH01.4572	2.93596016759267	5.51825936463881e-29	1.61865578620895e-27	up	4.4	6.58	6.16	0.72	0.64	0.9
AH01.4575	2.98684320115464	2.26044981946406e-06	1.11528036141761e-05	up	0.97	1.24	1.62	0.11	0.09	0.29
AH01.4581	-2.66314	1.14582487120255e-79	1.86174785401973e-77	down	8.71	8.77	7.68	65.86	48.43	48.38
AH01.4591	1.58416162187597	6.00279059471208e-36	2.4392091764671e-34	up	16.29	15.72	17.18	6.39	5.34	4.96
AH01.4593	-2.68614	3.59672339497626e-08	2.28846740844231e-07	down	0.23	0.22	0.27	1.29	1.5	1.83
AH01.4594	1.36100507514858	1.50592595944889e-11	1.38965245258706e-10	up	6.63	8.89	11.19	4.17	2.97	3.43
AH01.4595	-1.31889	4.62458042262627e-12	4.46727229867782e-11	down	0.95	0.78	1.05	2.71	2.1	2.23
AH01.4602	-3.40402	0.0073504138789435	0.0177036650561262	down	0	0.07	0.07	0.16	0.64	0.7
AH01.4622	-1.51596	0.00176163432056925	0.00495686446649194	down	0.32	0.21	0.2	0.75	0.72	0.64
AH01.4627	-1.04148	1.97652577803459e-07	1.14148676715793e-06	down	5.33	4.1	5.08	8.49	10.62	10.98
AH01.4637	-2.3565	2.28523844916447e-16	3.14128515029719e-15	down	3.83	1.79	2.06	14.5	12.71	13.08
AH01.4639	1.07319615821245	6.55349578758508e-21	1.22339546145204e-19	up	29.98	26.03	26.6	13.56	13.68	12.6
AH01.4646	-3.24387	5.87190813061e-23	1.23763239350591e-21	down	0.27	0.36	0.38	3.04	3.26	3.37
AH01.4647	-2.169	3.14828106783269e-38	1.40806048037283e-36	down	4.14	5.57	4.44	19.67	23.5	21.13
AH01.4651	-3.28369	1.55357823869481e-99	3.94105341341633e-97	down	5.66	6.43	6.61	54.17	61.78	67.54
AH01.4655	2.43885841316951	1.41326906381225e-35	5.63026744354255e-34	up	58.09	46.17	38.58	8.77	10.33	7.65
AH01.4657	-5.32209	0.00663900093131348	0.0161944084136559	down	0	0	0	0.04	0.2	0.06
AH01.4661	5.57896677967133	0.00190295100020366	0.00531352600361413	up	0.08	0.18	0.09	0	0	0
AH01.4670	-2.54437	0.00225251880789104	0.00617885442964684	down	0.11	0.1	0.07	0.35	0.81	0.47
AH01.4681	3.20016286299607	1.29619871577875e-71	1.77756482005727e-69	up	29.94	20.66	24.49	3.46	2.5	2.4
AH01.4693	-2.0947	4.13226803065323e-17	6.00427806672683e-16	down	4.86	3.05	2.95	17.51	13.76	16.23
AH01.4701	2.45112897816504	1.67532381133942e-21	3.23569913366729e-20	up	5.24	4.89	4.16	1.06	1.03	0.59
AH01.4706	1.98441534202263	7.68146492970719e-29	2.23581142489165e-27	up	102.22	79.53	63.59	20.44	24.13	18.41
AH01.4709	-1.10921	3.16273633775164e-11	2.82511368346417e-10	down	18.67	15.51	15.95	35.56	33.44	40.61
AH01.4710	-1.52256	6.87147021016539e-21	1.28089154251645e-19	down	11.36	8.75	10.01	25.9	30.72	30.84
AH01.4715	-2.27356	0.00508407758806196	0.0127823911780396	down	0.16	0.19	0.05	1.01	0.66	0.33
AH01.4718	-2.87767	1.80303388895476e-17	2.68239951305324e-16	down	6.55	5.41	4.14	70.14	28.65	24.35
AH01.4719	-2.10724	3.02823564396608e-38	1.35531494860351e-36	down	13.05	14.08	13.32	77.69	52.11	48.51
AH01.4720	1.24726285328085	5.71707312110975e-14	6.51032208858807e-13	up	6.95	7.32	7.06	3.45	2.82	2.89
AH01.4726	4.58286158504289	2.07105769394294e-86	3.99160609000774e-84	up	18.98	24.72	23.44	1.34	1	0.54
AH01.4741	-2.02721	1.63732989178496e-07	9.55307567770531e-07	down	0.82	0.57	0.41	2.34	2.35	2.78
AH01.4743	4.41785276365548	9.51127098143694e-09	6.482937251366e-08	up	1.28	2.52	2.67	0.17	0	0.15
AH01.4745	-1.68072	9.2857469993196e-31	2.98277899107273e-29	down	6.88	7.47	5.86	21.03	22.52	22.05
AH01.4747	1.98049352194722	1.00228969866443e-13	1.11911887370012e-12	up	11.27	11.15	9.62	2.79	2.55	2.89
AH01.4748	2.03200164516993	5.65910228122314e-06	2.61371030806636e-05	up	3.61	3.2	2.26	1.01	0.77	0.51
AH01.4754	2.08383871809118	0.000274920667771708	0.000925438395971269	up	2.21	1.95	2.57	0.72	0.58	0.33
AH01.4756	1.15532012071382	5.91565127742082e-15	7.33655070502161e-14	up	187.02	188.16	166.87	71.86	100.25	74.05
AH01.4766	1.82477759569453	9.00213886356896e-44	5.1631570354232e-42	up	25.47	22.55	23.93	6.71	6.59	7.27
AH01.4770	1.25953033677813	9.66526853550736e-24	2.13313938998921e-22	up	189.7	200.44	204.29	80.99	98.96	71.61
AH01.4772	1.34433193520617	3.53077456528132e-40	1.72849055377387e-38	up	334.84	312.27	312.55	126.69	122.99	133.18
AH01.4773	1.94709731982743	4.17866064273921e-25	9.98832178960902e-24	up	96.02	79.27	67.21	17.61	21.16	24.7
AH01.4780	-1.28803	1.31995564644777e-08	8.86230289664375e-08	down	8.9	9.3	6.69	20.16	19.95	21.52
AH01.4781	1.1830986802977	1.33503424540444e-16	1.8703885149543e-15	up	18.61	17.42	16.85	7.12	9.14	7.29
AH01.4783	-1.40815	9.25120934529257e-09	6.31439557354969e-08	down	3.54	2.65	2.09	6.83	8.34	7.12
AH01.4786	3.10243846882168	1.81446277930331e-14	2.16252964114553e-13	up	3.22	3.48	3.07	0.23	0.5	0.39
AH01.4788	-1.48401	8.37515994317475e-13	8.65428699328538e-12	down	4.97	3.83	3.88	11.6	13.61	10.78
AH01.4789	1.35177409068058	1.07141246847737e-12	1.0960033826407e-11	up	11.27	14.67	15.96	5.72	4.85	6.05
AH01.4791	2.26051546322885	8.50231677775833e-112	2.75595298382086e-109	up	159.84	135.51	145.92	31.14	31.42	30.78
AH01.4792	6.91015643577148	4.03872641767375e-06	1.91126280405767e-05	up	0.27	0.85	0.97	0	0	0
AH01.4809	2.88161465648141	0.00128264200901645	0.00373469552640183	up	0.83	1.04	0.48	0	0.2	0.12
AH01.4812	1.12763273766702	1.10132457054943e-07	6.59787276559901e-07	up	9.6	10.22	8.79	4.82	4.19	4.3
AH01.4820	1.1458361836188	0.0162664384490936	0.0354107597741953	up	72.42	75.8	71.98	57.51	30.42	15.24
AH01.4824	3.21516628589777	0.000103383174358698	0.000379953738208855	up	1.93	3.68	2.25	0.21	0.34	0.29
AH01.4827	1.73507794123492	1.11298442095767e-35	4.46445875856647e-34	up	31.53	35.66	36.9	10.68	9.95	11.03
AH01.4830	2.56515310063483	1.29637077659444e-38	5.926002595572e-37	up	16.57	14.54	13.1	2.69	2.34	2.57
AH01.4834	-1.13998	3.01712332320223e-06	1.45889380609598e-05	down	9.16	11.8	7.35	20.34	20.15	22.73
AH01.4840	-1.01963	0.000459302357866165	0.00148021953258466	down	1.65	1.39	1.86	3.24	2.64	4.18
AH01.4844	-1.15924	8.43985824170954e-06	3.78525577884639e-05	down	4.41	4.55	3.72	10.04	8.73	10.01
AH01.4852	-1.14969	3.96715911146745e-10	3.17868004711587e-09	down	4.19	5.15	4.83	11.72	10.91	9.28
AH01.4853	-2.24596	5.16464297182189e-14	5.91166017356035e-13	down	0.22	0.28	0.29	1.57	1.26	1.01
AH01.4857	-1.06136	0.000987977905164422	0.00295279975567908	down	1.37	0.83	1.16	2.19	2.34	2.58
AH01.4865	1.6466265779166	1.82035102414025e-31	6.0627985848117e-30	up	41.89	58.73	54.35	18.02	17.2	15.03
AH01.4869	1.45171772313241	2.58144966101275e-10	2.11269369094362e-09	up	11.21	18.3	21.55	7.26	5.66	6.03
AH01.4875	1.98715378579045	1.48485702430623e-48	1.00631598542739e-46	up	25.78	31.53	33.44	9.37	7.24	6.7
AH01.4877	-1.11007	2.72606879521098e-08	1.76245688804917e-07	down	3.35	3.62	3.7	9.72	7.36	6.43
AH01.4881	2.84833793945081	8.13237603248739e-12	7.70726364094862e-11	up	1.09	1.48	2.82	0.28	0.17	0.31
AH01.4892	-1.5036	2.76778396444455e-10	2.25741993694308e-09	down	3.08	2.87	2.96	7.38	10.3	7.86
AH01.4894	4.11776538802591	3.87184015765938e-68	4.86291000623442e-66	up	66.66	121.72	137.99	6.14	6.61	6.21
AH01.4897	-1.20525	1.35844549900059e-05	5.87737846338533e-05	down	1.35	1.55	1.14	3.61	3.13	2.79
AH01.4898	-1.69888	4.31886454311356e-37	1.85283908006035e-35	down	6.66	7.01	7.83	23.03	22.72	24.82
AH01.4904	4.6609088596358	4.17099400190772e-06	1.96863064452447e-05	up	0.39	0.33	0.82	0	0.03	0.03
AH01.4911	2.23545844842157	0.0130339522282721	0.0292121474371597	up	0.62	0.65	0.48	0.23	0.06	0.11
AH01.4912	1.81152935578644	0.00414278605747084	0.010651124030304	up	1.1	1.25	2.06	0.46	0.32	0.5
AH01.4914	-1.43868	3.47523837151302e-25	8.36298457756678e-24	down	10.35	8.43	10.24	26.67	27.46	25.63
AH01.4927	1.02500651598801	4.85073283061594e-07	2.64795469140879e-06	up	11.54	10.58	9.54	4.52	6.43	4.76
AH01.4932	5.36529770692788	0.00577871381220838	0.014309111172018	up	0.46	0.07	0.25	0	0	0
AH01.4935	-2.29106	2.06558176044463e-05	8.65785249381767e-05	down	0.16	0.31	0.23	1.09	1.12	1.21
AH01.4936	-3.20364	9.35726979818118e-103	2.61108511150986e-100	down	6.08	7.64	6.03	56.95	60.9	66.01
AH01.4940	-1.12653	2.12020260213405e-13	2.30011161265996e-12	down	19.65	14.8	16.46	37.41	36.21	39.12
AH01.4948	1.15835054783568	2.40221159107721e-11	2.16932260274041e-10	up	3.1	4.19	4.63	2.12	1.65	1.66
AH01.4950	-6.94415	2.52051130596677e-06	1.23306971275972e-05	down	0	0	0	1.38	3.4	2.67
AH01.4964	-1.02298	3.89173910778671e-10	3.12058740551913e-09	down	14.25	15.06	12.64	28.16	28.41	29.79
AH01.4966	-1.59956	0.00518251458668685	0.0129983112342632	down	0.45	0.18	0.38	1.5	0.88	0.77
AH01.4969	-1.72442	0.00129994881135351	0.00378044835346722	down	0.44	0.76	0.33	1.66	1.64	1.82
AH01.4970	-1.93054	2.45363406639777e-52	1.88141259714945e-50	down	61.07	55.2	48.28	252.99	204.99	182.34
AH01.4974	1.07285994179958	1.25378936519267e-18	2.01170503645165e-17	up	882.2	995.47	966.62	462.32	528.01	381.77
AH01.4986	-1.11064	2.96336559162199e-09	2.14926888541416e-08	down	1.59	1.98	1.71	3.7	3.8	3.98
AH01.5000	-1.33432	0.00218590279618282	0.00601373575710336	down	2.37	1.67	1.31	4.82	4.92	4.05
AH01.5001	5.60813824791794	0.00155374595352745	0.00443062506491572	up	0.28	0.35	0.23	0	0	0
AH01.5002	2.60512130146596	2.75983047445799e-21	5.27788795741103e-20	up	8.22	12.05	8.31	1.39	1.96	1.37
AH01.5003	2.20048559522526	3.37021280217362e-10	2.7221275817204e-09	up	2.26	2.15	1.61	0.6	0.52	0.23
AH01.5005	1.85460040465651	1.63764031354339e-28	4.70473389987531e-27	up	53.9	62.39	49.22	14.16	18.12	14.02
AH01.5007	5.2266365257649	8.14245749160944e-21	1.50861120615327e-19	up	13.44	18.7	26.13	0.97	0.25	0.4
AH01.5036	-1.52736	2.63037926933572e-06	1.28310208638722e-05	down	0.62	0.65	0.45	1.67	1.53	1.82
AH01.5038	1.85628292354727	0.00169682087652905	0.00479068994613913	up	0.65	1.71	2.48	0.46	0.17	0.73
AH01.5043	-1.49519	0.00103049983300856	0.00306717429311736	down	1.37	0.8	1.86	3.45	3.27	4.72
AH01.5048	-1.68064	8.9085788177616e-19	1.4441843610102e-17	down	55.53	60.86	55.52	136.77	226.07	191.63
AH01.5049	-4.34135	1.15101318163317e-59	1.14530272863902e-57	down	2.25	3.3	1.92	46.25	46.2	59.81
AH01.5059	2.12648764409946	3.19774227985004e-26	8.15703893166835e-25	up	3.07	4.03	4.99	0.96	0.93	0.92
AH01.5063	1.19412410477262	1.58971568392495e-20	2.88949171889842e-19	up	27.04	25.59	23.73	12.87	10.75	10.37
AH01.5075	1.43022654172323	2.47430416602802e-27	6.68916770748434e-26	up	97.83	81.44	81.35	30.27	33.1	34.47
AH01.5076	-1.70749	3.49672265632984e-36	1.43490831255274e-34	down	7.28	7.05	7.8	26.04	24.08	23.23
AH01.5079	-1.3608	7.89704446576266e-21	1.46483327691517e-19	down	7.25	7.04	6.44	18.5	18.62	16.91
AH01.5083	-1.08432	4.75204436180921e-25	1.13167423799968e-23	down	34.43	38.39	36.3	86.91	77.18	71.16
AH01.5086	-3.28266	0.00894987278173097	0.0210242244109474	down	0.07	0.09	0	0.29	0.62	0.73
AH01.5087	1.75988464222471	2.30809146024653e-16	3.16998309263048e-15	up	6.06	5.44	5.75	1.86	1.84	1.48
AH01.5088	1.59358307641729	0.00230391581651383	0.00630531271464577	up	0.93	1.05	1.19	0.32	0.34	0.4
AH01.5089	1.55528281915746	3.93287994129401e-21	7.44578863221976e-20	up	20.22	22.9	26.58	7.49	7.47	8.97
AH01.5094	-1.12027	7.66888349910218e-15	9.41087845071468e-14	down	4.33	4.21	4.6	10.42	9.01	9.57
AH01.5100	3.76985415663018	3.78840938295599e-85	7.13020862751071e-83	up	203.27	336	349.45	21.63	24.98	19.25
AH01.5102	1.3732869599433	2.65448143689839e-05	0.000109061275603443	up	3.76	2.31	2.32	1.14	1.45	0.72
AH01.5111	-1.28888	0.000152936555687646	0.000543642655443541	down	1.28	1.27	1.01	3.52	3.12	2.26
AH01.5117	-1.69876	1.07342254052454e-20	1.96835024716757e-19	down	4.43	4.48	4.13	19.36	12.18	11.83
AH01.5119	2.62642154044068	7.20968778813464e-13	7.48855417126527e-12	up	2.08	3.25	2.62	0.62	0.5	0.2
AH01.5140	2.04971231592873	9.53308543097667e-29	2.76722488900987e-27	up	27.12	25.83	23.68	5.81	7.15	5.75
AH01.5148	-1.92006	2.27899700382648e-12	2.26453054196599e-11	down	4.29	3.13	3.92	12.17	12.05	19.05
AH01.5152	-1.31646	1.2398332501143e-16	1.74233628185539e-15	down	5.79	6.13	5.59	15.44	13.83	14.96
AH01.5158	1.01381334677831	5.39786675721637e-11	4.71340256432853e-10	up	7.32	9.09	9.55	4.95	3.93	4.19
AH01.5159	1.82379193925155	4.66791980363432e-16	6.26620148498746e-15	up	3	3.19	3.92	0.79	1.15	0.92
AH01.5164	-1.73477	1.42426945076446e-38	6.49216003906698e-37	down	10.01	9.45	8.43	39.34	29.36	26.21
AH01.5165	7.07932990363342	4.0538235909854e-23	8.61789990292954e-22	up	9.74	12.87	14.35	0	0	0.28
AH01.5167	2.33647196641951	2.52124440259671e-16	3.4487098414036e-15	up	4.54	7.85	9.01	1.71	1.07	1.52
AH01.5180	4.73403242725929	0.000611910582288567	0.00191919176910913	up	0.21	0.45	0.31	0	0	0.04
AH01.5183	-1.99812	3.26033566570017e-13	3.48631028031718e-12	down	2.04	2.17	2.34	13.09	8.83	4.98
AH01.5188	2.16489558998503	4.00297283107039e-18	6.21458142956212e-17	up	4.93	4.6	3.98	1.3	1.18	0.59
AH01.5192	-1.08366	8.30704234887976e-08	5.05351637868344e-07	down	4.26	3.2	3.52	8.78	7.91	7.03
AH01.5194	-1.12122	1.3883857438215e-16	1.94122704868442e-15	down	8.25	7.53	8.72	17.48	18.75	17.7
AH01.5201	-1.37952	7.25692052001543e-24	1.61326345332383e-22	down	17.31	16.22	15.36	44.1	47.21	37.88
AH01.5202	-3.12678	1.47851986931197e-07	8.68968912201854e-07	down	0.08	0.07	0.14	1.03	0.69	0.8
AH01.5204	-2.52767	3.29227180122875e-38	1.47041060683967e-36	down	13.27	10.39	10.23	51.76	66.36	78.82
AH01.5206	-3.57676	9.66539555865103e-54	7.93254586897983e-52	down	3.63	2.55	3.99	59.42	30.68	34.43
AH01.5208	1.1738234689157	3.71165332689561e-10	2.98438875620346e-09	up	12.16	15.31	17.27	8.47	5.62	6.13
AH01.5214	-1.22814	4.81605731823585e-06	2.25074316379798e-05	down	1.87	2.52	2.5	5.86	4.01	6.43
AH01.5215	-4.36785	3.94562704240026e-25	9.45948239003544e-24	down	0.13	0.07	0.21	2.87	2.55	3.13
AH01.5218	2.56475573095086	4.82011542212727e-59	4.70859981418765e-57	up	90.61	84.09	93.35	20.59	14.14	11.67
AH01.5219	1.45494817005291	1.0228134105069e-34	3.90042570922953e-33	up	54.89	54.64	53.37	21.24	20.63	18.47
AH01.5220	2.53166691963876	6.55146325437636e-35	2.52688047876127e-33	up	54.38	53.43	34.73	9.6	8.87	6.7
AH01.5225	1.12030281627773	5.53233289759306e-05	0.000214088106944542	up	3.63	4.27	3.35	2.02	1.61	1.64
AH01.5228	-1.74731	1.79726079917576e-12	1.80175254750234e-11	down	7.38	5.87	4.23	21.12	20.42	18.35
AH01.5229	1.91342525714334	0.00269943336926809	0.00726291748300603	up	1.67	1.23	1.09	0.26	0.28	0.52
AH01.5232	1.38659716382393	1.02011438202031e-34	3.89244595945679e-33	up	63.33	53.63	59.98	23.65	23.76	21.24
AH01.5236	2.37201644282239	0.000207098821544903	0.000715602582467527	up	0.61	0.59	1	0.14	0.15	0.14
AH01.5238	-1.03198	0.00782155722080646	0.0186820487157562	down	2.36	1.67	1.25	4.66	3.37	3.08
AH01.5239	-1.05433	3.57073690503491e-10	2.87612819484363e-09	down	4.85	3.81	4.07	10.77	8.62	7.61
AH01.5241	4.68221572568808	4.8036512425148e-59	4.69966976744817e-57	up	7.28	9.68	11.18	0.35	0.46	0.29
AH01.5244	-1.41428	1.77440979433799e-15	2.2904589823132e-14	down	6.01	5.12	5.3	15	13.43	16
AH01.5251	2.33158806371222	2.02567961584477e-54	1.69061271449827e-52	up	26.98	27.91	25.04	5.24	6.24	4.6
AH01.5253	2.48619346453215	6.22112354059674e-31	2.01754274297877e-29	up	12.72	12.6	12.4	1.64	2.86	2.26
AH01.5255	1.1135140946867	1.95688496827464e-24	4.50638239195789e-23	up	239.6	202.18	207.32	99.55	102.56	101.85
AH01.5257	-6.61173	6.63462379818994e-05	0.000252706323660434	down	0	0	0	1.17	0.17	0.16
AH01.5258	-6.09191	5.53738596650683e-30	1.71189514128328e-28	down	0.07	0.05	0.1	9.32	4.04	3.04
AH01.5259	1.11831674877242	9.50850479169631e-14	1.06297829216351e-12	up	200.32	270.64	265.88	102.98	111.35	128.03
AH01.5260	-1.22715	3.19736578656038e-15	4.05066988119711e-14	down	25.02	21.04	18.54	44.26	56.39	52.3
AH01.5261	-3.22839	4.69861618465361e-16	6.30477078676706e-15	down	0.71	0.34	0.15	3.66	4.47	3.5
AH01.5264	2.07329779795692	1.17171001004954e-31	3.94131805267189e-30	up	10.9	9.52	8.45	2.72	2.1	2.18
AH01.5268	1.70035861139296	6.83229113794226e-35	2.6320314839924e-33	up	35.66	29.48	27.74	10.32	9.17	9.57
AH01.5271	3.98437556163834	2.06851727497794e-22	4.21184767474887e-21	up	2.01	2.97	2.42	0.23	0.21	0.05
AH01.5275	1.00111780020564	1.3249455409386e-13	1.46561538809789e-12	up	11.06	11.27	10.29	5.58	6.01	4.95
AH01.5303	1.00741677771488	5.71309045918829e-15	7.09218850426894e-14	up	29.7	27.38	25.37	14.05	14.56	13.02
AH01.5335	-3.69976	5.77342143818857e-11	5.0256094927837e-10	down	0.08	0.11	0.14	0.82	2.47	1.05
AH01.5339	6.73665478626994	5.42134772917533e-06	2.51341534667531e-05	up	0.5	0.59	0.79	0	0	0
AH01.5340	-4.16212	2.52817708244645e-25	6.12295868495897e-24	down	0.45	0.73	0.26	8.83	10.46	6.97
AH01.5355	-2.55104	4.87121006202564e-21	9.15741832984199e-20	down	2.58	2.15	1.9	19.17	12.73	8.24
AH01.5359	1.03345655205662	1.26194734174716e-07	7.48399375284911e-07	up	30.49	29.43	27.96	10.55	16.11	16.49
AH01.5366	2.80094689455811	2.40489296816201e-36	9.96423697202308e-35	up	12.25	19.94	18.18	2.21	2.2	2.89
AH01.5368	-1.54359	0.000860282806394548	0.00260881452062002	down	0.21	0.25	0.35	1.02	0.86	0.54
AH01.5370	-3.11494	1.7964886581903e-41	9.29827758731076e-40	down	1	1	1.27	10.13	9.38	9.2
AH01.5373	1.7699834432703	8.74458067887566e-15	1.06859708295933e-13	up	9.39	10.1	9.52	3.16	2.73	2.76
AH02.7	-2.77701	0.00198975132564986	0.00553015070501508	down	25.82	4.39	6.12	151.41	68.41	40.38
AH02.14	3.68372150126911	0.0231891599152296	0.0480912619433043	up	0.33	0.19	0.23	0.06	0	0
AH02.15	-5.94372	0.000607343388744655	0.00190598497333294	down	0	0	0	0.64	0.16	0.2
AH02.19	1.78515345914685	0.000120652451184612	0.000438128002547718	up	4.38	6.22	3.2	0.75	1.76	1.5
AH02.28	-1.5079	2.06788654554453e-16	2.85535624985043e-15	down	5.87	4.94	4.19	17.23	14.53	11.86
AH02.29	-1.43979	0.00650327377862208	0.01589777219136	down	1.4	2.01	0.67	3.51	4.22	3.47
AH02.30	-1.03197	4.57558380912322e-11	4.02220201163578e-10	down	3.24	3.05	3.02	6.96	5.94	6.43
AH02.33	-1.69053	1.38997336069944e-12	1.40685207837391e-11	down	5.06	4.51	8.02	20.55	19.07	17.85
AH02.39	1.1692348389738	0.00218995824438245	0.00602398080423734	up	2.56	2.05	3.08	1.07	1.42	0.98
AH02.44	1.03167953702008	6.71371438217224e-22	1.33236298406869e-20	up	45.27	40.36	42.93	21.76	22.03	19.99
AH02.56	-1.25746	1.45741260155997e-05	6.27974090420404e-05	down	0.74	0.88	0.75	1.95	1.6	2.17
AH02.57	-1.38084	1.52429720815633e-09	1.14326743975077e-08	down	4.27	3.44	3.52	7.92	10.06	11.51
AH02.64	8.06700160496302	4.04145881173574e-14	4.66260698431062e-13	up	5.8	5.1	5.01	0	0.06	0
AH02.68	-1.0945	1.96175176366098e-11	1.78766474785974e-10	down	11.28	12.19	8.87	23.56	21.99	24.53
AH02.71	3.89721375068476	1.54492544535044e-29	4.67263501802974e-28	up	4.82	6.8	8.59	0.77	0.38	0.25
AH02.79	3.12191182437988	6.1496045719372e-17	8.81773059488224e-16	up	7.36	7.72	4.98	1	1.11	0.26
AH02.92	-1.48194	6.18279533317745e-13	6.45852546359584e-12	down	0.96	0.87	0.72	2.42	2.32	2.46
AH02.96	4.66466147827969	2.56053617838863e-25	6.19898951071226e-24	up	1.64	2.8	3.8	0.2	0.11	0.03
AH02.105	-1.95666	1.79341915912804e-05	7.60161206757808e-05	down	0.63	0.25	0.2	1.33	1.06	1.86
AH02.106	-1.73463	8.24039057123092e-10	6.36883751037573e-09	down	1.7	1.52	1.24	3.6	5.51	5.85
AH02.110	2.12002950906704	1.11969353095564e-08	7.5707891715901e-08	up	2.78	2.73	3.04	0.77	0.42	0.81
AH02.116	-4.74672	1.3218246757672e-17	1.98722669690182e-16	down	0.06	0.04	0.05	1.12	1.59	1.7
AH02.120	-1.58891	0.0018691460556766	0.0052305120494146	down	0.16	0.13	0.18	0.61	0.37	0.46
AH02.122	1.87450036585138	1.06835467123779e-06	5.54435213067367e-06	up	1.72	1.81	2.31	0.53	0.46	0.62
AH02.124	5.55079372118683	0.0027377545868702	0.00735584583184701	up	0.09	0.08	0.31	0	0	0
AH02.132	-1.18314	1.24223128026972e-14	1.49833496650462e-13	down	24.36	18.11	18.16	44.22	48.08	47.26
AH02.139	-1.42441	0.0170010554699097	0.0367717365975399	down	0.26	0.26	0.17	0.73	0.61	0.57
AH02.142	-1.26594	3.34182551252957e-05	0.000134824215108215	down	2.24	3.81	3.34	8.09	6.44	8.27
AH02.146	1.48583418989852	1.08342855888578e-31	3.65201916540385e-30	up	14.63	15.96	15.52	5.76	5.69	5.24
AH02.148	-1.5781	3.77024120049935e-30	1.17577298468439e-28	down	6.6	6.66	6.92	20.9	21.29	18.88
AH02.151	1.80192366642939	6.23118797483949e-06	2.8606412319399e-05	up	1.73	1.1	1.36	0.33	0.48	0.41
AH02.160	1.89565356790457	1.38076622655143e-06	7.04488245648071e-06	up	2.62	1.93	1.49	0.58	0.34	0.73
AH02.170	-3.30005	2.68560363701179e-34	1.00855495274088e-32	down	3.26	2.13	2.78	20.5	27.84	32.82
AH02.187	8.07599509964624	2.68215522036254e-26	6.86092953538732e-25	up	2.54	3.46	3.24	0	0.02	0.02
AH02.188	-3.57535	6.67449548996242e-09	4.64256118506327e-08	down	0.16	0.19	0.15	1.83	2.37	1.65
AH02.190	-1.28687	0.00498260722931422	0.0125543508822854	down	0.47	0.25	0.55	1.3	0.82	1.03
AH02.191	3.26356570657113	1.74246240037136e-06	8.74364635307538e-06	up	1.27	2.69	2.96	0.48	0.24	0.04
AH02.193	-1.64021	2.22496067545386e-08	1.45223203651611e-07	down	1.16	1.41	1.3	3.29	4.27	4.59
AH02.196	-1.37	1.18044889023327e-13	1.31120127682886e-12	down	5.38	4.36	3.92	12.69	11.7	11.55
AH02.198	2.6129147450215	8.53445202891824e-22	1.67658748459128e-20	up	13.66	12.54	12.92	3.29	1.17	2.13
AH02.200	1.91130187059877	8.59534740112469e-36	3.46637777984212e-34	up	21	22.42	24.2	5.68	6.7	5.77
AH02.208	6.93918628466837	2.3416746205e-06	1.15190217784694e-05	up	0.37	0.71	0.96	0	0	0
AH02.210	-2.62399	1.79072592160383e-07	1.04045618005191e-06	down	1.52	1.27	1.08	16.22	6.19	2.6
AH02.213	6.64164125985913	4.52650396085758e-09	3.21468434444881e-08	up	1.89	1.28	1.79	0	0	0.05
AH02.215	1.96139430885402	1.42195390248526e-89	2.96301952797091e-87	up	338.84	316.17	308.47	81.64	84.68	84.29
AH02.218	4.01271000449464	2.47664195591024e-55	2.13356886886334e-53	up	12.57	14.85	20.74	1.59	0.8	0.69
AH02.220	2.27479311027378	5.54695598447805e-46	3.42640649743793e-44	up	22.24	21.42	24.3	4.76	5.25	4.21
AH02.222	1.80925446346811	6.39415971572203e-30	1.96918028097428e-28	up	22.28	18.49	20.14	5.27	6.7	5.58
AH02.225	-1.87041	9.98429508807727e-05	0.000368461881865792	down	0.65	0.37	0.2	1.53	1.63	1.42
AH02.227	-1.14656	7.96250706280263e-13	8.24247908533343e-12	down	52	43.87	43.33	85.47	112.38	113.01
AH02.230	-2.04503	2.69499111185058e-05	0.000110598202927662	down	0.45	0.22	0.15	1.07	1.2	1.18
AH02.232	3.14211479858329	1.10202192308637e-19	1.89517060620802e-18	up	8.55	8.85	6.99	1.39	1.05	0.41
AH02.241	2.12389603232311	1.41161524812769e-06	7.18856356620134e-06	up	1.34	1.22	1.31	0.45	0.32	0.14
AH02.242	2.09481249753488	2.31474766461909e-12	2.29934228625991e-11	up	3.78	2.46	3.51	0.75	0.91	0.65
AH02.249	-1.17938	8.643674438506e-06	3.87098615214092e-05	down	6.96	8.5	6.07	14.52	15.46	19.27
AH02.252	5.12065193672242	1.24571605712857e-11	1.15936856940997e-10	up	1.83	2.08	1.82	0.12	0	0.06
AH02.257	-1.50327	0.000762324283319189	0.00233961230410413	down	0.68	0.96	0.92	1.85	2.91	2.49
AH02.258	-1.8362	8.43328478775188e-09	5.7856570569526e-08	down	1.62	1.86	1.25	4.92	6.23	5.87
AH02.259	2.85169942443284	1.08820919752358e-11	1.01958052988413e-10	up	1.12	1.71	2	0.23	0.23	0.2
AH02.268	1.45627983387848	4.36005246344846e-22	8.71196037061401e-21	up	44.96	37.57	38.9	13.6	17.17	13.99
AH02.270	1.80714427370465	3.27101299347178e-07	1.82884932416603e-06	up	2.13	2.15	2.74	0.58	0.65	0.79
AH02.271	2.17657769275299	2.04578306468558e-29	6.14405040203652e-28	up	75.35	116.7	120.28	24.15	28.56	17.37
AH02.278	-1.98355	7.29451635617919e-08	4.47188900314815e-07	down	1.07	0.76	0.46	2.64	2.75	3.81
AH02.280	-1.04359	7.2863205407649e-18	1.11130240567084e-16	down	1342.23	1393.18	1252.08	2487.64	2818.67	2999.69
AH02.287	-2.44949	4.46314334277841e-06	2.09741919703828e-05	down	0.41	0.44	0.61	2.15	3.6	2.33
AH02.292	2.56437168595365	0.000122277342308146	0.000443376261544452	up	0.39	0.53	0.78	0.17	0.12	0.01
AH02.293	-2.07275	0.0051921346823691	0.0130198954409021	down	0.08	0.1	0.09	0.25	0.43	0.51
AH02.296	1.36310734999746	1.50873033559844e-05	6.48041178816143e-05	up	4.69	5.26	5.55	2.2	1.71	2.21
AH02.305	-2.23842	0.000886262050809171	0.00267798015164466	down	0.71	0.08	0.11	1.74	1.13	1.58
AH02.308	-1.2942	1.30222508691131e-05	5.652046126866e-05	down	0.38	0.48	0.42	0.9	1.06	1.19
AH02.311	2.24705208051265	1.95585697309348e-56	1.73140552459503e-54	up	15.16	18.12	15.83	4.26	3.32	2.98
AH02.314	1.3765208183306	1.895592568318e-06	9.46469044924921e-06	up	2.18	2.03	1.88	0.81	0.9	0.68
AH02.315	5.34272347706013	3.24534472560187e-51	2.42475232234142e-49	up	6.64	11.41	13.52	0.36	0.33	0.11
AH02.317	-2.10538	2.43464969781531e-38	1.09499521798028e-36	down	3.2	3.15	2.94	16.42	12.82	11.57
AH02.318	1.19662790869454	6.98983253118331e-09	4.84771398153604e-08	up	4.18	4.54	4.19	2.51	1.45	1.81
AH02.325	4.61642711729754	1.56256686920639e-50	1.13445182879713e-48	up	8	10.5	10.72	0.52	0.29	0.41
AH02.326	1.7771721654888	9.25652177160459e-29	2.68816093801621e-27	up	54.12	53.83	46.25	12.89	17.4	15.13
AH02.328	1.28035803132397	9.6041852620948e-20	1.65653482967279e-18	up	148.29	168.68	211.8	74.85	66.7	78.53
AH02.329	1.09349182940764	1.48836585678837e-23	3.23588484717743e-22	up	129.86	152.54	163.32	74.24	68.01	69.45
AH02.330	1.46092323229225	7.95144739375307e-35	3.0503520246926e-33	up	282.91	268.53	270.71	122.03	100.97	81.78
AH02.331	3.20553835971363	2.37161531637585e-120	9.16929343403629e-118	up	100.66	89.79	90.53	9.18	11.18	10.39
AH02.332	2.6589690477323	9.68337379840704e-19	1.5662271430992e-17	up	8.42	10.08	14.23	2.64	1.23	1.46
AH02.341	1.73441662460364	0.0125208395911458	0.0282039690074314	up	0.68	1.17	1.28	0.75	0.17	0.08
AH02.344	2.51410880704505	2.17500967673024e-52	1.67176192877301e-50	up	26.63	27.57	24.98	5.08	4.58	4.43
AH02.345	1.29969050572179	9.3415586110298e-13	9.61882290479532e-12	up	19.86	21.46	16.21	7.55	9.01	7.12
AH02.349	1.69256749264133	5.49347987170404e-50	3.89581810128139e-48	up	92.52	74.28	80.23	28.58	25.62	23.54
AH02.351	-1.5532	7.17847271176083e-32	2.44281218791522e-30	down	16.75	16.29	16.36	44.35	52.55	49.64
AH02.352	-2.98466	0.00429636992999842	0.0110023550437834	down	0.03	0.04	0.03	0.46	0.23	0.16
AH02.356	-1.20001	2.98232458954561e-22	6.02662443819388e-21	down	64.18	55.15	51.48	127.04	131.84	138.64
AH02.367	-1.18274	5.04495568282663e-05	0.0001967581767889	down	1.19	1.19	1.49	3.92	2.41	2.63
AH02.369	2.13282183978207	8.1477386829358e-75	1.21046728858986e-72	up	310.47	277.73	288.89	60.96	71.32	69.81
AH02.373	-1.13649	0.000211361035865896	0.00072946608312934	down	5.02	3.62	2.77	8.98	7.48	9.11
AH02.376	-3.03066	0.000127588629946279	0.000460889243953936	down	0.09	0.11	0.45	2.14	1.27	1.96
AH02.377	-2.04906	0.00167138465659128	0.00472469464675952	down	0.24	0.64	0.55	1.9	1.42	2.61
AH02.378	-1.21037	5.03085385273544e-07	2.73836146440981e-06	down	2.13	2.24	2.41	6.67	5.15	4.22
AH02.380	-5.23839	0.0106892439755465	0.0245547685439914	down	0	0	0	1.04	0.11	0.18
AH02.383	-1.30504	0.000108841860651909	0.000398532098165195	down	2.51	2.17	1.07	4.07	5.1	5.25
AH02.385	5.41688514461235	1.42875850573526e-25	3.50392513939965e-24	up	1.93	4.21	4.33	0.14	0.03	0.1
AH02.393	1.33952521623174	5.63798608084457e-14	6.42482149624652e-13	up	6.09	6.21	5.71	2.61	2.35	2.27
AH02.398	1.10425275398471	0.000138361385035491	0.000496125670535642	up	2.57	3.62	3.82	1.81	1.48	1.44
AH02.399	-2.42249	0.00316608843059508	0.00836659758206415	down	0.59	0	0.57	1.27	2.74	2.31
AH02.403	1.53870516362284	0.0221097397452236	0.0461270702310697	up	1.46	1.22	0.99	0.29	0.31	0.66
AH02.406	1.22967311849407	1.49650243122881e-07	8.78411615477089e-07	up	1.81	2.84	2.87	1.22	1	1.04
AH02.408	2.34165878035418	2.08744566880244e-23	4.50629878990046e-22	up	5.69	6.72	6.32	1.32	1.32	1.1
AH02.426	-1.10779	5.8287154401128e-10	4.58439898218676e-09	down	3.08	3.38	2.77	9.07	6.13	5.2
AH02.433	2.25597229061441	8.27103958175288e-05	0.00030970555446727	up	5.09	3.98	3.24	0.61	0.98	1
AH02.435	1.66309945503202	6.98500281757283e-30	2.14701858635931e-28	up	19.05	15.69	15.9	6.15	5.11	5.04
AH02.436	3.18063678414417	0.0162455265901901	0.0353712350835703	up	0.07	0.3	0.35	0.04	0.04	0
AH02.440	-1.16902	8.16805423435065e-07	4.30787838573938e-06	down	4.36	3.95	4.26	14.42	8.31	6.37
AH02.443	2.58124621390977	2.94931266009253e-74	4.29221964908704e-72	up	29.83	28.96	24.21	4.93	5.32	3.86
AH02.444	1.90015162997981	7.78673191535553e-05	0.000293006832978141	up	1.29	2	1.66	0.74	0.36	0.28
AH02.446	4.05190235997884	0.00104802663629119	0.00311486290252702	up	0.23	0.17	0.14	0.01	0.02	0
AH02.452	-1.25561	5.2808268955976e-07	2.86640282611176e-06	down	5.55	5.57	4.6	11.43	12.83	13.7
AH02.454	-1.19141	0.0163462273450872	0.0355567148282562	down	0.69	0.65	0.59	2.16	1.51	0.87
AH02.457	5.75022540192111	7.64448428990858e-05	0.000288093365664317	up	3.42	4.59	5.61	0.24	0	0.02
AH02.458	2.27609570213164	4.78906076850765e-08	3.00216761206115e-07	up	1.61	2.14	1.4	0.29	0.4	0.37
AH02.468	1.58665171136563	3.53755193370901e-08	2.25260524958274e-07	up	2.43	2.69	3.09	0.86	0.93	0.96
AH02.479	2.80859959917136	4.55325041536019e-98	1.12395235253007e-95	up	390.97	312.72	320.02	45.45	49.33	52.98
AH02.480	4.07118301631612	7.39992029201849e-293	5.27696538157497e-289	up	164.61	152.6	178.72	10.23	9.86	9.81
AH02.481	-1.47674	0.012773940847325	0.0287025705836683	down	0.48	1.08	0.67	2.33	0.73	3.24
AH02.490	1.81609037673184	1.29712994368577e-35	5.18044802649363e-34	up	29.92	24.5	27.6	9.24	7.72	6.79
AH02.495	1.65353218079005	2.60312870491295e-28	7.39569722360839e-27	up	37.64	32.15	31.52	11.12	9.68	11.89
AH02.499	-1.58333	0.000562665621282052	0.00177912698432109	down	1.44	1.42	1.28	4.23	4.28	4.05
AH02.501	1.13402427550729	9.3418209838169e-10	7.17603914711393e-09	up	7.44	8.68	9.12	4.23	4.11	3.32
AH02.502	3.17369649227842	3.97497989952381e-17	5.78528997047184e-16	up	1.34	1.29	0.9	0.16	0.12	0.12
AH02.515	-2.61455	0.00461106720413209	0.0117147610308446	down	0.09	0	0.26	0.7	0.44	1.04
AH02.528	1.82756434449099	0.000129558136485404	0.000467426004813831	up	1.88	2.13	2.85	0.64	0.59	0.73
AH02.532	6.75710613667894	1.55770664379189e-05	6.6733604164317e-05	up	0.2	0.15	0.71	0	0	0
AH02.536	3.22827311729288	1.45952169039504e-24	3.37678810704952e-23	up	4.85	9.71	9.75	1.15	0.5	1
AH02.537	-1.83584	1.46275476443374e-40	7.26060330868966e-39	down	14.93	13.19	13.98	48.41	52	51.79
AH02.545	1.71175666416987	4.79919853825862e-15	5.99246229932759e-14	up	29.49	25.23	24.24	6.11	8.73	9.4
AH02.550	2.50555738579939	1.22761817425012e-10	1.03682766710584e-09	up	0.64	1.41	1.72	0.3	0.16	0.21
AH02.558	1.37162077232628	2.06129942455804e-22	4.1998157799408e-21	up	16.04	20.4	18.09	7.05	6.76	7.51
AH02.562	-2.05931	2.78910998589551e-46	1.74299005739799e-44	down	4.5	4.27	4.16	19.04	16.16	19.44
AH02.563	-4.61222	8.33638923031793e-51	6.10764224659595e-49	down	0.45	0.4	0.77	13.85	11.61	14.43
AH02.570	1.11138475864453	1.83332521389186e-13	1.99921008491642e-12	up	76.01	70.4	63.83	38.26	25.91	34.95
AH02.571	-2.62903	1.15108803331326e-15	1.50492625744643e-14	down	1.09	1.16	1.53	11.59	7.13	5.26
AH02.576	-1.47698	5.93414028139052e-12	5.68777065799946e-11	down	4.98	4.06	3.69	12.21	12.57	11.28
AH02.578	2.08596874487947	0.00254033589599624	0.00688362920857245	up	0.85	0.54	1.32	0.04	0.33	0.25
AH02.582	-1.17121	8.92102061131117e-20	1.54326442812386e-18	down	15.36	13.29	13.99	38.29	29.6	29.99
AH02.588	-1.19395	8.42604045805159e-05	0.000315013267663395	down	1.05	0.88	0.75	2.09	2.06	2.09
AH02.591	-2.09274	0.000408837903388912	0.00133207516699667	down	0.6	0.47	0.3	2.61	1.63	1.82
AH02.601	-1.97282	2.31281500734708e-17	3.41233257865599e-16	down	1.82	1.67	2.2	6.6	8.24	7.72
AH02.604	-2.76024	0.000423954683620578	0.00137720360352122	down	0.13	0.08	0.23	0.84	1.1	1.04
AH02.607	2.07663267272765	1.57480958680813e-10	1.31774810014792e-09	up	3.21	3.29	3.14	0.77	0.75	0.79
AH02.609	-7.97569	4.2375757878892e-69	5.43935228133458e-67	down	0.14	0.11	0.05	28.59	21.99	29.52
AH02.613	4.26872262236189	1.17878191862185e-46	7.44628184420773e-45	up	22.68	36.63	33.87	1.32	1.4	2.15
AH02.617	5.83739904931821	6.98572346520643e-19	1.13995355198817e-17	up	3.11	4.37	4.42	0.13	0.08	0
AH02.657	1.64214817591377	1.44192223069013e-30	4.59724633709352e-29	up	54.65	49.83	52.06	17.33	19.73	13.83
AH02.661	2.27554380324895	0.0118961924712728	0.0269596621753633	up	1.27	0.57	0.89	0.05	0.16	0.35
AH02.663	1.27418414571128	4.97864088271012e-17	7.19012537921546e-16	up	56.62	65.26	51.66	23.48	27.47	21.79
AH02.665	1.29078090436476	4.42557151517771e-30	1.37546334064942e-28	up	109.13	97.32	97.06	42.15	44.98	38.7
AH02.667	-1.14785	1.67952500232155e-19	2.85314755555841e-18	down	334.47	441.75	438.15	1050.96	905.3	781.86
AH02.668	-1.15607	2.55149308942438e-08	1.65358806906247e-07	down	31.18	48.35	25.77	76.86	76.64	84.51
AH02.669	-2.03189	0.000119459285870082	0.000434262076870115	down	0.07	0.1	0.06	0.39	0.35	0.24
AH02.673	4.20426057428872	1.48858619243739e-57	1.37463973857024e-55	up	6.3	7.19	6.04	0.4	0.38	0.31
AH02.702	1.48621204837763	3.36346898293272e-24	7.65487373491568e-23	up	25.9	24.14	20.47	8.22	9.19	8.1
AH02.703	-1.23516	1.05831118790215e-15	1.3870208707282e-14	down	10.6	10.87	10.59	23.17	25.98	27.09
AH02.704	-1.8936	4.21811133969988e-24	9.52227878234042e-23	down	3.46	4.65	4.71	14.56	15.62	17.78
AH02.706	-4.88244	0.0183225085790001	0.0392489770234714	down	0	0	0	0.38	0.2	0.34
AH02.715	-1.06572	7.59262880751942e-08	4.64754331775485e-07	down	4.14	3.63	3.49	8.13	8.25	7.58
AH02.718	1.19469818156905	6.12684130004287e-15	7.58966752821369e-14	up	24.66	27.63	25.77	10.17	13.01	11.24
AH02.721	1.06208943889016	7.51786129226293e-23	1.5778166701682e-21	up	233.6	266.3	274.62	124.9	120.22	130.32
AH02.729	1.56587106102043	3.11466375436165e-08	1.99704207842106e-07	up	11.84	9.87	6.82	3.66	2.98	3.2
AH02.733	2.15592577148493	0.00158015695803999	0.00449352977832453	up	1.27	1.12	0.94	0.42	0.05	0.32
AH02.735	-1.28804	2.15610669509698e-12	2.14740731985295e-11	down	8.68	9.4	8.97	22.71	21.37	22.8
AH02.748	1.25670179019649	2.78047587205513e-07	1.57031803474567e-06	up	2.69	2.5	2.32	1.37	0.94	0.91
AH02.757	-2.00449	8.47154303867055e-15	1.0362180907602e-13	down	1	1.03	0.82	5.03	3.63	3.02
AH02.759	-3.16501	0.0158403227565758	0.0346028561782516	down	0.06	0.07	0	0.16	0.48	0.59
AH02.760	-1.46317	0.00142473834253099	0.00410411610519027	down	0.67	0.69	0.49	1.55	2.23	1.38
AH02.763	-3.03465	3.69804620986843e-18	5.75650268613523e-17	down	1.21	0.91	1.54	11.22	10.05	9.16
AH02.764	-2.375	2.3990555589697e-21	4.60578479732801e-20	down	8.16	13.53	6.93	41.29	57.23	51.34
AH02.765	-2.02578	0.00270498546429649	0.00727633040356045	down	0.25	0.94	0.42	3.24	1.52	1.94
AH02.777	-2.47484	0.000481137289836252	0.00154520572766667	down	0.04	0.11	0.11	0.61	0.53	0.35
AH02.778	-4.30471	1.64783422489251e-186	2.29908696855654e-183	down	3.68	3.05	3.15	80.75	57.86	61.11
AH02.781	3.10586907263188	0.0144952351696471	0.0320440959351043	up	0.34	0.2	0.23	0.05	0.04	0
AH02.784	1.41917553602617	1.33519201411805e-22	2.75982684270842e-21	up	12.01	13.06	12.08	5.06	4.55	4.5
AH02.787	4.56128655148892	3.68678653403698e-13	3.92726904156836e-12	up	2.86	6.3	4.82	0.28	0	0.34
AH02.796	2.92350314042576	7.35824296000642e-11	6.34321065377048e-10	up	2.76	3.4	2.9	0.51	0.44	0.28
AH02.804	-1.26741	5.18926260610466e-26	1.31017653052635e-24	down	16.76	15.21	14.64	42.37	36.35	35.52
AH02.807	-1.48063	0.00781694087026458	0.0186738355190047	down	0.42	0.42	0.52	1.26	1.82	0.79
AH02.815	1.3597670913904	4.59519042473392e-16	6.17373501066408e-15	up	25.07	24.79	21.8	10.65	8.2	9.58
AH02.822	-2.61081	7.6997466269796e-34	2.84659987626469e-32	down	2.23	1.61	1.66	15.16	9.69	9.67
AH02.828	-1.37168	0.000387963535960063	0.00126973481580402	down	0.66	1.11	0.57	2.96	2	1.29
AH02.835	-1.08873	0.00185725895629598	0.00520110305502558	down	0.48	0.4	0.47	0.9	0.93	1.06
AH02.842	2.54710984788638	5.44046130015342e-45	3.26937084497984e-43	up	26.65	26.82	22.91	5.25	3.75	4.34
AH02.843	1.03239701962078	1.10077815745115e-05	4.83989464583236e-05	up	4.05	5.94	5.51	2.61	2.16	2.89
AH02.848	1.30132136212738	5.34949514139961e-18	8.22545755091104e-17	up	10.52	12.62	13.44	4.7	5.58	4.72
AH02.862	-1.90411	0.000224158962972411	0.000769867942610872	down	0.23	0.5	0.25	1.22	1.08	1.36
AH02.863	2.74869759946049	9.22812109686241e-33	3.26854752757522e-31	up	9.54	8.97	8.17	1.22	1.61	1.17
AH02.867	2.65742395899879	5.07292765674919e-12	4.88419587473992e-11	up	3.19	4.9	6.13	0.83	0.61	0.84
AH02.874	-1.46375	2.37652068772449e-42	1.28280149485414e-40	down	64.02	65.86	59.79	204.23	159.95	168.59
AH02.877	-1.18352	1.73885816541108e-11	1.59428452937262e-10	down	4.82	5.35	5.96	15.85	11.45	10.1
AH02.892	1.65459866837779	7.23422936944897e-39	3.34504928624809e-37	up	158.19	157.5	145.17	44.07	49.35	54.44
AH02.899	-2.51882	6.84153976763508e-58	6.40072918785451e-56	down	9.35	13.03	11.75	60.12	71.98	65.26
AH02.913	-1.21687	3.47807773106601e-14	4.03220788980883e-13	down	9.13	10.28	11.02	27.44	21.94	22.52
AH02.917	3.01262448740344	7.27497039985119e-18	1.1098350374672e-16	up	9.32	10.61	8.5	1.29	1.08	1.21
AH02.918	1.90166757569998	2.75762971599306e-07	1.5582380275791e-06	up	1.71	1.76	2.41	0.54	0.52	0.54
AH02.920	-1.87804	1.87198019609203e-05	7.90679098290138e-05	down	0.65	0.61	0.58	2.05	2.15	2.66
AH02.929	-1.98796	5.13975308850772e-13	5.41124267093874e-12	down	1.8	2.38	1.85	6.02	9.01	9
AH02.930	-4.91761	5.80605147422936e-140	3.38756712378218e-137	down	2.63	1.94	2.11	55.9	69.17	79.11
AH02.931	2.25806384059993	0.0142119908004937	0.031501487465919	up	0.97	0.2	0.5	0.11	0.19	0.05
AH02.934	1.25717586679697	3.60645142870094e-10	2.90416628223371e-09	up	11.06	12.34	11.06	5.11	5.49	4.03
AH02.939	3.63247352423927	6.09123611302332e-20	1.06550976760381e-18	up	2.57	4.63	6.07	0.51	0.35	0.23
AH02.942	-4.89244	6.19205882080073e-12	5.92259813888213e-11	down	0.06	0.04	0.09	3.33	2.34	0.57
AH02.954	3.01353644926555	0.00342318981329487	0.00897725339015505	up	0.93	0.93	0.2	0.16	0	0.12
AH02.966	5.40484187817058	3.180975389974e-22	6.41593339184574e-21	up	0.79	1.09	1.36	0.04	0.03	0.01
AH02.967	-1.12727	6.56649288202036e-10	5.13697602593938e-09	down	3.46	3.35	3.38	8.23	7.68	6.72
AH02.972	-1.52329	2.09395369304662e-15	2.68887451019871e-14	down	29.39	25.82	18.5	67.03	70.02	77.86
AH02.976	1.62606955543464	8.68747364445227e-09	5.9479630734046e-08	up	5.41	9.36	13.71	2.88	2.8	3.59
AH02.988	1.63142881334116	3.34883525716388e-08	2.13922809599659e-07	up	2.43	2.24	2.48	1.06	0.64	0.66
AH02.992	1.82832252862609	2.23849381144881e-29	6.7071210466286e-28	up	62.84	54.37	52.95	22.02	14.44	12.68
AH02.998	1.71662710094876	0.00319587311613993	0.00843696831038874	up	1.71	1.13	0.92	0.51	0.28	0.38
AH02.1007	1.19246311279281	1.04614076654978e-07	6.28722861664623e-07	up	8.18	13.5	9.65	4.44	5.58	3.86
AH02.1009	1.48909681490081	3.49986274726928e-64	3.94072265122355e-62	up	92.82	92.01	102.74	36.65	34.47	32.8
AH02.1011	6.44426307137875	0.000140311126370896	0.00050252054076362	up	0.39	0.35	0.03	0	0	0
AH02.1015	-2.07812	0.00702984806394744	0.0170344955351562	down	0.3	0.19	0.41	1.48	1.39	0.97
AH02.1022	2.82128714906221	1.79201488142031e-34	6.77734325807633e-33	up	41.28	62.29	71.77	6.88	8.16	9.87
AH02.1026	-2.07725	6.64385916251537e-57	6.03115814781099e-55	down	26.96	21.28	24.66	100.61	103	108
AH02.1031	-1.99638	0.000967713296040734	0.00289790217151429	down	0.49	0.3	0.25	1.11	1.29	1.82
AH02.1033	4.64805783570568	3.84917625003854e-175	4.11733552879122e-172	up	78.74	80.32	73.93	2.58	3.98	2.79
AH02.1035	-1.69591	3.39018391750362e-19	5.63976163362836e-18	down	10.91	9.14	9.05	23.69	36.17	35.09
AH02.1039	-1.69214	7.55551976411932e-24	1.67732016070971e-22	down	9.65	8.25	8.73	27.41	29.89	29.85
AH02.1040	1.67399307046186	0.00032561224342581	0.00108015680896617	up	5.55	4.05	3.31	0.48	2.47	1.08
AH02.1044	1.96628386549959	1.20960311973157e-72	1.70246333825378e-70	up	414.95	387.38	393.66	95.19	108.57	105.7
AH02.1050	1.45141	4.08807444864613e-25	9.78637143282762e-24	up	258.63	334.93	373.29	116.47	112	128.69
AH02.1052	1.11095309148299	2.04826762100242e-16	2.8294837691764e-15	up	10.17	11.48	12.48	6.29	4.82	4.97
AH02.1059	-1.6149	9.46924841222118e-19	1.53313916018253e-17	down	7.63	7.1	9.04	24.44	21.98	27.15
AH02.1063	-1.30915	6.97110382355586e-33	2.48558579664342e-31	down	30.55	25.93	25.77	72.5	67.9	66.68
AH02.1067	4.90121536678823	1.61718127107818e-40	7.99620138503833e-39	up	3.4	6.49	5.92	0.1	0.19	0.24
AH02.1070	-1.15539	0.00241993354515668	0.00659135502861224	down	3.96	5.9	5.12	10.04	14.41	9.14
AH02.1071	1.56370673449269	1.33146567164036e-06	6.81012645886821e-06	up	2.95	2.37	2.8	0.82	1.33	0.62
AH02.1072	-1.34979	1.1999575861715e-20	2.19536139910169e-19	down	21.65	20.99	21.33	49.6	62.35	52.88
AH02.1082	3.1842725142173	1.94248026114271e-28	5.55810892376903e-27	up	11.94	17.76	16.66	1.66	1.18	2.32
AH02.1085	4.28439094936885	9.73145695757218e-09	6.62668336909266e-08	up	1.78	1.81	3.7	0.09	0.04	0.25
AH02.1086	-1.15218	0.0015042068012405	0.00430847469556904	down	0.53	0.22	0.41	0.9	0.88	0.83
AH02.1093	-2.24746	0.00423456939363056	0.0108618625827588	down	1	0	0.87	3.7	3.45	1.99
AH02.1094	-1.45292	0.00603302884755791	0.014867139895418	down	0.19	0.31	0.29	0.73	0.7	0.76
AH02.1096	2.90499406051552	0.0117353378269681	0.0266383950532226	up	0.33	0.18	0.58	0	0.02	0.12
AH02.1097	-1.09774	1.12914989209931e-08	7.63231596365813e-08	down	16.57	13.2	14.22	31.17	33.64	30.72
AH02.1099	2.24458597774159	1.0551852347308e-20	1.93601453301952e-19	up	10.04	8.11	7.36	2.35	1.58	1.59
AH02.1101	-1.34709	4.8978383597848e-16	6.56386021989953e-15	down	10.01	9.37	9.69	21.92	24.83	27.89
AH02.1102	2.15790593282725	3.82718813762122e-09	2.74200641518787e-08	up	2.94	3.9	4.96	1.04	0.83	0.82
AH02.1110	1.00838368142781	3.42958816838292e-15	4.3337461832411e-14	up	48.54	44.91	48.54	21.25	24.94	25.06
AH02.1125	1.46132737601853	1.70542811799438e-46	1.07203111276082e-44	up	186.77	171.84	170.02	65.65	63.69	65.31
AH02.1127	4.62255814117813	1.45290895221156e-37	6.31759461740774e-36	up	3.32	3.9	4.73	0.17	0.17	0.15
AH02.1136	-1.91692	8.2841279781543e-34	3.05385027936785e-32	down	4.51	4.19	3.9	16.62	16.78	14.94
AH02.1139	1.06672823259834	6.37446779898759e-05	0.000243505352859368	up	4	3.96	3.24	1.91	2.2	1.32
AH02.1147	1.1183614250921	4.34555780626826e-07	2.38700701819836e-06	up	3.33	2.79	3.82	1.65	1.48	1.52
AH02.1159	-6.92139	3.6343937569364e-06	1.73243754694131e-05	down	0	0	0	3.78	1.72	1.05
AH02.1167	1.06616935182199	1.29957062655693e-16	1.82149907867272e-15	up	36.82	35.61	35.33	20.02	18.68	13.74
AH02.1169	-2.71126	6.53478630873766e-08	4.02652251627096e-07	down	0.51	0.46	0.07	2.69	2.01	2.42
AH02.1171	1.91959827646913	1.34387253505706e-15	1.74842366308458e-14	up	12.01	13.23	9.17	3.68	3.5	2.13
AH02.1179	1.04539803925272	0.00851525013138073	0.0201366526688289	up	1.13	1.96	1.73	1.03	0.62	0.75
AH02.1180	-1.39066	1.54310507753451e-14	1.84735093967851e-13	down	2.99	3.99	4.3	9.33	10.49	10
AH02.1186	-1.35562	2.52330414381877e-12	2.4999330032462e-11	down	15.19	11.17	9.92	25.98	32.28	35.52
AH02.1188	-2.59194	2.81162126440615e-15	3.57595142971855e-14	down	0.21	0.22	0.31	1.97	1.35	1.17
AH02.1191	-1.93945	0.0104635321719317	0.0241027024188708	down	0.22	0.36	0.2	2.1	0.88	0.15
AH02.1192	-3.15345	4.7295744896417e-11	4.1518819688853e-10	down	0.23	0.37	0.48	5.81	2.33	1.77
AH02.1199	-1.22153	0.0178659206990319	0.0383926468380052	down	0.6	2	2.26	5.05	3.31	3.12
AH02.1200	-1.16676	1.99601453486926e-43	1.12175317730218e-41	down	118.08	121	124.1	297.65	275.95	254.57
AH02.1214	-2.02641	8.86729457310697e-21	1.63912144499425e-19	down	5.94	6.16	5	28.89	21.05	21.25
AH02.1245	8.32997896084505	1.54485234954257e-09	1.15746700669674e-08	up	1.88	0.68	0.36	0	0	0
AH02.1251	2.7866239233506	1.58563450858485e-32	5.55491390616678e-31	up	10.68	18.01	19.75	2.39	2.58	2.13
AH02.1263	1.27734263075549	0.000337257415896612	0.0011155584678784	up	0.82	1.19	1.15	0.46	0.39	0.47
AH02.1267	-1.23422	1.61640216317756e-31	5.39473171257076e-30	down	15.93	15.02	14.76	38.76	35.42	35.07
AH02.1269	-1.15759	0.0165259313127991	0.0358977280056673	down	0.95	1.1	0.86	3.29	2.14	1.27
AH02.1270	-2.18543	1.42774381485982e-08	9.54108684274294e-08	down	2.73	1.6	1.08	8.92	8.61	7.72
AH02.1275	-1.28886	2.73646118184844e-13	2.94033280848874e-12	down	8.82	7.35	8.56	21.43	21	18.95
AH02.1278	3.66417481459137	1.69699065349396e-216	3.75561586693938e-213	up	52.04	48.74	51.77	4.18	4.12	3.9
AH02.1283	1.41518696639015	1.02799078387837e-18	1.65936741723626e-17	up	7.87	7.11	6.85	3.05	2.5	2.77
AH02.1290	-5.68537	2.98833903738501e-151	2.17944999340193e-148	down	0.93	0.77	0.67	32.95	44.81	45.5
AH02.1299	-5.22608	1.06785345934031e-24	2.49126990259763e-23	down	0.13	0.19	0.25	11.17	5.66	4.88
AH02.1303	2.37179977105065	8.50963391141393e-84	1.55155768305269e-81	up	38.38	42.08	46.94	9.42	8.09	7.5
AH02.1304	4.35020885156156	2.79404569772093e-09	2.03428080408088e-08	up	1.1	1.4	2.39	0.22	0	0.04
AH02.1306	3.1126425613741	0.008772128899065	0.0206641671037619	up	0.55	0.35	0.71	0.04	0	0.14
AH02.1313	1.37723992340066	1.36791586144457e-32	4.81848737582394e-31	up	170.33	202.7	210.47	88.29	66.85	73.3
AH02.1320	-1.10953	0.0154420621062238	0.0338851048269092	down	1.89	1.05	1.2	4.44	2.35	2.43
AH02.1323	-1.71883	1.4805516591263e-26	3.83926486798892e-25	down	4.8	5.63	4.74	17.85	16.69	16.12
AH02.1330	-1.99316	0.000415002864628431	0.00135058485126782	down	0.5	0.21	0.35	1.76	1.2	1.4
AH02.1337	-1.12222	2.42414553695789e-07	1.3814745210616e-06	down	24.63	24.62	28.34	46.75	65.61	57.68
AH02.1341	4.00901860486206	1.39761354434402e-08	9.35239675487427e-08	up	2.34	2.55	2.04	0.16	0.18	0.1
AH02.1350	-1.28206	8.62603518566196e-07	4.53786014930971e-06	down	1.34	1.19	1.62	3.27	3.38	3.55
AH02.1367	1.02286465713805	0.019624468784119	0.0416239269825427	up	1.73	1.91	1.38	0.7	1.14	0.65
AH02.1380	1.79224356920212	1.99642712899997e-15	2.56929402725522e-14	up	8.63	7.69	6	2.32	2.7	1.54
AH02.1398	-1.30832	3.63260125810504e-19	6.02888765067674e-18	down	4.19	3.71	3.45	10.68	9.03	8.94
AH02.1403	2.14269648690717	1.1925441106332e-23	2.61220071742112e-22	up	6.22	9.51	8.57	1.97	1.62	1.97
AH02.1413	1.43875828580652	3.33679585014908e-10	2.69649405266391e-09	up	6.31	7.42	7.63	2.36	2.71	2.88
AH02.1416	2.7428821632691	1.68354992061078e-16	2.34382286127549e-15	up	14.52	15.31	13.26	3.52	2.06	1.09
AH02.1419	1.05356150199742	2.86075241765106e-06	1.38819817151705e-05	up	104.81	150.63	105.99	50.04	49.8	75.71
AH02.1434	2.94168238886529	9.94341522619305e-06	4.40450265178459e-05	up	0.83	0.8	0.54	0.08	0.07	0.14
AH02.1443	-2.11627	5.6838581860671e-21	1.06476946404491e-19	down	3.46	2.83	4.03	16.51	12.85	16.01
AH02.1452	-1.70964	9.59556785472502e-21	1.76611283314096e-19	down	23.52	17.05	15.67	54.26	65.89	65.98
AH02.1459	3.56475287838605	5.03241117433969e-59	4.90851290530579e-57	up	31.45	35.37	39.15	4.78	2.37	2.08
AH02.1461	3.87581113727345	6.23031318390353e-12	5.95829980841795e-11	up	2.24	1.18	1.57	0.04	0.17	0.12
AH02.1477	-1.06509	9.00148588504268e-10	6.93369376022611e-09	down	3.22	2.95	2.79	6.13	6.86	6
AH02.1478	1.74269258861527	1.24637245357289e-24	2.89512066848744e-23	up	36.56	37.31	31.19	10.14	12.78	8.89
AH02.1482	-1.63819	0.000125412556885051	0.000453847076452358	down	0.34	0.56	0.51	1.61	1.38	1.42
AH02.1485	-1.84016	8.69393860753214e-08	5.27388449746137e-07	down	1.24	0.69	0.83	4.08	3.02	3.04
AH02.1494	2.52773822774475	2.1463883913984e-10	1.77131550675003e-09	up	2.57	3.94	3.58	0.35	0.42	0.98
AH02.1499	1.38173523371778	0.00272664261219542	0.00732857907914499	up	1	0.71	1.14	0.34	0.31	0.45
AH02.1505	-1.41173	2.24038927614043e-10	1.84480800873684e-09	down	3.85	2.62	2.9	8.97	8.39	8.05
AH02.1506	-2.07192	2.12495906893076e-16	2.92786331137776e-15	down	1.59	1.82	1.86	10.62	5.98	6.06
AH02.1513	3.00737917288498	1.04988233661909e-13	1.17001994034057e-12	up	2.32	2.92	3.29	0.4	0.4	0.28
AH02.1540	4.86553833345233	8.55096703524913e-23	1.78820809489179e-21	up	8.44	6.84	10.61	0.5	0.15	0.28
AH02.1541	3.63218189883256	5.60614111045794e-196	8.99505341172977e-193	up	61.5	59.07	67.59	5.62	4.9	4.89
AH02.1542	-2.03059	0.00543059974083787	0.0135543241567619	down	0.19	0.2	0.16	0.6	0.95	0.71
AH02.1543	-1.1104	1.29796699040137e-06	6.64620404052654e-06	down	3.49	4.52	6.22	14.28	8.6	8.49
AH02.1544	1.05658909417237	1.8245509338044e-07	1.05838466134822e-06	up	7.22	7.37	7.47	4.69	3.18	2.99
AH02.1552	1.22165916051793	2.05150523422223e-22	4.18118786701754e-21	up	103.06	82.51	81.82	44.1	34.96	37.68
AH02.1553	-1.04926	3.54413055402878e-07	1.97127521353055e-06	down	3.88	3.91	2.88	7.88	6.57	7.99
AH02.1557	-3.13816	0.0180750805403049	0.0387927591317807	down	0	0.11	0.1	0.23	0.52	1.1
AH02.1562	-7.75852	6.22336599732692e-40	3.02129825800636e-38	down	0.02	0.05	0.02	10.28	5.6	4.21
AH02.1571	-3.21055	5.85353105242211e-58	5.51658770843541e-56	down	0.88	1.31	1.38	11.12	10.31	11.9
AH02.1582	2.2607457629213	0.018434460607363	0.0394519217639987	up	1.18	1.35	1.03	0.28	0.3	0.17
AH02.1594	-1.50824	7.00104913434873e-14	7.92185002543197e-13	down	3.24	3.33	3.17	12.19	8.1	8.04
AH02.1595	-1.5437	0.000162990402738396	0.00057549232809321	down	0.47	0.6	0.51	1.28	1.47	1.87
AH02.1602	-3.07988	0.0211574742005733	0.0443956939185507	down	0.05	0	0.06	0.13	0.31	0.5
AH02.1607	3.01329960747741	1.49169336845339e-64	1.69746241821523e-62	up	97.76	126.09	111.84	19.63	10.72	12.3
AH02.1617	-5.23845	7.05883968736835e-58	6.59441530036828e-56	down	0.61	0.54	0.48	15.46	23.81	22.63
AH02.1621	-1.41484	2.84641548636317e-08	1.8347187497719e-07	down	2.16	2.96	2.49	7.51	7.19	5.89
AH02.1625	-1.64129	0.000160641561427491	0.000568136629328064	down	0.41	0.93	0.73	2.82	2.05	1.68
AH02.1630	-3.58653	2.88433876107577e-31	9.47858994807183e-30	down	1.6	1.38	1.82	12.79	19.08	25.84
AH02.1632	-3.27479	5.72225992274756e-74	8.25291329981884e-72	down	20.83	24.29	17.8	162.26	212.66	238.73
AH02.1634	-1.31122	0.00362356867526582	0.00944945908652881	down	1.19	1.31	0.42	2.07	2.86	2.4
AH02.1638	-6.88543	2.95808513667742e-18	4.6406723068188e-17	down	0.07	0	0.08	6.67	5.67	6.42
AH02.1653	-2.00235	1.40259195890816e-08	9.38375397922712e-08	down	0.58	0.77	0.36	2.22	2.3	2.44
AH02.1717	5.32532950831731	9.54737870019936e-57	8.6060500699269e-55	up	4.48	6.79	8.89	0.29	0.14	0.1
AH02.1791	-1.01056	0.000540459618594844	0.00171537996743075	down	4.3	6.64	4.39	9.97	9.28	11.94
AH02.1819	1.09853383724438	0.0171639330316689	0.0370752969161453	up	1.67	1.92	2.02	1.29	0.67	0.72
AH02.1824	1.62787792127303	3.42672382735442e-11	3.05284751859532e-10	up	58.86	43.33	35.6	12.05	17.03	15.93
AH02.1832	-3.32584	7.86680697721474e-164	7.11115030700904e-161	down	10.15	9.16	9.5	89.74	103.91	98.45
AH02.1854	6.18228266839263	0.00040486842140125	0.00131987886856973	up	0.46	0.08	1.08	0	0	0
AH02.1864	-2.23784	0.0069007770803262	0.0167565310815079	down	0.04	0.05	0.14	0.5	0.35	0.24
AH02.1912	2.17976538036835	4.65691751222289e-23	9.87057351170625e-22	up	14.76	22.15	22.43	4.41	5.64	3.21
AH02.1914	-1.08659	4.90721046571317e-08	3.07263187989728e-07	down	10.6	11.85	9.45	18.78	29.88	19.78
AH02.1919	-3.65915	1.05075284181748e-05	4.63376391326619e-05	down	0.08	0.05	0.05	1.21	0.69	0.47
AH02.1929	5.3300999075156	1.52864193449065e-33	5.59340019131184e-32	up	2.95	5.19	5.92	0.21	0.02	0.13
AH02.1937	1.45143001939628	1.05400067812946e-58	1.01570215499022e-56	up	75.02	76.79	78.48	28.59	29.36	27.38
AH02.1938	1.57614406007741	3.61167732387298e-13	3.8498164864004e-12	up	7.43	7.32	7.74	3	2.36	2.33
AH02.1943	7.37501776861991	1.61186314704153e-07	9.41818798043751e-07	up	0.9	0.38	0.51	0	0	0
AH02.1944	-4.3703	0.00259577928112859	0.00701284367161276	down	0	0.05	0	0.21	0.4	0.38
AH02.1951	1.60539399206723	1.69202620818353e-34	6.40296238450582e-33	up	43.7	39.06	41.27	14.16	14.31	12.87
AH02.1962	-6.76277	5.79555326336189e-40	2.81786824577702e-38	down	0.22	0.34	0.12	18.6	26.62	28.82
AH02.1965	-2.66879	1.17146822138976e-11	1.09343848820237e-10	down	0.39	1.29	1.05	5.43	6.02	5.91
AH02.1966	3.28007242074275	1.08175936693461e-36	4.55559817387553e-35	up	6.12	11.42	14.57	1.15	0.97	1.23
AH02.1968	-3.85086	0.00520990990615208	0.0130617868985042	down	0.01	0	0.02	0.04	0.28	0.18
AH02.1969	2.27560056725892	1.48588587844685e-09	1.11589229673202e-08	up	3.57	3.54	2.83	0.48	0.91	0.66
AH02.1973	-2.51725	1.85826712096878e-05	7.85352191648729e-05	down	0.25	0.17	0.16	1.14	1.16	1.05
AH02.1982	2.09387898858482	4.08910016354622e-17	5.94289964892202e-16	up	5.54	6.79	6.64	2.01	1.42	1.11
AH02.1988	-6.13487	0.00022621501601017	0.000776015806699059	down	0	0	0	0.2	0.52	0.65
AH02.1992	-2.09971	4.33273897788037e-57	3.96118500855217e-55	down	57.69	56.98	49.56	213.89	270.25	228.28
AH02.1995	-1.22387	2.15633925920607e-05	9.00884348755667e-05	down	0.87	1.06	1.41	2.38	2.97	2.51
AH02.1998	-1.00303	0.0187295854960426	0.0399715624359397	down	1.31	1.96	1.28	4.13	2.64	2.55
AH02.2000	-1.62278	2.74272584068692e-07	1.55036237850349e-06	down	1.71	1.49	1.26	3.43	5.4	5.01
AH02.2004	3.58865746008092	0.00293666436211214	0.00782768995599125	up	0.23	0.69	0.51	0.03	0	0.09
AH02.2008	1.22517939585614	0.00856237152033012	0.0202287051525726	up	0.45	0.64	0.46	0.24	0.24	0.18
AH02.2047	-3.37147	4.57867334132946e-105	1.31775450693509e-102	down	20.62	23.81	26.06	208.59	247.36	278.25
AH02.2058	-6.09056	0.000202751294475912	0.000702168037959423	down	0	0	0	0.35	0.41	0.2
AH02.2061	-1.99298	5.50482447309199e-09	3.86711509066379e-08	down	0.77	1.11	1.53	3.38	5.84	4.35
AH02.2064	-1.28231	3.62072864183649e-07	2.01123735704575e-06	down	11.3	10.97	6.76	21.93	23.54	26.13
AH02.2098	-2.13966	0.000111657576204353	0.000407957602231322	down	0.28	0.11	0.33	0.92	1.25	1.08
AH02.2101	1.5299554630406	1.07980125969484e-27	2.98842797961253e-26	up	78.64	80.14	70.97	23.91	30.88	25.65
AH02.2104	-1.0181	9.82030451469791e-07	5.12079252318258e-06	down	7.85	5.73	6.37	10.92	14.64	15.15
AH02.2106	3.4828358659694	1.66079946468543e-27	4.54735962642965e-26	up	2.34	3.14	3.05	0.23	0.19	0.35
AH02.2120	-1.96258	2.83039683255764e-14	3.31486986703557e-13	down	2.87	4.46	2.59	11.59	12.85	14.53
AH02.2123	1.78107414192679	1.06803110334662e-34	4.06802588799916e-33	up	15.4	15.9	20.07	5.87	4.47	4.85
AH02.2133	10.9569365347897	7.27913934099127e-20	1.26605735204558e-18	up	8.51	9.5	7.61	0	0	0
AH02.2149	-1.37561	0.000630272959017544	0.00197100416653247	down	1.01	0.84	1.1	2.99	2.21	2.61
AH02.2158	3.46288321103731	1.48934268211197e-10	1.24867424347415e-09	up	79.56	31.02	93.57	9.31	5.67	4.01
AH02.2164	-1.06036	4.76005187645415e-06	2.22651504577529e-05	down	2.15	1.7	1.23	3.47	3.98	3.35
AH02.2165	1.36366203728445	0.000195526710646334	0.000679384131302132	up	5.45	5.15	4.81	1.4	2.33	2.27
AH02.2166	1.71039794704354	4.01613021506573e-07	2.21820341826952e-06	up	5.35	4.3	3.43	1.26	1.27	1.51
AH02.2168	1.44790414427623	0.00842068542880106	0.0199387415908671	up	1.61	2.83	1.62	0.6	0.86	0.77
AH02.2179	2.35961478456597	3.67703278346296e-39	1.72005804695811e-37	up	38.18	40.52	50.39	7.02	8.68	9.58
AH02.2189	-1.16061	9.61294534964321e-17	1.36224074307817e-15	down	13.28	11.89	11.35	29.2	26.8	26.98
AH02.2192	1.16123986333606	1.89117872796063e-25	4.61505135971534e-24	up	38.64	39.47	38.07	18.06	16.26	18.36
AH02.2193	-2.03192	8.67258276190505e-19	1.40663725463499e-17	down	2.15	1.75	1.9	10.72	7.53	6.12
AH02.2201	-2.39636	5.53287207457204e-08	3.44355827915083e-07	down	0.3	0.23	0.49	2.82	1.27	1.39
AH02.2203	-1.54572	0.000826089581833074	0.00251653832172236	down	1.44	1.94	1.93	6.53	3.64	5.62
AH02.2204	-1.36142	6.13350141881916e-12	5.87183951461536e-11	down	4.95	4.61	5.72	15.71	11.41	12.83
AH02.2218	1.44007872840267	5.3400059943111e-05	0.000207145110132902	up	5.56	6.9	5.05	2.29	2.47	1.79
AH02.2219	-1.02119	1.97520274933984e-11	1.79839001918897e-10	down	26.11	25.72	21.05	49.5	50.83	49.75
AH02.2229	1.8187350192944	0.0020693947615928	0.00572917590367639	up	0.69	0.53	0.5	0.24	0.16	0.11
AH02.2235	-1.93836	6.40412821825899e-09	4.46466379587076e-08	down	2.51	2.21	1.88	13.98	6.4	5.82
AH02.2238	-1.7983	0.0138174142556635	0.0307404897021797	down	0.82	0.51	0.48	2.64	1.93	1.87
AH02.2243	1.66215494150433	2.3056518576975e-11	2.08564814978189e-10	up	2.51	3.77	4.03	1.07	1.08	1.14
AH02.2245	1.01493294765932	2.16592020053194e-15	2.77795280715707e-14	up	73.39	71.25	69.08	32.07	38.37	36.42
AH02.2251	-4.42323	4.13294500832524e-80	6.81882803687182e-78	down	1.35	1.07	1.46	41.26	23.73	20.71
AH02.2253	1.0656969874003	0.000238904078922142	0.000815378136200479	up	1.48	1.84	1.87	0.87	0.92	0.72
AH02.2255	-2.73576	0.00154544438189911	0.00440986219234771	down	0.15	0.06	0.05	0.55	0.59	0.62
AH02.2256	5.08725651258459	5.9492583047169e-09	4.16474037954549e-08	up	3.21	3.89	4.95	0.25	0.11	0.01
AH02.2258	-1.55162	6.61837613644685e-06	3.02390104959891e-05	down	2.25	1.73	1.47	3.85	6.22	6.05
AH02.2261	-3.1108	9.65976150991789e-08	5.8289158866729e-07	down	0.84	0.29	0.35	4.01	3.62	5.54
AH02.2263	-1.16803	0.00108634800651697	0.00321773191149434	down	1.71	3.33	2.61	6.59	5.6	5.22
AH02.2269	1.9816426314226	3.22510278739396e-39	1.51306357379345e-37	up	25.76	25.85	21.75	5.79	6.25	6.75
AH02.2270	1.14263562967224	0.00149773097009959	0.00429203311577922	up	2.81	3.81	4.38	1.48	1.98	1.54
AH02.2275	1.40162906073253	7.40463873342823e-34	2.73907616087276e-32	up	24.18	27.11	29.59	10.79	10.1	10.12
AH02.2284	-3.15009	0.00192448246497709	0.00536804227051282	down	0.22	0.03	0.26	3.77	0.93	0.05
AH02.2304	2.32195152100617	8.1121398176325e-07	4.28155537414189e-06	up	10.91	5.49	6.85	1.19	1.08	2.42
AH02.2311	-1.61571	4.57130153119657e-10	3.63191547749685e-09	down	2.21	2.99	2.12	6.36	7.97	8.27
AH02.2315	-1.66084	9.07169358031046e-08	5.49161756257617e-07	down	2.47	1.89	1.58	5.97	6.53	6.59
AH02.2320	-1.14051	0.00264157919074501	0.00712248676477816	down	0.8	0.77	0.68	2.1	2	0.96
AH02.2323	1.20962205639533	0.00355999378756962	0.0092991616315107	up	1.32	1.01	1.45	0.56	0.44	0.66
AH02.2329	1.30532443498882	1.12992068370766e-08	7.63672172286835e-08	up	10.77	7.42	7.01	3.48	3.21	3.66
AH02.2334	-1.25089	2.33110302716668e-17	3.43852429978298e-16	down	9.98	9.52	11.18	30.87	22.58	21.06
AH02.2343	2.22451368841383	5.29116867096955e-21	9.92364714502705e-20	up	5.07	7.98	9	2.03	1.37	1.42
AH02.2348	-1.24993	1.96738647868745e-29	5.91691022503096e-28	down	38.7	35.04	36.33	84.49	89	91.48
AH02.2353	1.36301898296803	1.80200309835066e-30	5.71971112028415e-29	up	39.23	40.48	37.52	14.44	16.12	15.54
AH02.2358	1.40172664925206	1.38488333170192e-23	3.02010914810158e-22	up	26.46	30.52	29.43	13.3	10.87	9.17
AH02.2359	-2.87902	1.99369207942779e-148	1.39081693106169e-145	down	28.46	24.71	23.71	192.99	188.26	192.76
AH02.2369	2.00377358893316	7.17182330798949e-05	0.000271620217105373	up	2.57	2.04	1.22	0.23	0.46	0.77
AH02.2372	3.19081674261954	6.01151610927113e-150	4.28687893214468e-147	up	116.3	118.45	101.16	11.8	12.27	13.17
AH02.2373	-1.91868	0.00015412377768793	0.000547529284402268	down	0.46	0.14	0.2	1.4	0.88	0.85
AH02.2384	-1.97811	6.7230903155146e-06	3.06585147399266e-05	down	0.49	0.62	0.23	2.93	1.12	1.42
AH02.2403	1.46853050613228	1.52161165054343e-29	4.60429211371417e-28	up	13.55	13.11	14.21	5.01	4.78	5.17
AH02.2405	1.14524485080637	0.000524001409272356	0.00166858895793103	up	4.04	4.39	4.85	1.91	2.99	1.17
AH02.2407	-1.75594	6.17824893557064e-08	3.82040675098684e-07	down	1.08	0.8	0.86	2.96	3.1	3.39
AH02.2410	-1.92853	7.90748673682493e-09	5.44589010376032e-08	down	0.74	0.58	0.58	2.22	2.09	2.98
AH02.2412	-1.73883	1.87402200792438e-19	3.17096579142069e-18	down	33.37	17.26	24.02	78.72	90.08	83.42
AH02.2413	-11.7518	7.20947281869226e-58	6.72534833580915e-56	down	0.03	0	0.04	110.35	81.37	86.12
AH02.2414	-4.64019	5.32709159662853e-08	3.32031405915916e-07	down	0.07	0.02	0	1.19	0.66	0.69
AH02.2415	-9.90284	2.33721321326686e-102	6.38307846925391e-100	down	0.03	0.11	0.05	77.23	52.6	51.54
AH02.2430	2.49874805875647	7.01247292755327e-24	1.56162565055645e-22	up	4.97	6.83	4.98	1.2	0.93	0.9
AH02.2431	1.28732881487149	1.65463304485321e-06	8.33681494886788e-06	up	7.42	6.96	4.93	2.7	3.24	2.09
AH02.2433	1.73102436646874	1.99960681437096e-26	5.14367796979273e-25	up	19.73	20.05	19.79	5.56	7.36	5.22
AH02.2435	-1.90923	9.46151951830434e-07	4.94979069681099e-06	down	2.1	2.21	2.1	6.14	8.88	9.14
AH02.2436	1.24225084079695	1.9610532264541e-07	1.13316283491334e-06	up	8.21	6.31	6.23	4.25	2.24	2.54
AH02.2455	1.73392078622575	2.16151027074348e-55	1.86710268070412e-53	up	155.74	157.49	143.08	44.45	50.4	44.12
AH02.2465	2.80094173944335	0.000703191285473338	0.00217655252962039	up	0.48	0.44	0.34	0.09	0.1	0
AH02.2467	1.40930196609272	8.43303311754738e-05	0.000315201249481213	up	3.62	4.54	2.7	1.64	1.88	0.67
AH02.2469	2.28573406120885	0.000112980375824365	0.000412485381444208	up	2.3	1.87	1.37	0.42	0.61	0.13
AH02.2478	-1.60808	3.92627226713242e-19	6.49621433628665e-18	down	3.72	2.86	2.69	10.09	9.97	8.72
AH02.2481	-1.93648	1.97126569643601e-15	2.5374214279435e-14	down	2.46	2.13	3.14	12.05	9.57	8.52
AH02.2484	-1.01123	2.67127539828924e-05	0.000109702108434991	down	55.76	50.63	33.73	80.34	84.39	120.62
AH02.2496	-1.83913	9.56781783847435e-19	1.54870756336263e-17	down	12.61	18.31	16.2	45.97	59.53	64
AH02.2497	-5.21785	0.00899630788461906	0.0211240273674625	down	0	0	0	0.38	0.22	1.08
AH02.2498	-1.88101	0.0132767098557352	0.0296960771778449	down	0.24	0.46	0.17	0.76	1.71	0.75
AH02.2502	-1.60903	0.00012706259599892	0.000459195387103103	down	0.42	0.77	0.47	1.54	1.6	1.95
AH02.2511	3.88898547891946	0.0155711395418076	0.0341333334173512	up	0.53	0.41	0.07	0	0.03	0.04
AH02.2517	-1.27547	1.12441235862923e-24	2.62036256996457e-23	down	20.19	16.88	17.14	43.98	46.7	42.45
AH02.2536	-1.70001	3.19425692432208e-05	0.000129317737590987	down	1.02	0.59	0.49	2.17	1.72	3.06
AH02.2549	-2.07995	0.00251581380098114	0.00682698108946639	down	0.07	0.23	0.15	0.76	0.59	0.57
AH02.2550	1.76496907318173	1.80199440037111e-13	1.96620198258786e-12	up	3.38	5.57	4.13	1.37	1.31	1.22
AH02.2560	-4.85481	1.6434534864991e-06	8.28438931538741e-06	down	0.06	0.04	0	2.25	0.73	0.16
AH02.2567	-3.53759	0.00273395321772011	0.00734686251782759	down	0.05	0.06	0	0.63	0.4	0.28
AH02.2586	1.65209116997626	0.000150073150819528	0.000534292717567943	up	1.85	2.09	3.44	1.11	0.77	0.52
AH02.2593	2.46005402605753	0.000172575191964355	0.00060646530253914	up	4.22	2.09	1.66	1.09	0.12	0.34
AH02.2597	1.15122566483315	2.93003285528114e-10	2.38188104688972e-09	up	25.6	24.46	29.95	16.55	9.93	10.4
AH02.2598	1.55354270288757	8.48944342385198e-34	3.12774098130207e-32	up	18.85	16.81	18.5	7.41	5.73	5.67
AH02.2602	1.74872055540271	2.76773650463825e-53	2.21487941231525e-51	up	41.59	47.98	51.29	15.89	13.64	13.06
AH02.2614	1.32256713814913	3.14191650906179e-33	1.1379695347155e-31	up	50.65	52.96	57.94	21.59	21.85	21.93
AH02.2629	3.42462373019429	0.00393897587637972	0.0101830126378011	up	0.13	0.11	0.37	0	0.04	0.01
AH02.2638	4.56494086719644	3.04915370556095e-06	1.4729390698698e-05	up	0.78	1.39	1.05	0.04	0.03	0.07
AH02.2643	-4.4137	0.00373288367341218	0.00970298789678805	down	0	0.22	0	0.57	2.91	0.91
AH02.2646	2.38905318534874	1.89101012329879e-24	4.35937606728867e-23	up	6.93	9.48	9.92	1.5	1.69	1.88
AH02.2647	-1.63721	0.000335652991833266	0.00111065214558976	down	0.49	0.25	0.54	1.13	1.16	1.7
AH02.2653	1.19983245647859	1.97669462344744e-12	1.97546342156426e-11	up	8.3	8.97	8.27	3.51	4.02	3.71
AH02.2666	-3.1094	6.27230725333672e-30	1.9335095077769e-28	down	1.47	0.99	0.95	13.06	8.04	9.12
AH02.2671	2.28055	0.00198108909099958	0.00550822240871434	up	0.57	1.15	0.75	0.21	0.04	0.26
AH02.2677	-1.52048	7.22195734466874e-32	2.45630748479512e-30	down	11.72	11.21	12.23	35.74	37.39	29.28
AH02.2678	4.41905770197786	1.40561696610274e-90	2.98869311201829e-88	up	19.08	21.19	18.44	1.11	1.06	0.63
AH02.2691	-1.27761	3.13896605290814e-12	3.07758694279933e-11	down	1.96	1.82	2	4.42	5.03	4.71
AH02.2694	2.60980745416318	4.38543600184019e-35	1.70683615887267e-33	up	6.3	8.3	8.53	1.27	1.06	1.5
AH02.2699	-1.32214	0.00587380918190743	0.0145160213051528	down	1.29	0.62	1.19	2.06	3.16	2.58
AH02.2712	-1.28395	1.8640102439088e-10	1.54963960432729e-09	down	4.11	3.04	2.75	9.53	8.24	6.86
AH02.2717	-2.42665	0.000846869129390913	0.0025726350510867	down	2.32	0.4	0.2	6.41	5.35	4.64
AH02.2729	-1.45684	7.56941976752334e-20	1.31476416963369e-18	down	5.16	4.53	5.31	14.57	13.65	13.56
AH02.2740	-3.30028	2.33471674666574e-05	9.69161896390966e-05	down	0.02	0.02	0.06	0.29	0.35	0.31
AH02.2742	-3.29138	3.94390926194796e-24	8.93785651242302e-23	down	0.2	0.23	0.16	1.82	1.97	2.07
AH02.2752	1.68114671270215	5.8948444057058e-18	9.04016998705372e-17	up	10.07	12.06	13.96	3.95	3.07	4.36
AH02.2753	-1.5458	2.44002292708419e-23	5.25153157143741e-22	down	7.14	7.37	6.41	22.59	18.23	21.25
AH02.2757	-7.14404	1.17391035603645e-06	6.04958781519345e-06	down	0	0	0	0.25	0.92	0.57
AH02.2768	-4.58433	2.18270390544455e-08	1.42581106006546e-07	down	0.09	0.11	0.11	3.89	1.65	2.32
AH02.2773	1.52357377556702	4.71099302189099e-27	1.25249184815644e-25	up	3.83	3.88	4.18	1.5	1.48	1.22
AH02.2776	1.91578665446009	3.44353447332373e-07	1.91795576237019e-06	up	2.23	4.03	5.35	1.18	0.69	1.24
AH02.2787	-1.45001	1.65625746616508e-24	3.82369079778687e-23	down	41.37	43.9	37.55	99.07	126.8	113.27
AH02.2790	-1.81072	2.2953747291065e-24	5.26508756662097e-23	down	5.47	4.58	4.57	16.7	18.61	16.73
AH02.2793	4.47118070198984	5.36706289748414e-68	6.68850673321421e-66	up	8.51	11.23	15.34	0.75	0.38	0.49
AH02.2794	-1.48831	4.09895996294822e-15	5.15421728883261e-14	down	5.71	7.24	6.38	19.94	16.81	18.28
AH02.2800	-3.28117	1.288862887356e-19	2.20467004558924e-18	down	0.88	0.31	0.82	7.55	5.12	7.27
AH02.2816	-1.92467	3.99304330339267e-05	0.000158653822331295	down	0.29	0.27	0.15	1	0.87	0.88
AH02.2820	-4.43499	1.90820065801183e-05	8.04548142367622e-05	down	0.16	0.2	0	1.63	2.42	3.59
AH02.2821	-1.16553	1.39628798065942e-16	1.95151922035543e-15	down	9.6	9.62	8.87	23.99	18.96	21.15
AH02.2825	-3.32346	3.00755787819635e-61	3.11330749391358e-59	down	3.07	2.39	2.89	25.08	29.23	30.27
AH02.2826	-2.58148	2.69144800557787e-26	6.88195748995966e-25	down	6.44	4.08	3.74	23.39	30.35	32.74
AH02.2829	-3.3711	3.98885194932375e-12	3.8770940195002e-11	down	0.33	0.09	0.14	3.11	1.49	1.4
AH02.2834	1.1229051364468	7.14479350315573e-24	1.58888720385494e-22	up	75.42	66.72	62.59	33.71	29.55	32.23
AH02.2835	-3.74164	3.78761965421288e-23	8.06534271424627e-22	down	0.19	0.14	0.18	3.83	1.66	1.61
AH02.2838	4.19764355533668	0.0227820539027235	0.0473372254427866	up	0.05	0.04	0.08	0	0	0.01
AH02.2847	2.06136684989926	1.55935609554234e-42	8.46696059322399e-41	up	62.13	58.65	71.98	20.61	13.58	13.02
AH02.2852	-3.8455	0.000757428485318495	0.00232647811379474	down	0.01	0.01	0	0.22	0.08	0.12
AH02.2853	-6.70703	1.20697916379817e-36	5.06962845108418e-35	down	0.22	0.22	0.12	35.62	14.36	11.72
AH02.2857	-1.72445	1.27200283514672e-22	2.6317582836788e-21	down	1.56	1.11	1.32	4.79	4.42	4.25
AH02.2871	-8.1812	3.794213399908e-10	3.04733595302334e-09	down	0	0	0	0.95	0.53	0.62
AH02.2875	-4.47157	7.4716976303245e-21	1.38794082174885e-19	down	0.17	0.23	0.07	2.94	3.23	4.06
AH02.2876	1.80060659128734	5.57559057045628e-57	5.07576457889197e-55	up	32.35	30.48	27.37	9.22	8.84	8.25
AH02.2878	2.47642004846236	1.9303659440333e-07	1.11603356713861e-06	up	1.54	0.92	1.41	0.44	0.15	0.15
AH02.2888	1.40656116448187	4.50440590424319e-21	8.4902429055603e-20	up	22.01	20.4	22.62	8.63	7.25	9
AH02.2906	1.38356609103122	0.0025990568983116	0.00702110748941991	up	1.4	2.51	2.2	1.19	0.63	0.6
AH02.2909	1.25533566251755	1.41760955160958e-22	2.92359193516398e-21	up	49.55	44.23	52.65	18.87	21.2	21.85
AH02.2913	-4.34742	3.34535829183927e-13	3.5742482964915e-12	down	0.33	0.39	0.47	12.22	7.01	5.42
AH02.2915	4.10094500086342	2.60466185971326e-96	6.26094375117593e-94	up	19.33	16.2	16.31	1.12	1.02	0.95
AH02.2917	-2.79578	4.63497526216923e-10	3.68068191445213e-09	down	0.2	0.31	0.48	1.96	2.79	2.14
AH02.2924	-1.70419	1.25144513663042e-11	1.16370716700429e-10	down	4.99	4.38	3.01	17.25	12.45	11.68
AH02.2925	3.94606642080799	4.74018975024202e-25	1.12927014911111e-23	up	2.5	3.47	3.68	0.22	0.1	0.32
AH02.2934	3.93795024614669	2.15626307814993e-20	3.88623881931094e-19	up	2.1	1.61	2.12	0.06	0.11	0.21
AH02.2935	-1.44353	3.93111592914488e-13	4.17921186570347e-12	down	4.86	4.68	3.77	10.81	14.51	11.28
AH02.2938	3.88244108454015	7.28895025123271e-07	3.87063401558924e-06	up	0.51	0.7	0.54	0.05	0.07	0
AH02.2953	-1.33781	2.35949224569511e-07	1.34678239353177e-06	down	6.24	3.68	3.37	10.65	12.57	10.92
AH02.2962	-1.61064	5.07544682853985e-18	7.81906330906595e-17	down	19.02	16.1	14.83	67.84	48.39	40.18
AH02.2963	-1.58174	5.90973321992023e-07	3.18755087027885e-06	down	1.28	1.12	1.26	3.37	3.65	4.06
AH02.2976	2.36093481862899	3.55614964089153e-44	2.07485167229471e-42	up	16.18	19.06	19.4	3.81	4.19	2.79
AH02.2978	-1.02712	0.00786270717417266	0.0187698920006844	down	0.51	0.65	0.44	0.96	1.3	1.05
AH02.2979	2.86914949562881	4.10442007014572e-101	1.09303601702055e-98	up	62.69	52.18	49.92	9.04	6.91	7.07
AH02.2995	-3.31727	2.41075357826534e-32	8.37694448581859e-31	down	1.92	0.9	2.34	19.06	14.97	18.31
AH02.2997	-1.00094	1.42900701425896e-05	6.16438164908859e-05	down	28.05	26.08	28.65	89.06	45.99	35.86
AH02.2999	-1.27072	0.00610297410027839	0.0150250825791502	down	0.22	0.56	0.3	0.99	0.82	0.84
AH02.3002	-2.55172	6.41197968064724e-06	2.9352414829097e-05	down	0.2	0.22	0.31	2.14	1.36	0.86
AH02.3003	-1.1254	0.000126094954147861	0.000456059405872625	down	0.62	0.54	0.87	2.01	1.43	1.07
AH02.3006	-2.00607	1.27204024503336e-46	8.02748701339635e-45	down	15.95	13.8	13.32	55.38	58.45	61.45
AH02.3007	3.30951272464925	5.68992760230079e-06	2.6264352237893e-05	up	2.8	2.69	2.08	0.04	0.64	0.07
AH02.3008	-2.66222	7.72185138168668e-27	2.02860590125522e-25	down	1.61	2.1	2.01	9.82	12.89	13.65
AH02.3009	1.1994256181843	7.00889766644551e-13	7.28943529788483e-12	up	40.43	58.23	69.87	25.3	25.28	23.65
AH02.3012	-6.123	2.29302375312573e-24	5.26157541922093e-23	down	0.29	0	0.33	14.59	13.54	17.22
AH02.3015	-2.02214	0.00024185852640153	0.000824523543208872	down	0.16	0.08	0.16	0.43	0.64	0.56
AH02.3020	1.6449386561974	4.23703230483601e-32	1.454963795208e-30	up	25.35	21.59	26.56	8.1	8.22	7.5
AH02.3024	2.13348462970905	3.73774775500865e-61	3.83821841466328e-59	up	44.32	44.25	39.53	9.62	11.41	8.57
AH02.3028	-1.02525	2.58217371814145e-11	2.32464453963134e-10	down	6.55	6.23	5.34	14.13	12.42	11.04
AH02.3030	5.64330534557158	5.8637940163398e-14	6.67029953861553e-13	up	5.16	6.62	3.18	0.11	0.19	0
AH02.3037	2.81377109450604	0.000645229365333539	0.00201355736006547	up	0.46	0.54	0.6	0.2	0.05	0
AH02.3041	1.25202155047708	1.28850106650828e-12	1.30868805900461e-11	up	5.6	5.47	5.27	2.11	2.55	2.27
AH02.3042	-2.16084	1.21964027328541e-05	5.32131289867148e-05	down	1.69	0.86	0.95	8.32	3.94	3.99
AH02.3044	-3.09117	0.000258969712368243	0.000876294413444078	down	0.24	0.2	0.46	4.36	1.46	1.97
AH02.3048	1.80256281167838	3.4659745397186e-05	0.000139377347092193	up	112.6	103.12	110.84	18.39	48.78	26.77
AH02.3049	1.43225356076274	1.50875412831868e-08	1.00594057713996e-07	up	1.81	2.64	2.58	0.99	1.05	0.61
AH02.3056	-4.21769	6.57179223601203e-08	4.04738149608725e-07	down	0.09	0	0.03	1.33	0.71	0.51
AH02.3061	-1.29787	5.2055440859604e-09	3.66610138743486e-08	down	3.39	2.99	2.37	9.39	6.62	6.05
AH02.3064	-1.65264	1.74805307820612e-28	5.01520100846084e-27	down	32.36	24.51	25.47	98.93	72.67	91.86
AH02.3065	-2.24821	5.17843432536289e-13	5.45017899314185e-12	down	4.29	2.42	2.58	23.84	11.09	10.76
AH02.3067	1.94267104289831	2.97840684539773e-27	8.00813369659095e-26	up	4.08	4.82	5.16	1.37	1.23	1.11
AH02.3078	-1.1175	9.39516774111737e-15	1.14396104273366e-13	down	32.82	35.11	32.36	61.17	81.86	76.47
AH02.3086	-2.67986	7.31477225013617e-11	6.30743091513824e-10	down	0.36	1.41	0.84	5.35	6.16	5.3
AH02.3094	-1.34221	0.00248335391449681	0.00675088543489369	down	1.13	1.72	0.84	4.11	2.74	2.77
AH02.3096	-2.01701	1.30291119338671e-64	1.49056756491193e-62	down	31.68	35.75	34.95	165.83	122.93	133.06
AH02.3109	1.84175660796478	6.91865684628857e-31	2.23923044072012e-29	up	12.17	11.39	13.77	4.29	3.01	3.32
AH02.3111	-2.65679	1.36806704831805e-08	9.16423579595581e-08	down	0.24	0.31	0.11	2.04	1.14	1.16
AH02.3113	-2.96709	5.37608472180893e-12	5.16677324716527e-11	down	0.86	0.44	0.67	4.11	5.77	5.78
AH02.3118	2.64168838058741	3.19443209198601e-31	1.04922544351925e-29	up	5.87	8.46	9.53	1.22	1.27	1.36
AH02.3119	1.91099611473399	8.72307130448009e-16	1.15005488151506e-14	up	54.83	48.4	39.08	15.52	8.3	14.83
AH02.3124	2.01785572279319	8.87851838275322e-14	9.94976968404229e-13	up	10.19	10.31	11.23	1.96	3.38	2.51
AH02.3125	1.7124010398485	1.47670783442673e-10	1.23889031128768e-09	up	7.85	7.43	7.7	2.26	2.79	2.03
AH02.3127	1.85657821221603	5.58334927002919e-06	2.58206770536442e-05	up	1.33	1.19	1.25	0.32	0.53	0.21
AH02.3129	2.86872491863409	5.35958137728105e-05	0.000207816537454022	up	1.62	1.92	1.77	0.36	0.28	0.11
AH02.3130	1.80508128591714	7.98620587663564e-22	1.57225366000759e-20	up	20.86	18.83	16.75	6.16	6.36	3.94
AH02.3131	2.71831345464147	4.06430283378789e-07	2.24268726569089e-06	up	4.01	3.36	4.01	0.83	0.79	0.14
AH02.3134	2.10273965108067	1.16890725146014e-52	9.10442565518347e-51	up	94.77	78.37	75.54	19.82	21.67	17.28
AH02.3149	1.77502491126098	3.75149306222655e-44	2.18287239105802e-42	up	13.97	14.9	15.9	5.17	4.17	3.97
AH02.3154	3.32408	1.92639597349039e-81	3.33250926087906e-79	up	18.81	21.55	18.43	2.21	2.01	1.75
AH02.3161	-2.84677	2.73198594629097e-07	1.54442753486263e-06	down	1.11	0.79	2.81	19.37	9.71	5.83
AH02.3162	-3.4565	1.80182820429767e-53	1.46011785545233e-51	down	1.55	1.28	1.28	21.76	13.24	11.48
AH02.3167	-1.42716	0.023797640330722	0.0491989613589015	down	0.18	0.39	0.19	0.75	0.7	0.62
AH02.3169	-2.11344	3.03637742623114e-30	9.51536636794505e-29	down	5.44	4.19	5.04	21.13	23.22	20.12
AH02.3170	2.07821062473838	1.45753631109319e-14	1.74751878285001e-13	up	2.23	3.47	3.18	0.83	0.73	0.57
AH02.3184	1.53016600569537	4.41519290660777e-44	2.56440797055282e-42	up	99	82.02	82.14	33.75	29.62	29.28
AH02.3185	2.1914288930544	0.000201996675032398	0.000699818979950302	up	1.04	1.94	2.29	0.12	0.57	0.45
AH02.3195	1.35587473420035	6.86330677165232e-19	1.12140282231325e-17	up	14.85	12.07	11.37	5.24	4.83	5.13
AH02.3201	-1.11301	3.62969572151371e-10	2.92178441498495e-09	down	9.04	7.17	8.94	16.25	17.86	20.8
AH02.3214	1.69748210950532	2.15880737043654e-06	1.06825178901015e-05	up	2.83	3.42	3.82	1.01	0.77	1.35
AH02.3219	2.03867199994407	2.16170742268339e-09	1.59341199480671e-08	up	2.14	3.09	4.29	0.82	0.88	0.63
AH02.3222	-5.08432	4.02392735475542e-13	4.27221931560303e-12	down	0.03	0	0.11	1.33	1.4	2.05
AH02.3225	-2.90843	2.79402410129861e-15	3.55582920526165e-14	down	0.43	0.55	0.25	2.54	3.59	3.26
AH02.3229	3.35184688334412	4.25627428944915e-19	7.02411118274226e-18	up	2.63	5.03	7.73	0.56	0.46	0.51
AH02.3233	5.18936127847407	6.35745595812894e-05	0.000243000133043127	up	0.47	0.8	0.93	0	0	0.06
AH02.3242	3.93556928658319	2.78819124858576e-05	0.000114116519567779	up	0.28	0.3	0.31	0	0.01	0.05
AH02.3245	1.47539259480707	7.90576571742943e-05	0.000297015772255822	up	2.66	5.01	3.12	0.79	1.74	1.36
AH02.3250	4.34724295036928	1.05101293204611e-14	1.27608796781535e-13	up	2.18	3.04	3.74	0.27	0	0.18
AH02.3251	1.62956511064662	8.46571977262224e-33	3.00514322459566e-31	up	17.61	16.96	15.4	5.74	5.58	5.09
AH02.3256	1.51027204639149	6.70284326006849e-17	9.59385549578937e-16	up	9.04	9.83	8.79	4.23	3.16	2.56
AH02.3258	-1.1145	3.78150552174907e-10	3.0382702101384e-09	down	3.72	4.01	4.49	8.47	9.29	8.98
AH02.3260	2.63438493191224	3.44632910405167e-12	3.36403653076861e-11	up	2.33	5.03	3.45	0.69	0.56	0.53
AH02.3278	-3.04167	2.00043194901334e-11	1.81981179996706e-10	down	0.97	1.01	0.27	6.49	5.65	6.7
AH02.3290	2.74430990940449	1.65454220183874e-36	6.91331500742255e-35	up	16.52	14.06	17.71	3.18	2.68	1.51
AH02.3297	2.05420090117449	2.95824693570952e-22	5.97985160106573e-21	up	30.01	32.01	30.9	6.52	10.32	5.74
AH02.3299	1.49123500933101	1.93822777227708e-06	9.66028255220493e-06	up	6.85	7.41	7.81	2.68	3.62	1.65
AH02.3302	2.13751974819201	4.52580392866846e-37	1.937732462588e-35	up	40.76	47.8	41.57	8.3	12.1	9.43
AH02.3305	5.31332640869199	4.40180084816798e-50	3.1389730937269e-48	up	42.66	60.78	65.18	2.61	1.2	0.61
AH02.3306	1.64465767592556	4.19785982582693e-20	7.42814016050654e-19	up	29.27	30.48	36.3	9	9.31	12.61
AH02.3308	3.68776851618695	5.10374216718769e-86	9.74875512768172e-84	up	13.71	13.54	13.42	1.05	1	1.15
AH02.3310	2.42741810914046	3.33290754033478e-58	3.18312508837331e-56	up	17.92	21.24	20.63	4.54	3.11	3.68
AH02.3322	1.43578971203082	1.19571025297994e-14	1.44439458001605e-13	up	18.64	21.39	24.7	7.86	8.94	7.38
AH02.3332	4.22219138408312	4.10653149586681e-89	8.44734587835678e-87	up	13.53	17.32	20.27	0.89	0.87	1
AH02.3336	3.49334058325877	6.05011003732602e-10	4.74747600190224e-09	up	1.28	0.88	1.76	0.06	0.12	0.16
AH02.3337	-1.12188	1.15681360907495e-35	4.63447549503312e-34	down	46.82	47.67	47.41	106.3	102.09	104.66
AH02.3343	-4.30188	3.70308445488833e-05	0.000148086460411697	down	0.03	0	0.03	0.57	0.35	0.28
AH02.3345	4.36826682641449	0.0155273519150946	0.0340536306011062	up	0.5	0.24	0.23	0	0.04	0
AH02.3360	-3.45754	4.11642257964268e-215	8.80640003871557e-212	down	107.98	129.76	123.47	1271.15	1380.07	1361.75
AH02.3365	-3.31722	9.6560413663116e-17	1.36774384217585e-15	down	0.78	1.08	0.71	11.04	6.98	8.01
AH02.3381	4.31667765231302	2.22378830390133e-22	4.52369994752417e-21	up	1.38	1.83	2.71	0.07	0.13	0.09
AH02.3384	3.31222849554022	2.80124394306424e-08	1.80796295520779e-07	up	1.91	2.29	2.14	0.27	0.21	0.16
AH02.3397	-1.3079	1.54069636009799e-09	1.15462275094686e-08	down	3.32	3.63	3.2	8.66	8.17	8.67
AH02.3402	2.56444	4.51377072739583e-31	1.47127376985406e-29	up	6.4	9	10.56	1.85	1.13	1.49
AH02.3411	-1.59208	5.43240061282378e-06	2.5180663825728e-05	down	2.34	2.8	1.63	5.65	7.51	7.41
AH02.3413	5.2186517910796	2.86572497358506e-180	3.60631821185664e-177	up	35.54	37.11	30.97	1.04	1.04	0.75
AH02.3414	1.44545131436715	3.05339078570325e-28	8.64050355495744e-27	up	93.23	69.99	73.2	30.67	30.03	27.49
AH02.3415	1.36616189896868	1.61505607403042e-19	2.74580924056351e-18	up	62.48	44.8	43.96	21.71	20.07	17.95
AH02.3416	1.43565464005769	2.94589158955386e-14	3.44134186781155e-13	up	18.83	19.82	17.75	6.98	6.17	7.98
AH02.3419	-1.03566	2.01950539606067e-09	1.49477403205136e-08	down	13.21	13.81	12.88	25.88	26.05	30.75
AH02.3431	-1.5891	0.00786798689105878	0.0187810986226858	down	0.25	0.58	0.59	1.95	1.49	0.9
AH02.3438	1.98929266288913	0.0211909582970475	0.0444514218690191	up	0.32	0.37	0.35	0.06	0.17	0.04
AH02.3439	-1.55197	3.5163084782907e-14	4.07505738780602e-13	down	7.22	6.45	6.48	29.58	15.77	15.39
AH02.3445	5.70191	1.797407377808e-302	1.64796579296739e-298	up	159.01	128.36	130.16	2.66	2.9	2.56
AH02.3446	5.02242545441379	0.0122568043257937	0.02767234325217	up	0.11	0.12	0.07	0	0	0
AH02.3453	1.10092018976448	0.000511905041818588	0.00163388032543848	up	7.3	6.27	7.84	5.93	2.57	1.86
AH02.3460	2.51085542047835	1.70756354017387e-18	2.7173674190022e-17	up	4.46	5.23	6.91	1.52	0.72	0.75
AH02.3462	-3.51557	3.00522122125497e-106	8.84748155872221e-104	down	4.65	3.27	3.6	41.42	46.87	45.32
AH02.3463	1.31322915241518	9.74180251874474e-11	8.31974565073902e-10	up	8.61	10.02	10.33	3.55	4.27	3.93
AH02.3465	-1.17947	2.47933642162881e-16	3.39355537513621e-15	down	115.08	99.71	108.53	322.65	224.92	201.49
AH02.3468	3.12407476284849	1.30200007546917e-14	1.56806839638978e-13	up	1.42	2.55	2.46	0.42	0.17	0.17
AH02.3470	-1.37224	9.20368291976875e-08	5.568366985207e-07	down	1.5	1.64	1.46	4.22	3.69	4.16
AH02.3471	-4.58859	5.09094038796229e-51	3.77293942378083e-49	down	3.01	2.86	2.46	49.35	69.21	83.26
AH02.3476	-1.59914	4.58007450903095e-05	0.000180049725584715	down	8.56	6	3.23	17.61	14.24	23.04
AH02.3477	-3.32	1.98344467477748e-14	2.35692425897462e-13	down	0.17	0.2	0.11	2.55	1.44	0.96
AH02.3479	-2.17316	5.68200713775324e-07	3.07324471684648e-06	down	14.98	12.44	13.65	105.7	47.75	38.18
AH02.3486	1.36005980839911	0.000991274617564851	0.00296154943465749	up	1.68	2.08	2.37	0.81	0.85	0.76
AH02.3490	1.74654734774235	4.94638240795042e-38	2.18937119270523e-36	up	53.91	49.67	49.1	14.51	16.3	15.23
AH02.3491	-1.11163	1.74134738363173e-11	1.59633873848714e-10	down	26.46	27.99	27.2	79.25	54.61	46.75
AH02.3492	-1.02744	0.00481521042600012	0.0121693327482058	down	0.81	0.62	0.64	1.41	1.35	1.54
AH02.3494	-4.19491	6.15221454184854e-06	2.82701460081506e-05	down	0.03	0.04	0.02	0.43	0.51	0.71
AH02.3502	-1.81917	0.00108529294242795	0.00321490358372685	down	1.42	2.28	2.1	13.94	4.76	2.65
AH02.3507	1.79970294915163	6.76282410456779e-47	4.29740644585308e-45	up	15.92	15.26	14.11	4.64	4.33	4.25
AH02.3509	1.5122270081242	3.12443972391729e-12	3.06521769307569e-11	up	6.3	6.47	7.05	2.65	2.5	1.9
AH02.3510	1.94775327475161	0.000123381523016579	0.000447076905329949	up	0.59	1.08	1.34	0.21	0.21	0.36
AH02.3514	2.35358686847791	7.11369028196594e-16	9.44469677899409e-15	up	3.42	4.07	3.6	0.64	0.64	0.91
AH02.3526	-1.98734	1.68792063550844e-26	4.35938617251233e-25	down	1.18	1.24	1.55	5.99	5.32	4.62
AH02.3528	1.8437756464099	1.00041620333697e-11	9.39793792888855e-11	up	29.63	23.44	19.36	5.41	9.74	5.22
AH02.3533	1.91088845320894	0.000392831419061218	0.00128370267186095	up	0.99	0.91	2.07	0.54	0.33	0.21
AH02.3545	-1.05683	2.74588256545223e-05	0.00011251404140377	down	8.36	7.31	9.25	15.15	16.91	20.18
AH02.3546	1.52433110846816	7.84050529710918e-22	1.54546569400635e-20	up	9.34	11.27	12.69	4.19	3.89	3.66
AH02.3549	1.70807243294841	3.94265198856927e-14	4.55434493567991e-13	up	3.35	2.94	2.76	0.86	1.03	0.91
AH02.3554	-2.16336	2.02875796880818e-43	1.13915736166325e-41	down	10.02	7.2	9.05	46.6	37.55	35.91
AH02.3565	-1.55325	0.00294262735655439	0.00784130470183353	down	0.74	0.28	0.31	1.07	1.56	1.31
AH02.3566	-1.09501	4.83345058741571e-11	4.23785326093361e-10	down	3.45	3.62	3.39	6.92	7.92	7.74
AH02.3570	-2.03185	6.90852947646316e-18	1.05594051393047e-16	down	1.54	2.2	1.99	8.89	7.32	7.56
AH02.3573	-3.11385	3.98592743483586e-36	1.63252599086002e-34	down	0.67	0.58	0.6	5.93	4.36	6.04
AH02.3578	-1.03769	0.00510007986694991	0.0128171010204732	down	0.62	0.63	0.68	1.97	1.04	1.05
AH02.3581	1.24242476130653	0.00105623557443132	0.00313650114130395	up	0.59	0.64	0.62	0.38	0.25	0.18
AH02.3597	-2.12405	1.03930631623263e-08	7.04953280234729e-08	down	0.5	0.57	0.6	1.98	2.77	2.57
AH02.3605	-1.49412	6.98931700795736e-05	0.000265146214428835	down	1.37	0.65	0.7	2.14	2.87	2.76
AH02.3607	7.14653130740066	5.07488369513356e-35	1.96920214965944e-33	up	27.76	36.35	47.22	0.54	0.15	0.14
AH02.3611	1.32787549239776	7.9625442022453e-34	2.93698900517301e-32	up	126.55	125.49	134.49	48.12	51.82	55.61
AH02.3613	1.14611317248378	3.62444347476547e-19	6.01698867590398e-18	up	47.19	44.64	48.74	19.51	21.36	23.26
AH02.3617	-1.17635	1.22022971145696e-19	2.09228808125321e-18	down	16	13.43	12.62	33.35	32.52	30.69
AH02.3626	1.02616238843858	3.01225383813293e-14	3.51694472132748e-13	up	35.08	34.59	34.09	16.85	18.9	15.85
AH02.3633	-1.33961	1.5412525938569e-09	1.1549047457529e-08	down	1.24	1.31	1.63	3.63	3.67	3.4
AH02.3635	-1.20598	5.48311279476975e-29	1.60908175202708e-27	down	4.25	4.47	4.41	11.44	9.83	9.52
AH02.3649	1.24050764635644	1.82040309025244e-11	1.66453156193762e-10	up	146.23	165.01	160.27	59.69	91.03	51.18
AH02.3650	1.5034638159959	0.000158348268471247	0.000560984316100941	up	0.68	1.16	1.06	0.3	0.34	0.39
AH02.3653	1.24047122087774	7.77117865250329e-12	7.3834825450431e-11	up	11.01	13	14.37	5.06	5.43	5.89
AH02.3655	-2.3684	4.66272362694343e-23	9.87914426183578e-22	down	3.56	2.69	2.19	16.56	14.34	13.77
AH02.3664	1.77515183750421	5.02492411943565e-06	2.34187517235771e-05	up	0.43	0.42	0.38	0.11	0.11	0.14
AH02.3665	4.29707596710822	3.95865320008364e-05	0.000157433611588405	up	0.4	0.55	0.31	0.05	0	0.02
AH02.3671	1.70903282097338	6.3617813017089e-06	2.91475673860421e-05	up	5.62	8.91	5.99	1.64	3.19	1.49
AH02.3694	-2.12696	3.45884604889171e-05	0.000139108120953672	down	0.33	0.65	0.34	1.45	2.14	2.18
AH02.3699	-2.35665	0.00426108869145882	0.0109207200789804	down	0.12	0.24	0.06	0.68	0.63	0.82
AH02.3702	3.40258366959497	2.34484406373651e-45	1.41839860518953e-43	up	6.46	8.7	7.71	0.96	0.83	0.42
AH02.3704	2.20246121744331	2.03375952115267e-09	1.50480385136705e-08	up	361.89	432.57	432.5	134.06	47.96	91.3
AH02.3708	-3.39876	3.3975242953326e-35	1.33121556333606e-33	down	0.58	0.68	0.6	6.97	6.18	6.8
AH02.3712	4.94617059803852	0.0161827960938023	0.035257378413342	up	0.13	0.15	0.33	0	0	0
AH02.3713	3.79560622385776	3.0720328893959e-26	7.84260424985795e-25	up	10.19	13.64	17.07	0.92	0.91	1.14
AH02.3714	-3.97149	1.95431600329751e-90	4.13953798982291e-88	down	1.19	0.79	1.14	21.92	14.37	14.02
AH02.3725	-1.02776	0.0174995594334003	0.0376937080291191	down	3.57	5.17	2.72	9.33	7.77	6.74
AH02.3726	1.2996722330033	1.11124297755687e-16	1.56711874971654e-15	up	17.44	14.14	14.49	6.38	5.77	6.82
AH02.3727	-1.50123	1.47550512421804e-06	7.49370253005567e-06	down	2.34	2.69	2.3	4.96	8.27	7.64
AH02.3733	1.10391782086719	2.92631247475915e-06	1.41840295015514e-05	up	16.35	15.52	13.75	5.3	8.65	7.42
AH02.3735	-1.86488	1.22862066693461e-13	1.36329312593125e-12	down	2.32	2.31	1.88	5.78	9.06	9.02
AH02.3745	-1.5395	0.00884902391715937	0.0208177982846409	down	0.71	0.28	1.01	2.62	2.04	1.29
AH02.3748	1.90091219519363	7.31155183340104e-09	5.05772145578442e-08	up	3.1	5.02	3.47	1.46	0.89	0.84
AH02.3758	-1.11045	1.16109932807148e-06	5.98885758061782e-06	down	2.11	2.87	2.71	6.38	5.48	5
AH02.3759	-1.2004	5.93106228863676e-15	7.35424222729342e-14	down	7.44	5.95	6.02	15.46	14.2	15.66
AH02.3765	-1.05094	9.3818842368834e-08	5.67030163219867e-07	down	6.54	7.94	7.87	13.61	16.8	16.28
AH02.3766	-1.00152	8.05746090779362e-14	9.06129036380225e-13	down	29.38	26.49	23.18	55.85	55.62	49.45
AH02.3768	5.71730073693643	1.14094905783178e-136	6.25864192578148e-134	up	40.69	31.99	32.2	0.71	0.46	0.86
AH02.3771	1.16013015843807	1.87656881191898e-10	1.55947412079451e-09	up	10.36	10.43	11.62	6.71	4.05	4.09
AH02.3775	-1.54905	7.09968864268379e-05	0.000269015242110902	down	1.89	2.01	1.12	5.68	4.32	5.03
AH02.3776	1.85808284200894	1.16652107454105e-26	3.04091480763789e-25	up	8.9	9.49	11.07	2.69	2.5	3.01
AH02.3778	-2.1293	6.39789736827814e-12	6.11128223092857e-11	down	1.7	1.78	1.68	12.77	5.75	4.92
AH02.3780	1.19190593545871	5.79242315090605e-17	8.32790586525874e-16	up	11.31	11.99	11.89	5.79	5.15	4.72
AH02.3785	1.02763491115799	1.07674943506069e-16	1.52047918024632e-15	up	12.26	12.03	14.19	6.7	6.5	5.94
AH02.3789	-2.86144	2.32040800580427e-06	1.14240400285761e-05	down	0.25	0.11	0.16	1.78	1.03	1.11
AH02.3791	1.97747871081868	1.16358653346073e-24	2.70690832078857e-23	up	132.49	218.35	248.86	51.76	51.5	50.65
AH02.3797	-1.12218	9.67083050309412e-19	1.56459264353058e-17	down	38.97	37.34	33.51	98.79	74.65	70.67
AH02.3803	-2.66658	5.12632028632653e-14	5.86884116975449e-13	down	1.47	1.79	1.21	5.45	10.01	12.98
AH02.3807	-2.45881	2.11617072216319e-39	1.0015917179088e-37	down	16.42	11.97	19.62	78.66	88.76	98.5
AH02.3815	-1.24396	1.18152623756987e-39	5.66320791092116e-38	down	55.6	51.69	50.64	128.89	124.44	126.09
AH02.3816	-2.5479	9.87544784259112e-30	3.0210021093303e-28	down	3.01	2.95	3.85	23.63	17.77	17.02
AH02.3822	-8.61915	1.00260978639013e-11	9.41716611891092e-11	down	0	0	0	5.32	4.41	4.32
AH02.3824	1.32043001175244	0.0118911527907758	0.0269501442938057	up	36.23	56.02	55.69	27.32	25.52	7.97
AH02.3825	2.7782117646813	4.93079957854247e-16	6.60527482677636e-15	up	4	4.9	6.25	1.26	0.45	0.58
AH02.3826	-2.05106	1.56388167316263e-30	4.97373269492456e-29	down	3.13	2.33	2.38	10.8	10.52	11.66
AH02.3831	1.09592066322326	6.96070483539401e-09	4.82855638062676e-08	up	108.25	152.43	169.62	61.15	59.96	81.6
AH02.3837	1.83361262467717	1.91468417712845e-34	7.22424635438587e-33	up	81.12	74.64	72.83	19.06	23.11	22.59
AH02.3841	-1.01341	1.0862114463508e-09	8.27847650240999e-09	down	2.44	2.36	2.53	5.17	4.67	5.16
AH02.3842	-3.65138	1.25023381597274e-15	1.62990059535102e-14	down	0.27	0.28	0.16	2.42	3.22	3.33
AH02.3843	-3.66573	2.0099161001604e-28	5.74338447499085e-27	down	0.45	0.25	0.31	6.03	3.52	3.78
AH02.3848	-1.39132	3.06746337857972e-28	8.67650064509679e-27	down	17.82	18.52	17.34	43.39	49.92	49.04
AH02.3849	1.17366206938118	1.45223001243846e-11	1.34106650645037e-10	up	22.81	19.64	16.84	8.38	8.47	9.77
AH02.3852	2.6045719873381	3.51274294695384e-18	5.47868389636688e-17	up	2.51	3.12	3.66	0.63	0.48	0.45
AH02.3856	-1.90994	8.60551676392744e-05	0.000321217905030163	down	1.52	1.44	2.37	10.04	4.35	6.19
AH02.3862	1.42447357216764	4.95208862711847e-05	0.000193477231441202	up	11.38	17.53	9.85	4.48	5.95	4.17
AH02.3863	6.88978267859988	1.26534538119347e-19	2.16675204282276e-18	up	8.62	22.4	18.68	0	0.16	0.26
AH02.3864	-1.13719	0.00134767704199689	0.00390368337569889	down	1.67	1.36	2.38	4.35	4.11	3.6
AH02.3865	1.59505446269978	1.14512614922867e-23	2.51262209427338e-22	up	13.22	11.08	12.37	4.3	3.47	4.55
AH02.3871	-3.00189	3.72350453758911e-51	2.77554612337362e-49	down	11.32	7.35	6.6	67.12	64.31	74.58
AH02.3872	2.57599994596443	3.78777912725835e-22	7.59686451210752e-21	up	4	4.77	4.63	0.7	0.95	0.61
AH02.3877	1.04582538803123	5.5599190208244e-05	0.000215101816334352	up	3.9	4.8	6.08	2.67	2.26	2.32
AH02.3883	-2.69499	8.09200692023784e-11	6.94961868246841e-10	down	0.28	0.23	0.14	1.51	1.54	1.21
AH02.3886	-3.96928	2.39487184877238e-121	9.48783180581554e-119	down	3.55	4.48	4.05	59.8	69.43	61.4
AH02.3893	-4.67907	1.99287855757258e-18	3.15887739750575e-17	down	0.03	0.05	0.05	1.64	0.98	1.03
AH02.3897	-1.19997	0.0197739698131044	0.0419086674522407	down	0.29	0.45	0.51	0.97	1.06	0.88
AH02.3902	1.97162197915249	4.12465664905677e-13	4.37554485514816e-12	up	4.73	7.59	9.28	2.48	1.86	1.28
AH02.3913	1.48157194883751	6.47025369448104e-28	1.80862753533011e-26	up	90.18	94.12	90.54	31.01	39.21	29.38
AH02.3918	-4.81662	1.52641048419364e-12	1.53961165240368e-11	down	0.03	0.13	0.21	2.26	4.54	3.51
AH02.3920	1.9673246861877	2.90220027794543e-06	1.40735333463194e-05	up	6.03	6.54	2.67	1.28	1.29	1.39
AH02.3922	-2.73306	0.0200980477997675	0.0424879840504982	down	0.01	0.03	0.03	0.27	0.12	0.16
AH02.3925	-4.67028	1.83377708152317e-87	3.63246336704188e-85	down	1.25	0.45	0.85	23.56	22.15	21.27
AH02.3926	-6.07246	1.6313575107457e-05	6.96517596059468e-05	down	0	0	0.06	1.42	1.29	1.44
AH02.3928	3.65952155656442	5.21863887454036e-10	4.12630581456203e-09	up	1.11	1.52	1.83	0.02	0.2	0.12
AH02.3930	1.3169015698358	1.27790230389052e-09	9.67167097449218e-09	up	17.37	24.93	27.12	10.16	9.84	8.23
AH02.3931	1.54724	2.11566887110228e-10	1.74708734106208e-09	up	8.58	11.56	16.06	5.45	4.05	3.12
AH02.3933	-1.84407	3.12254484252874e-07	1.74980291620968e-06	down	0.83	0.99	0.85	3.34	3.93	2.44
AH02.3936	-1.10573	9.5640166558769e-05	0.000353949134456337	down	1.72	1.22	1.35	2.83	3.15	3.39
AH02.3937	2.29904938444836	2.34517436661403e-29	7.01040013271023e-28	up	5.6	6.97	6.53	1.16	1.37	1.39
AH02.3938	1.48587446862346	2.31447621904874e-14	2.73509636786131e-13	up	5.96	7.54	6.12	2.83	2.41	1.91
AH02.3944	4.01228712984936	3.37009118188229e-172	3.43321352465405e-169	up	27.5	27.04	28.8	1.84	1.79	1.61
AH02.3948	1.10145570670839	0.000788622245450352	0.00241270739407968	up	2.74	2.96	5.28	2.07	1.37	1.74
AH02.3949	-1.39895	5.63712177828318e-12	5.40873786410845e-11	down	2.38	2.64	2.8	7.82	6.52	6.63
AH02.3950	-3.89196	4.16634789509087e-25	9.96631412250957e-24	down	0.39	0.15	0.41	4.33	4.78	5.22
AH02.3958	1.72898297820503	5.87050112768242e-31	1.90576005247677e-29	up	81.48	108.53	104.96	27.93	28.15	33.76
AH02.3962	2.37718017810375	1.51890306835359e-30	4.8354761372487e-29	up	29.3	24.29	24.47	3.97	6.43	4.73
AH02.3965	1.23108158022638	2.81282101753952e-05	0.000115036546807931	up	4.14	5.45	4.7	2.91	2.04	1.3
AH02.3970	2.40800439010571	4.01093396362442e-23	8.52954744153133e-22	up	11.3	10.04	9.39	1.78	1.97	2.1
AH02.3972	3.74990965197909	5.98650975709322e-65	6.9478154830062e-63	up	31.89	27.46	34.64	3.13	1.78	2.26
AH02.3974	2.57260686249662	0.0007827461612607	0.00239621505507807	up	0.68	1.12	1.08	0.08	0.19	0.21
AH02.3975	2.7081613417102	5.59858016568882e-12	5.37416803819786e-11	up	3.22	5.55	6.17	0.92	0.7	0.7
AH02.3976	-1.40042	1.28316907699123e-07	7.60358647340872e-07	down	6.72	5.79	4.6	12.27	16.9	16.45
AH02.3977	-1.73112	0.00334284220070518	0.00878988907084802	down	1.22	0.45	0.4	3.87	1.8	1.5
AH02.3979	-5.69182	3.08167965224698e-21	5.87413721654918e-20	down	0.62	0.47	0.57	54.16	21.88	13.81
AH02.3984	3.27929438355376	2.31708319128659e-09	1.70188142843641e-08	up	2.09	1.31	1.54	0.1	0.27	0.13
AH02.3986	2.99809179579261	0.00367868219850424	0.00957645102214658	up	0.74	0.73	0.45	0.09	0.04	0.12
AH02.4000	2.10159428089506	4.33811525657786e-50	3.09699930108083e-48	up	43.5	35.93	36.95	10.79	8.64	8.23
AH02.4004	3.07700108014321	1.02591048990622e-24	2.39603112235012e-23	up	2.16	4.8	5.86	0.54	0.45	0.54
AH02.4005	-1.1472	2.93350269334168e-17	4.30041578023456e-16	down	5.56	5.3	4.96	13.82	11.03	10.87
AH02.4021	-2.66434	1.89003208495007e-36	7.88188818792044e-35	down	2.77	2.9	1.78	14.71	16.75	16.46
AH02.4024	-1.1462	7.42755187799724e-16	9.84307824757098e-15	down	6.3	6.33	6.09	13.62	13.94	14.43
AH02.4026	-1.52489	1.6894661219738e-09	1.26052006170981e-08	down	1.26	1.61	1.14	3.85	3.81	4.05
AH02.4028	-1.23899	3.76501844400858e-07	2.08723230315687e-06	down	1.92	1.28	1.55	4.03	3.69	3.67
AH02.4037	-1.37095	1.30046419709122e-11	1.20734546751504e-10	down	7.92	6.1	6.4	21.93	18.23	13.86
AH02.4049	2.37523682602357	6.42049257509772e-31	2.08114754277662e-29	up	4.59	6.22	6.45	1.4	1.06	0.93
AH02.4052	1.40796121942211	0.00115712176314122	0.00340614019898194	up	1.9	2.15	1.35	0.65	0.97	0.44
AH02.4053	2.8232735888755	5.24692799651103e-07	2.84896648744567e-06	up	0.65	1.7	1.57	0.24	0.21	0.11
AH02.4056	-1.09317	1.54901690533655e-07	9.07079425041057e-07	down	4.27	4.77	4.2	13.41	8.32	7.27
AH02.4059	1.29039938408623	1.95776029750988e-19	3.30916660242781e-18	up	41.12	45.81	49.99	23.69	16.82	16.61
AH02.4066	-1.23021	1.64266909353486e-06	8.28108572956307e-06	down	1.59	1.49	1.28	3.47	3.34	3.58
AH02.4067	1.04379750844464	0.00587369431874255	0.0145160213051528	up	2.33	1.73	1.66	0.83	0.68	1.29
AH02.4068	-1.07884	9.72373182097902e-16	1.27856813823076e-14	down	69.79	50.54	57.25	139.73	127.22	114.75
AH02.4071	-1.41588	1.56925642595244e-17	2.34821350938745e-16	down	3.28	3.18	3.2	10.3	7.85	8.12
AH02.4079	1.33298517833396	3.37071639861172e-05	0.000135859793217095	up	2.55	4.71	3.52	1.71	1.3	1.35
AH02.4080	-1.10386	0.00581622336393083	0.014391441726312	down	0.38	0.6	0.6	1.22	1.05	1.15
AH02.4081	3.27506167713733	8.63651698565526e-20	1.49566017306895e-18	up	1.12	1.89	2.26	0.22	0.13	0.2
AH02.4085	-1.52765	5.99604593784261e-15	7.43194724393083e-14	down	19.57	18.38	13.94	40.82	57.72	52.57
AH02.4087	1.98066218135804	1.50760656745767e-05	6.47645177372376e-05	up	1.38	1.35	1.39	0.43	0.43	0.2
AH02.4099	-1.51144	4.74885396190661e-09	3.36477641063332e-08	down	1.58	1.35	1.42	3.88	3.83	4.83
AH02.4108	1.27715302394991	7.7807279673877e-14	8.76544007279169e-13	up	12.51	12.87	10.96	5.59	5.2	4.48
AH02.4111	2.56089330585131	5.31841230803933e-12	5.11287750044883e-11	up	3.71	2.87	3.64	0.6	0.62	0.54
AH02.4112	-1.04783	1.01067240076089e-09	7.72845879671557e-09	down	9.06	7.53	6.77	16.28	15.88	16.89
AH02.4127	1.02433204139011	6.65498232629868e-06	3.03911175253913e-05	up	7.93	9.61	7.17	3.25	4.43	4.55
AH02.4128	1.68538372164312	0.0187465355435093	0.0399984259036711	up	1.03	0.6	0.88	0.04	0.22	0.5
AH02.4130	3.71981536221862	0.00111273884311135	0.00328740466538789	up	1.22	1.35	0.95	0.07	0	0.2
AH02.4131	2.12934678540412	4.57249183667471e-27	1.21819230418341e-25	up	269.79	238.6	174.05	41.45	58.47	57.49
AH02.4132	2.71177887722081	6.08638062779988e-10	4.7747696943185e-09	up	1.2	1.15	1.23	0.14	0.18	0.23
AH02.4138	-1.79305	5.48998212830462e-07	2.97414580057897e-06	down	0.54	0.31	0.3	1.68	1.37	1.04
AH02.4143	1.96881595231498	0.00435479973659884	0.0111288941265793	up	0.9	0.58	0.48	0.19	0.23	0.09
AH02.4149	-1.71073	3.8354667364097e-07	2.12426868435256e-06	down	1.24	0.8	1.02	4.89	2.66	2.79
AH02.4150	-1.19159	2.0123136915733e-14	2.39034411854848e-13	down	2.57	3.12	2.94	7.14	6.58	6.29
AH02.4151	2.10013006634024	6.54520200629665e-39	3.03300407771927e-37	up	12.06	13.28	12.77	3.2	2.77	3.06
AH02.4162	-1.0875	0.01554920908923	0.034093411203812	down	0.3	0.57	0.45	0.72	1.26	0.82
AH02.4166	-2.93229	0.000280060269816836	0.000941504798954718	down	0.15	0	0.17	0.72	1.05	0.69
AH02.4174	4.7578627237139	1.22720181200989e-33	4.5032482730014e-32	up	2.04	4.38	6.3	0.15	0.16	0.17
AH02.4175	6.58283058551609	3.74370438169944e-50	2.67860587756377e-48	up	19.03	37.08	32.56	0.5	0.29	0.16
AH02.4178	1.36135687169893	1.17237065779121e-31	3.94147453206077e-30	up	679.16	855.62	871	313.3	304.39	329.67
AH02.4185	1.05953044905724	1.09801752464261e-07	6.57990333628037e-07	up	6.38	6.4	6.25	3.51	3.35	2.42
AH02.4188	-1.02172	0.00470923973180407	0.0119377125360291	down	0.82	0.98	0.7	1.6	1.81	1.73
AH02.4191	1.29006164980961	3.87050882429065e-41	1.96993859114174e-39	up	24.02	24.58	24.98	11	10.05	9.52
AH02.4193	4.33740754961686	0.0162706410518678	0.0354175058577152	up	0.23	0.22	0.1	0.03	0	0
AH02.4194	-1.52722	8.88649883790787e-15	1.08490678222737e-13	down	1.81	2.27	2.1	5.44	6.27	6.26
AH02.4195	-1.25726	2.83828139986882e-06	1.37791906386975e-05	down	5.27	4.88	4.92	19.84	8.71	8.66
AH02.4202	2.09446955874124	2.42164603022583e-29	7.22553427335629e-28	up	6.9	6.52	8.69	1.64	1.66	1.93
AH02.4203	1.06763454725588	1.31389958043319e-20	2.39698905833433e-19	up	187.69	159.49	171.32	79.1	90.28	81.01
AH02.4207	1.26233914605198	4.02859120527279e-15	5.06970555989034e-14	up	6.03	6.59	6.8	2.84	2.95	2.42
AH02.4210	2.12017657617078	4.75841678641083e-11	4.17605892727809e-10	up	3.32	2.35	2.34	0.81	0.59	0.5
AH02.4211	-1.12068	6.41841818311098e-06	2.93776978314123e-05	down	1.06	1.3	1.04	2.65	2.21	2.65
AH02.4222	3.24222189854825	1.26766885977351e-34	4.82556271769061e-33	up	3.35	5.17	6.66	0.55	0.44	0.63
AH02.4227	3.15290027218063	0.0190911633516615	0.0406566965494121	up	0.07	0.42	0.11	0	0.07	0
AH02.4231	1.28043733654932	5.60627858831089e-23	1.18281051873042e-21	up	23.8	26.09	23.96	12.09	9.94	8.95
AH02.4234	2.16594383903116	7.35503624759951e-34	2.72229657653366e-32	up	36.77	44.67	39.52	8.06	9.58	9.56
AH02.4235	7.91017015572372	2.1565584677259e-09	1.58998187775587e-08	up	0.82	0.74	1.05	0	0	0
AH02.4240	5.76064772338588	0.00093642659236762	0.00281432258010554	up	0.09	0.1	0.21	0	0	0
AH02.4246	-2.11086	3.79087001757081e-38	1.68605708751001e-36	down	5.55	6.03	4.98	21.94	27.27	23.2
AH02.4262	-2.07467	4.0517351566666e-31	1.32403443154207e-29	down	43.44	35.5	31.49	138.74	150.16	181.54
AH02.4264	-1.19714	5.703495034946e-14	6.49601262365278e-13	down	1514.07	1462.36	1151.48	2615.52	3389.75	3548.12
AH02.4280	4.85810275271962	0.0200640900435656	0.0424301722954971	up	0.09	0.11	0.22	0	0	0
AH02.4281	2.64192695007656	5.08776919775655e-22	1.01281956300253e-20	up	8.41	14.29	12.42	2.32	1.72	1.71
AH02.4282	5.70372839475889	0.0035820896929872	0.00935002914006502	up	0.37	0.09	1.97	0	0	0
AH02.4283	5.5332016452493	0.00249026661500149	0.00676709760990753	up	0.25	0.66	0.29	0	0	0
AH02.4290	-1.49328	4.68188930715784e-09	3.32026138931923e-08	down	0.66	0.6	0.73	2.38	1.89	1.46
AH02.4315	1.09737997706378	8.99584222309533e-14	1.0074213119495e-12	up	17.83	19.3	18.63	9.25	8.6	8.6
AH02.4326	-1.10227	2.23491324439949e-14	2.64545798645443e-13	down	12.59	12.82	11.11	24.61	27.3	27.45
AH02.4328	-1.15444	2.72013792287383e-05	0.000111530346828111	down	1.91	2.4	1.93	4.09	5.78	4.17
AH02.4332	-1.09386	2.10698924866954e-08	1.37944068121606e-07	down	18.49	21.64	18.55	38.11	38.4	49.89
AH02.4335	1.43135557811424	1.70696548611257e-06	8.57826676835837e-06	up	3.57	2.99	3.4	1.41	1.34	1.01
AH02.4345	2.28143681039674	7.10370196253705e-27	1.87080669657623e-25	up	14.05	22.58	21.11	5.12	3.8	3.2
AH02.4351	2.2981521701164	1.17913692985877e-41	6.13763245404186e-40	up	83.63	79.21	78.38	22.06	14.35	13.86
AH02.4354	3.64481986037913	1.82850246727481e-288	9.77944069580811e-285	up	153.81	148.66	157.18	14.73	11.64	11.09
AH02.4364	1.1754172392032	3.18182857122846e-12	3.11723031142486e-11	up	22.01	31.08	35.75	15.07	12.27	12.59
AH02.4367	-1.15838	0.00674005808343593	0.0164134671900937	down	0.45	0.39	0.29	1.2	0.65	0.77
AH02.4370	-1.65858	6.87792153986389e-25	1.62109806988052e-23	down	12.35	12.64	9.64	34.84	37.52	38.45
AH02.4372	-1.41037	4.87468899842711e-15	6.08317207697942e-14	down	5.91	7.25	6.23	18.42	15.8	18.08
AH02.4375	-1.08158	2.8609111337754e-09	2.0791900868045e-08	down	11.27	9.94	10.34	31.52	18.49	18.5
AH02.4377	6.14611724033218	0.000153828658509515	0.000546547080228216	up	0.5	0.67	1.05	0	0	0
AH02.4387	1.12537128630249	0.000105398150686675	0.00038681482937625	up	7.8	10.99	9.53	4.63	4.97	3.55
AH02.4391	1.27194769345125	1.01663067837081e-17	1.53848990657482e-16	up	15.94	16.19	15.65	6.94	6.23	6.89
AH02.4394	-1.20294	0.0210344593403484	0.0441881313365704	down	0.56	0.48	0.72	1.19	1.46	1.44
AH02.4404	-1.88754	2.60030581613713e-14	3.05543074477629e-13	down	2.26	1.52	1.16	7.56	5.85	5.33
AH02.4405	-3.7227	4.85226952715314e-28	1.3646742254719e-26	down	2.08	1.53	1.63	41.12	16.87	13.93
AH02.4408	-3.08591	0.00231174596846659	0.00632456013709815	down	0.04	0.17	0	0.34	0.63	0.75
AH02.4410	-1.03914	1.46895989613099e-08	9.80426852471787e-08	down	6.04	4.6	5.08	10	10.81	11.88
AH02.4411	5.75454085481233	2.86528774214362e-07	1.61409784333167e-06	up	2.25	5.66	6.25	0.23	0	0.05
AH02.4413	2.53083320695912	0.0227219522082433	0.0472291638671197	up	0.57	0.61	0.31	0.1	0.08	0.09
AH02.4421	2.39372286103145	3.97538310999439e-05	0.000158059774500954	up	4.15	4.55	3.93	1.53	0.58	0.4
AH02.4423	-2.02328	1.55466267596878e-07	9.09638531713702e-07	down	1.67	1.79	1.63	6.43	7.92	6.54
AH02.4426	-1.3317	6.00039756991087e-49	4.0968671918817e-47	down	87.57	77.57	87.27	231.76	212.93	200.59
AH02.4431	-1.47184	3.98740057755245e-13	4.23624183193703e-12	down	9.04	10.08	7.34	21.71	22.92	29.51
AH02.4432	-1.63764	0.00152498760075949	0.00435982467890526	down	0.49	0.34	0.21	1.02	0.93	1.33
AH02.4433	-5.60231	2.30255876145364e-43	1.2883890262432e-41	down	0.5	0.14	0.21	10.42	14.88	17.33
AH02.4434	-1.68117	1.26651812101449e-06	6.49709319852208e-06	down	1.2	1.01	1.03	3.16	3.49	3.88
AH02.4443	-1.60326	8.90792454569391e-18	1.35252093054799e-16	down	4.71	5.04	3.71	13.92	13.26	14.31
AH02.4444	3.20085766692967	4.45207650415229e-13	4.71197674862292e-12	up	2.07	2.34	2.06	0.21	0.18	0.33
AH02.4449	4.08579190220142	1.91302340188256e-23	4.14230235940697e-22	up	3.26	2.47	2.17	0.19	0.13	0.15
AH02.4456	2.47416709242211	1.60560511649267e-19	2.73046466286431e-18	up	16.61	14.38	15.74	4.03	3.23	1.37
AH02.4461	2.18667176829395	4.22709863677913e-08	2.66734038450973e-07	up	6.02	6.97	7.78	1.9	1.98	0.76
AH02.4463	1.55811530822638	6.92071016308382e-19	1.12991904926665e-17	up	11.47	12.23	12.77	4.92	4.43	3.28
AH02.4471	1.34141577844677	6.71944026271666e-07	3.58690573119151e-06	up	3.49	2.31	2.72	1.04	1.41	0.97
AH02.4475	2.03898630305083	1.6718859230161e-48	1.1294909319913e-46	up	27	30.27	34.63	8.67	7.04	7.02
AH02.4476	2.38257321291336	2.28889099404559e-14	2.70735392550398e-13	up	9.99	12.65	13.29	2.65	2.49	1.85
AH02.4479	1.08692097995088	0.0139284228319186	0.0309681347381881	up	1.51	1.02	0.82	0.8	0.57	0.26
AH02.4485	3.35503282381467	1.06969643905237e-05	4.71259729944955e-05	up	0.55	0.98	0.76	0.09	0.11	0.02
AH02.4488	1.56438933831926	0.00297967845709302	0.00792588541844456	up	2.2	1.35	1.06	0.35	0.65	0.57
AH02.4492	-2.16312	5.79561779146018e-58	5.47004043905756e-56	down	8.76	8.15	7.17	36.16	38.47	34.82
AH02.4493	-3.49204	1.90734163019649e-07	1.10341793605562e-06	down	0.14	0.11	0.11	0.79	1.74	1.61
AH02.4495	-1.2297	1.50953924708322e-16	2.10476273903543e-15	down	8.25	9.55	9.59	24.05	20.49	20.67
AH02.4497	-2.68857	4.11014146341767e-38	1.82426610734541e-36	down	2.98	3.5	2.08	19.51	17.79	18.75
AH02.4501	-1.64873	1.89241655345873e-20	3.42345935746384e-19	down	50.89	49.36	39.27	117.63	152.2	171.27
AH02.4505	-1.96388	3.32643569347533e-36	1.36677748276086e-34	down	38.91	43.75	32.37	133.03	160.22	160.44
AH02.4507	-7.71513	2.03355063476328e-08	1.33421876650079e-07	down	0	0	0	0.84	1.52	2.13
AH02.4509	-6.36211	6.37166939229252e-28	1.782623110712e-26	down	0.07	0.08	0.16	9.08	7.46	9.1
AH02.4511	-7.65621	4.77037221727076e-40	2.32469619517417e-38	down	0.07	0.17	0.08	17.66	16.34	28.49
AH02.4512	-5.49463	9.21570123376617e-162	8.10224253675497e-159	down	0.96	1.45	1.92	68.55	59.58	67.79
AH02.4513	-10.5917	7.33580533585042e-111	2.34234819131781e-108	down	0.07	0.25	0.08	228.54	171.97	204.7
AH02.4514	-7.77444	3.64980057595662e-29	1.07910869737543e-27	down	0.06	0.08	0.04	15.33	10.68	15.88
AH02.4515	-10.2642	3.45158820136886e-23	7.36690823956945e-22	down	0	0	0.08	37.13	27.86	29.86
AH02.4516	-3.95341	3.83929837653331e-06	1.82360990087262e-05	down	0.11	0.12	0.08	1.1	0.77	2.88
AH02.4517	1.32558215141744	0.00809567014749536	0.0192572591848431	up	0.95	1.01	0.56	0.21	0.45	0.35
AH02.4518	-1.14671	9.70794809088898e-11	8.29193649818013e-10	down	10.23	8.51	10.56	21.38	20.39	23.85
AH02.4524	-1.52204	1.91768512279209e-10	1.59199367715427e-09	down	2.05	1.91	1.62	4.73	5.55	5.9
AH02.4525	1.3547314364875	0.00105204516461623	0.00312535913095119	up	1.27	1.13	0.97	0.47	0.52	0.35
AH02.4534	-1.05606	3.33182328594903e-14	3.87174395242094e-13	down	12.13	14	15.36	30.2	28.02	29.13
AH02.4539	-1.72244	1.52753538458055e-10	1.27969222010677e-09	down	3.25	3.2	2.53	11.69	7.46	11.06
AH02.4543	-2.24595	1.71489320847565e-48	1.15611182899125e-46	down	21.94	16.54	22.78	87.67	98.54	106.98
AH02.4544	6.35875689593532	4.3488389352316e-08	2.73931183495107e-07	up	6.81	4.05	4.55	0	0	0.19
AH02.4546	-1.08951	1.44620489435165e-05	6.23479748233283e-05	down	1.79	1.53	1.51	3.37	4.09	2.96
AH02.4547	-1.09463	8.03042311302123e-11	6.89857522946998e-10	down	3.59	3.46	3.6	7.64	8.35	7.05
AH02.4548	-1.25773	2.98291885054703e-12	2.93580327906929e-11	down	13.07	11.14	11.08	32.77	27.61	25.69
AH02.4549	2.66250502604354	0.0135006874942841	0.0301287987545864	up	1.08	0.63	0.87	0	0.29	0.11
AH02.4566	2.60938619710299	1.55377099256233e-25	3.80324265074945e-24	up	6.2	6.84	6.81	1.25	1.46	0.59
AH02.4576	2.39405083642793	9.06942076401623e-21	1.67455530677377e-19	up	13.1	8.41	8.85	1.63	1.76	2.44
AH02.4581	-2.28199	8.00160137213817e-46	4.92843355147628e-44	down	3.39	3.31	3.21	14.09	18.53	16.06
AH02.4592	-1.32412	4.54312110705188e-14	5.22259560541984e-13	down	3	3.39	4.19	9.54	8.33	8.96
AH02.4593	-3.01674	2.15615981926297e-08	1.40933228638657e-07	down	0.25	0.13	0.07	1.35	1.19	1.34
AH02.4594	-3.17332	0.00158478445193589	0.00450489264439922	down	0.17	0	0.49	1.94	1.72	2.3
AH02.4597	1.30512297100968	1.75043630778128e-07	1.01815300193404e-06	up	11.62	9.2	8.84	5.38	4.14	2.8
AH02.4600	-1.57075	7.49083250958273e-18	1.14195161630646e-16	down	9.56	12.21	10.07	40.67	30.74	25.25
AH02.4602	-1.21773	1.4712623198195e-21	2.84929437797271e-20	down	76.51	64.08	85.45	183.98	170.36	178.32
AH02.4604	1.81253549802109	3.83530319579578e-25	9.20186015350181e-24	up	44.06	65.65	58.37	17.24	14.43	16.86
AH02.4612	-3.349	4.62532691407529e-27	1.23124629342742e-25	down	3.26	2.64	4.2	51.14	32.79	21.83
AH02.4614	4.2055341632698	1.95977629788834e-09	1.45207160931048e-08	up	1.72	3.97	4	0.24	0.19	0.11
[truncated: 17,906 more rows]
