# Supplementary material for: Molecular Mechanisms of Resistance to Cyhalofop-Butyl in Barnyard Grass (Echinochloa crus-galli)
Source: Plants (Basel). 2026 Jun 19;15(12):1908. doi: 10.3390/plants15121908 (PMC13307144; doi:10.3390/plants15121908)
Supplement: Supplementary file 1 [file plants-15-01908-s001.zip › Table S5:GO enrichment results for DEGs (CK vs ST).xlsx]

## Sheet: Table S5_GO enrichment results 
GO enrichment results for DEGs (CK vs ST)
GO.ID	Term	Ontology	Significant	TotalSignificant	Annotated	TotalAnnotated	Pvalue	Qvalue	Signi_id	Signi_symbol	Rich_factor
GO:0044391	ribosomal subunit	cellular component	190	6459	436	27664	5.0e-21	3.3516e-18	AH01.1823(1.07647596251464),AH01.1831(1.09078798341427),AH01.1890(1.02380777686722),AH01.211(1.50985860315252),AH01.2418(1.16859098377959),AH01.3270(1.2925094392545),AH01.3458(1.26431067795266),AH01.3750(-3.58811717624629),AH01.4078(1.22260847902153),AH01.4577(1.2180976989751),AH01.5259(1.20800205909002),AH02.1530(1.129902092259),AH02.3958(1.68596839531346),AH02.4178(1.34764110764591),AH02.4604(1…	AH01.1823(1.07647596251464),AH01.1831(1.09078798341427),AH01.1890(1.02380777686722),AH01.211(1.50985860315252),AH01.2418(1.16859098377959),AH01.3270(1.2925094392545),AH01.3458(1.26431067795266),AH01.3750(-3.58811717624629),AH01.4078(1.22260847902153),AH01.4577(1.2180976989751),AH01.5259(1.20800205909002),AH02.1530(1.129902092259),AH02.3958(1.68596839531346),AH02.4178(1.34764110764591),AH02.4604(1…	0.435779816513761
GO:0022626	cytosolic ribosome	cellular component	213	6459	508	27664	6.3e-21	3.3516e-18	AH01.1823(1.07647596251464),AH01.1831(1.09078798341427),AH01.1890(1.02380777686722),AH01.211(1.50985860315252),AH01.2418(1.16859098377959),AH01.2512(1.70651144469048),AH01.3270(1.2925094392545),AH01.3458(1.26431067795266),AH01.3750(-3.58811717624629),AH01.4078(1.22260847902153),AH01.4523(2.49162401566593),AH01.4577(1.2180976989751),AH01.5259(1.20800205909002),AH02.1530(1.129902092259),AH02.3214(1…	AH01.1823(1.07647596251464),AH01.1831(1.09078798341427),AH01.1890(1.02380777686722),AH01.211(1.50985860315252),AH01.2418(1.16859098377959),AH01.2512(1.70651144469048),AH01.3270(1.2925094392545),AH01.3458(1.26431067795266),AH01.3750(-3.58811717624629),AH01.4078(1.22260847902153),AH01.4523(2.49162401566593),AH01.4577(1.2180976989751),AH01.5259(1.20800205909002),AH02.1530(1.129902092259),AH02.3214(1…	0.419291338582677
GO:0003735	structural constituent of ribosome	molecular function	199	5672	467	23834	1.2e-19	2.982e-16	AH01.1823(1.07647596251464),AH01.1831(1.09078798341427),AH01.1890(1.02380777686722),AH01.211(1.50985860315252),AH01.2418(1.16859098377959),AH01.3270(1.2925094392545),AH01.3458(1.26431067795266),AH01.3750(-3.58811717624629),AH01.4078(1.22260847902153),AH01.5259(1.20800205909002),AH02.1530(1.129902092259),AH02.3958(1.68596839531346),AH02.4178(1.34764110764591),AH02.4604(1.81281896567679),AH03.2526(…	AH01.1823(1.07647596251464),AH01.1831(1.09078798341427),AH01.1890(1.02380777686722),AH01.211(1.50985860315252),AH01.2418(1.16859098377959),AH01.3270(1.2925094392545),AH01.3458(1.26431067795266),AH01.3750(-3.58811717624629),AH01.4078(1.22260847902153),AH01.5259(1.20800205909002),AH02.1530(1.129902092259),AH02.3958(1.68596839531346),AH02.4178(1.34764110764591),AH02.4604(1.81281896567679),AH03.2526(…	0.426124197002141
GO:0005840	ribosome	cellular component	226	6459	581	27664	2.0e-17	7.09333333333333e-15	AH01.1823(1.07647596251464),AH01.1831(1.09078798341427),AH01.1890(1.02380777686722),AH01.211(1.50985860315252),AH01.2418(1.16859098377959),AH01.2512(1.70651144469048),AH01.3270(1.2925094392545),AH01.3458(1.26431067795266),AH01.3750(-3.58811717624629),AH01.4078(1.22260847902153),AH01.4523(2.49162401566593),AH01.4577(1.2180976989751),AH01.5259(1.20800205909002),AH02.1530(1.129902092259),AH02.3214(1…	AH01.1823(1.07647596251464),AH01.1831(1.09078798341427),AH01.1890(1.02380777686722),AH01.211(1.50985860315252),AH01.2418(1.16859098377959),AH01.2512(1.70651144469048),AH01.3270(1.2925094392545),AH01.3458(1.26431067795266),AH01.3750(-3.58811717624629),AH01.4078(1.22260847902153),AH01.4523(2.49162401566593),AH01.4577(1.2180976989751),AH01.5259(1.20800205909002),AH02.1530(1.129902092259),AH02.3214(1…	0.388984509466437
GO:0043228	non-membrane-bounded organelle	cellular component	1342	6459	4781	27664	4.1e-17	8.7248e-15	AH01.1058(5.46958849238019),AH01.1077(7.4322687999316),AH01.1162(-1.3773687012048),AH01.1221(3.56814799844477),AH01.1282(-3.29099791548449),AH01.143(2.49798131575703),AH01.1696(5.08630643178588),AH01.1823(1.07647596251464),AH01.1831(1.09078798341427),AH01.1885(2.33526772995402),AH01.1890(1.02380777686722),AH01.2031(6.30205005907724),AH01.2081(1.41867631404572),AH01.211(1.50985860315252),AH01.2121…
364030171446),CH07.3169(2.02925023788021),CH07.3197(6.28415604173439),CH07.3206(5.73152748455833),CH07.3214(2.88859116010786),CH07.3289(6.84347631439204),CH07.3312(1.69142470050813),CH07.3317(2.9443109095793),CH07.3321(7.78607976260958),CH07.3332(2.83260376104524),CH07.3386(4.62519762008853),CH07.3401(6.3300063251333),CH07.3404(6.00880341965085),CH07.3459(5.25711392454568),CH07.348(5.180198366999…	AH01.1058(5.46958849238019),AH01.1077(7.4322687999316),AH01.1162(-1.3773687012048),AH01.1221(3.56814799844477),AH01.1282(-3.29099791548449),AH01.143(2.49798131575703),AH01.1696(5.08630643178588),AH01.1823(1.07647596251464),AH01.1831(1.09078798341427),AH01.1885(2.33526772995402),AH01.1890(1.02380777686722),AH01.2031(6.30205005907724),AH01.2081(1.41867631404572),AH01.211(1.50985860315252),AH01.2121…
364030171446),CH07.3169(2.02925023788021),CH07.3197(6.28415604173439),CH07.3206(5.73152748455833),CH07.3214(2.88859116010786),CH07.3289(6.84347631439204),CH07.3312(1.69142470050813),CH07.3317(2.9443109095793),CH07.3321(7.78607976260958),CH07.3332(2.83260376104524),CH07.3386(4.62519762008853),CH07.3401(6.3300063251333),CH07.3404(6.00880341965085),CH07.3459(5.25711392454568),CH07.348(5.180198366999…	0.280694415394269
GO:0043232	intracellular non-membrane-bounded organelle	cellular component	1342	6459	4781	27664	4.1e-17	8.7248e-15	AH01.1058(5.46958849238019),AH01.1077(7.4322687999316),AH01.1162(-1.3773687012048),AH01.1221(3.56814799844477),AH01.1282(-3.29099791548449),AH01.143(2.49798131575703),AH01.1696(5.08630643178588),AH01.1823(1.07647596251464),AH01.1831(1.09078798341427),AH01.1885(2.33526772995402),AH01.1890(1.02380777686722),AH01.2031(6.30205005907724),AH01.2081(1.41867631404572),AH01.211(1.50985860315252),AH01.2121…
364030171446),CH07.3169(2.02925023788021),CH07.3197(6.28415604173439),CH07.3206(5.73152748455833),CH07.3214(2.88859116010786),CH07.3289(6.84347631439204),CH07.3312(1.69142470050813),CH07.3317(2.9443109095793),CH07.3321(7.78607976260958),CH07.3332(2.83260376104524),CH07.3386(4.62519762008853),CH07.3401(6.3300063251333),CH07.3404(6.00880341965085),CH07.3459(5.25711392454568),CH07.348(5.180198366999…	AH01.1058(5.46958849238019),AH01.1077(7.4322687999316),AH01.1162(-1.3773687012048),AH01.1221(3.56814799844477),AH01.1282(-3.29099791548449),AH01.143(2.49798131575703),AH01.1696(5.08630643178588),AH01.1823(1.07647596251464),AH01.1831(1.09078798341427),AH01.1885(2.33526772995402),AH01.1890(1.02380777686722),AH01.2031(6.30205005907724),AH01.2081(1.41867631404572),AH01.211(1.50985860315252),AH01.2121…
364030171446),CH07.3169(2.02925023788021),CH07.3197(6.28415604173439),CH07.3206(5.73152748455833),CH07.3214(2.88859116010786),CH07.3289(6.84347631439204),CH07.3312(1.69142470050813),CH07.3317(2.9443109095793),CH07.3321(7.78607976260958),CH07.3332(2.83260376104524),CH07.3386(4.62519762008853),CH07.3401(6.3300063251333),CH07.3404(6.00880341965085),CH07.3459(5.25711392454568),CH07.348(5.180198366999…	0.280694415394269
GO:0022625	cytosolic large ribosomal subunit	cellular component	109	6459	227	27664	3.3e-16	5.852e-14	AH01.1823(1.07647596251464),AH01.1831(1.09078798341427),AH01.1890(1.02380777686722),AH01.211(1.50985860315252),AH01.3750(-3.58811717624629),AH01.4078(1.22260847902153),AH01.5259(1.20800205909002),AH02.3958(1.68596839531346),AH02.4178(1.34764110764591),AH03.2526(1.00763383042995),AH03.2603(1.03124604605351),AH03.3946(1.4110183555587),AH03.400(1.13522321515413),AH03.4043(1.07310453832724),AH04.212(…	AH01.1823(1.07647596251464),AH01.1831(1.09078798341427),AH01.1890(1.02380777686722),AH01.211(1.50985860315252),AH01.3750(-3.58811717624629),AH01.4078(1.22260847902153),AH01.5259(1.20800205909002),AH02.3958(1.68596839531346),AH02.4178(1.34764110764591),AH03.2526(1.00763383042995),AH03.2603(1.03124604605351),AH03.3946(1.4110183555587),AH03.400(1.13522321515413),AH03.4043(1.07310453832724),AH04.212(…	0.480176211453745
GO:0005875	microtubule associated complex	cellular component	113	6459	253	27664	5.7e-14	8.664e-12	AH01.1058(5.46958849238019),AH01.1221(3.56814799844477),AH01.1885(2.33526772995402),AH01.2502(3.30573840055047),AH01.3914(1.11385978939437),AH01.4139(2.2164712624849),AH01.5059(2.34879096500027),AH01.745(5.80647697226917),AH02.1717(5.21647569680321),AH02.2256(6.92678040580602),AH02.2403(1.50075552308063),AH02.2976(1.70923412118509),AH02.3149(1.09096074960154),AH02.332(2.88638020479007),AH02.341(2…	AH01.1058(5.46958849238019),AH01.1221(3.56814799844477),AH01.1885(2.33526772995402),AH01.2502(3.30573840055047),AH01.3914(1.11385978939437),AH01.4139(2.2164712624849),AH01.5059(2.34879096500027),AH01.745(5.80647697226917),AH02.1717(5.21647569680321),AH02.2256(6.92678040580602),AH02.2403(1.50075552308063),AH02.2976(1.70923412118509),AH02.3149(1.09096074960154),AH02.332(2.88638020479007),AH02.341(2…	0.446640316205534
GO:0015630	microtubule cytoskeleton	cellular component	229	6459	636	27664	2.4e-13	3.192e-11	AH01.1058(5.46958849238019),AH01.1221(3.56814799844477),AH01.143(2.49798131575703),AH01.1696(5.08630643178588),AH01.1885(2.33526772995402),AH01.232(1.11413226062396),AH01.2502(3.30573840055047),AH01.2882(3.50429488883088),AH01.3205(1.06612932044705),AH01.3914(1.11385978939437),AH01.4139(2.2164712624849),AH01.4526(-2.6793976646564),AH01.5059(2.34879096500027),AH01.745(5.80647697226917),AH01.802(2.…	AH01.1058(5.46958849238019),AH01.1221(3.56814799844477),AH01.143(2.49798131575703),AH01.1696(5.08630643178588),AH01.1885(2.33526772995402),AH01.232(1.11413226062396),AH01.2502(3.30573840055047),AH01.2882(3.50429488883088),AH01.3205(1.06612932044705),AH01.3914(1.11385978939437),AH01.4139(2.2164712624849),AH01.4526(-2.6793976646564),AH01.5059(2.34879096500027),AH01.745(5.80647697226917),AH01.802(2.…	0.360062893081761
GO:0005198	structural molecule activity	molecular function	241	5672	656	23834	3.6e-14	4.473e-11	AH01.1282(-3.29099791548449),AH01.1823(1.07647596251464),AH01.1831(1.09078798341427),AH01.1890(1.02380777686722),AH01.211(1.50985860315252),AH01.2418(1.16859098377959),AH01.3270(1.2925094392545),AH01.3458(1.26431067795266),AH01.3750(-3.58811717624629),AH01.4078(1.22260847902153),AH01.5259(1.20800205909002),AH01.808(1.0581166391788),AH02.1499(1.88511847602958),AH02.1530(1.129902092259),AH02.3460(2…	AH01.1282(-3.29099791548449),AH01.1823(1.07647596251464),AH01.1831(1.09078798341427),AH01.1890(1.02380777686722),AH01.211(1.50985860315252),AH01.2418(1.16859098377959),AH01.3270(1.2925094392545),AH01.3458(1.26431067795266),AH01.3750(-3.58811717624629),AH01.4078(1.22260847902153),AH01.5259(1.20800205909002),AH01.808(1.0581166391788),AH02.1499(1.88511847602958),AH02.1530(1.129902092259),AH02.3460(2…	0.367378048780488
GO:0015934	large ribosomal subunit	cellular component	111	6459	253	27664	4.0e-13	4.72888888888889e-11	AH01.1823(1.07647596251464),AH01.1831(1.09078798341427),AH01.1890(1.02380777686722),AH01.211(1.50985860315252),AH01.3750(-3.58811717624629),AH01.4078(1.22260847902153),AH01.5259(1.20800205909002),AH02.3958(1.68596839531346),AH02.4178(1.34764110764591),AH03.2526(1.00763383042995),AH03.2603(1.03124604605351),AH03.3946(1.4110183555587),AH03.400(1.13522321515413),AH03.4043(1.07310453832724),AH04.212(…	AH01.1823(1.07647596251464),AH01.1831(1.09078798341427),AH01.1890(1.02380777686722),AH01.211(1.50985860315252),AH01.3750(-3.58811717624629),AH01.4078(1.22260847902153),AH01.5259(1.20800205909002),AH02.3958(1.68596839531346),AH02.4178(1.34764110764591),AH03.2526(1.00763383042995),AH03.2603(1.03124604605351),AH03.3946(1.4110183555587),AH03.400(1.13522321515413),AH03.4043(1.07310453832724),AH04.212(…	0.438735177865613
GO:0006260	DNA replication	biological process	183	6498	465	27652	1.2e-14	5.5605e-11	AH01.1158(1.93506581172166),AH01.2121(1.32966235696864),AH01.2504(1.16632749478146),AH01.2882(3.50429488883088),AH01.3023(3.1581878796537),AH01.4081(4.16782822610605),AH01.4404(2.09349669079127),AH01.4536(4.76477355139153),AH01.4881(3.36928754720926),AH01.5167(2.28385221992013),AH02.1966(3.17052601107227),AH02.2201(-2.31510794195894),AH02.2243(1.46762730184192),AH02.259(2.96392381625274),AH02.277…	AH01.1158(1.93506581172166),AH01.2121(1.32966235696864),AH01.2504(1.16632749478146),AH01.2882(3.50429488883088),AH01.3023(3.1581878796537),AH01.4081(4.16782822610605),AH01.4404(2.09349669079127),AH01.4536(4.76477355139153),AH01.4881(3.36928754720926),AH01.5167(2.28385221992013),AH02.1966(3.17052601107227),AH02.2201(-2.31510794195894),AH02.2243(1.46762730184192),AH02.259(2.96392381625274),AH02.277…	0.393548387096774
GO:0006261	DNA-templated DNA replication	biological process	159	6498	389	27652	1.5e-14	5.5605e-11	AH01.1158(1.93506581172166),AH01.2121(1.32966235696864),AH01.2882(3.50429488883088),AH01.3023(3.1581878796537),AH01.4081(4.16782822610605),AH01.4404(2.09349669079127),AH01.4536(4.76477355139153),AH01.5167(2.28385221992013),AH02.1966(3.17052601107227),AH02.2201(-2.31510794195894),AH02.259(2.96392381625274),AH02.2776(1.81483938661751),AH02.3067(1.82859932471259),AH02.3229(2.98828247284644),AH02.392…	AH01.1158(1.93506581172166),AH01.2121(1.32966235696864),AH01.2882(3.50429488883088),AH01.3023(3.1581878796537),AH01.4081(4.16782822610605),AH01.4404(2.09349669079127),AH01.4536(4.76477355139153),AH01.5167(2.28385221992013),AH02.1966(3.17052601107227),AH02.2201(-2.31510794195894),AH02.259(2.96392381625274),AH02.2776(1.81483938661751),AH02.3067(1.82859932471259),AH02.3229(2.98828247284644),AH02.392…	0.408740359897172
GO:0005856	cytoskeleton	cellular component	304	6459	913	27664	2.4e-12	2.5536e-10	AH01.1058(5.46958849238019),AH01.1221(3.56814799844477),AH01.1282(-3.29099791548449),AH01.143(2.49798131575703),AH01.1696(5.08630643178588),AH01.1885(2.33526772995402),AH01.232(1.11413226062396),AH01.2502(3.30573840055047),AH01.2882(3.50429488883088),AH01.3205(1.06612932044705),AH01.358(1.06004084008295),AH01.3591(2.20324361549727),AH01.3914(1.11385978939437),AH01.4139(2.2164712624849),AH01.4502(…	AH01.1058(5.46958849238019),AH01.1221(3.56814799844477),AH01.1282(-3.29099791548449),AH01.143(2.49798131575703),AH01.1696(5.08630643178588),AH01.1885(2.33526772995402),AH01.232(1.11413226062396),AH01.2502(3.30573840055047),AH01.2882(3.50429488883088),AH01.3205(1.06612932044705),AH01.358(1.06004084008295),AH01.3591(2.20324361549727),AH01.3914(1.11385978939437),AH01.4139(2.2164712624849),AH01.4502(…	0.332968236582694
GO:0005871	kinesin complex	cellular component	83	6459	179	27664	1.1e-11	1.064e-09	AH01.1058(5.46958849238019),AH01.2502(3.30573840055047),AH01.3914(1.11385978939437),AH01.4139(2.2164712624849),AH01.5059(2.34879096500027),AH02.1717(5.21647569680321),AH02.2256(6.92678040580602),AH02.2403(1.50075552308063),AH02.3149(1.09096074960154),AH03.1946(1.4387941659595),AH03.3839(4.39623285645454),AH04.1562(3.19097112322539),AH05.1450(4.19712775513945),AH05.1691(1.38740204534809),AH05.2154…	AH01.1058(5.46958849238019),AH01.2502(3.30573840055047),AH01.3914(1.11385978939437),AH01.4139(2.2164712624849),AH01.5059(2.34879096500027),AH02.1717(5.21647569680321),AH02.2256(6.92678040580602),AH02.2403(1.50075552308063),AH02.3149(1.09096074960154),AH03.1946(1.4387941659595),AH03.3839(4.39623285645454),AH04.1562(3.19097112322539),AH05.1450(4.19712775513945),AH05.1691(1.38740204534809),AH05.2154…	0.463687150837989
GO:0022627	cytosolic small ribosomal subunit	cellular component	74	6459	156	27664	3.7e-11	3.28066666666667e-09	AH01.2418(1.16859098377959),AH01.3270(1.2925094392545),AH01.3458(1.26431067795266),AH01.4577(1.2180976989751),AH02.1530(1.129902092259),AH02.4604(1.81281896567679),AH03.3694(1.7442216248811),AH05.1000(1.264449022637),AH05.1074(1.12350708565897),AH05.1805(1.11249180395399),AH05.3577(1.47489467168258),AH06.1993(1.11840216476135),AH07.1756(1.16503206672701),AH07.3403(1.13714419593634),AH07.926(1.708…	AH01.2418(1.16859098377959),AH01.3270(1.2925094392545),AH01.3458(1.26431067795266),AH01.4577(1.2180976989751),AH02.1530(1.129902092259),AH02.4604(1.81281896567679),AH03.3694(1.7442216248811),AH05.1000(1.264449022637),AH05.1074(1.12350708565897),AH05.1805(1.11249180395399),AH05.3577(1.47489467168258),AH06.1993(1.11840216476135),AH07.1756(1.16503206672701),AH07.3403(1.13714419593634),AH07.926(1.708…	0.474358974358974
GO:0003777	microtubule motor activity	molecular function	83	5672	179	23834	3.0e-11	2.485e-08	AH01.1058(5.46958849238019),AH01.2502(3.30573840055047),AH01.3914(1.11385978939437),AH01.4139(2.2164712624849),AH01.5059(2.34879096500027),AH02.1717(5.21647569680321),AH02.2256(6.92678040580602),AH02.2403(1.50075552308063),AH02.3149(1.09096074960154),AH03.1946(1.4387941659595),AH03.3839(4.39623285645454),AH04.1562(3.19097112322539),AH05.1450(4.19712775513945),AH05.1691(1.38740204534809),AH05.2154…	AH01.1058(5.46958849238019),AH01.2502(3.30573840055047),AH01.3914(1.11385978939437),AH01.4139(2.2164712624849),AH01.5059(2.34879096500027),AH02.1717(5.21647569680321),AH02.2256(6.92678040580602),AH02.2403(1.50075552308063),AH02.3149(1.09096074960154),AH03.1946(1.4387941659595),AH03.3839(4.39623285645454),AH04.1562(3.19097112322539),AH05.1450(4.19712775513945),AH05.1691(1.38740204534809),AH05.2154…	0.463687150837989
GO:0015935	small ribosomal subunit	cellular component	79	6459	183	27664	2.3e-09	1.88246153846154e-07	AH01.2418(1.16859098377959),AH01.3270(1.2925094392545),AH01.3458(1.26431067795266),AH01.4577(1.2180976989751),AH02.1530(1.129902092259),AH02.4604(1.81281896567679),AH03.3694(1.7442216248811),AH05.1000(1.264449022637),AH05.1074(1.12350708565897),AH05.1805(1.11249180395399),AH05.3577(1.47489467168258),AH06.1993(1.11840216476135),AH07.1756(1.16503206672701),AH07.3403(1.13714419593634),AH07.926(1.708…	AH01.2418(1.16859098377959),AH01.3270(1.2925094392545),AH01.3458(1.26431067795266),AH01.4577(1.2180976989751),AH02.1530(1.129902092259),AH02.4604(1.81281896567679),AH03.3694(1.7442216248811),AH05.1000(1.264449022637),AH05.1074(1.12350708565897),AH05.1805(1.11249180395399),AH05.3577(1.47489467168258),AH06.1993(1.11840216476135),AH07.1756(1.16503206672701),AH07.3403(1.13714419593634),AH07.926(1.708…	0.431693989071038
GO:0003774	cytoskeletal motor activity	molecular function	86	5672	195	23834	3.3e-10	2.050125e-07	AH01.1058(5.46958849238019),AH01.2502(3.30573840055047),AH01.3914(1.11385978939437),AH01.4139(2.2164712624849),AH01.5059(2.34879096500027),AH02.1717(5.21647569680321),AH02.2256(6.92678040580602),AH02.2403(1.50075552308063),AH02.3149(1.09096074960154),AH03.1946(1.4387941659595),AH03.3839(4.39623285645454),AH04.1562(3.19097112322539),AH05.1450(4.19712775513945),AH05.1691(1.38740204534809),AH05.2154…	AH01.1058(5.46958849238019),AH01.2502(3.30573840055047),AH01.3914(1.11385978939437),AH01.4139(2.2164712624849),AH01.5059(2.34879096500027),AH02.1717(5.21647569680321),AH02.2256(6.92678040580602),AH02.2403(1.50075552308063),AH02.3149(1.09096074960154),AH03.1946(1.4387941659595),AH03.3839(4.39623285645454),AH04.1562(3.19097112322539),AH05.1450(4.19712775513945),AH05.1691(1.38740204534809),AH05.2154…	0.441025641025641
GO:0042575	DNA polymerase complex	cellular component	27	6459	40	27664	3.7e-09	2.812e-07	AH01.5167(2.28385221992013),AH02.1350(-1.19045047095117),AH02.3229(2.98828247284644),AH02.4004(2.79731078058931),AH03.2631(-1.71891789566546),AH04.553(1.76992178461111),AH05.2810(2.0973054630604),AH05.573(2.86184661914432),AH07.1915(1.80312506729105),AH07.2885(3.73801357019254),BH01.2211(2.138974690409),BH01.5044(3.8361225419136),BH02.4020(3.13221337820871),BH04.593(1.430262538379),BH05.2936(2.47…	AH01.5167(2.28385221992013),AH02.1350(-1.19045047095117),AH02.3229(2.98828247284644),AH02.4004(2.79731078058931),AH03.2631(-1.71891789566546),AH04.553(1.76992178461111),AH05.2810(2.0973054630604),AH05.573(2.86184661914432),AH07.1915(1.80312506729105),AH07.2885(3.73801357019254),BH01.2211(2.138974690409),BH01.5044(3.8361225419136),BH02.4020(3.13221337820871),BH04.593(1.430262538379),BH05.2936(2.47…	0.675
GO:0099081	supramolecular polymer	cellular component	126	6459	339	27664	6.4e-09	4.256e-07	AH01.1282(-3.29099791548449),AH01.143(2.49798131575703),AH01.232(1.11413226062396),AH01.2502(3.30573840055047),AH01.3205(1.06612932044705),AH01.3591(2.20324361549727),AH01.4526(-2.6793976646564),AH01.745(5.80647697226917),AH02.2793(4.64570407069887),AH02.3111(-1.80687693453959),AH02.315(5.78069274232102),AH02.3308(2.80225073557829),AH02.332(2.88638020479007),AH02.79(2.42122658946743),AH03.1431(5.…	AH01.1282(-3.29099791548449),AH01.143(2.49798131575703),AH01.232(1.11413226062396),AH01.2502(3.30573840055047),AH01.3205(1.06612932044705),AH01.3591(2.20324361549727),AH01.4526(-2.6793976646564),AH01.745(5.80647697226917),AH02.2793(4.64570407069887),AH02.3111(-1.80687693453959),AH02.315(5.78069274232102),AH02.3308(2.80225073557829),AH02.332(2.88638020479007),AH02.79(2.42122658946743),AH03.1431(5.…	0.371681415929204
GO:0099512	supramolecular fiber	cellular component	126	6459	339	27664	6.4e-09	4.256e-07	AH01.1282(-3.29099791548449),AH01.143(2.49798131575703),AH01.232(1.11413226062396),AH01.2502(3.30573840055047),AH01.3205(1.06612932044705),AH01.3591(2.20324361549727),AH01.4526(-2.6793976646564),AH01.745(5.80647697226917),AH02.2793(4.64570407069887),AH02.3111(-1.80687693453959),AH02.315(5.78069274232102),AH02.3308(2.80225073557829),AH02.332(2.88638020479007),AH02.79(2.42122658946743),AH03.1431(5.…	AH01.1282(-3.29099791548449),AH01.143(2.49798131575703),AH01.232(1.11413226062396),AH01.2502(3.30573840055047),AH01.3205(1.06612932044705),AH01.3591(2.20324361549727),AH01.4526(-2.6793976646564),AH01.745(5.80647697226917),AH02.2793(4.64570407069887),AH02.3111(-1.80687693453959),AH02.315(5.78069274232102),AH02.3308(2.80225073557829),AH02.332(2.88638020479007),AH02.79(2.42122658946743),AH03.1431(5.…	0.371681415929204
GO:0032993	protein-DNA complex	cellular component	68	6459	153	27664	6.9e-09	4.31858823529412e-07	AH01.2121(1.32966235696864),AH01.3070(1.67747866908855),AH01.4536(4.76477355139153),AH01.5100(4.10343102156845),AH01.5167(2.28385221992013),AH01.782(5.0256661494142),AH02.3791(2.07535662430199),AH02.4004(2.79731078058931),AH03.152(3.25976549743975),AH03.2014(1.50768100002276),AH03.2016(2.51760167983079),AH03.2631(-1.71891789566546),AH04.141(4.19789023872639),AH04.553(1.76992178461111),AH05.1972(4…	AH01.2121(1.32966235696864),AH01.3070(1.67747866908855),AH01.4536(4.76477355139153),AH01.5100(4.10343102156845),AH01.5167(2.28385221992013),AH01.782(5.0256661494142),AH02.3791(2.07535662430199),AH02.4004(2.79731078058931),AH03.152(3.25976549743975),AH03.2014(1.50768100002276),AH03.2016(2.51760167983079),AH03.2631(-1.71891789566546),AH04.141(4.19789023872639),AH04.553(1.76992178461111),AH05.1972(4…	0.444444444444444
GO:0005874	microtubule	cellular component	104	6459	267	27664	7.8e-09	4.61066666666667e-07	AH01.143(2.49798131575703),AH01.232(1.11413226062396),AH01.2502(3.30573840055047),AH01.3205(1.06612932044705),AH01.4526(-2.6793976646564),AH01.745(5.80647697226917),AH02.2793(4.64570407069887),AH02.315(5.78069274232102),AH02.3308(2.80225073557829),AH02.332(2.88638020479007),AH02.79(2.42122658946743),AH03.1431(5.97471454420301),AH03.1946(1.4387941659595),AH03.2108(1.63547849727926),AH03.3103(5.913…	AH01.143(2.49798131575703),AH01.232(1.11413226062396),AH01.2502(3.30573840055047),AH01.3205(1.06612932044705),AH01.4526(-2.6793976646564),AH01.745(5.80647697226917),AH02.2793(4.64570407069887),AH02.315(5.78069274232102),AH02.3308(2.80225073557829),AH02.332(2.88638020479007),AH02.79(2.42122658946743),AH03.1431(5.97471454420301),AH03.1946(1.4387941659595),AH03.2108(1.63547849727926),AH03.3103(5.913…	0.389513108614232
GO:0099513	polymeric cytoskeletal fiber	cellular component	114	6459	303	27664	1.5e-08	8.4e-07	AH01.143(2.49798131575703),AH01.232(1.11413226062396),AH01.2502(3.30573840055047),AH01.3205(1.06612932044705),AH01.3591(2.20324361549727),AH01.4526(-2.6793976646564),AH01.745(5.80647697226917),AH02.2793(4.64570407069887),AH02.3111(-1.80687693453959),AH02.315(5.78069274232102),AH02.3308(2.80225073557829),AH02.332(2.88638020479007),AH02.79(2.42122658946743),AH03.1431(5.97471454420301),AH03.1946(1.4…	AH01.143(2.49798131575703),AH01.232(1.11413226062396),AH01.2502(3.30573840055047),AH01.3205(1.06612932044705),AH01.3591(2.20324361549727),AH01.4526(-2.6793976646564),AH01.745(5.80647697226917),AH02.2793(4.64570407069887),AH02.3111(-1.80687693453959),AH02.315(5.78069274232102),AH02.3308(2.80225073557829),AH02.332(2.88638020479007),AH02.79(2.42122658946743),AH03.1431(5.97471454420301),AH03.1946(1.4…	0.376237623762376
GO:0031429	box H/ACA snoRNP complex	cellular component	14	6459	15	27664	1.7e-08	8.61333333333333e-07	AH02.976(1.85873665009186),AH03.3828(1.67895841937729),AH04.1738(1.42556368606715),AH06.1144(1.80963146708149),AH07.3321(1.32344954911635),BH02.1149(1.65378569937194),BH03.4111(2.2420028836697),BH04.1730(1.50229048230052),BH06.1178(1.2140805373869),BH07.3140(1.01345218564918),CH02.1262(2.91627053140642),CH03.4389(5.38991510243451),CH04.1976(2.47990658703835),CH07.3206(5.73152748455833)	AH02.976(1.85873665009186),AH03.3828(1.67895841937729),AH04.1738(1.42556368606715),AH06.1144(1.80963146708149),AH07.3321(1.32344954911635),BH02.1149(1.65378569937194),BH03.4111(2.2420028836697),BH04.1730(1.50229048230052),BH06.1178(1.2140805373869),BH07.3140(1.01345218564918),CH02.1262(2.91627053140642),CH03.4389(5.38991510243451),CH04.1976(2.47990658703835),CH07.3206(5.73152748455833)	0.933333333333333
GO:0072588	box H/ACA RNP complex	cellular component	14	6459	15	27664	1.7e-08	8.61333333333333e-07	AH02.976(1.85873665009186),AH03.3828(1.67895841937729),AH04.1738(1.42556368606715),AH06.1144(1.80963146708149),AH07.3321(1.32344954911635),BH02.1149(1.65378569937194),BH03.4111(2.2420028836697),BH04.1730(1.50229048230052),BH06.1178(1.2140805373869),BH07.3140(1.01345218564918),CH02.1262(2.91627053140642),CH03.4389(5.38991510243451),CH04.1976(2.47990658703835),CH07.3206(5.73152748455833)	AH02.976(1.85873665009186),AH03.3828(1.67895841937729),AH04.1738(1.42556368606715),AH06.1144(1.80963146708149),AH07.3321(1.32344954911635),BH02.1149(1.65378569937194),BH03.4111(2.2420028836697),BH04.1730(1.50229048230052),BH06.1178(1.2140805373869),BH07.3140(1.01345218564918),CH02.1262(2.91627053140642),CH03.4389(5.38991510243451),CH04.1976(2.47990658703835),CH07.3206(5.73152748455833)	0.933333333333333
GO:0000786	nucleosome	cellular component	29	6459	47	27664	2.2e-08	1.064e-06	AH01.3070(1.67747866908855),AH01.5100(4.10343102156845),AH01.782(5.0256661494142),AH02.3791(2.07535662430199),AH03.152(3.25976549743975),AH03.2014(1.50768100002276),AH03.2016(2.51760167983079),AH05.1972(4.11918960180619),AH07.3025(5.21814409622846),AH09.2066(4.50273777116397),AH09.2067(4.89237043054698),BH01.3417(1.69420643792402),BH01.5111(6.23471535171855),BH01.5234(4.88104630958927),BH02.3805(…	AH01.3070(1.67747866908855),AH01.5100(4.10343102156845),AH01.782(5.0256661494142),AH02.3791(2.07535662430199),AH03.152(3.25976549743975),AH03.2014(1.50768100002276),AH03.2016(2.51760167983079),AH05.1972(4.11918960180619),AH07.3025(5.21814409622846),AH09.2066(4.50273777116397),AH09.2067(4.89237043054698),BH01.3417(1.69420643792402),BH01.5111(6.23471535171855),BH01.5234(4.88104630958927),BH02.3805(…	0.617021276595745
GO:0005694	chromosome	cellular component	346	6459	1143	27664	2.4e-08	1.11026086956522e-06	AH01.1077(7.4322687999316),AH01.2031(6.30205005907724),AH01.2081(1.41867631404572),AH01.2121(1.32966235696864),AH01.2866(5.66122051031131),AH01.3023(3.1581878796537),AH01.3070(1.67747866908855),AH01.3205(1.06612932044705),AH01.3663(1.69746210053973),AH01.4026(1.33922458981113),AH01.4044(3.5065167690159),AH01.4145(4.82151060201326),AH01.4536(4.76477355139153),AH01.4894(3.79330458022694),AH01.5100(…	AH01.1077(7.4322687999316),AH01.2031(6.30205005907724),AH01.2081(1.41867631404572),AH01.2121(1.32966235696864),AH01.2866(5.66122051031131),AH01.3023(3.1581878796537),AH01.3070(1.67747866908855),AH01.3205(1.06612932044705),AH01.3663(1.69746210053973),AH01.4026(1.33922458981113),AH01.4044(3.5065167690159),AH01.4145(4.82151060201326),AH01.4536(4.76477355139153),AH01.4894(3.79330458022694),AH01.5100(…	0.302712160979878
GO:0007018	microtubule-based movement	biological process	94	6498	226	27652	1.1e-09	2.71846666666667e-06	AH01.1058(5.46958849238019),AH01.2502(3.30573840055047),AH01.3914(1.11385978939437),AH01.4139(2.2164712624849),AH01.4701(1.88504213718776),AH01.5059(2.34879096500027),AH02.1717(5.21647569680321),AH02.2256(6.92678040580602),AH02.2403(1.50075552308063),AH02.3149(1.09096074960154),AH03.1946(1.4387941659595),AH03.3839(4.39623285645454),AH04.1562(3.19097112322539),AH05.1450(4.19712775513945),AH05.1691…	AH01.1058(5.46958849238019),AH01.2502(3.30573840055047),AH01.3914(1.11385978939437),AH01.4139(2.2164712624849),AH01.4701(1.88504213718776),AH01.5059(2.34879096500027),AH02.1717(5.21647569680321),AH02.2256(6.92678040580602),AH02.2403(1.50075552308063),AH02.3149(1.09096074960154),AH03.1946(1.4387941659595),AH03.3839(4.39623285645454),AH04.1562(3.19097112322539),AH05.1450(4.19712775513945),AH05.1691…	0.415929203539823
GO:0050896	response to stimulus	biological process	3151	6498	12520	27652	1.5e-09	2.78025e-06	AH01.10(1.24600628288619),AH01.1013(-1.20263381256233),AH01.1033(5.08414443252136),AH01.1077(7.4322687999316),AH01.1162(-1.3773687012048),AH01.1166(6.84487994382328),AH01.1192(-1.35827575681914),AH01.12(-2.57814530062998),AH01.1215(1.27471251577754),AH01.1225(-1.10318216685844),AH01.1226(-1.48531604624738),AH01.1237(5.26606993672798),AH01.1285(-1.20530694198771),AH01.132(-1.29035408894983),AH01.1…
9605833471),BH02.4059(1.39747504760299),BH02.4069(1.07596678135186),BH02.4094(-1.34577418551589),BH02.4108(2.05821763814684),BH02.411(4.31774092199196),BH02.4144(1.05451683543737),BH02.4166(1.92471372528671),BH02.4168(-2.74131915832353),BH02.4172(-1.73938728743491),BH02.4208(1.01058655007302),BH02.424(-1.79115706217666),BH02.435(2.74465109103028),BH02.4356(-1.63405399118998),BH02.4429(-1.00592728…
.3183(1.86501780756085),CH03.3197(4.95472901918556),CH03.3210(1.04736747035729),CH03.3216(4.22934852948729),CH03.3224(6.40630008285124),CH03.3293(3.18575651339139),CH03.3294(2.53166511006908),CH03.3332(6.70430749531985),CH03.3448(3.41794454570012),CH03.3481(5.83081304872922),CH03.3489(3.56449194171619),CH03.3535(2.23232322604489),CH03.3548(3.45417195509803),CH03.3550(3.945001200528),CH03.3568(6.0…	AH01.10(1.24600628288619),AH01.1013(-1.20263381256233),AH01.1033(5.08414443252136),AH01.1077(7.4322687999316),AH01.1162(-1.3773687012048),AH01.1166(6.84487994382328),AH01.1192(-1.35827575681914),AH01.12(-2.57814530062998),AH01.1215(1.27471251577754),AH01.1225(-1.10318216685844),AH01.1226(-1.48531604624738),AH01.1237(5.26606993672798),AH01.1285(-1.20530694198771),AH01.132(-1.29035408894983),AH01.1…
9605833471),BH02.4059(1.39747504760299),BH02.4069(1.07596678135186),BH02.4094(-1.34577418551589),BH02.4108(2.05821763814684),BH02.411(4.31774092199196),BH02.4144(1.05451683543737),BH02.4166(1.92471372528671),BH02.4168(-2.74131915832353),BH02.4172(-1.73938728743491),BH02.4208(1.01058655007302),BH02.424(-1.79115706217666),BH02.435(2.74465109103028),BH02.4356(-1.63405399118998),BH02.4429(-1.00592728…
.3183(1.86501780756085),CH03.3197(4.95472901918556),CH03.3210(1.04736747035729),CH03.3216(4.22934852948729),CH03.3224(6.40630008285124),CH03.3293(3.18575651339139),CH03.3294(2.53166511006908),CH03.3332(6.70430749531985),CH03.3448(3.41794454570012),CH03.3481(5.83081304872922),CH03.3489(3.56449194171619),CH03.3535(2.23232322604489),CH03.3548(3.45417195509803),CH03.3550(3.945001200528),CH03.3568(6.0…	0.25167731629393
GO:0005618	cell wall	cellular component	437	6459	1502	27664	7.2e-08	3.192e-06	AH01.1524(3.10042468066228),AH01.1531(1.23707170532638),AH01.1696(5.08630643178588),AH01.2092(-1.99181673361843),AH01.211(1.50985860315252),AH01.2318(1.97395004729898),AH01.2418(1.16859098377959),AH01.2540(1.36752841669717),AH01.262(-1.92633300034839),AH01.2686(-1.48928682961583),AH01.3009(-1.09813109218824),AH01.3055(-5.45484973066763),AH01.3107(1.52482669438255),AH01.3179(-2.14280112091451),AH0…	AH01.1524(3.10042468066228),AH01.1531(1.23707170532638),AH01.1696(5.08630643178588),AH01.2092(-1.99181673361843),AH01.211(1.50985860315252),AH01.2318(1.97395004729898),AH01.2418(1.16859098377959),AH01.2540(1.36752841669717),AH01.262(-1.92633300034839),AH01.2686(-1.48928682961583),AH01.3009(-1.09813109218824),AH01.3055(-5.45484973066763),AH01.3107(1.52482669438255),AH01.3179(-2.14280112091451),AH0…	0.290945406125166
GO:0030312	external encapsulating structure	cellular component	439	6459	1512	27664	8.8e-08	3.74528e-06	AH01.1524(3.10042468066228),AH01.1531(1.23707170532638),AH01.1696(5.08630643178588),AH01.2092(-1.99181673361843),AH01.211(1.50985860315252),AH01.2318(1.97395004729898),AH01.2418(1.16859098377959),AH01.2540(1.36752841669717),AH01.262(-1.92633300034839),AH01.2686(-1.48928682961583),AH01.3009(-1.09813109218824),AH01.3055(-5.45484973066763),AH01.3107(1.52482669438255),AH01.3179(-2.14280112091451),AH0…	AH01.1524(3.10042468066228),AH01.1531(1.23707170532638),AH01.1696(5.08630643178588),AH01.2092(-1.99181673361843),AH01.211(1.50985860315252),AH01.2318(1.97395004729898),AH01.2418(1.16859098377959),AH01.2540(1.36752841669717),AH01.262(-1.92633300034839),AH01.2686(-1.48928682961583),AH01.3009(-1.09813109218824),AH01.3055(-5.45484973066763),AH01.3107(1.52482669438255),AH01.3179(-2.14280112091451),AH0…	0.290343915343915
GO:0009536	plastid	cellular component	1274	6459	4858	27664	1.3e-07	5.32e-06	AH01.1162(-1.3773687012048),AH01.1271(2.69271140485332),AH01.132(-1.29035408894983),AH01.1424(1.19868806477618),AH01.1675(1.08885452443794),AH01.19(1.02552049379902),AH01.1910(-2.95482391707163),AH01.1940(1.36324710846476),AH01.1999(-1.30499362360207),AH01.2048(-2.84251392896056),AH01.2082(-1.01480172839843),AH01.211(1.50985860315252),AH01.218(3.2750636113461),AH01.2237(-1.26435018542308),AH01.22…
2574120703295),CH08.63(2.15812669223946),CH08.664(2.55904794373381),CH08.665(4.57642025745298),CH08.668(5.4078106135889),CH08.784(4.3859825297911),CH08.790(5.91157869910722),CH08.905(1.76780775398083),CH08.941(1.80014059857432),CH09.1060(4.49031098496394),CH09.1150(3.5572180746964),CH09.1254(4.87964377899125),CH09.1277(7.70610826256368),CH09.1304(2.1695901439891),CH09.1333(-1.04142114996104),CH09…	AH01.1162(-1.3773687012048),AH01.1271(2.69271140485332),AH01.132(-1.29035408894983),AH01.1424(1.19868806477618),AH01.1675(1.08885452443794),AH01.19(1.02552049379902),AH01.1910(-2.95482391707163),AH01.1940(1.36324710846476),AH01.1999(-1.30499362360207),AH01.2048(-2.84251392896056),AH01.2082(-1.01480172839843),AH01.211(1.50985860315252),AH01.218(3.2750636113461),AH01.2237(-1.26435018542308),AH01.22…
2574120703295),CH08.63(2.15812669223946),CH08.664(2.55904794373381),CH08.665(4.57642025745298),CH08.668(5.4078106135889),CH08.784(4.3859825297911),CH08.790(5.91157869910722),CH08.905(1.76780775398083),CH08.941(1.80014059857432),CH09.1060(4.49031098496394),CH09.1150(3.5572180746964),CH09.1254(4.87964377899125),CH09.1277(7.70610826256368),CH09.1304(2.1695901439891),CH09.1333(-1.04142114996104),CH09…	0.262247838616715
GO:0007135	meiosis II	biological process	30	6498	47	27652	4.5e-09	5.5605e-06	AH01.2031(6.30205005907724),AH01.4081(4.16782822610605),AH02.71(3.79770211415007),AH03.3114(3.47258549050739),AH03.579(1.20558054546752),AH05.3438(5.34896872024118),AH07.2412(5.40411968846531),AH07.2414(5.46225030325201),AH07.683(5.4470076321193),BH01.2184(5.20289071838904),BH02.60(5.3106631924458),BH03.3296(5.05101889173022),BH03.692(2.95755631458837),BH04.766(4.58229332671403),BH05.3424(6.83573…	AH01.2031(6.30205005907724),AH01.4081(4.16782822610605),AH02.71(3.79770211415007),AH03.3114(3.47258549050739),AH03.579(1.20558054546752),AH05.3438(5.34896872024118),AH07.2412(5.40411968846531),AH07.2414(5.46225030325201),AH07.683(5.4470076321193),BH01.2184(5.20289071838904),BH02.60(5.3106631924458),BH03.3296(5.05101889173022),BH03.692(2.95755631458837),BH04.766(4.58229332671403),BH05.3424(6.83573…	0.638297872340426
GO:0061983	meiosis II cell cycle process	biological process	30	6498	47	27652	4.5e-09	5.5605e-06	AH01.2031(6.30205005907724),AH01.4081(4.16782822610605),AH02.71(3.79770211415007),AH03.3114(3.47258549050739),AH03.579(1.20558054546752),AH05.3438(5.34896872024118),AH07.2412(5.40411968846531),AH07.2414(5.46225030325201),AH07.683(5.4470076321193),BH01.2184(5.20289071838904),BH02.60(5.3106631924458),BH03.3296(5.05101889173022),BH03.692(2.95755631458837),BH04.766(4.58229332671403),BH05.3424(6.83573…	AH01.2031(6.30205005907724),AH01.4081(4.16782822610605),AH02.71(3.79770211415007),AH03.3114(3.47258549050739),AH03.579(1.20558054546752),AH05.3438(5.34896872024118),AH07.2412(5.40411968846531),AH07.2414(5.46225030325201),AH07.683(5.4470076321193),BH01.2184(5.20289071838904),BH02.60(5.3106631924458),BH03.3296(5.05101889173022),BH03.692(2.95755631458837),BH04.766(4.58229332671403),BH05.3424(6.83573…	0.638297872340426
GO:0009507	chloroplast	cellular component	1224	6459	4661	27664	1.9e-07	7.48740740740741e-06	AH01.1162(-1.3773687012048),AH01.1271(2.69271140485332),AH01.132(-1.29035408894983),AH01.1424(1.19868806477618),AH01.1675(1.08885452443794),AH01.19(1.02552049379902),AH01.1910(-2.95482391707163),AH01.1940(1.36324710846476),AH01.1999(-1.30499362360207),AH01.2048(-2.84251392896056),AH01.2082(-1.01480172839843),AH01.211(1.50985860315252),AH01.218(3.2750636113461),AH01.2237(-1.26435018542308),AH01.22…
3124(2.30484741175153),CH09.3143(4.52990616104225),CH09.3145(6.09248005848203),CH09.3146(5.12035821169042),CH09.3168(5.94493297096677),CH09.3171(3.26907652537034),CH09.3177(2.62808034161507),CH09.3186(4.79678973703025),CH09.3288(6.55892084578151),CH09.3294(2.2414979129386),CH09.3334(3.98188071394986),CH09.339(5.73530939117589),CH09.445(1.2532032556476),CH09.721(2.42367193319066),CH09.775(-2.24038…	AH01.1162(-1.3773687012048),AH01.1271(2.69271140485332),AH01.132(-1.29035408894983),AH01.1424(1.19868806477618),AH01.1675(1.08885452443794),AH01.19(1.02552049379902),AH01.1910(-2.95482391707163),AH01.1940(1.36324710846476),AH01.1999(-1.30499362360207),AH01.2048(-2.84251392896056),AH01.2082(-1.01480172839843),AH01.211(1.50985860315252),AH01.218(3.2750636113461),AH01.2237(-1.26435018542308),AH01.22…
3124(2.30484741175153),CH09.3143(4.52990616104225),CH09.3145(6.09248005848203),CH09.3146(5.12035821169042),CH09.3168(5.94493297096677),CH09.3171(3.26907652537034),CH09.3177(2.62808034161507),CH09.3186(4.79678973703025),CH09.3288(6.55892084578151),CH09.3294(2.2414979129386),CH09.3334(3.98188071394986),CH09.339(5.73530939117589),CH09.445(1.2532032556476),CH09.721(2.42367193319066),CH09.775(-2.24038…	0.262604591289423
GO:0071944	cell periphery	cellular component	1754	6459	6850	27664	2.3e-07	8.74e-06	AH01.10(1.24600628288619),AH01.1028(-1.61403343858197),AH01.1192(-1.35827575681914),AH01.1221(3.56814799844477),AH01.1225(-1.10318216685844),AH01.1226(-1.48531604624738),AH01.1282(-3.29099791548449),AH01.1312(4.20773928997969),AH01.132(-1.29035408894983),AH01.1341(-1.05502364171534),AH01.1374(2.16095234567518),AH01.1408(1.29706359857694),AH01.141(-1.72685690114543),AH01.1461(1.47316695378698),AH0…
943826688971),CH01.557(2.45217898250818),CH01.5585(-5.79144506865566),CH01.560(2.40030174966229),CH01.5624(2.18815753243126),CH01.588(3.15409466971666),CH01.604(1.34741263558092),CH01.649(2.26862793640682),CH01.69(1.9427225782458),CH01.695(1.31538638346448),CH01.946(5.64114766077875),CH01.993(1.25542276231314),CH02.1009(2.97158210124673),CH02.1040(3.82546247932643),CH02.1079(6.82995038672083),CH0…	AH01.10(1.24600628288619),AH01.1028(-1.61403343858197),AH01.1192(-1.35827575681914),AH01.1221(3.56814799844477),AH01.1225(-1.10318216685844),AH01.1226(-1.48531604624738),AH01.1282(-3.29099791548449),AH01.1312(4.20773928997969),AH01.132(-1.29035408894983),AH01.1341(-1.05502364171534),AH01.1374(2.16095234567518),AH01.1408(1.29706359857694),AH01.141(-1.72685690114543),AH01.1461(1.47316695378698),AH0…
943826688971),CH01.557(2.45217898250818),CH01.5585(-5.79144506865566),CH01.560(2.40030174966229),CH01.5624(2.18815753243126),CH01.588(3.15409466971666),CH01.604(1.34741263558092),CH01.649(2.26862793640682),CH01.69(1.9427225782458),CH01.695(1.31538638346448),CH01.946(5.64114766077875),CH01.993(1.25542276231314),CH02.1009(2.97158210124673),CH02.1040(3.82546247932643),CH02.1079(6.82995038672083),CH0…	0.256058394160584
GO:0005657	replication fork	cellular component	56	6459	130	27664	5.0e-07	1.83448275862069e-05	AH01.4536(4.76477355139153),AH01.5167(2.28385221992013),AH02.3067(1.82859932471259),AH02.4004(2.79731078058931),AH02.4015(-1.41932997980521),AH03.2631(-1.71891789566546),AH03.3601(1.04055927487224),AH03.4079(2.08361710497661),AH04.141(4.19789023872639),AH04.553(1.76992178461111),AH04.908(-3.29557123163741),AH05.1645(2.77020013764601),AH05.230(1.95677566294599),AH05.2810(2.0973054630604),AH05.573(…	AH01.4536(4.76477355139153),AH01.5167(2.28385221992013),AH02.3067(1.82859932471259),AH02.4004(2.79731078058931),AH02.4015(-1.41932997980521),AH03.2631(-1.71891789566546),AH03.3601(1.04055927487224),AH03.4079(2.08361710497661),AH04.141(4.19789023872639),AH04.553(1.76992178461111),AH04.908(-3.29557123163741),AH05.1645(2.77020013764601),AH05.230(1.95677566294599),AH05.2810(2.0973054630604),AH05.573(…	0.430769230769231
GO:0000278	mitotic cell cycle	biological process	277	6498	881	27652	2.7e-08	2.85968571428571e-05	AH01.10(1.24600628288619),AH01.1058(5.46958849238019),AH01.2502(3.30573840055047),AH01.2882(3.50429488883088),AH01.3023(3.1581878796537),AH01.3205(1.06612932044705),AH01.3663(1.69746210053973),AH01.4081(4.16782822610605),AH01.4472(1.81860727817965),AH01.4536(4.76477355139153),AH01.4549(2.04215207052796),AH01.4881(3.36928754720926),AH01.745(5.80647697226917),AH02.1499(1.88511847602958),AH02.1717(5…	AH01.10(1.24600628288619),AH01.1058(5.46958849238019),AH01.2502(3.30573840055047),AH01.2882(3.50429488883088),AH01.3023(3.1581878796537),AH01.3205(1.06612932044705),AH01.3663(1.69746210053973),AH01.4081(4.16782822610605),AH01.4472(1.81860727817965),AH01.4536(4.76477355139153),AH01.4549(2.04215207052796),AH01.4881(3.36928754720926),AH01.745(5.80647697226917),AH02.1499(1.88511847602958),AH02.1717(5…	0.314415437003405
GO:0009534	chloroplast thylakoid	cellular component	250	6459	822	27664	1.4e-06	4.96533333333333e-05	AH01.3102(1.63470080090776),AH01.4000(1.05024441869134),AH01.4461(1.37754006475955),AH01.4462(1.40120382408762),AH01.4791(2.30897874516731),AH01.557(2.74351533824929),AH01.875(1.31764664739734),AH02.3176(-1.12249082824341),AH02.3415(1.22079420108746),AH02.4095(1.03846395118279),AH03.201(1.49100075291649),AH03.2145(-1.13977666936872),AH03.2494(-1.20023373073414),AH03.256(-1.16092022325515),AH03.29…	AH01.3102(1.63470080090776),AH01.4000(1.05024441869134),AH01.4461(1.37754006475955),AH01.4462(1.40120382408762),AH01.4791(2.30897874516731),AH01.557(2.74351533824929),AH01.875(1.31764664739734),AH02.3176(-1.12249082824341),AH02.3415(1.22079420108746),AH02.4095(1.03846395118279),AH03.201(1.49100075291649),AH03.2145(-1.13977666936872),AH03.2494(-1.20023373073414),AH03.256(-1.16092022325515),AH03.29…	0.304136253041363
GO:0005658	alpha DNA polymerase:primase complex	cellular component	12	6459	14	27664	1.5e-06	5.14838709677419e-05	AH02.4004(2.79731078058931),AH05.2810(2.0973054630604),AH05.573(2.86184661914432),AH07.2885(3.73801357019254),BH01.2211(2.138974690409),BH02.4020(3.13221337820871),BH05.2936(2.4758095123222),BH05.615(3.02912705952004),BH07.2702(3.194948428116),CH02.4051(3.59230459251072),CH05.2909(3.30132878742892),CH07.2773(2.5536939302058)	AH02.4004(2.79731078058931),AH05.2810(2.0973054630604),AH05.573(2.86184661914432),AH07.2885(3.73801357019254),BH01.2211(2.138974690409),BH02.4020(3.13221337820871),BH05.2936(2.4758095123222),BH05.615(3.02912705952004),BH07.2702(3.194948428116),CH02.4051(3.59230459251072),CH05.2909(3.30132878742892),CH07.2773(2.5536939302058)	0.857142857142857
GO:1903047	mitotic cell cycle process	biological process	229	6498	713	27652	6.7e-08	6.209225e-05	AH01.2502(3.30573840055047),AH01.2882(3.50429488883088),AH01.3023(3.1581878796537),AH01.3205(1.06612932044705),AH01.3663(1.69746210053973),AH01.4081(4.16782822610605),AH01.4536(4.76477355139153),AH01.4549(2.04215207052796),AH01.745(5.80647697226917),AH02.1499(1.88511847602958),AH02.1717(5.21647569680321),AH02.1929(5.75758644891689),AH02.218(2.94298974142928),AH02.2343(2.70394960268216),AH02.2403(…	AH01.2502(3.30573840055047),AH01.2882(3.50429488883088),AH01.3023(3.1581878796537),AH01.3205(1.06612932044705),AH01.3663(1.69746210053973),AH01.4081(4.16782822610605),AH01.4536(4.76477355139153),AH01.4549(2.04215207052796),AH01.745(5.80647697226917),AH02.1499(1.88511847602958),AH02.1717(5.21647569680321),AH02.1929(5.75758644891689),AH02.218(2.94298974142928),AH02.2343(2.70394960268216),AH02.2403(…	0.321178120617111
GO:0043596	nuclear replication fork	cellular component	38	6459	80	27664	1.9e-06	6.3175e-05	AH01.4536(4.76477355139153),AH01.5167(2.28385221992013),AH02.4004(2.79731078058931),AH03.2631(-1.71891789566546),AH03.3601(1.04055927487224),AH04.141(4.19789023872639),AH04.553(1.76992178461111),AH04.908(-3.29557123163741),AH05.230(1.95677566294599),AH05.2810(2.0973054630604),AH05.573(2.86184661914432),AH06.2810(1.79380375933378),AH06.3057(3.13954995898225),AH07.2885(3.73801357019254),AH07.4029(4…	AH01.4536(4.76477355139153),AH01.5167(2.28385221992013),AH02.4004(2.79731078058931),AH03.2631(-1.71891789566546),AH03.3601(1.04055927487224),AH04.141(4.19789023872639),AH04.553(1.76992178461111),AH04.908(-3.29557123163741),AH05.230(1.95677566294599),AH05.2810(2.0973054630604),AH05.573(2.86184661914432),AH06.2810(1.79380375933378),AH06.3057(3.13954995898225),AH07.2885(3.73801357019254),AH07.4029(4…	0.475
GO:0000775	chromosome, centromeric region	cellular component	61	6459	151	27664	2.2e-06	7.09333333333333e-05	AH01.2031(6.30205005907724),AH01.3205(1.06612932044705),AH01.745(5.80647697226917),AH01.904(3.04954746046926),AH02.1499(1.88511847602958),AH02.1717(5.21647569680321),AH02.2343(2.70394960268216),AH02.332(2.88638020479007),AH02.3460(2.30835131238375),AH02.79(2.42122658946743),AH03.1839(-1.02965166601781),AH03.1946(1.4387941659595),AH03.3114(3.47258549050739),AH03.579(1.20558054546752),AH04.1562(3.1…	AH01.2031(6.30205005907724),AH01.3205(1.06612932044705),AH01.745(5.80647697226917),AH01.904(3.04954746046926),AH02.1499(1.88511847602958),AH02.1717(5.21647569680321),AH02.2343(2.70394960268216),AH02.332(2.88638020479007),AH02.3460(2.30835131238375),AH02.79(2.42122658946743),AH03.1839(-1.02965166601781),AH03.1946(1.4387941659595),AH03.3114(3.47258549050739),AH03.579(1.20558054546752),AH04.1562(3.1…	0.403973509933775
GO:0031976	plastid thylakoid	cellular component	251	6459	831	27664	2.4e-06	7.51058823529412e-05	AH01.3102(1.63470080090776),AH01.4000(1.05024441869134),AH01.4461(1.37754006475955),AH01.4462(1.40120382408762),AH01.4791(2.30897874516731),AH01.557(2.74351533824929),AH01.875(1.31764664739734),AH02.3176(-1.12249082824341),AH02.3415(1.22079420108746),AH02.4095(1.03846395118279),AH03.201(1.49100075291649),AH03.2145(-1.13977666936872),AH03.2494(-1.20023373073414),AH03.256(-1.16092022325515),AH03.29…	AH01.3102(1.63470080090776),AH01.4000(1.05024441869134),AH01.4461(1.37754006475955),AH01.4462(1.40120382408762),AH01.4791(2.30897874516731),AH01.557(2.74351533824929),AH01.875(1.31764664739734),AH02.3176(-1.12249082824341),AH02.3415(1.22079420108746),AH02.4095(1.03846395118279),AH03.201(1.49100075291649),AH03.2145(-1.13977666936872),AH03.2494(-1.20023373073414),AH03.256(-1.16092022325515),AH03.29…	0.302045728038508
GO:0030894	replisome	cellular component	27	6459	50	27664	2.7e-06	7.98e-05	AH01.4536(4.76477355139153),AH01.5167(2.28385221992013),AH02.4004(2.79731078058931),AH03.2631(-1.71891789566546),AH04.553(1.76992178461111),AH05.230(1.95677566294599),AH05.2810(2.0973054630604),AH05.573(2.86184661914432),AH06.2810(1.79380375933378),AH07.2885(3.73801357019254),AH07.4029(4.17308329063351),BH01.2211(2.138974690409),BH01.5044(3.8361225419136),BH01.5162(3.3548832037564),BH02.4020(3.13…	AH01.4536(4.76477355139153),AH01.5167(2.28385221992013),AH02.4004(2.79731078058931),AH03.2631(-1.71891789566546),AH04.553(1.76992178461111),AH05.230(1.95677566294599),AH05.2810(2.0973054630604),AH05.573(2.86184661914432),AH06.2810(1.79380375933378),AH07.2885(3.73801357019254),AH07.4029(4.17308329063351),BH01.2211(2.138974690409),BH01.5044(3.8361225419136),BH01.5162(3.3548832037564),BH02.4020(3.13…	0.54
GO:0043601	nuclear replisome	cellular component	27	6459	50	27664	2.7e-06	7.98e-05	AH01.4536(4.76477355139153),AH01.5167(2.28385221992013),AH02.4004(2.79731078058931),AH03.2631(-1.71891789566546),AH04.553(1.76992178461111),AH05.230(1.95677566294599),AH05.2810(2.0973054630604),AH05.573(2.86184661914432),AH06.2810(1.79380375933378),AH07.2885(3.73801357019254),AH07.4029(4.17308329063351),BH01.2211(2.138974690409),BH01.5044(3.8361225419136),BH01.5162(3.3548832037564),BH02.4020(3.13…	AH01.4536(4.76477355139153),AH01.5167(2.28385221992013),AH02.4004(2.79731078058931),AH03.2631(-1.71891789566546),AH04.553(1.76992178461111),AH05.230(1.95677566294599),AH05.2810(2.0973054630604),AH05.573(2.86184661914432),AH06.2810(1.79380375933378),AH07.2885(3.73801357019254),AH07.4029(4.17308329063351),BH01.2211(2.138974690409),BH01.5044(3.8361225419136),BH01.5162(3.3548832037564),BH02.4020(3.13…	0.54
GO:0006270	DNA replication initiation	biological process	35	6498	65	27652	1.2e-07	9.88533333333333e-05	AH01.2121(1.32966235696864),AH01.2882(3.50429488883088),AH02.1966(3.17052601107227),AH02.2776(1.81483938661751),AH02.4004(2.79731078058931),AH03.3789(3.09300647346096),AH04.141(4.19789023872639),AH04.806(2.74144382264367),AH04.908(-3.29557123163741),AH05.573(2.86184661914432),AH06.585(3.20738395545931),AH07.3794(3.51607588668659),BH01.2485(1.3287481804711),BH01.3224(2.82950509023246),BH01.657(3.1…	AH01.2121(1.32966235696864),AH01.2882(3.50429488883088),AH02.1966(3.17052601107227),AH02.2776(1.81483938661751),AH02.4004(2.79731078058931),AH03.3789(3.09300647346096),AH04.141(4.19789023872639),AH04.806(2.74144382264367),AH04.908(-3.29557123163741),AH05.573(2.86184661914432),AH06.585(3.20738395545931),AH07.3794(3.51607588668659),BH01.2485(1.3287481804711),BH01.3224(2.82950509023246),BH01.657(3.1…	0.538461538461538
GO:0009579	thylakoid	cellular component	301	6459	1026	27664	3.8e-06	0.000109275675675676	AH01.3102(1.63470080090776),AH01.4000(1.05024441869134),AH01.4461(1.37754006475955),AH01.4462(1.40120382408762),AH01.4791(2.30897874516731),AH01.557(2.74351533824929),AH01.875(1.31764664739734),AH02.3111(-1.80687693453959),AH02.3176(-1.12249082824341),AH02.3415(1.22079420108746),AH02.3653(1.44968276605112),AH02.4095(1.03846395118279),AH03.201(1.49100075291649),AH03.2145(-1.13977666936872),AH03.24…	AH01.3102(1.63470080090776),AH01.4000(1.05024441869134),AH01.4461(1.37754006475955),AH01.4462(1.40120382408762),AH01.4791(2.30897874516731),AH01.557(2.74351533824929),AH01.875(1.31764664739734),AH02.3111(-1.80687693453959),AH02.3176(-1.12249082824341),AH02.3415(1.22079420108746),AH02.3653(1.44968276605112),AH02.4095(1.03846395118279),AH03.201(1.49100075291649),AH03.2145(-1.13977666936872),AH03.24…	0.293372319688109
GO:0005819	spindle	cellular component	86	6459	237	27664	4.6e-06	0.0001288	AH01.1058(5.46958849238019),AH01.1696(5.08630643178588),AH01.2502(3.30573840055047),AH01.2882(3.50429488883088),AH01.3205(1.06612932044705),AH01.745(5.80647697226917),AH02.3308(2.80225073557829),AH02.332(2.88638020479007),AH02.966(3.83223176621146),AH03.1839(-1.02965166601781),AH03.1946(1.4387941659595),AH03.2108(1.63547849727926),AH03.3103(5.91307623376373),AH04.1562(3.19097112322539),AH05.1450(…	AH01.1058(5.46958849238019),AH01.1696(5.08630643178588),AH01.2502(3.30573840055047),AH01.2882(3.50429488883088),AH01.3205(1.06612932044705),AH01.745(5.80647697226917),AH02.3308(2.80225073557829),AH02.332(2.88638020479007),AH02.966(3.83223176621146),AH03.1839(-1.02965166601781),AH03.1946(1.4387941659595),AH03.2108(1.63547849727926),AH03.3103(5.91307623376373),AH04.1562(3.19097112322539),AH05.1450(…	0.362869198312236
GO:0000228	nuclear chromosome	cellular component	189	6459	607	27664	5.4e-06	0.000147323076923077	AH01.2121(1.32966235696864),AH01.2866(5.66122051031131),AH01.3070(1.67747866908855),AH01.3663(1.69746210053973),AH01.4026(1.33922458981113),AH01.4145(4.82151060201326),AH01.4536(4.76477355139153),AH01.4894(3.79330458022694),AH01.5100(4.10343102156845),AH01.5167(2.28385221992013),AH01.745(5.80647697226917),AH01.904(3.04954746046926),AH02.1350(-1.19045047095117),AH02.1499(1.88511847602958),AH02.192…	AH01.2121(1.32966235696864),AH01.2866(5.66122051031131),AH01.3070(1.67747866908855),AH01.3663(1.69746210053973),AH01.4026(1.33922458981113),AH01.4145(4.82151060201326),AH01.4536(4.76477355139153),AH01.4894(3.79330458022694),AH01.5100(4.10343102156845),AH01.5167(2.28385221992013),AH01.745(5.80647697226917),AH01.904(3.04954746046926),AH02.1350(-1.19045047095117),AH02.1499(1.88511847602958),AH02.192…	0.311367380560132
GO:0010374	stomatal complex development	biological process	53	6498	118	27652	2.5e-07	0.00018535	AH01.4089(1.8217697318304),AH01.5271(3.48735880679213),AH02.191(2.39268288467775),AH02.2476(-1.550167061173),AH02.3713(2.39889616200869),AH02.4283(5.40065359055458),AH03.1221(3.16156421610821),AH03.2224(2.80603370632674),AH03.3782(1.64052982056028),AH04.106(2.97600088060847),AH05.15(3.67811414992197),AH05.2039(2.5185088238336),AH05.3531(3.84010564175276),AH06.1820(2.90999870581422),AH06.2954(5.33…	AH01.4089(1.8217697318304),AH01.5271(3.48735880679213),AH02.191(2.39268288467775),AH02.2476(-1.550167061173),AH02.3713(2.39889616200869),AH02.4283(5.40065359055458),AH03.1221(3.16156421610821),AH03.2224(2.80603370632674),AH03.3782(1.64052982056028),AH04.106(2.97600088060847),AH05.15(3.67811414992197),AH05.2039(2.5185088238336),AH05.3531(3.84010564175276),AH06.1820(2.90999870581422),AH06.2954(5.33…	0.449152542372881
GO:1901987	regulation of cell cycle phase transition	biological process	93	6498	248	27652	4.9e-07	0.00033026	AH01.2504(1.16632749478146),AH01.2882(3.50429488883088),AH01.3023(3.1581878796537),AH01.3205(1.06612932044705),AH01.3663(1.69746210053973),AH01.943(4.29001254200255),AH02.218(2.94298974142928),AH02.4174(3.70739622876777),AH02.4491(2.58655765099203),AH03.1946(1.4387941659595),AH03.3114(3.47258549050739),AH03.3782(1.64052982056028),AH04.106(2.97600088060847),AH04.141(4.19789023872639),AH04.1562(3.1…	AH01.2504(1.16632749478146),AH01.2882(3.50429488883088),AH01.3023(3.1581878796537),AH01.3205(1.06612932044705),AH01.3663(1.69746210053973),AH01.943(4.29001254200255),AH02.218(2.94298974142928),AH02.4174(3.70739622876777),AH02.4491(2.58655765099203),AH03.1946(1.4387941659595),AH03.3114(3.47258549050739),AH03.3782(1.64052982056028),AH04.106(2.97600088060847),AH04.141(4.19789023872639),AH04.1562(3.1…	0.375
GO:0009526	plastid envelope	cellular component	458	6459	1654	27664	1.3e-05	0.0003458	AH01.1271(2.69271140485332),AH01.270(-2.3999102846905),AH01.3102(1.63470080090776),AH01.328(1.03261342377024),AH01.3750(-3.58811717624629),AH01.3868(1.1281678916632),AH01.4000(1.05024441869134),AH01.4461(1.37754006475955),AH01.4462(1.40120382408762),AH01.452(1.35935759707339),AH01.4791(2.30897874516731),AH01.557(2.74351533824929),AH01.691(1.05577894921829),AH01.808(1.0581166391788),AH01.875(1.317…	AH01.1271(2.69271140485332),AH01.270(-2.3999102846905),AH01.3102(1.63470080090776),AH01.328(1.03261342377024),AH01.3750(-3.58811717624629),AH01.3868(1.1281678916632),AH01.4000(1.05024441869134),AH01.4461(1.37754006475955),AH01.4462(1.40120382408762),AH01.452(1.35935759707339),AH01.4791(2.30897874516731),AH01.557(2.74351533824929),AH01.691(1.05577894921829),AH01.808(1.0581166391788),AH01.875(1.317…	0.276904474002418
GO:0000779	condensed chromosome, centromeric region	cellular component	48	6459	117	27664	1.6e-05	0.000415219512195122	AH01.3205(1.06612932044705),AH01.745(5.80647697226917),AH01.904(3.04954746046926),AH02.1499(1.88511847602958),AH02.2343(2.70394960268216),AH02.332(2.88638020479007),AH02.3460(2.30835131238375),AH02.79(2.42122658946743),AH03.1839(-1.02965166601781),AH03.1946(1.4387941659595),AH03.3114(3.47258549050739),AH04.1562(3.19097112322539),AH05.1450(4.19712775513945),AH05.2169(-1.00207614913908),AH05.562(2.…	AH01.3205(1.06612932044705),AH01.745(5.80647697226917),AH01.904(3.04954746046926),AH02.1499(1.88511847602958),AH02.2343(2.70394960268216),AH02.332(2.88638020479007),AH02.3460(2.30835131238375),AH02.79(2.42122658946743),AH03.1839(-1.02965166601781),AH03.1946(1.4387941659595),AH03.3114(3.47258549050739),AH04.1562(3.19097112322539),AH05.1450(4.19712775513945),AH05.2169(-1.00207614913908),AH05.562(2.…	0.41025641025641
GO:0044770	cell cycle phase transition	biological process	113	6498	318	27652	7.8e-07	0.00048191	AH01.2504(1.16632749478146),AH01.2882(3.50429488883088),AH01.3023(3.1581878796537),AH01.3205(1.06612932044705),AH01.3663(1.69746210053973),AH01.943(4.29001254200255),AH02.218(2.94298974142928),AH02.4174(3.70739622876777),AH02.4491(2.58655765099203),AH03.1221(3.16156421610821),AH03.1946(1.4387941659595),AH03.3114(3.47258549050739),AH03.3782(1.64052982056028),AH04.106(2.97600088060847),AH04.141(4.1…	AH01.2504(1.16632749478146),AH01.2882(3.50429488883088),AH01.3023(3.1581878796537),AH01.3205(1.06612932044705),AH01.3663(1.69746210053973),AH01.943(4.29001254200255),AH02.218(2.94298974142928),AH02.4174(3.70739622876777),AH02.4491(2.58655765099203),AH03.1221(3.16156421610821),AH03.1946(1.4387941659595),AH03.3114(3.47258549050739),AH03.3782(1.64052982056028),AH04.106(2.97600088060847),AH04.141(4.1…	0.355345911949686
GO:0005950	anthranilate synthase complex	cellular component	11	6459	14	27664	2.0e-05	0.000506666666666667	AH01.4252(3.06087349815064),AH01.444(1.56343198662825),AH01.809(-1.93844783391604),AH09.1265(2.16450695453948),BH01.297(1.1876660319795),BH01.4557(2.22953180316937),BH01.955(-1.83813606492263),CH01.136(5.28823177909115),CH01.4863(6.4831426411953),CH05.2896(3.13279069892533),CH09.1483(1.23022076823982)	AH01.4252(3.06087349815064),AH01.444(1.56343198662825),AH01.809(-1.93844783391604),AH09.1265(2.16450695453948),BH01.297(1.1876660319795),BH01.4557(2.22953180316937),BH01.955(-1.83813606492263),CH01.136(5.28823177909115),CH01.4863(6.4831426411953),CH05.2896(3.13279069892533),CH09.1483(1.23022076823982)	0.785714285714286
GO:0090626	plant epidermis morphogenesis	biological process	108	6498	302	27652	9.5e-07	0.000509713	AH01.232(1.11413226062396),AH01.358(1.06004084008295),AH01.4081(4.16782822610605),AH01.4089(1.8217697318304),AH01.4523(2.49162401566593),AH01.5271(3.48735880679213),AH02.3214(1.4408179971474),AH02.3713(2.39889616200869),AH02.4283(5.40065359055458),AH03.2104(1.54228316163627),AH03.3782(1.64052982056028),AH03.4077(-2.3659501506912),AH04.106(2.97600088060847),AH05.1467(1.13702844639247),AH05.15(3.67…	AH01.232(1.11413226062396),AH01.358(1.06004084008295),AH01.4081(4.16782822610605),AH01.4089(1.8217697318304),AH01.4523(2.49162401566593),AH01.5271(3.48735880679213),AH02.3214(1.4408179971474),AH02.3713(2.39889616200869),AH02.4283(5.40065359055458),AH03.2104(1.54228316163627),AH03.3782(1.64052982056028),AH03.4077(-2.3659501506912),AH04.106(2.97600088060847),AH05.1467(1.13702844639247),AH05.15(3.67…	0.357615894039735
GO:0006268	DNA unwinding involved in DNA replication	biological process	21	6498	33	27652	1.0e-06	0.000509713	AH01.4536(4.76477355139153),AH02.1966(3.17052601107227),AH04.806(2.74144382264367),AH05.2040(3.7308636155069),AH05.3737(3.56355538337315),AH05.566(3.36801011264176),AH07.3794(3.51607588668659),BH01.5162(3.3548832037564),BH02.2019(3.17951350190597),BH04.1233(2.93294600555283),BH05.2178(3.57380387473262),BH05.3784(3.87663799023497),BH05.608(3.54149932700066),BH07.3614(3.60343604278338),CH01.5148(4.…	AH01.4536(4.76477355139153),AH02.1966(3.17052601107227),AH04.806(2.74144382264367),AH05.2040(3.7308636155069),AH05.3737(3.56355538337315),AH05.566(3.36801011264176),AH07.3794(3.51607588668659),BH01.5162(3.3548832037564),BH02.2019(3.17951350190597),BH04.1233(2.93294600555283),BH05.2178(3.57380387473262),BH05.3784(3.87663799023497),BH05.608(3.54149932700066),BH07.3614(3.60343604278338),CH01.5148(4.…	0.636363636363636
GO:0009628	response to abiotic stimulus	biological process	1323	6498	5073	27652	1.1e-06	0.000509713	AH01.1192(-1.35827575681914),AH01.1215(1.27471251577754),AH01.132(-1.29035408894983),AH01.1374(2.16095234567518),AH01.1603(-1.93705506580516),AH01.1627(3.27221472090422),AH01.1628(2.77703832568004),AH01.1650(-2.41076068513674),AH01.1696(5.08630643178588),AH01.1725(1.98437191018534),AH01.1754(1.1320209518138),AH01.1783(-1.34804379207293),AH01.1804(2.51499922297474),AH01.208(-1.08449816677475),AH01…
902629791),CH07.3298(2.21621867688658),CH07.3350(5.45477690990857),CH07.3352(6.45717236514405),CH07.3393(3.35434961247436),CH07.3399(4.8140942921367),CH07.3401(6.3300063251333),CH07.3426(-5.61591722130499),CH07.3436(2.76308138322765),CH07.3444(4.73347644063363),CH07.3459(5.25711392454568),CH07.3483(3.44124990908618),CH07.3498(5.01985494475043),CH07.3509(4.93783493046889),CH07.3513(2.0617280854337…	AH01.1192(-1.35827575681914),AH01.1215(1.27471251577754),AH01.132(-1.29035408894983),AH01.1374(2.16095234567518),AH01.1603(-1.93705506580516),AH01.1627(3.27221472090422),AH01.1628(2.77703832568004),AH01.1650(-2.41076068513674),AH01.1696(5.08630643178588),AH01.1725(1.98437191018534),AH01.1754(1.1320209518138),AH01.1783(-1.34804379207293),AH01.1804(2.51499922297474),AH01.208(-1.08449816677475),AH01…
902629791),CH07.3298(2.21621867688658),CH07.3350(5.45477690990857),CH07.3352(6.45717236514405),CH07.3393(3.35434961247436),CH07.3399(4.8140942921367),CH07.3401(6.3300063251333),CH07.3426(-5.61591722130499),CH07.3436(2.76308138322765),CH07.3444(4.73347644063363),CH07.3459(5.25711392454568),CH07.3483(3.44124990908618),CH07.3498(5.01985494475043),CH07.3509(4.93783493046889),CH07.3513(2.0617280854337…	0.260792430514488
GO:0031120	snRNA pseudouridine synthesis	biological process	11	6498	12	27652	1.1e-06	0.000509713	AH02.976(1.85873665009186),AH03.3828(1.67895841937729),AH06.1144(1.80963146708149),AH07.3321(1.32344954911635),BH02.1149(1.65378569937194),BH03.4111(2.2420028836697),BH06.1178(1.2140805373869),BH07.3140(1.01345218564918),CH02.1262(2.91627053140642),CH03.4389(5.38991510243451),CH07.3206(5.73152748455833)	AH02.976(1.85873665009186),AH03.3828(1.67895841937729),AH06.1144(1.80963146708149),AH07.3321(1.32344954911635),BH02.1149(1.65378569937194),BH03.4111(2.2420028836697),BH06.1178(1.2140805373869),BH07.3140(1.01345218564918),CH02.1262(2.91627053140642),CH03.4389(5.38991510243451),CH07.3206(5.73152748455833)	0.916666666666667
GO:0000793	condensed chromosome	cellular component	80	6459	225	27664	2.3e-05	0.000569116279069767	AH01.3205(1.06612932044705),AH01.3663(1.69746210053973),AH01.745(5.80647697226917),AH01.904(3.04954746046926),AH02.1499(1.88511847602958),AH02.1929(5.75758644891689),AH02.2343(2.70394960268216),AH02.332(2.88638020479007),AH02.3460(2.30835131238375),AH02.4222(3.47774423405164),AH02.4491(2.58655765099203),AH02.550(2.47468526970448),AH02.79(2.42122658946743),AH03.1839(-1.02965166601781),AH03.1946(1.…	AH01.3205(1.06612932044705),AH01.3663(1.69746210053973),AH01.745(5.80647697226917),AH01.904(3.04954746046926),AH02.1499(1.88511847602958),AH02.1929(5.75758644891689),AH02.2343(2.70394960268216),AH02.332(2.88638020479007),AH02.3460(2.30835131238375),AH02.4222(3.47774423405164),AH02.4491(2.58655765099203),AH02.550(2.47468526970448),AH02.79(2.42122658946743),AH03.1839(-1.02965166601781),AH03.1946(1.…	0.355555555555556
GO:0009309	amine biosynthetic process	biological process	41	6498	88	27652	1.7e-06	0.000700211111111111	AH01.218(3.2750636113461),AH01.4252(3.06087349815064),AH01.444(1.56343198662825),AH01.809(-1.93844783391604),AH02.2846(-1.41479079821389),AH02.2847(1.65212416984307),AH03.2790(4.12804195000044),AH03.2791(1.05395222097646),AH03.2985(1.41956266658754),AH03.409(1.44845109730607),AH07.2706(-2.34137158260803),AH09.1265(2.16450695453948),BH01.297(1.1876660319795),BH01.4557(2.22953180316937),BH01.528(1.…	AH01.218(3.2750636113461),AH01.4252(3.06087349815064),AH01.444(1.56343198662825),AH01.809(-1.93844783391604),AH02.2846(-1.41479079821389),AH02.2847(1.65212416984307),AH03.2790(4.12804195000044),AH03.2791(1.05395222097646),AH03.2985(1.41956266658754),AH03.409(1.44845109730607),AH07.2706(-2.34137158260803),AH09.1265(2.16450695453948),BH01.297(1.1876660319795),BH01.4557(2.22953180316937),BH01.528(1.…	0.465909090909091
GO:0042401	biogenic amine biosynthetic process	biological process	41	6498	88	27652	1.7e-06	0.000700211111111111	AH01.218(3.2750636113461),AH01.4252(3.06087349815064),AH01.444(1.56343198662825),AH01.809(-1.93844783391604),AH02.2846(-1.41479079821389),AH02.2847(1.65212416984307),AH03.2790(4.12804195000044),AH03.2791(1.05395222097646),AH03.2985(1.41956266658754),AH03.409(1.44845109730607),AH07.2706(-2.34137158260803),AH09.1265(2.16450695453948),BH01.297(1.1876660319795),BH01.4557(2.22953180316937),BH01.528(1.…	AH01.218(3.2750636113461),AH01.4252(3.06087349815064),AH01.444(1.56343198662825),AH01.809(-1.93844783391604),AH02.2846(-1.41479079821389),AH02.2847(1.65212416984307),AH03.2790(4.12804195000044),AH03.2791(1.05395222097646),AH03.2985(1.41956266658754),AH03.409(1.44845109730607),AH07.2706(-2.34137158260803),AH09.1265(2.16450695453948),BH01.297(1.1876660319795),BH01.4557(2.22953180316937),BH01.528(1.…	0.465909090909091
GO:0016491	oxidoreductase activity	molecular function	625	5672	2242	23834	1.5e-06	0.0007455	AH01.1271(2.69271140485332),AH01.1524(3.10042468066228),AH01.153(-1.60971430643915),AH01.1531(1.23707170532638),AH01.154(-1.34846339176389),AH01.156(-2.35487252756553),AH01.1603(-1.93705506580516),AH01.1675(1.08885452443794),AH01.1779(-1.99346193035708),AH01.1800(-2.12365572158864),AH01.1912(-1.46633270304488),AH01.2048(-2.84251392896056),AH01.2114(4.16114005448332),AH01.2180(-2.28465438116865),A…	AH01.1271(2.69271140485332),AH01.1524(3.10042468066228),AH01.153(-1.60971430643915),AH01.1531(1.23707170532638),AH01.154(-1.34846339176389),AH01.156(-2.35487252756553),AH01.1603(-1.93705506580516),AH01.1675(1.08885452443794),AH01.1779(-1.99346193035708),AH01.1800(-2.12365572158864),AH01.1912(-1.46633270304488),AH01.2048(-2.84251392896056),AH01.2114(4.16114005448332),AH01.2180(-2.28465438116865),A…	0.278768956289028
GO:0070542	response to fatty acid	biological process	200	6498	635	27652	2.0e-06	0.000780421052631579	AH01.1192(-1.35827575681914),AH01.1393(1.43248486523982),AH01.1754(1.1320209518138),AH01.1804(2.51499922297474),AH01.2279(1.20599390841129),AH01.2297(1.64836684820354),AH01.2526(3.55271828500902),AH01.2527(-1.07061802450944),AH01.3040(2.20621780384107),AH01.3357(2.33111696811748),AH01.3999(1.93659580164005),AH01.4263(-4.14534127357403),AH01.4773(1.18835700339078),AH01.620(-1.12219283443109),AH01.…	AH01.1192(-1.35827575681914),AH01.1393(1.43248486523982),AH01.1754(1.1320209518138),AH01.1804(2.51499922297474),AH01.2279(1.20599390841129),AH01.2297(1.64836684820354),AH01.2526(3.55271828500902),AH01.2527(-1.07061802450944),AH01.3040(2.20621780384107),AH01.3357(2.33111696811748),AH01.3999(1.93659580164005),AH01.4263(-4.14534127357403),AH01.4773(1.18835700339078),AH01.620(-1.12219283443109),AH01.…	0.31496062992126
GO:0009535	chloroplast thylakoid membrane	cellular component	188	6459	620	27664	3.3e-05	0.000798	AH01.3102(1.63470080090776),AH01.4461(1.37754006475955),AH01.4462(1.40120382408762),AH01.4791(2.30897874516731),AH01.557(2.74351533824929),AH01.875(1.31764664739734),AH02.4095(1.03846395118279),AH03.201(1.49100075291649),AH03.2145(-1.13977666936872),AH03.2494(-1.20023373073414),AH03.256(-1.16092022325515),AH03.2930(1.39362515984433),AH03.2945(1.11137293969282),AH03.3737(-1.63269955772996),AH03.38…	AH01.3102(1.63470080090776),AH01.4461(1.37754006475955),AH01.4462(1.40120382408762),AH01.4791(2.30897874516731),AH01.557(2.74351533824929),AH01.875(1.31764664739734),AH02.4095(1.03846395118279),AH03.201(1.49100075291649),AH03.2145(-1.13977666936872),AH03.2494(-1.20023373073414),AH03.256(-1.16092022325515),AH03.2930(1.39362515984433),AH03.2945(1.11137293969282),AH03.3737(-1.63269955772996),AH03.38…	0.303225806451613
GO:0008017	microtubule binding	molecular function	86	5672	230	23834	2.5e-06	0.00103541666666667	AH01.143(2.49798131575703),AH01.1461(1.47316695378698),AH01.1696(5.08630643178588),AH01.232(1.11413226062396),AH01.3914(1.11385978939437),AH01.4526(-2.6793976646564),AH01.802(2.32240255010163),AH02.2793(4.64570407069887),AH02.315(5.78069274232102),AH02.3170(1.84597942529787),AH02.79(2.42122658946743),AH02.966(3.83223176621146),AH03.1946(1.4387941659595),AH03.3103(5.91307623376373),AH04.1562(3.190…	AH01.143(2.49798131575703),AH01.1461(1.47316695378698),AH01.1696(5.08630643178588),AH01.232(1.11413226062396),AH01.3914(1.11385978939437),AH01.4526(-2.6793976646564),AH01.802(2.32240255010163),AH02.2793(4.64570407069887),AH02.315(5.78069274232102),AH02.3170(1.84597942529787),AH02.79(2.42122658946743),AH02.966(3.83223176621146),AH03.1946(1.4387941659595),AH03.3103(5.91307623376373),AH04.1562(3.190…	0.373913043478261
GO:0098687	chromosomal region	cellular component	87	6459	254	27664	5.0e-05	0.00118222222222222	AH01.2031(6.30205005907724),AH01.2121(1.32966235696864),AH01.3205(1.06612932044705),AH01.4536(4.76477355139153),AH01.745(5.80647697226917),AH01.904(3.04954746046926),AH02.1499(1.88511847602958),AH02.1717(5.21647569680321),AH02.2343(2.70394960268216),AH02.332(2.88638020479007),AH02.3460(2.30835131238375),AH02.3477(-2.96703091872771),AH02.550(2.47468526970448),AH02.79(2.42122658946743),AH03.1839(-1…	AH01.2031(6.30205005907724),AH01.2121(1.32966235696864),AH01.3205(1.06612932044705),AH01.4536(4.76477355139153),AH01.745(5.80647697226917),AH01.904(3.04954746046926),AH02.1499(1.88511847602958),AH02.1717(5.21647569680321),AH02.2343(2.70394960268216),AH02.332(2.88638020479007),AH02.3460(2.30835131238375),AH02.3477(-2.96703091872771),AH02.550(2.47468526970448),AH02.79(2.42122658946743),AH03.1839(-1…	0.34251968503937
GO:0000819	sister chromatid segregation	biological process	91	6498	251	27652	3.4e-06	0.00126038	AH01.2031(6.30205005907724),AH01.3205(1.06612932044705),AH01.4536(4.76477355139153),AH02.1499(1.88511847602958),AH02.1717(5.21647569680321),AH02.1929(5.75758644891689),AH02.2343(2.70394960268216),AH02.3460(2.30835131238375),AH02.536(2.6310478587691),AH03.1946(1.4387941659595),AH03.2108(1.63547849727926),AH03.3103(5.91307623376373),AH03.3114(3.47258549050739),AH03.579(1.20558054546752),AH04.1562(3…	AH01.2031(6.30205005907724),AH01.3205(1.06612932044705),AH01.4536(4.76477355139153),AH02.1499(1.88511847602958),AH02.1717(5.21647569680321),AH02.1929(5.75758644891689),AH02.2343(2.70394960268216),AH02.3460(2.30835131238375),AH02.536(2.6310478587691),AH03.1946(1.4387941659595),AH03.2108(1.63547849727926),AH03.3103(5.91307623376373),AH03.3114(3.47258549050739),AH03.579(1.20558054546752),AH04.1562(3…	0.362549800796813
GO:0007017	microtubule-based process	biological process	161	6498	499	27652	4.2e-06	0.0014828	AH01.1058(5.46958849238019),AH01.232(1.11413226062396),AH01.2502(3.30573840055047),AH01.3914(1.11385978939437),AH01.4139(2.2164712624849),AH01.4502(-1.83839200582968),AH01.4701(1.88504213718776),AH01.5059(2.34879096500027),AH01.745(5.80647697226917),AH02.1717(5.21647569680321),AH02.2256(6.92678040580602),AH02.2403(1.50075552308063),AH02.2793(4.64570407069887),AH02.2876(2.00642954309021),AH02.3149…	AH01.1058(5.46958849238019),AH01.232(1.11413226062396),AH01.2502(3.30573840055047),AH01.3914(1.11385978939437),AH01.4139(2.2164712624849),AH01.4502(-1.83839200582968),AH01.4701(1.88504213718776),AH01.5059(2.34879096500027),AH01.745(5.80647697226917),AH02.1717(5.21647569680321),AH02.2256(6.92678040580602),AH02.2403(1.50075552308063),AH02.2793(4.64570407069887),AH02.2876(2.00642954309021),AH02.3149…	0.322645290581162
GO:0055035	plastid thylakoid membrane	cellular component	190	6459	635	27664	6.9e-05	0.0015295	AH01.3102(1.63470080090776),AH01.4461(1.37754006475955),AH01.4462(1.40120382408762),AH01.4791(2.30897874516731),AH01.557(2.74351533824929),AH01.875(1.31764664739734),AH02.4095(1.03846395118279),AH03.201(1.49100075291649),AH03.2145(-1.13977666936872),AH03.2494(-1.20023373073414),AH03.256(-1.16092022325515),AH03.2930(1.39362515984433),AH03.2945(1.11137293969282),AH03.3737(-1.63269955772996),AH03.38…	AH01.3102(1.63470080090776),AH01.4461(1.37754006475955),AH01.4462(1.40120382408762),AH01.4791(2.30897874516731),AH01.557(2.74351533824929),AH01.875(1.31764664739734),AH02.4095(1.03846395118279),AH03.201(1.49100075291649),AH03.2145(-1.13977666936872),AH03.2494(-1.20023373073414),AH03.256(-1.16092022325515),AH03.2930(1.39362515984433),AH03.2945(1.11137293969282),AH03.3737(-1.63269955772996),AH03.38…	0.299212598425197
GO:0034357	photosynthetic membrane	cellular component	200	6459	673	27664	6.9e-05	0.0015295	AH01.3102(1.63470080090776),AH01.4461(1.37754006475955),AH01.4462(1.40120382408762),AH01.4791(2.30897874516731),AH01.557(2.74351533824929),AH01.875(1.31764664739734),AH02.4095(1.03846395118279),AH03.201(1.49100075291649),AH03.2145(-1.13977666936872),AH03.2494(-1.20023373073414),AH03.256(-1.16092022325515),AH03.2930(1.39362515984433),AH03.2945(1.11137293969282),AH03.3737(-1.63269955772996),AH03.38…	AH01.3102(1.63470080090776),AH01.4461(1.37754006475955),AH01.4462(1.40120382408762),AH01.4791(2.30897874516731),AH01.557(2.74351533824929),AH01.875(1.31764664739734),AH02.4095(1.03846395118279),AH03.201(1.49100075291649),AH03.2145(-1.13977666936872),AH03.2494(-1.20023373073414),AH03.256(-1.16092022325515),AH03.2930(1.39362515984433),AH03.2945(1.11137293969282),AH03.3737(-1.63269955772996),AH03.38…	0.297176820208024
GO:0042651	thylakoid membrane	cellular component	200	6459	673	27664	6.9e-05	0.0015295	AH01.3102(1.63470080090776),AH01.4461(1.37754006475955),AH01.4462(1.40120382408762),AH01.4791(2.30897874516731),AH01.557(2.74351533824929),AH01.875(1.31764664739734),AH02.4095(1.03846395118279),AH03.201(1.49100075291649),AH03.2145(-1.13977666936872),AH03.2494(-1.20023373073414),AH03.256(-1.16092022325515),AH03.2930(1.39362515984433),AH03.2945(1.11137293969282),AH03.3737(-1.63269955772996),AH03.38…	AH01.3102(1.63470080090776),AH01.4461(1.37754006475955),AH01.4462(1.40120382408762),AH01.4791(2.30897874516731),AH01.557(2.74351533824929),AH01.875(1.31764664739734),AH02.4095(1.03846395118279),AH03.201(1.49100075291649),AH03.2145(-1.13977666936872),AH03.2494(-1.20023373073414),AH03.256(-1.16092022325515),AH03.2930(1.39362515984433),AH03.2945(1.11137293969282),AH03.3737(-1.63269955772996),AH03.38…	0.297176820208024
GO:0072686	mitotic spindle	cellular component	25	6459	52	27664	8.3e-05	0.00180228571428571	AH01.2882(3.50429488883088),AH03.1946(1.4387941659595),AH04.1562(3.19097112322539),AH05.1450(4.19712775513945),AH05.2154(2.85563323698421),AH05.2169(-1.00207614913908),AH05.562(2.02959427253495),AH05.563(4.2743012035871),AH06.1270(1.11639289613501),AH07.3631(1.45340800287077),AH09.2634(1.24273589596646),BH01.3224(2.82950509023246),BH03.1985(2.53415728384481),BH04.1575(4.28699970711116),BH04.1640(…	AH01.2882(3.50429488883088),AH03.1946(1.4387941659595),AH04.1562(3.19097112322539),AH05.1450(4.19712775513945),AH05.2154(2.85563323698421),AH05.2169(-1.00207614913908),AH05.562(2.02959427253495),AH05.563(4.2743012035871),AH06.1270(1.11639289613501),AH07.3631(1.45340800287077),AH09.2634(1.24273589596646),BH01.3224(2.82950509023246),BH03.1985(2.53415728384481),BH04.1575(4.28699970711116),BH04.1640(…	0.480769230769231
GO:0022402	cell cycle process	biological process	372	6498	1301	27652	7.9e-06	0.00256842142857143	AH01.1158(1.93506581172166),AH01.2031(6.30205005907724),AH01.2081(1.41867631404572),AH01.2121(1.32966235696864),AH01.2502(3.30573840055047),AH01.2504(1.16632749478146),AH01.2882(3.50429488883088),AH01.3023(3.1581878796537),AH01.3205(1.06612932044705),AH01.3663(1.69746210053973),AH01.4026(1.33922458981113),AH01.4044(3.5065167690159),AH01.4081(4.16782822610605),AH01.4404(2.09349669079127),AH01.4470…	AH01.1158(1.93506581172166),AH01.2031(6.30205005907724),AH01.2081(1.41867631404572),AH01.2121(1.32966235696864),AH01.2502(3.30573840055047),AH01.2504(1.16632749478146),AH01.2882(3.50429488883088),AH01.3023(3.1581878796537),AH01.3205(1.06612932044705),AH01.3663(1.69746210053973),AH01.4026(1.33922458981113),AH01.4044(3.5065167690159),AH01.4081(4.16782822610605),AH01.4404(2.09349669079127),AH01.4470…	0.285933897002306
GO:0009636	response to toxic substance	biological process	230	6498	760	27652	8.6e-06	0.00256842142857143	AH01.132(-1.29035408894983),AH01.1524(3.10042468066228),AH01.1702(-1.51457678245429),AH01.2048(-2.84251392896056),AH01.2686(-1.48928682961583),AH01.3350(-1.44355604958142),AH01.3351(-4.06673916439938),AH01.3633(-1.31944120152707),AH01.3999(1.93659580164005),AH01.4168(-1.40335140902683),AH01.4231(-2.82449684440042),AH01.4232(-1.19075971664067),AH01.4356(-3.98415625035387),AH01.4506(-1.149785962395…	AH01.132(-1.29035408894983),AH01.1524(3.10042468066228),AH01.1702(-1.51457678245429),AH01.2048(-2.84251392896056),AH01.2686(-1.48928682961583),AH01.3350(-1.44355604958142),AH01.3351(-4.06673916439938),AH01.3633(-1.31944120152707),AH01.3999(1.93659580164005),AH01.4168(-1.40335140902683),AH01.4231(-2.82449684440042),AH01.4232(-1.19075971664067),AH01.4356(-3.98415625035387),AH01.4506(-1.149785962395…	0.302631578947368
GO:0006576	biogenic amine metabolic process	biological process	53	6498	130	27652	8.8e-06	0.00256842142857143	AH01.218(3.2750636113461),AH01.4252(3.06087349815064),AH01.444(1.56343198662825),AH01.809(-1.93844783391604),AH02.2846(-1.41479079821389),AH02.2847(1.65212416984307),AH03.2790(4.12804195000044),AH03.2791(1.05395222097646),AH03.2985(1.41956266658754),AH03.409(1.44845109730607),AH05.1939(-1.2963497454026),AH07.2706(-2.34137158260803),AH09.1265(2.16450695453948),AH09.2669(2.5130742727331),BH01.1698(…	AH01.218(3.2750636113461),AH01.4252(3.06087349815064),AH01.444(1.56343198662825),AH01.809(-1.93844783391604),AH02.2846(-1.41479079821389),AH02.2847(1.65212416984307),AH03.2790(4.12804195000044),AH03.2791(1.05395222097646),AH03.2985(1.41956266658754),AH03.409(1.44845109730607),AH05.1939(-1.2963497454026),AH07.2706(-2.34137158260803),AH09.1265(2.16450695453948),AH09.2669(2.5130742727331),BH01.1698(…	0.407692307692308
GO:0007049	cell cycle	biological process	455	6498	1626	27652	9.0e-06	0.00256842142857143	AH01.10(1.24600628288619),AH01.1058(5.46958849238019),AH01.1158(1.93506581172166),AH01.1166(6.84487994382328),AH01.1696(5.08630643178588),AH01.2031(6.30205005907724),AH01.2081(1.41867631404572),AH01.2121(1.32966235696864),AH01.2502(3.30573840055047),AH01.2504(1.16632749478146),AH01.2882(3.50429488883088),AH01.3023(3.1581878796537),AH01.3205(1.06612932044705),AH01.3663(1.69746210053973),AH01.4026(…	AH01.10(1.24600628288619),AH01.1058(5.46958849238019),AH01.1158(1.93506581172166),AH01.1166(6.84487994382328),AH01.1696(5.08630643178588),AH01.2031(6.30205005907724),AH01.2081(1.41867631404572),AH01.2121(1.32966235696864),AH01.2502(3.30573840055047),AH01.2504(1.16632749478146),AH01.2882(3.50429488883088),AH01.3023(3.1581878796537),AH01.3205(1.06612932044705),AH01.3663(1.69746210053973),AH01.4026(…	0.279827798277983
GO:0009753	response to jasmonic acid	biological process	192	6498	619	27652	9.1e-06	0.00256842142857143	AH01.1192(-1.35827575681914),AH01.1393(1.43248486523982),AH01.1754(1.1320209518138),AH01.1804(2.51499922297474),AH01.2279(1.20599390841129),AH01.2297(1.64836684820354),AH01.2526(3.55271828500902),AH01.2527(-1.07061802450944),AH01.3040(2.20621780384107),AH01.3357(2.33111696811748),AH01.3999(1.93659580164005),AH01.4263(-4.14534127357403),AH01.4773(1.18835700339078),AH01.620(-1.12219283443109),AH01.…	AH01.1192(-1.35827575681914),AH01.1393(1.43248486523982),AH01.1754(1.1320209518138),AH01.1804(2.51499922297474),AH01.2279(1.20599390841129),AH01.2297(1.64836684820354),AH01.2526(3.55271828500902),AH01.2527(-1.07061802450944),AH01.3040(2.20621780384107),AH01.3357(2.33111696811748),AH01.3999(1.93659580164005),AH01.4263(-4.14534127357403),AH01.4773(1.18835700339078),AH01.620(-1.12219283443109),AH01.…	0.310177705977383
GO:1901700	response to oxygen-containing compound	biological process	1067	6498	4079	27652	9.5e-06	0.00256842142857143	AH01.10(1.24600628288619),AH01.1166(6.84487994382328),AH01.1192(-1.35827575681914),AH01.132(-1.29035408894983),AH01.1374(2.16095234567518),AH01.1393(1.43248486523982),AH01.141(-1.72685690114543),AH01.1414(-1.81169654568516),AH01.1650(-2.41076068513674),AH01.1703(-1.07102646831064),AH01.1725(1.98437191018534),AH01.1754(1.1320209518138),AH01.1804(2.51499922297474),AH01.2048(-2.84251392896056),AH01.…	AH01.10(1.24600628288619),AH01.1166(6.84487994382328),AH01.1192(-1.35827575681914),AH01.132(-1.29035408894983),AH01.1374(2.16095234567518),AH01.1393(1.43248486523982),AH01.141(-1.72685690114543),AH01.1414(-1.81169654568516),AH01.1650(-2.41076068513674),AH01.1703(-1.07102646831064),AH01.1725(1.98437191018534),AH01.1754(1.1320209518138),AH01.1804(2.51499922297474),AH01.2048(-2.84251392896056),AH01.…	0.261583721500368
GO:0044786	cell cycle DNA replication	biological process	71	6498	189	27652	9.7e-06	0.00256842142857143	AH01.1158(1.93506581172166),AH01.2121(1.32966235696864),AH01.2882(3.50429488883088),AH01.4081(4.16782822610605),AH01.4404(2.09349669079127),AH01.4536(4.76477355139153),AH02.3928(2.96018301154883),AH02.4053(2.6795481849561),AH02.550(2.47468526970448),AH02.96(4.2237854501378),AH03.3782(1.64052982056028),AH04.106(2.97600088060847),AH04.141(4.19789023872639),AH05.15(3.67811414992197),AH05.230(1.95677…	AH01.1158(1.93506581172166),AH01.2121(1.32966235696864),AH01.2882(3.50429488883088),AH01.4081(4.16782822610605),AH01.4404(2.09349669079127),AH01.4536(4.76477355139153),AH02.3928(2.96018301154883),AH02.4053(2.6795481849561),AH02.550(2.47468526970448),AH02.96(4.2237854501378),AH03.3782(1.64052982056028),AH04.106(2.97600088060847),AH04.141(4.19789023872639),AH05.15(3.67811414992197),AH05.230(1.95677…	0.375661375661376
GO:0030054	cell junction	cellular component	514	6459	1916	27664	0.00013	0.0027121568627451	AH01.1282(-3.29099791548449),AH01.1341(-1.05502364171534),AH01.141(-1.72685690114543),AH01.1524(3.10042468066228),AH01.164(-1.51157376631161),AH01.1843(-5.13456395727641),AH01.211(1.50985860315252),AH01.2318(1.97395004729898),AH01.2418(1.16859098377959),AH01.2526(3.55271828500902),AH01.2527(-1.07061802450944),AH01.3309(1.35822019149564),AH01.3368(2.20964657963497),AH01.3387(1.30266101560892),AH01…	AH01.1282(-3.29099791548449),AH01.1341(-1.05502364171534),AH01.141(-1.72685690114543),AH01.1524(3.10042468066228),AH01.164(-1.51157376631161),AH01.1843(-5.13456395727641),AH01.211(1.50985860315252),AH01.2318(1.97395004729898),AH01.2418(1.16859098377959),AH01.2526(3.55271828500902),AH01.2527(-1.07061802450944),AH01.3309(1.35822019149564),AH01.3368(2.20964657963497),AH01.3387(1.30266101560892),AH01…	0.268267223382046
GO:0000776	kinetochore	cellular component	42	6459	106	27664	0.00013	0.0027121568627451	AH01.3205(1.06612932044705),AH01.904(3.04954746046926),AH02.1499(1.88511847602958),AH02.2343(2.70394960268216),AH02.3460(2.30835131238375),AH02.79(2.42122658946743),AH03.1839(-1.02965166601781),AH03.1946(1.4387941659595),AH03.3114(3.47258549050739),AH04.1562(3.19097112322539),AH05.1450(4.19712775513945),AH05.2169(-1.00207614913908),AH05.562(2.02959427253495),AH05.563(4.2743012035871),AH07.683(5.4…	AH01.3205(1.06612932044705),AH01.904(3.04954746046926),AH02.1499(1.88511847602958),AH02.2343(2.70394960268216),AH02.3460(2.30835131238375),AH02.79(2.42122658946743),AH03.1839(-1.02965166601781),AH03.1946(1.4387941659595),AH03.3114(3.47258549050739),AH04.1562(3.19097112322539),AH05.1450(4.19712775513945),AH05.2169(-1.00207614913908),AH05.562(2.02959427253495),AH05.563(4.2743012035871),AH07.683(5.4…	0.39622641509434
GO:0005886	plasma membrane	cellular component	1447	6459	5749	27664	0.00014	0.00286461538461538	AH01.10(1.24600628288619),AH01.1028(-1.61403343858197),AH01.1192(-1.35827575681914),AH01.1221(3.56814799844477),AH01.1225(-1.10318216685844),AH01.1226(-1.48531604624738),AH01.1282(-3.29099791548449),AH01.1312(4.20773928997969),AH01.132(-1.29035408894983),AH01.1341(-1.05502364171534),AH01.1374(2.16095234567518),AH01.1408(1.29706359857694),AH01.141(-1.72685690114543),AH01.1461(1.47316695378698),AH0…
23996937),CH05.268(1.99565331108787),CH05.2701(4.56682923282357),CH05.2777(4.29663603957792),CH05.2906(3.87648801423557),CH05.295(-4.2553689600584),CH05.2957(5.94528951602939),CH05.2958(1.74320119261562),CH05.3041(5.56493885192872),CH05.3045(4.56555480371636),CH05.3330(6.02784842474854),CH05.3563(2.29897625125195),CH05.3711(-1.96641627984856),CH05.381(6.20180395044962),CH05.3847(-1.47153541163971…	AH01.10(1.24600628288619),AH01.1028(-1.61403343858197),AH01.1192(-1.35827575681914),AH01.1221(3.56814799844477),AH01.1225(-1.10318216685844),AH01.1226(-1.48531604624738),AH01.1282(-3.29099791548449),AH01.1312(4.20773928997969),AH01.132(-1.29035408894983),AH01.1341(-1.05502364171534),AH01.1374(2.16095234567518),AH01.1408(1.29706359857694),AH01.141(-1.72685690114543),AH01.1461(1.47316695378698),AH0…
23996937),CH05.268(1.99565331108787),CH05.2701(4.56682923282357),CH05.2777(4.29663603957792),CH05.2906(3.87648801423557),CH05.295(-4.2553689600584),CH05.2957(5.94528951602939),CH05.2958(1.74320119261562),CH05.3041(5.56493885192872),CH05.3045(4.56555480371636),CH05.3330(6.02784842474854),CH05.3563(2.29897625125195),CH05.3711(-1.96641627984856),CH05.381(6.20180395044962),CH05.3847(-1.47153541163971…	0.251695947121238
GO:0042170	plastid membrane	cellular component	265	6459	933	27664	0.00016	0.00321207547169811	AH01.3102(1.63470080090776),AH01.3868(1.1281678916632),AH01.4461(1.37754006475955),AH01.4462(1.40120382408762),AH01.4791(2.30897874516731),AH01.557(2.74351533824929),AH01.875(1.31764664739734),AH02.4095(1.03846395118279),AH02.4567(1.78318693848463),AH03.1129(1.1509539852848),AH03.1466(1.16725729491034),AH03.201(1.49100075291649),AH03.2145(-1.13977666936872),AH03.2426(1.38292809533642),AH03.2494(-…	AH01.3102(1.63470080090776),AH01.3868(1.1281678916632),AH01.4461(1.37754006475955),AH01.4462(1.40120382408762),AH01.4791(2.30897874516731),AH01.557(2.74351533824929),AH01.875(1.31764664739734),AH02.4095(1.03846395118279),AH02.4567(1.78318693848463),AH03.1129(1.1509539852848),AH03.1466(1.16725729491034),AH03.201(1.49100075291649),AH03.2145(-1.13977666936872),AH03.2426(1.38292809533642),AH03.2494(-…	0.284030010718114
GO:1901990	regulation of mitotic cell cycle phase transition	biological process	63	6498	164	27652	1.3e-05	0.00332351724137931	AH01.2882(3.50429488883088),AH01.3023(3.1581878796537),AH01.3205(1.06612932044705),AH02.218(2.94298974142928),AH02.4174(3.70739622876777),AH02.4491(2.58655765099203),AH03.1946(1.4387941659595),AH03.3114(3.47258549050739),AH04.106(2.97600088060847),AH04.141(4.19789023872639),AH04.1562(3.19097112322539),AH05.1467(1.13702844639247),AH05.15(3.67811414992197),AH05.2169(-1.00207614913908),AH05.3531(3.8…	AH01.2882(3.50429488883088),AH01.3023(3.1581878796537),AH01.3205(1.06612932044705),AH02.218(2.94298974142928),AH02.4174(3.70739622876777),AH02.4491(2.58655765099203),AH03.1946(1.4387941659595),AH03.3114(3.47258549050739),AH04.106(2.97600088060847),AH04.141(4.19789023872639),AH04.1562(3.19097112322539),AH05.1467(1.13702844639247),AH05.15(3.67811414992197),AH05.2169(-1.00207614913908),AH05.3531(3.8…	0.384146341463415
GO:0000162	tryptophan biosynthetic process	biological process	24	6498	45	27652	1.4e-05	0.00334825806451613	AH01.218(3.2750636113461),AH01.4252(3.06087349815064),AH01.444(1.56343198662825),AH01.809(-1.93844783391604),AH03.409(1.44845109730607),AH09.1265(2.16450695453948),BH01.297(1.1876660319795),BH01.4557(2.22953180316937),BH01.528(1.56514372760673),BH01.529(1.69670697968049),BH01.955(-1.83813606492263),BH04.2124(6.8972305326847),CH01.136(5.28823177909115),CH01.383(2.72232390011038),CH01.385(2.8712739…	AH01.218(3.2750636113461),AH01.4252(3.06087349815064),AH01.444(1.56343198662825),AH01.809(-1.93844783391604),AH03.409(1.44845109730607),AH09.1265(2.16450695453948),BH01.297(1.1876660319795),BH01.4557(2.22953180316937),BH01.528(1.56514372760673),BH01.529(1.69670697968049),BH01.955(-1.83813606492263),BH04.2124(6.8972305326847),CH01.136(5.28823177909115),CH01.383(2.72232390011038),CH01.385(2.8712739…	0.533333333333333
GO:0046219	indolalkylamine biosynthetic process	biological process	24	6498	45	27652	1.4e-05	0.00334825806451613	AH01.218(3.2750636113461),AH01.4252(3.06087349815064),AH01.444(1.56343198662825),AH01.809(-1.93844783391604),AH03.409(1.44845109730607),AH09.1265(2.16450695453948),BH01.297(1.1876660319795),BH01.4557(2.22953180316937),BH01.528(1.56514372760673),BH01.529(1.69670697968049),BH01.955(-1.83813606492263),BH04.2124(6.8972305326847),CH01.136(5.28823177909115),CH01.383(2.72232390011038),CH01.385(2.8712739…	AH01.218(3.2750636113461),AH01.4252(3.06087349815064),AH01.444(1.56343198662825),AH01.809(-1.93844783391604),AH03.409(1.44845109730607),AH09.1265(2.16450695453948),BH01.297(1.1876660319795),BH01.4557(2.22953180316937),BH01.528(1.56514372760673),BH01.529(1.69670697968049),BH01.955(-1.83813606492263),BH04.2124(6.8972305326847),CH01.136(5.28823177909115),CH01.383(2.72232390011038),CH01.385(2.8712739…	0.533333333333333
GO:0071103	DNA conformation change	biological process	107	6498	315	27652	1.5e-05	0.00347531	AH01.3070(1.67747866908855),AH01.4536(4.76477355139153),AH01.4881(3.36928754720926),AH01.5100(4.10343102156845),AH01.782(5.0256661494142),AH02.1929(5.75758644891689),AH02.1966(3.17052601107227),AH02.3791(2.07535662430199),AH02.4174(3.70739622876777),AH02.891(1.252034061649),AH03.1449(1.09730247032466),AH03.152(3.25976549743975),AH03.1839(-1.02965166601781),AH03.2014(1.50768100002276),AH03.2016(2.…	AH01.3070(1.67747866908855),AH01.4536(4.76477355139153),AH01.4881(3.36928754720926),AH01.5100(4.10343102156845),AH01.782(5.0256661494142),AH02.1929(5.75758644891689),AH02.1966(3.17052601107227),AH02.3791(2.07535662430199),AH02.4174(3.70739622876777),AH02.891(1.252034061649),AH03.1449(1.09730247032466),AH03.152(3.25976549743975),AH03.1839(-1.02965166601781),AH03.2014(1.50768100002276),AH03.2016(2.…	0.33968253968254
GO:0098813	nuclear chromosome segregation	biological process	127	6498	387	27652	1.7e-05	0.00381933333333333	AH01.2031(6.30205005907724),AH01.2081(1.41867631404572),AH01.3205(1.06612932044705),AH01.4044(3.5065167690159),AH01.4470(-1.28533228789211),AH01.4536(4.76477355139153),AH01.4881(3.36928754720926),AH02.1499(1.88511847602958),AH02.1717(5.21647569680321),AH02.1929(5.75758644891689),AH02.2343(2.70394960268216),AH02.3460(2.30835131238375),AH02.4491(2.58655765099203),AH02.536(2.6310478587691),AH02.550(…	AH01.2031(6.30205005907724),AH01.2081(1.41867631404572),AH01.3205(1.06612932044705),AH01.4044(3.5065167690159),AH01.4470(-1.28533228789211),AH01.4536(4.76477355139153),AH01.4881(3.36928754720926),AH02.1499(1.88511847602958),AH02.1717(5.21647569680321),AH02.1929(5.75758644891689),AH02.2343(2.70394960268216),AH02.3460(2.30835131238375),AH02.4491(2.58655765099203),AH02.536(2.6310478587691),AH02.550(…	0.328165374677003
GO:0006950	response to stress	biological process	1762	6498	6957	27652	1.9e-05	0.00414311764705882	AH01.10(1.24600628288619),AH01.1033(5.08414443252136),AH01.1192(-1.35827575681914),AH01.1215(1.27471251577754),AH01.1285(-1.20530694198771),AH01.132(-1.29035408894983),AH01.1370(-2.02403020517164),AH01.1374(2.16095234567518),AH01.1393(1.43248486523982),AH01.1406(2.29582710910445),AH01.141(-1.72685690114543),AH01.1414(-1.81169654568516),AH01.1454(-2.46907758511575),AH01.1593(1.66214490519001),AH01…
1.5304(3.36362856190461),CH01.54(5.0377563990724),CH01.5455(2.13943612413996),CH01.5473(-2.35823235960582),CH01.5556(-1.11528000284726),CH01.5604(-3.13389284582053),CH01.5615(-1.11831976135369),CH01.5624(2.18815753243126),CH01.5635(-1.19425215094402),CH01.5644(2.7967927938074),CH01.589(4.3699859764658),CH01.595(6.91069661984328),CH01.604(1.34741263558092),CH01.649(2.26862793640682),CH01.650(4.611…	AH01.10(1.24600628288619),AH01.1033(5.08414443252136),AH01.1192(-1.35827575681914),AH01.1215(1.27471251577754),AH01.1285(-1.20530694198771),AH01.132(-1.29035408894983),AH01.1370(-2.02403020517164),AH01.1374(2.16095234567518),AH01.1393(1.43248486523982),AH01.1406(2.29582710910445),AH01.141(-1.72685690114543),AH01.1414(-1.81169654568516),AH01.1454(-2.46907758511575),AH01.1593(1.66214490519001),AH01…
1.5304(3.36362856190461),CH01.54(5.0377563990724),CH01.5455(2.13943612413996),CH01.5473(-2.35823235960582),CH01.5556(-1.11528000284726),CH01.5604(-3.13389284582053),CH01.5615(-1.11831976135369),CH01.5624(2.18815753243126),CH01.5635(-1.19425215094402),CH01.5644(2.7967927938074),CH01.589(4.3699859764658),CH01.595(6.91069661984328),CH01.604(1.34741263558092),CH01.649(2.26862793640682),CH01.650(4.611…	0.253270087681472
GO:0005911	cell-cell junction	cellular component	499	6459	1866	27664	0.00022	0.004256	AH01.1341(-1.05502364171534),AH01.141(-1.72685690114543),AH01.1524(3.10042468066228),AH01.164(-1.51157376631161),AH01.1843(-5.13456395727641),AH01.211(1.50985860315252),AH01.2318(1.97395004729898),AH01.2418(1.16859098377959),AH01.2526(3.55271828500902),AH01.2527(-1.07061802450944),AH01.3309(1.35822019149564),AH01.3368(2.20964657963497),AH01.3387(1.30266101560892),AH01.3458(1.26431067795266),AH01.…	AH01.1341(-1.05502364171534),AH01.141(-1.72685690114543),AH01.1524(3.10042468066228),AH01.164(-1.51157376631161),AH01.1843(-5.13456395727641),AH01.211(1.50985860315252),AH01.2318(1.97395004729898),AH01.2418(1.16859098377959),AH01.2526(3.55271828500902),AH01.2527(-1.07061802450944),AH01.3309(1.35822019149564),AH01.3368(2.20964657963497),AH01.3387(1.30266101560892),AH01.3458(1.26431067795266),AH01.…	0.267416934619507
GO:0070161	anchoring junction	cellular component	499	6459	1866	27664	0.00022	0.004256	AH01.1341(-1.05502364171534),AH01.141(-1.72685690114543),AH01.1524(3.10042468066228),AH01.164(-1.51157376631161),AH01.1843(-5.13456395727641),AH01.211(1.50985860315252),AH01.2318(1.97395004729898),AH01.2418(1.16859098377959),AH01.2526(3.55271828500902),AH01.2527(-1.07061802450944),AH01.3309(1.35822019149564),AH01.3368(2.20964657963497),AH01.3387(1.30266101560892),AH01.3458(1.26431067795266),AH01.…	AH01.1341(-1.05502364171534),AH01.141(-1.72685690114543),AH01.1524(3.10042468066228),AH01.164(-1.51157376631161),AH01.1843(-5.13456395727641),AH01.211(1.50985860315252),AH01.2318(1.97395004729898),AH01.2418(1.16859098377959),AH01.2526(3.55271828500902),AH01.2527(-1.07061802450944),AH01.3309(1.35822019149564),AH01.3368(2.20964657963497),AH01.3387(1.30266101560892),AH01.3458(1.26431067795266),AH01.…	0.267416934619507
GO:0010564	regulation of cell cycle process	biological process	144	6498	450	27652	2.1e-05	0.0044484	AH01.2504(1.16632749478146),AH01.2882(3.50429488883088),AH01.3023(3.1581878796537),AH01.3205(1.06612932044705),AH01.3663(1.69746210053973),AH01.4081(4.16782822610605),AH01.4404(2.09349669079127),AH01.4536(4.76477355139153),AH01.745(5.80647697226917),AH01.943(4.29001254200255),AH02.218(2.94298974142928),AH02.332(2.88638020479007),AH02.4174(3.70739622876777),AH02.4491(2.58655765099203),AH02.550(2.4…	AH01.2504(1.16632749478146),AH01.2882(3.50429488883088),AH01.3023(3.1581878796537),AH01.3205(1.06612932044705),AH01.3663(1.69746210053973),AH01.4081(4.16782822610605),AH01.4404(2.09349669079127),AH01.4536(4.76477355139153),AH01.745(5.80647697226917),AH01.943(4.29001254200255),AH02.218(2.94298974142928),AH02.332(2.88638020479007),AH02.4174(3.70739622876777),AH02.4491(2.58655765099203),AH02.550(2.4…	0.32
GO:0005656	nuclear pre-replicative complex	cellular component	7	6459	8	27664	0.00024	0.00448	AH01.2121(1.32966235696864),AH04.141(4.19789023872639),BH01.2485(1.3287481804711),BH04.142(2.93623511478327),BH05.88(3.57948806197031),CH01.2574(5.06491848020967),CH05.138(6.04040237765833)	AH01.2121(1.32966235696864),AH04.141(4.19789023872639),BH01.2485(1.3287481804711),BH04.142(2.93623511478327),BH05.88(3.57948806197031),CH01.2574(5.06491848020967),CH05.138(6.04040237765833)	0.875
GO:0036387	pre-replicative complex	cellular component	7	6459	8	27664	0.00024	0.00448	AH01.2121(1.32966235696864),AH04.141(4.19789023872639),BH01.2485(1.3287481804711),BH04.142(2.93623511478327),BH05.88(3.57948806197031),CH01.2574(5.06491848020967),CH05.138(6.04040237765833)	AH01.2121(1.32966235696864),AH04.141(4.19789023872639),BH01.2485(1.3287481804711),BH04.142(2.93623511478327),BH05.88(3.57948806197031),CH01.2574(5.06491848020967),CH05.138(6.04040237765833)	0.875
GO:0044772	mitotic cell cycle phase transition	biological process	82	6498	231	27652	2.5e-05	0.00514861111111111	AH01.2882(3.50429488883088),AH01.3023(3.1581878796537),AH01.3205(1.06612932044705),AH02.218(2.94298974142928),AH02.4174(3.70739622876777),AH02.4491(2.58655765099203),AH03.1221(3.16156421610821),AH03.1946(1.4387941659595),AH03.3114(3.47258549050739),AH04.106(2.97600088060847),AH04.141(4.19789023872639),AH04.1562(3.19097112322539),AH05.1467(1.13702844639247),AH05.15(3.67811414992197),AH05.2169(-1.0…	AH01.2882(3.50429488883088),AH01.3023(3.1581878796537),AH01.3205(1.06612932044705),AH02.218(2.94298974142928),AH02.4174(3.70739622876777),AH02.4491(2.58655765099203),AH03.1221(3.16156421610821),AH03.1946(1.4387941659595),AH03.3114(3.47258549050739),AH04.106(2.97600088060847),AH04.141(4.19789023872639),AH04.1562(3.19097112322539),AH05.1467(1.13702844639247),AH05.15(3.67811414992197),AH05.2169(-1.0…	0.354978354978355
GO:0005881	cytoplasmic microtubule	cellular component	31	6459	74	27664	0.00031	0.00568689655172414	AH01.232(1.11413226062396),AH02.2793(4.64570407069887),AH03.2108(1.63547849727926),AH03.395(2.74549274412347),AH03.4127(2.34405260563591),AH06.1270(1.11639289613501),AH07.1278(1.83886822238801),AH07.1290(1.77844642410526),AH09.2470(4.41047386005),AH09.2634(1.24273589596646),BH01.515(1.27056921953327),BH02.2871(4.37901288562937),BH02.61(-1.06445513530519),BH03.2303(1.22343356694328),BH03.4470(4.39…	AH01.232(1.11413226062396),AH02.2793(4.64570407069887),AH03.2108(1.63547849727926),AH03.395(2.74549274412347),AH03.4127(2.34405260563591),AH06.1270(1.11639289613501),AH07.1278(1.83886822238801),AH07.1290(1.77844642410526),AH09.2470(4.41047386005),AH09.2634(1.24273589596646),BH01.515(1.27056921953327),BH02.2871(4.37901288562937),BH02.61(-1.06445513530519),BH03.2303(1.22343356694328),BH03.4470(4.39…	0.418918918918919
GO:0009073	aromatic amino acid family biosynthetic process	biological process	44	6498	106	27652	2.9e-05	0.00581097297297297	AH01.218(3.2750636113461),AH01.4252(3.06087349815064),AH01.444(1.56343198662825),AH01.4789(1.06041939127851),AH01.5214(-2.00847238212494),AH01.809(-1.93844783391604),AH03.409(1.44845109730607),AH06.879(2.52069843288277),AH07.1187(-1.13881990690788),AH09.1265(2.16450695453948),AH09.2459(-1.61939363310436),BH01.297(1.1876660319795),BH01.4557(2.22953180316937),BH01.4995(-3.05851077200476),BH01.528(1…	AH01.218(3.2750636113461),AH01.4252(3.06087349815064),AH01.444(1.56343198662825),AH01.4789(1.06041939127851),AH01.5214(-2.00847238212494),AH01.809(-1.93844783391604),AH03.409(1.44845109730607),AH06.879(2.52069843288277),AH07.1187(-1.13881990690788),AH09.1265(2.16450695453948),AH09.2459(-1.61939363310436),BH01.297(1.1876660319795),BH01.4557(2.22953180316937),BH01.4995(-3.05851077200476),BH01.528(1…	0.415094339622642
GO:0009506	plasmodesma	cellular component	489	6459	1836	27664	0.00037	0.00656133333333333	AH01.1341(-1.05502364171534),AH01.141(-1.72685690114543),AH01.1524(3.10042468066228),AH01.164(-1.51157376631161),AH01.1843(-5.13456395727641),AH01.211(1.50985860315252),AH01.2318(1.97395004729898),AH01.2418(1.16859098377959),AH01.2526(3.55271828500902),AH01.2527(-1.07061802450944),AH01.3309(1.35822019149564),AH01.3368(2.20964657963497),AH01.3387(1.30266101560892),AH01.3458(1.26431067795266),AH01.…	AH01.1341(-1.05502364171534),AH01.141(-1.72685690114543),AH01.1524(3.10042468066228),AH01.164(-1.51157376631161),AH01.1843(-5.13456395727641),AH01.211(1.50985860315252),AH01.2318(1.97395004729898),AH01.2418(1.16859098377959),AH01.2526(3.55271828500902),AH01.2527(-1.07061802450944),AH01.3309(1.35822019149564),AH01.3368(2.20964657963497),AH01.3387(1.30266101560892),AH01.3458(1.26431067795266),AH01.…	0.266339869281046
GO:0055044	symplast	cellular component	489	6459	1836	27664	0.00037	0.00656133333333333	AH01.1341(-1.05502364171534),AH01.141(-1.72685690114543),AH01.1524(3.10042468066228),AH01.164(-1.51157376631161),AH01.1843(-5.13456395727641),AH01.211(1.50985860315252),AH01.2318(1.97395004729898),AH01.2418(1.16859098377959),AH01.2526(3.55271828500902),AH01.2527(-1.07061802450944),AH01.3309(1.35822019149564),AH01.3368(2.20964657963497),AH01.3387(1.30266101560892),AH01.3458(1.26431067795266),AH01.…	AH01.1341(-1.05502364171534),AH01.141(-1.72685690114543),AH01.1524(3.10042468066228),AH01.164(-1.51157376631161),AH01.1843(-5.13456395727641),AH01.211(1.50985860315252),AH01.2318(1.97395004729898),AH01.2418(1.16859098377959),AH01.2526(3.55271828500902),AH01.2527(-1.07061802450944),AH01.3309(1.35822019149564),AH01.3368(2.20964657963497),AH01.3387(1.30266101560892),AH01.3458(1.26431067795266),AH01.…	0.266339869281046
GO:0070182	DNA polymerase binding	molecular function	9	5672	10	23834	1.9e-05	0.006745	AH01.2504(1.16632749478146),AH02.3229(2.98828247284644),AH06.207(3.19324938187958),AH06.250(2.99944446138568),BH06.310(2.50043649771145),BH06.356(3.47317272374458),BH08.1862(2.42693546445486),CH06.348(4.43719191706849),CH08.2026(3.6343865584718)	AH01.2504(1.16632749478146),AH02.3229(2.98828247284644),AH06.207(3.19324938187958),AH06.250(2.99944446138568),BH06.310(2.50043649771145),BH06.356(3.47317272374458),BH08.1862(2.42693546445486),CH06.348(4.43719191706849),CH08.2026(3.6343865584718)	0.9
GO:0031118	rRNA pseudouridine synthesis	biological process	16	6498	26	27652	3.8e-05	0.0070433	AH02.976(1.85873665009186),AH03.3828(1.67895841937729),AH04.1738(1.42556368606715),AH06.1144(1.80963146708149),AH07.3321(1.32344954911635),BH01.4875(3.13995044912716),BH02.1149(1.65378569937194),BH03.4111(2.2420028836697),BH04.1730(1.50229048230052),BH06.1178(1.2140805373869),BH07.3140(1.01345218564918),CH02.1262(2.91627053140642),CH03.4389(5.38991510243451),CH04.1976(2.47990658703835),CH05.2063(…	AH02.976(1.85873665009186),AH03.3828(1.67895841937729),AH04.1738(1.42556368606715),AH06.1144(1.80963146708149),AH07.3321(1.32344954911635),BH01.4875(3.13995044912716),BH02.1149(1.65378569937194),BH03.4111(2.2420028836697),BH04.1730(1.50229048230052),BH06.1178(1.2140805373869),BH07.3140(1.01345218564918),CH02.1262(2.91627053140642),CH03.4389(5.38991510243451),CH04.1976(2.47990658703835),CH05.2063(…	0.615384615384615
GO:0009642	response to light intensity	biological process	135	6498	422	27652	3.8e-05	0.0070433	AH01.208(-1.08449816677475),AH01.4168(-1.40335140902683),AH01.4241(-2.25143089842246),AH01.4356(-3.98415625035387),AH01.4506(-1.14978596239584),AH01.4681(3.02728063631475),AH01.4789(1.06041939127851),AH01.4897(-2.38740972160336),AH01.793(1.05819107520202),AH02.225(-1.78736385992476),AH02.3653(1.44968276605112),AH02.3826(-3.19171344591151),AH03.3194(-1.59786662142753),AH03.384(-3.97816804235109),A…	AH01.208(-1.08449816677475),AH01.4168(-1.40335140902683),AH01.4241(-2.25143089842246),AH01.4356(-3.98415625035387),AH01.4506(-1.14978596239584),AH01.4681(3.02728063631475),AH01.4789(1.06041939127851),AH01.4897(-2.38740972160336),AH01.793(1.05819107520202),AH02.225(-1.78736385992476),AH02.3653(1.44968276605112),AH02.3826(-3.19171344591151),AH03.3194(-1.59786662142753),AH03.384(-3.97816804235109),A…	0.319905213270142
GO:1901607	alpha-amino acid biosynthetic process	biological process	101	6498	300	27652	3.8e-05	0.0070433	AH01.218(3.2750636113461),AH01.4252(3.06087349815064),AH01.444(1.56343198662825),AH01.4651(-3.58979798134547),AH01.4789(1.06041939127851),AH01.5214(-2.00847238212494),AH01.749(2.68221816806856),AH01.809(-1.93844783391604),AH02.2455(1.91823272154557),AH02.3008(-2.25359542429108),AH02.322(-6.54713519384652),AH02.3653(1.44968276605112),AH02.3865(1.47603919816436),AH03.3950(1.13293759213041),AH03.409…	AH01.218(3.2750636113461),AH01.4252(3.06087349815064),AH01.444(1.56343198662825),AH01.4651(-3.58979798134547),AH01.4789(1.06041939127851),AH01.5214(-2.00847238212494),AH01.749(2.68221816806856),AH01.809(-1.93844783391604),AH02.2455(1.91823272154557),AH02.3008(-2.25359542429108),AH02.322(-6.54713519384652),AH02.3653(1.44968276605112),AH02.3865(1.47603919816436),AH03.3950(1.13293759213041),AH03.409…	0.336666666666667
GO:0045962	positive regulation of development, heterochronic	biological process	7	6498	7	27652	3.9e-05	0.00705234146341463	AH05.1764(1.43067741377045),BH02.218(3.22546327062449),BH02.3616(1.48967110079331),BH05.1938(1.28205992285922),CH02.275(6.37392701622626),CH02.3150(6.25967098258792),CH05.2002(1.71242593190161)	AH05.1764(1.43067741377045),BH02.218(3.22546327062449),BH02.3616(1.48967110079331),BH05.1938(1.28205992285922),CH02.275(6.37392701622626),CH02.3150(6.25967098258792),CH05.2002(1.71242593190161)	1
GO:0007059	chromosome segregation	biological process	134	6498	419	27652	4.1e-05	0.00723747619047619	AH01.2031(6.30205005907724),AH01.2081(1.41867631404572),AH01.3205(1.06612932044705),AH01.4044(3.5065167690159),AH01.4470(-1.28533228789211),AH01.4536(4.76477355139153),AH01.4881(3.36928754720926),AH02.1499(1.88511847602958),AH02.1717(5.21647569680321),AH02.1929(5.75758644891689),AH02.2343(2.70394960268216),AH02.3460(2.30835131238375),AH02.4491(2.58655765099203),AH02.536(2.6310478587691),AH02.550(…	AH01.2031(6.30205005907724),AH01.2081(1.41867631404572),AH01.3205(1.06612932044705),AH01.4044(3.5065167690159),AH01.4470(-1.28533228789211),AH01.4536(4.76477355139153),AH01.4881(3.36928754720926),AH02.1499(1.88511847602958),AH02.1717(5.21647569680321),AH02.1929(5.75758644891689),AH02.2343(2.70394960268216),AH02.3460(2.30835131238375),AH02.4491(2.58655765099203),AH02.536(2.6310478587691),AH02.550(…	0.31980906921241
GO:0005876	spindle microtubule	cellular component	30	6459	72	27664	0.00042	0.00726222222222222	AH01.3205(1.06612932044705),AH01.745(5.80647697226917),AH02.332(2.88638020479007),AH03.1946(1.4387941659595),AH04.1562(3.19097112322539),AH05.2169(-1.00207614913908),AH07.683(5.4470076321193),AH09.1367(2.64592588986624),AH09.2470(4.41047386005),BH01.3567(1.63711054345737),BH01.621(1.62349504917019),BH01.889(4.11818768709647),BH02.360(5.2412973825578),BH02.4026(1.79438556305507),BH03.1985(2.534157…	AH01.3205(1.06612932044705),AH01.745(5.80647697226917),AH02.332(2.88638020479007),AH03.1946(1.4387941659595),AH04.1562(3.19097112322539),AH05.2169(-1.00207614913908),AH07.683(5.4470076321193),AH09.1367(2.64592588986624),AH09.2470(4.41047386005),BH01.3567(1.63711054345737),BH01.621(1.62349504917019),BH01.889(4.11818768709647),BH02.360(5.2412973825578),BH02.4026(1.79438556305507),BH03.1985(2.534157…	0.416666666666667
GO:0000808	origin recognition complex	cellular component	14	6459	25	27664	0.00043	0.00726222222222222	AH01.2121(1.32966235696864),AH02.2776(1.81483938661751),AH03.3789(3.09300647346096),AH06.585(3.20738395545931),BH01.2485(1.3287481804711),BH01.657(3.10285288316163),BH02.2861(1.80637398870278),BH03.4072(3.33644939393802),BH06.639(3.07857247712386),CH01.2574(5.06491848020967),CH01.5315(1.70261057106864),CH02.3676(5.5349846395929),CH06.652(3.17843629861992),Contig309.20(1.55290669358959)	AH01.2121(1.32966235696864),AH02.2776(1.81483938661751),AH03.3789(3.09300647346096),AH06.585(3.20738395545931),BH01.2485(1.3287481804711),BH01.657(3.10285288316163),BH02.2861(1.80637398870278),BH03.4072(3.33644939393802),BH06.639(3.07857247712386),CH01.2574(5.06491848020967),CH01.5315(1.70261057106864),CH02.3676(5.5349846395929),CH06.652(3.17843629861992),Contig309.20(1.55290669358959)	0.56
GO:0005664	nuclear origin of replication recognition complex	cellular component	14	6459	25	27664	0.00043	0.00726222222222222	AH01.2121(1.32966235696864),AH02.2776(1.81483938661751),AH03.3789(3.09300647346096),AH06.585(3.20738395545931),BH01.2485(1.3287481804711),BH01.657(3.10285288316163),BH02.2861(1.80637398870278),BH03.4072(3.33644939393802),BH06.639(3.07857247712386),CH01.2574(5.06491848020967),CH01.5315(1.70261057106864),CH02.3676(5.5349846395929),CH06.652(3.17843629861992),Contig309.20(1.55290669358959)	AH01.2121(1.32966235696864),AH02.2776(1.81483938661751),AH03.3789(3.09300647346096),AH06.585(3.20738395545931),BH01.2485(1.3287481804711),BH01.657(3.10285288316163),BH02.2861(1.80637398870278),BH03.4072(3.33644939393802),BH06.639(3.07857247712386),CH01.2574(5.06491848020967),CH01.5315(1.70261057106864),CH02.3676(5.5349846395929),CH06.652(3.17843629861992),Contig309.20(1.55290669358959)	0.56
GO:0004049	anthranilate synthase activity	molecular function	11	5672	14	23834	2.4e-05	0.007455	AH01.4252(3.06087349815064),AH01.444(1.56343198662825),AH01.809(-1.93844783391604),AH09.1265(2.16450695453948),BH01.297(1.1876660319795),BH01.4557(2.22953180316937),BH01.955(-1.83813606492263),CH01.136(5.28823177909115),CH01.4863(6.4831426411953),CH05.2896(3.13279069892533),CH09.1483(1.23022076823982)	AH01.4252(3.06087349815064),AH01.444(1.56343198662825),AH01.809(-1.93844783391604),AH09.1265(2.16450695453948),BH01.297(1.1876660319795),BH01.4557(2.22953180316937),BH01.955(-1.83813606492263),CH01.136(5.28823177909115),CH01.4863(6.4831426411953),CH05.2896(3.13279069892533),CH09.1483(1.23022076823982)	0.785714285714286
GO:0080167	response to karrikin	biological process	107	6498	323	27652	4.9e-05	0.00801922448979592	AH01.132(-1.29035408894983),AH01.381(-2.2795500562569),AH01.3999(1.93659580164005),AH01.5369(-3.00517181299821),AH01.632(-3.78799586496447),AH01.916(3.61560999543426),AH02.2430(1.59412232126102),AH02.3768(4.69795362888091),AH02.3920(2.1092933995014),AH02.4049(1.67346261989283),AH02.4628(-2.67454009954255),AH03.1766(-1.65203681178658),AH03.246(-1.94394991817972),AH03.3194(-1.59786662142753),AH03.3…	AH01.132(-1.29035408894983),AH01.381(-2.2795500562569),AH01.3999(1.93659580164005),AH01.5369(-3.00517181299821),AH01.632(-3.78799586496447),AH01.916(3.61560999543426),AH02.2430(1.59412232126102),AH02.3768(4.69795362888091),AH02.3920(2.1092933995014),AH02.4049(1.67346261989283),AH02.4628(-2.67454009954255),AH03.1766(-1.65203681178658),AH03.246(-1.94394991817972),AH03.3194(-1.59786662142753),AH03.3…	0.331269349845201
GO:0010091	trichome branching	biological process	49	6498	124	27652	5.0e-05	0.00801922448979592	AH01.232(1.11413226062396),AH01.358(1.06004084008295),AH01.4081(4.16782822610605),AH01.4523(2.49162401566593),AH02.3214(1.4408179971474),AH03.2104(1.54228316163627),AH03.4077(-2.3659501506912),AH05.1467(1.13702844639247),AH06.736(2.43565003845468),AH07.217(-3.36002652424608),AH07.2342(1.29671150613584),AH07.2412(5.40411968846531),AH07.2414(5.46225030325201),AH07.3645(1.14587216402313),AH07.4062(-…	AH01.232(1.11413226062396),AH01.358(1.06004084008295),AH01.4081(4.16782822610605),AH01.4523(2.49162401566593),AH02.3214(1.4408179971474),AH03.2104(1.54228316163627),AH03.4077(-2.3659501506912),AH05.1467(1.13702844639247),AH06.736(2.43565003845468),AH07.217(-3.36002652424608),AH07.2342(1.29671150613584),AH07.2412(5.40411968846531),AH07.2414(5.46225030325201),AH07.3645(1.14587216402313),AH07.4062(-…	0.395161290322581
GO:0008652	amino acid biosynthetic process	biological process	117	6498	359	27652	5.0e-05	0.00801922448979592	AH01.218(3.2750636113461),AH01.4252(3.06087349815064),AH01.444(1.56343198662825),AH01.4651(-3.58979798134547),AH01.4789(1.06041939127851),AH01.5214(-2.00847238212494),AH01.749(2.68221816806856),AH01.809(-1.93844783391604),AH02.2455(1.91823272154557),AH02.3008(-2.25359542429108),AH02.322(-6.54713519384652),AH02.3653(1.44968276605112),AH02.3865(1.47603919816436),AH03.3950(1.13293759213041),AH03.409…	AH01.218(3.2750636113461),AH01.4252(3.06087349815064),AH01.444(1.56343198662825),AH01.4651(-3.58979798134547),AH01.4789(1.06041939127851),AH01.5214(-2.00847238212494),AH01.749(2.68221816806856),AH01.809(-1.93844783391604),AH02.2455(1.91823272154557),AH02.3008(-2.25359542429108),AH02.322(-6.54713519384652),AH02.3653(1.44968276605112),AH02.3865(1.47603919816436),AH03.3950(1.13293759213041),AH03.409…	0.325905292479109
GO:0045144	meiotic sister chromatid segregation	biological process	15	6498	24	27652	5.1e-05	0.00801922448979592	AH01.2031(6.30205005907724),AH03.3114(3.47258549050739),AH03.579(1.20558054546752),AH07.683(5.4470076321193),BH01.2184(5.20289071838904),BH03.3296(5.05101889173022),BH03.692(2.95755631458837),BH07.813(5.766754603536),BH09.1641(1.68914624009914),CH01.1532(7.55443489606988),CH01.2277(5.26811826669967),CH03.3481(5.83081304872922),CH03.789(4.4121916910433),CH04.2489(2.3009346455984),CH09.1777(4.86701…	AH01.2031(6.30205005907724),AH03.3114(3.47258549050739),AH03.579(1.20558054546752),AH07.683(5.4470076321193),BH01.2184(5.20289071838904),BH03.3296(5.05101889173022),BH03.692(2.95755631458837),BH07.813(5.766754603536),BH09.1641(1.68914624009914),CH01.1532(7.55443489606988),CH01.2277(5.26811826669967),CH03.3481(5.83081304872922),CH03.789(4.4121916910433),CH04.2489(2.3009346455984),CH09.1777(4.86701…	0.625
GO:0042221	response to chemical	biological process	1799	6498	7141	27652	5.1e-05	0.00801922448979592	AH01.10(1.24600628288619),AH01.1077(7.4322687999316),AH01.1162(-1.3773687012048),AH01.1166(6.84487994382328),AH01.1192(-1.35827575681914),AH01.12(-2.57814530062998),AH01.1225(-1.10318216685844),AH01.1226(-1.48531604624738),AH01.1237(5.26606993672798),AH01.132(-1.29035408894983),AH01.1374(2.16095234567518),AH01.1393(1.43248486523982),AH01.141(-1.72685690114543),AH01.1414(-1.81169654568516),AH01.14…
64875),CH01.4250(4.74381023002804),CH01.433(1.14604796937598),CH01.4331(5.8148691735461),CH01.4350(7.19816823130626),CH01.4363(2.28960313429326),CH01.4365(4.80469943303804),CH01.4382(5.65135756193843),CH01.4410(5.38275347262117),CH01.4465(7.62414922664657),CH01.4466(5.81203540678061),CH01.4566(7.42469171513292),CH01.4568(2.81844740165665),CH01.4631(2.88900330948091),CH01.4635(4.89558242890313),CH…	AH01.10(1.24600628288619),AH01.1077(7.4322687999316),AH01.1162(-1.3773687012048),AH01.1166(6.84487994382328),AH01.1192(-1.35827575681914),AH01.12(-2.57814530062998),AH01.1225(-1.10318216685844),AH01.1226(-1.48531604624738),AH01.1237(5.26606993672798),AH01.132(-1.29035408894983),AH01.1374(2.16095234567518),AH01.1393(1.43248486523982),AH01.141(-1.72685690114543),AH01.1414(-1.81169654568516),AH01.14…
64875),CH01.4250(4.74381023002804),CH01.433(1.14604796937598),CH01.4331(5.8148691735461),CH01.4350(7.19816823130626),CH01.4363(2.28960313429326),CH01.4365(4.80469943303804),CH01.4382(5.65135756193843),CH01.4410(5.38275347262117),CH01.4465(7.62414922664657),CH01.4466(5.81203540678061),CH01.4566(7.42469171513292),CH01.4568(2.81844740165665),CH01.4631(2.88900330948091),CH01.4635(4.89558242890313),CH…	0.251925500630164
GO:0000470	maturation of LSU-rRNA	biological process	31	6498	68	27652	5.2e-05	0.00801922448979592	AH01.942(1.18129560893111),AH02.1299(-4.50453784835053),AH02.378(-1.02828256598918),AH02.3958(1.68596839531346),AH03.2526(1.00763383042995),AH06.1144(1.80963146708149),AH06.1945(1.11194282041125),AH07.115(1.01242331734884),AH07.3321(1.32344954911635),AH08.777(1.30053178683633),BH01.4875(3.13995044912716),BH02.1348(-4.00152498317529),BH02.3973(1.67719767290222),BH02.404(-1.02408770959025),BH06.117…	AH01.942(1.18129560893111),AH02.1299(-4.50453784835053),AH02.378(-1.02828256598918),AH02.3958(1.68596839531346),AH03.2526(1.00763383042995),AH06.1144(1.80963146708149),AH06.1945(1.11194282041125),AH07.115(1.01242331734884),AH07.3321(1.32344954911635),AH08.777(1.30053178683633),BH01.4875(3.13995044912716),BH02.1348(-4.00152498317529),BH02.3973(1.67719767290222),BH02.404(-1.02408770959025),BH06.117…	0.455882352941176
GO:0048826	cotyledon morphogenesis	biological process	23	6498	45	27652	5.3e-05	0.00801922448979592	AH01.1374(2.16095234567518),AH01.1725(1.98437191018534),AH01.2101(1.23210109473628),AH01.2423(7.08433709042649),AH01.4830(2.0105690696848),AH06.927(1.84788491389551),BH01.1283(1.94229678407306),BH01.1920(1.37376381952546),BH01.4764(5.52091150635983),BH02.1384(-1.57007748517368),BH02.218(3.22546327062449),BH03.1684(5.18937178565183),BH03.2130(2.51501198125036),BH06.958(1.84034071168873),CH01.1329(…	AH01.1374(2.16095234567518),AH01.1725(1.98437191018534),AH01.2101(1.23210109473628),AH01.2423(7.08433709042649),AH01.4830(2.0105690696848),AH06.927(1.84788491389551),BH01.1283(1.94229678407306),BH01.1920(1.37376381952546),BH01.4764(5.52091150635983),BH02.1384(-1.57007748517368),BH02.218(3.22546327062449),BH03.1684(5.18937178565183),BH03.2130(2.51501198125036),BH06.958(1.84034071168873),CH01.1329(…	0.511111111111111
GO:0009941	chloroplast envelope	cellular component	330	6459	1206	27664	0.00051	0.00847875	AH01.1271(2.69271140485332),AH01.270(-2.3999102846905),AH01.328(1.03261342377024),AH01.3750(-3.58811717624629),AH01.3868(1.1281678916632),AH01.4000(1.05024441869134),AH01.4461(1.37754006475955),AH01.4462(1.40120382408762),AH01.452(1.35935759707339),AH01.691(1.05577894921829),AH01.808(1.0581166391788),AH01.916(3.61560999543426),AH02.2476(-1.550167061173),AH02.4095(1.03846395118279),AH02.4567(1.783…	AH01.1271(2.69271140485332),AH01.270(-2.3999102846905),AH01.328(1.03261342377024),AH01.3750(-3.58811717624629),AH01.3868(1.1281678916632),AH01.4000(1.05024441869134),AH01.4461(1.37754006475955),AH01.4462(1.40120382408762),AH01.452(1.35935759707339),AH01.691(1.05577894921829),AH01.808(1.0581166391788),AH01.916(3.61560999543426),AH02.2476(-1.550167061173),AH02.4095(1.03846395118279),AH02.4567(1.783…	0.27363184079602
GO:0042542	response to hydrogen peroxide	biological process	85	6498	247	27652	6.4e-05	0.00937241509433962	AH01.4168(-1.40335140902683),AH01.4231(-2.82449684440042),AH01.4232(-1.19075971664067),AH01.4356(-3.98415625035387),AH01.4506(-1.14978596239584),AH01.4681(3.02728063631475),AH01.5194(-1.05109855188281),AH02.2407(-1.48637318259271),AH02.3360(-3.01097260848097),AH02.3568(-1.07062459453705),AH02.3826(-3.19171344591151),AH03.1622(-2.23485121796621),AH03.2377(-1.12056056232765),AH04.2117(-1.2885479716…	AH01.4168(-1.40335140902683),AH01.4231(-2.82449684440042),AH01.4232(-1.19075971664067),AH01.4356(-3.98415625035387),AH01.4506(-1.14978596239584),AH01.4681(3.02728063631475),AH01.5194(-1.05109855188281),AH02.2407(-1.48637318259271),AH02.3360(-3.01097260848097),AH02.3568(-1.07062459453705),AH02.3826(-3.19171344591151),AH03.1622(-2.23485121796621),AH03.2377(-1.12056056232765),AH04.2117(-1.2885479716…	0.34412955465587
GO:0045880	positive regulation of smoothened signaling pathway	biological process	8	6498	9	27652	6.6e-05	0.00937241509433962	AH01.1013(-1.20263381256233),AH03.395(2.74549274412347),AH03.4127(2.34405260563591),AH09.2785(-1.99975791350485),BH01.1154(2.10250896673611),BH03.4470(4.39192361381677),BH03.471(2.52425514673484),CH07.44(6.15030823430532)	AH01.1013(-1.20263381256233),AH03.395(2.74549274412347),AH03.4127(2.34405260563591),AH09.2785(-1.99975791350485),BH01.1154(2.10250896673611),BH03.4470(4.39192361381677),BH03.471(2.52425514673484),CH07.44(6.15030823430532)	0.888888888888889
GO:0009607	response to biotic stimulus	biological process	725	6498	2737	27652	6.7e-05	0.00937241509433962	AH01.10(1.24600628288619),AH01.1033(5.08414443252136),AH01.1285(-1.20530694198771),AH01.1370(-2.02403020517164),AH01.1393(1.43248486523982),AH01.141(-1.72685690114543),AH01.1414(-1.81169654568516),AH01.1454(-2.46907758511575),AH01.1650(-2.41076068513674),AH01.1742(-1.12762318878426),AH01.1804(2.51499922297474),AH01.1843(-5.13456395727641),AH01.19(1.02552049379902),AH01.2030(1.12135370478214),AH01…	AH01.10(1.24600628288619),AH01.1033(5.08414443252136),AH01.1285(-1.20530694198771),AH01.1370(-2.02403020517164),AH01.1393(1.43248486523982),AH01.141(-1.72685690114543),AH01.1414(-1.81169654568516),AH01.1454(-2.46907758511575),AH01.1650(-2.41076068513674),AH01.1742(-1.12762318878426),AH01.1804(2.51499922297474),AH01.1843(-5.13456395727641),AH01.19(1.02552049379902),AH01.2030(1.12135370478214),AH01…	0.264888564121301
GO:0051304	chromosome separation	biological process	48	6498	122	27652	6.7e-05	0.00937241509433962	AH01.3205(1.06612932044705),AH01.4881(3.36928754720926),AH02.4491(2.58655765099203),AH03.1946(1.4387941659595),AH03.3114(3.47258549050739),AH04.1562(3.19097112322539),AH05.1972(4.11918960180619),AH05.2169(-1.00207614913908),AH05.562(2.02959427253495),AH05.563(4.2743012035871),AH07.2785(4.97071141582111),AH07.3296(6.18633008201461),AH07.3631(1.45340800287077),AH07.683(5.4470076321193),AH09.1367(2.…	AH01.3205(1.06612932044705),AH01.4881(3.36928754720926),AH02.4491(2.58655765099203),AH03.1946(1.4387941659595),AH03.3114(3.47258549050739),AH04.1562(3.19097112322539),AH05.1972(4.11918960180619),AH05.2169(-1.00207614913908),AH05.562(2.02959427253495),AH05.563(4.2743012035871),AH07.2785(4.97071141582111),AH07.3296(6.18633008201461),AH07.3631(1.45340800287077),AH07.683(5.4470076321193),AH09.1367(2.…	0.39344262295082
GO:0007346	regulation of mitotic cell cycle	biological process	122	6498	380	27652	7.3e-05	0.0100226296296296	AH01.10(1.24600628288619),AH01.2882(3.50429488883088),AH01.3023(3.1581878796537),AH01.3205(1.06612932044705),AH01.3663(1.69746210053973),AH01.4081(4.16782822610605),AH01.4472(1.81860727817965),AH01.4536(4.76477355139153),AH02.218(2.94298974142928),AH02.2284(-3.44777390591933),AH02.3492(-1.02719736175008),AH02.4174(3.70739622876777),AH02.4491(2.58655765099203),AH02.550(2.47468526970448),AH03.106(1…	AH01.10(1.24600628288619),AH01.2882(3.50429488883088),AH01.3023(3.1581878796537),AH01.3205(1.06612932044705),AH01.3663(1.69746210053973),AH01.4081(4.16782822610605),AH01.4472(1.81860727817965),AH01.4536(4.76477355139153),AH02.218(2.94298974142928),AH02.2284(-3.44777390591933),AH02.3492(-1.02719736175008),AH02.4174(3.70739622876777),AH02.4491(2.58655765099203),AH02.550(2.47468526970448),AH03.106(1…	0.321052631578947
GO:0007113	endomitotic cell cycle	biological process	9	6498	11	27652	7.5e-05	0.01011	AH01.4081(4.16782822610605),AH07.2412(5.40411968846531),AH07.2414(5.46225030325201),BH07.2228(7.24826724678206),BH07.2230(6.14356485658169),BH09.1448(4.836760235886),CH07.2298(5.70493166128852),CH08.1172(7.13845791198705),CH09.1558(5.49990304004871)	AH01.4081(4.16782822610605),AH07.2412(5.40411968846531),AH07.2414(5.46225030325201),BH07.2228(7.24826724678206),BH07.2230(6.14356485658169),BH09.1448(4.836760235886),CH07.2298(5.70493166128852),CH08.1172(7.13845791198705),CH09.1558(5.49990304004871)	0.818181818181818
GO:0043207	response to external biotic stimulus	biological process	720	6498	2722	27652	8.5e-05	0.0111860350877193	AH01.10(1.24600628288619),AH01.1033(5.08414443252136),AH01.1285(-1.20530694198771),AH01.1370(-2.02403020517164),AH01.1393(1.43248486523982),AH01.141(-1.72685690114543),AH01.1414(-1.81169654568516),AH01.1454(-2.46907758511575),AH01.1650(-2.41076068513674),AH01.1742(-1.12762318878426),AH01.1804(2.51499922297474),AH01.1843(-5.13456395727641),AH01.19(1.02552049379902),AH01.2030(1.12135370478214),AH01…	AH01.10(1.24600628288619),AH01.1033(5.08414443252136),AH01.1285(-1.20530694198771),AH01.1370(-2.02403020517164),AH01.1393(1.43248486523982),AH01.141(-1.72685690114543),AH01.1414(-1.81169654568516),AH01.1454(-2.46907758511575),AH01.1650(-2.41076068513674),AH01.1742(-1.12762318878426),AH01.1804(2.51499922297474),AH01.1843(-5.13456395727641),AH01.19(1.02552049379902),AH01.2030(1.12135370478214),AH01…	0.264511388684791
GO:0051707	response to other organism	biological process	715	6498	2702	27652	8.6e-05	0.0111860350877193	AH01.10(1.24600628288619),AH01.1033(5.08414443252136),AH01.1285(-1.20530694198771),AH01.1370(-2.02403020517164),AH01.1393(1.43248486523982),AH01.141(-1.72685690114543),AH01.1414(-1.81169654568516),AH01.1454(-2.46907758511575),AH01.1650(-2.41076068513674),AH01.1742(-1.12762318878426),AH01.1804(2.51499922297474),AH01.1843(-5.13456395727641),AH01.19(1.02552049379902),AH01.2030(1.12135370478214),AH01…	AH01.10(1.24600628288619),AH01.1033(5.08414443252136),AH01.1285(-1.20530694198771),AH01.1370(-2.02403020517164),AH01.1393(1.43248486523982),AH01.141(-1.72685690114543),AH01.1414(-1.81169654568516),AH01.1454(-2.46907758511575),AH01.1650(-2.41076068513674),AH01.1742(-1.12762318878426),AH01.1804(2.51499922297474),AH01.1843(-5.13456395727641),AH01.19(1.02552049379902),AH01.2030(1.12135370478214),AH01…	0.264618800888231
GO:2000022	regulation of jasmonic acid mediated signaling pathway	biological process	42	6498	104	27652	9.3e-05	0.0118879655172414	AH01.1393(1.43248486523982),AH01.2279(1.20599390841129),AH01.2297(1.64836684820354),AH01.3357(2.33111696811748),AH01.3999(1.93659580164005),AH01.4773(1.18835700339078),AH02.314(1.75375731197444),AH02.3768(4.69795362888091),AH02.855(-1.65619329147193),AH03.2059(1.36495871349463),AH03.249(3.04492317838126),AH05.886(1.80753353929656),AH08.1604(1.24315394934488),AH09.872(2.4450049691265),BH01.3707(1.…	AH01.1393(1.43248486523982),AH01.2279(1.20599390841129),AH01.2297(1.64836684820354),AH01.3357(2.33111696811748),AH01.3999(1.93659580164005),AH01.4773(1.18835700339078),AH02.314(1.75375731197444),AH02.3768(4.69795362888091),AH02.855(-1.65619329147193),AH03.2059(1.36495871349463),AH03.249(3.04492317838126),AH05.886(1.80753353929656),AH08.1604(1.24315394934488),AH09.872(2.4450049691265),BH01.3707(1.…	0.403846153846154
GO:0010103	stomatal complex morphogenesis	biological process	34	6498	79	27652	9.6e-05	0.0120634576271186	AH01.4089(1.8217697318304),AH01.5271(3.48735880679213),AH02.3713(2.39889616200869),AH02.4283(5.40065359055458),AH03.3782(1.64052982056028),AH04.106(2.97600088060847),AH05.15(3.67811414992197),AH05.2039(2.5185088238336),AH06.682(2.92117287672877),AH07.3533(2.65179260250837),AH07.3673(3.11690479108638),AH08.2221(4.23656757814323),AH09.1214(4.95686198325799),BH01.4938(4.15641950031437),BH01.623(2.97…	AH01.4089(1.8217697318304),AH01.5271(3.48735880679213),AH02.3713(2.39889616200869),AH02.4283(5.40065359055458),AH03.3782(1.64052982056028),AH04.106(2.97600088060847),AH05.15(3.67811414992197),AH05.2039(2.5185088238336),AH06.682(2.92117287672877),AH07.3533(2.65179260250837),AH07.3673(3.11690479108638),AH08.2221(4.23656757814323),AH09.1214(4.95686198325799),BH01.4938(4.15641950031437),BH01.623(2.97…	0.430379746835443
GO:0005828	kinetochore microtubule	cellular component	14	6459	26	27664	0.00074	0.0121132307692308	AH01.3205(1.06612932044705),AH03.1946(1.4387941659595),AH04.1562(3.19097112322539),AH05.2169(-1.00207614913908),AH07.683(5.4470076321193),AH09.1367(2.64592588986624),BH01.3567(1.63711054345737),BH03.1985(2.53415728384481),BH04.1575(4.28699970711116),BH04.1640(4.39993077865916),BH07.1253(-1.11760229853838),BH07.813(5.766754603536),BH09.1549(1.69199951122326),CH01.1532(7.55443489606988)	AH01.3205(1.06612932044705),AH03.1946(1.4387941659595),AH04.1562(3.19097112322539),AH05.2169(-1.00207614913908),AH07.683(5.4470076321193),AH09.1367(2.64592588986624),BH01.3567(1.63711054345737),BH03.1985(2.53415728384481),BH04.1575(4.28699970711116),BH04.1640(4.39993077865916),BH07.1253(-1.11760229853838),BH07.813(5.766754603536),BH09.1549(1.69199951122326),CH01.1532(7.55443489606988)	0.538461538461538
GO:0140014	mitotic nuclear division	biological process	87	6498	257	27652	0.0001	0.0123566666666667	AH01.3205(1.06612932044705),AH01.4081(4.16782822610605),AH01.4536(4.76477355139153),AH02.1499(1.88511847602958),AH02.1717(5.21647569680321),AH02.1929(5.75758644891689),AH02.2343(2.70394960268216),AH02.3460(2.30835131238375),AH03.1946(1.4387941659595),AH03.2108(1.63547849727926),AH03.3103(5.91307623376373),AH03.3114(3.47258549050739),AH04.1562(3.19097112322539),AH05.1450(4.19712775513945),AH05.190…	AH01.3205(1.06612932044705),AH01.4081(4.16782822610605),AH01.4536(4.76477355139153),AH02.1499(1.88511847602958),AH02.1717(5.21647569680321),AH02.1929(5.75758644891689),AH02.2343(2.70394960268216),AH02.3460(2.30835131238375),AH03.1946(1.4387941659595),AH03.2108(1.63547849727926),AH03.3103(5.91307623376373),AH03.3114(3.47258549050739),AH04.1562(3.19097112322539),AH05.1450(4.19712775513945),AH05.190…	0.33852140077821
GO:0000794	condensed nuclear chromosome	cellular component	44	6459	121	27664	0.00085	0.0137030303030303	AH01.3663(1.69746210053973),AH01.745(5.80647697226917),AH01.904(3.04954746046926),AH02.1499(1.88511847602958),AH02.1929(5.75758644891689),AH02.2343(2.70394960268216),AH02.332(2.88638020479007),AH02.3460(2.30835131238375),AH02.4491(2.58655765099203),AH02.550(2.47468526970448),AH03.3114(3.47258549050739),AH04.1984(1.8774056844346),AH05.171(-6.41657985378279),AH06.1976(1.44774758520564),AH07.683(5.4…	AH01.3663(1.69746210053973),AH01.745(5.80647697226917),AH01.904(3.04954746046926),AH02.1499(1.88511847602958),AH02.1929(5.75758644891689),AH02.2343(2.70394960268216),AH02.332(2.88638020479007),AH02.3460(2.30835131238375),AH02.4491(2.58655765099203),AH02.550(2.47468526970448),AH03.3114(3.47258549050739),AH04.1984(1.8774056844346),AH05.171(-6.41657985378279),AH06.1976(1.44774758520564),AH07.683(5.4…	0.363636363636364
GO:0042273	ribosomal large subunit biogenesis	biological process	73	6498	209	27652	0.00012	0.0145849180327869	AH01.3750(-3.58811717624629),AH01.4078(1.22260847902153),AH01.942(1.18129560893111),AH02.1299(-4.50453784835053),AH02.378(-1.02828256598918),AH02.3958(1.68596839531346),AH02.4178(1.34764110764591),AH03.2526(1.00763383042995),AH04.384(1.23686267881794),AH06.1144(1.80963146708149),AH06.1945(1.11194282041125),AH06.2813(-4.28515275956515),AH06.605(1.05683638440819),AH07.115(1.01242331734884),AH07.230…	AH01.3750(-3.58811717624629),AH01.4078(1.22260847902153),AH01.942(1.18129560893111),AH02.1299(-4.50453784835053),AH02.378(-1.02828256598918),AH02.3958(1.68596839531346),AH02.4178(1.34764110764591),AH03.2526(1.00763383042995),AH04.384(1.23686267881794),AH06.1144(1.80963146708149),AH06.1945(1.11194282041125),AH06.2813(-4.28515275956515),AH06.605(1.05683638440819),AH07.115(1.01242331734884),AH07.230…	0.349282296650718
GO:0006412	translation	biological process	251	6498	871	27652	0.00013	0.0155454838709677	AH01.1831(1.09078798341427),AH01.211(1.50985860315252),AH01.2130(-4.06004080470742),AH01.2418(1.16859098377959),AH01.3458(1.26431067795266),AH01.3750(-3.58811717624629),AH01.3868(1.1281678916632),AH01.4078(1.22260847902153),AH01.4503(1.35823043772239),AH01.5259(1.20800205909002),AH01.793(1.05819107520202),AH02.2510(3.30506827277304),AH02.3134(1.91426717292264),AH02.330(1.57335644199231),AH02.3958…	AH01.1831(1.09078798341427),AH01.211(1.50985860315252),AH01.2130(-4.06004080470742),AH01.2418(1.16859098377959),AH01.3458(1.26431067795266),AH01.3750(-3.58811717624629),AH01.3868(1.1281678916632),AH01.4078(1.22260847902153),AH01.4503(1.35823043772239),AH01.5259(1.20800205909002),AH01.793(1.05819107520202),AH02.2510(3.30506827277304),AH02.3134(1.91426717292264),AH02.330(1.57335644199231),AH02.3958…	0.288174512055109
GO:0042023	DNA endoreduplication	biological process	46	6498	119	27652	0.00015	0.017652380952381	AH01.1158(1.93506581172166),AH01.4081(4.16782822610605),AH01.4404(2.09349669079127),AH02.3928(2.96018301154883),AH02.4053(2.6795481849561),AH02.96(4.2237854501378),AH03.3782(1.64052982056028),AH04.106(2.97600088060847),AH05.15(3.67811414992197),AH05.3531(3.84010564175276),AH06.2954(5.33943563490005),AH06.3062(-1.36264720829881),AH06.891(1.64576925389855),AH07.2412(5.40411968846531),AH07.2414(5.46…	AH01.1158(1.93506581172166),AH01.4081(4.16782822610605),AH01.4404(2.09349669079127),AH02.3928(2.96018301154883),AH02.4053(2.6795481849561),AH02.96(4.2237854501378),AH03.3782(1.64052982056028),AH04.106(2.97600088060847),AH05.15(3.67811414992197),AH05.3531(3.84010564175276),AH06.2954(5.33943563490005),AH06.3062(-1.36264720829881),AH06.891(1.64576925389855),AH07.2412(5.40411968846531),AH07.2414(5.46…	0.38655462184874
GO:0000495	box H/ACA sno(s)RNA 3'-end processing	biological process	6	6498	6	27652	0.00017	0.018535	AH02.976(1.85873665009186),AH03.3828(1.67895841937729),BH02.1149(1.65378569937194),BH03.4111(2.2420028836697),CH02.1262(2.91627053140642),CH03.4389(5.38991510243451)	AH02.976(1.85873665009186),AH03.3828(1.67895841937729),BH02.1149(1.65378569937194),BH03.4111(2.2420028836697),CH02.1262(2.91627053140642),CH03.4389(5.38991510243451)	1
GO:0033979	box H/ACA sno(s)RNA metabolic process	biological process	6	6498	6	27652	0.00017	0.018535	AH02.976(1.85873665009186),AH03.3828(1.67895841937729),BH02.1149(1.65378569937194),BH03.4111(2.2420028836697),CH02.1262(2.91627053140642),CH03.4389(5.38991510243451)	AH02.976(1.85873665009186),AH03.3828(1.67895841937729),BH02.1149(1.65378569937194),BH03.4111(2.2420028836697),CH02.1262(2.91627053140642),CH03.4389(5.38991510243451)	1
GO:0034964	box H/ACA sno(s)RNA processing	biological process	6	6498	6	27652	0.00017	0.018535	AH02.976(1.85873665009186),AH03.3828(1.67895841937729),BH02.1149(1.65378569937194),BH03.4111(2.2420028836697),CH02.1262(2.91627053140642),CH03.4389(5.38991510243451)	AH02.976(1.85873665009186),AH03.3828(1.67895841937729),BH02.1149(1.65378569937194),BH03.4111(2.2420028836697),CH02.1262(2.91627053140642),CH03.4389(5.38991510243451)	1
GO:0090706	specification of plant organ position	biological process	6	6498	6	27652	0.00017	0.018535	AH07.2789(1.62451602984086),AH09.1724(9.79262169735591),BH07.2601(2.02677305713179),BH09.1901(8.95165342182382),CH07.2668(5.90955858253635),CH09.2053(5.63275194952653)	AH07.2789(1.62451602984086),AH09.1724(9.79262169735591),BH07.2601(2.02677305713179),BH09.1901(8.95165342182382),CH07.2668(5.90955858253635),CH09.2053(5.63275194952653)	1
GO:0090329	regulation of DNA-templated DNA replication	biological process	44	6498	113	27652	0.00017	0.018535	AH01.2882(3.50429488883088),AH01.4404(2.09349669079127),AH02.1966(3.17052601107227),AH02.550(2.47468526970448),AH02.96(4.2237854501378),AH03.3601(1.04055927487224),AH03.3782(1.64052982056028),AH04.106(2.97600088060847),AH04.141(4.19789023872639),AH04.806(2.74144382264367),AH05.15(3.67811414992197),AH06.3057(3.13954995898225),AH07.3414(4.43838881974614),AH07.3658(1.41845135786474),AH07.3794(3.5160…	AH01.2882(3.50429488883088),AH01.4404(2.09349669079127),AH02.1966(3.17052601107227),AH02.550(2.47468526970448),AH02.96(4.2237854501378),AH03.3601(1.04055927487224),AH03.3782(1.64052982056028),AH04.106(2.97600088060847),AH04.141(4.19789023872639),AH04.806(2.74144382264367),AH05.15(3.67811414992197),AH06.3057(3.13954995898225),AH07.3414(4.43838881974614),AH07.3658(1.41845135786474),AH07.3794(3.5160…	0.389380530973451
GO:0034513	box H/ACA snoRNA binding	molecular function	8	5672	9	23834	7.3e-05	0.0187504545454545	AH04.1738(1.42556368606715),AH06.1144(1.80963146708149),AH07.3321(1.32344954911635),BH04.1730(1.50229048230052),BH06.1178(1.2140805373869),BH07.3140(1.01345218564918),CH04.1976(2.47990658703835),CH07.3206(5.73152748455833)	AH04.1738(1.42556368606715),AH06.1144(1.80963146708149),AH07.3321(1.32344954911635),BH04.1730(1.50229048230052),BH06.1178(1.2140805373869),BH07.3140(1.01345218564918),CH04.1976(2.47990658703835),CH07.3206(5.73152748455833)	0.888888888888889
GO:0015631	tubulin binding	molecular function	90	5672	263	23834	8.1e-05	0.0187504545454545	AH01.143(2.49798131575703),AH01.1461(1.47316695378698),AH01.1696(5.08630643178588),AH01.232(1.11413226062396),AH01.3914(1.11385978939437),AH01.4526(-2.6793976646564),AH01.802(2.32240255010163),AH02.2793(4.64570407069887),AH02.315(5.78069274232102),AH02.3170(1.84597942529787),AH02.550(2.47468526970448),AH02.79(2.42122658946743),AH02.966(3.83223176621146),AH03.1946(1.4387941659595),AH03.2108(1.6354…	AH01.143(2.49798131575703),AH01.1461(1.47316695378698),AH01.1696(5.08630643178588),AH01.232(1.11413226062396),AH01.3914(1.11385978939437),AH01.4526(-2.6793976646564),AH01.802(2.32240255010163),AH02.2793(4.64570407069887),AH02.315(5.78069274232102),AH02.3170(1.84597942529787),AH02.550(2.47468526970448),AH02.79(2.42122658946743),AH02.966(3.83223176621146),AH03.1946(1.4387941659595),AH03.2108(1.6354…	0.342205323193916
GO:0008810	cellulase activity	molecular function	9	5672	11	23834	8.3e-05	0.0187504545454545	AH02.1461(2.99005482668526),AH06.1052(3.37312175758845),AH07.3363(3.66220266946034),BH02.1533(2.3369486330293),BH06.1093(2.99244849769651),BH07.3198(3.83313903214161),CH02.1673(2.07143972799567),CH06.1189(3.73177404648427),CH07.3252(6.44272398789567)	AH02.1461(2.99005482668526),AH06.1052(3.37312175758845),AH07.3363(3.66220266946034),BH02.1533(2.3369486330293),BH06.1093(2.99244849769651),BH07.3198(3.83313903214161),CH02.1673(2.07143972799567),CH06.1189(3.73177404648427),CH07.3252(6.44272398789567)	0.818181818181818
GO:0017062	respiratory chain complex III assembly	biological process	22	6498	45	27652	0.00018	0.0190645714285714	AH01.249(-4.06630038217654),AH03.496(-2.54267367797986),AH03.559(-1.70393516535217),AH04.2019(-1.34002817057395),AH05.1922(-2.49030445114391),AH05.1923(-2.64603794690713),AH05.4230(-1.69457415870454),AH05.4231(-1.32848032627586),BH01.1768(-1.54004258222368),BH01.3629(-1.26139655520886),BH01.477(-5.64592624045484),BH03.2307(2.69606613329675),BH03.596(-3.89349064427246),BH03.665(-1.89698217340343),…	AH01.249(-4.06630038217654),AH03.496(-2.54267367797986),AH03.559(-1.70393516535217),AH04.2019(-1.34002817057395),AH05.1922(-2.49030445114391),AH05.1923(-2.64603794690713),AH05.4230(-1.69457415870454),AH05.4231(-1.32848032627586),BH01.1768(-1.54004258222368),BH01.3629(-1.26139655520886),BH01.477(-5.64592624045484),BH03.2307(2.69606613329675),BH03.596(-3.89349064427246),BH03.665(-1.89698217340343),…	0.488888888888889
GO:0034551	mitochondrial respiratory chain complex III assembly	biological process	22	6498	45	27652	0.00018	0.0190645714285714	AH01.249(-4.06630038217654),AH03.496(-2.54267367797986),AH03.559(-1.70393516535217),AH04.2019(-1.34002817057395),AH05.1922(-2.49030445114391),AH05.1923(-2.64603794690713),AH05.4230(-1.69457415870454),AH05.4231(-1.32848032627586),BH01.1768(-1.54004258222368),BH01.3629(-1.26139655520886),BH01.477(-5.64592624045484),BH03.2307(2.69606613329675),BH03.596(-3.89349064427246),BH03.665(-1.89698217340343),…	AH01.249(-4.06630038217654),AH03.496(-2.54267367797986),AH03.559(-1.70393516535217),AH04.2019(-1.34002817057395),AH05.1922(-2.49030445114391),AH05.1923(-2.64603794690713),AH05.4230(-1.69457415870454),AH05.4231(-1.32848032627586),BH01.1768(-1.54004258222368),BH01.3629(-1.26139655520886),BH01.477(-5.64592624045484),BH03.2307(2.69606613329675),BH03.596(-3.89349064427246),BH03.665(-1.89698217340343),…	0.488888888888889
GO:0010148	transpiration	biological process	13	6498	21	27652	0.00019	0.0195647222222222	AH01.141(-1.72685690114543),AH01.3107(1.52482669438255),AH06.682(2.92117287672877),AH07.3673(3.11690479108638),BH01.4858(3.27893963081111),BH03.3883(-1.5362904085754),BH05.2588(1.55880403384205),BH06.756(3.82597637400601),BH07.3483(3.22838093453007),CH01.468(3.19344840631059),CH06.191(5.11510882422114),CH06.785(5.03379626800238),CH07.3556(6.06350028671236)	AH01.141(-1.72685690114543),AH01.3107(1.52482669438255),AH06.682(2.92117287672877),AH07.3673(3.11690479108638),BH01.4858(3.27893963081111),BH03.3883(-1.5362904085754),BH05.2588(1.55880403384205),BH06.756(3.82597637400601),BH07.3483(3.22838093453007),CH01.468(3.19344840631059),CH06.191(5.11510882422114),CH06.785(5.03379626800238),CH07.3556(6.06350028671236)	0.619047619047619
GO:0000070	mitotic sister chromatid segregation	biological process	67	6498	191	27652	0.00019	0.0195647222222222	AH01.3205(1.06612932044705),AH01.4536(4.76477355139153),AH02.1499(1.88511847602958),AH02.1717(5.21647569680321),AH02.1929(5.75758644891689),AH02.2343(2.70394960268216),AH02.3460(2.30835131238375),AH03.1946(1.4387941659595),AH03.2108(1.63547849727926),AH03.3103(5.91307623376373),AH03.3114(3.47258549050739),AH04.1562(3.19097112322539),AH05.1450(4.19712775513945),AH05.1909(4.71973128027199),AH05.215…	AH01.3205(1.06612932044705),AH01.4536(4.76477355139153),AH02.1499(1.88511847602958),AH02.1717(5.21647569680321),AH02.1929(5.75758644891689),AH02.2343(2.70394960268216),AH02.3460(2.30835131238375),AH03.1946(1.4387941659595),AH03.2108(1.63547849727926),AH03.3103(5.91307623376373),AH03.3114(3.47258549050739),AH04.1562(3.19097112322539),AH05.1450(4.19712775513945),AH05.1909(4.71973128027199),AH05.215…	0.350785340314136
GO:0051726	regulation of cell cycle	biological process	219	6498	753	27652	0.0002	0.0203123287671233	AH01.10(1.24600628288619),AH01.1166(6.84487994382328),AH01.1696(5.08630643178588),AH01.2504(1.16632749478146),AH01.2882(3.50429488883088),AH01.3023(3.1581878796537),AH01.3205(1.06612932044705),AH01.3663(1.69746210053973),AH01.4081(4.16782822610605),AH01.4398(-2.4754071674508),AH01.4404(2.09349669079127),AH01.4472(1.81860727817965),AH01.4536(4.76477355139153),AH01.5089(1.42307188896905),AH01.745(5…	AH01.10(1.24600628288619),AH01.1166(6.84487994382328),AH01.1696(5.08630643178588),AH01.2504(1.16632749478146),AH01.2882(3.50429488883088),AH01.3023(3.1581878796537),AH01.3205(1.06612932044705),AH01.3663(1.69746210053973),AH01.4081(4.16782822610605),AH01.4398(-2.4754071674508),AH01.4404(2.09349669079127),AH01.4472(1.81860727817965),AH01.4536(4.76477355139153),AH01.5089(1.42307188896905),AH01.745(5…	0.290836653386454
GO:0048046	apoplast	cellular component	159	6459	550	27664	0.00136	0.0215976119402985	AH01.132(-1.29035408894983),AH01.1341(-1.05502364171534),AH01.164(-1.51157376631161),AH01.2686(-1.48928682961583),AH01.3203(-3.0678101299692),AH01.3759(-2.09249903180986),AH01.4115(-2.71428794112536),AH01.4168(-1.40335140902683),AH01.4546(-2.13167329380192),AH01.4726(3.80923618062472),AH01.972(-6.19047120346425),AH02.1595(-1.57503492496485),AH02.1865(-2.16845156373908),AH02.2646(2.01868030232118)…	AH01.132(-1.29035408894983),AH01.1341(-1.05502364171534),AH01.164(-1.51157376631161),AH01.2686(-1.48928682961583),AH01.3203(-3.0678101299692),AH01.3759(-2.09249903180986),AH01.4115(-2.71428794112536),AH01.4168(-1.40335140902683),AH01.4546(-2.13167329380192),AH01.4726(3.80923618062472),AH01.972(-6.19047120346425),AH02.1595(-1.57503492496485),AH02.1865(-2.16845156373908),AH02.2646(2.01868030232118)…	0.289090909090909
GO:0009314	response to radiation	biological process	552	6498	2066	27652	0.00022	0.0220416216216216	AH01.132(-1.29035408894983),AH01.1603(-1.93705506580516),AH01.1627(3.27221472090422),AH01.1628(2.77703832568004),AH01.1783(-1.34804379207293),AH01.208(-1.08449816677475),AH01.2477(-1.86024208333276),AH01.2512(1.70651144469048),AH01.2686(-1.48928682961583),AH01.3023(3.1581878796537),AH01.3451(-1.26558545612629),AH01.3663(1.69746210053973),AH01.3750(-3.58811717624629),AH01.3829(-1.42496766493731),A…	AH01.132(-1.29035408894983),AH01.1603(-1.93705506580516),AH01.1627(3.27221472090422),AH01.1628(2.77703832568004),AH01.1783(-1.34804379207293),AH01.208(-1.08449816677475),AH01.2477(-1.86024208333276),AH01.2512(1.70651144469048),AH01.2686(-1.48928682961583),AH01.3023(3.1581878796537),AH01.3451(-1.26558545612629),AH01.3663(1.69746210053973),AH01.3750(-3.58811717624629),AH01.3829(-1.42496766493731),A…	0.267182962245886
GO:0003688	DNA replication origin binding	molecular function	17	5672	30	23834	0.00011	0.0227791666666667	AH01.2121(1.32966235696864),AH02.2776(1.81483938661751),AH03.3789(3.09300647346096),AH04.141(4.19789023872639),AH04.908(-3.29557123163741),BH01.2485(1.3287481804711),BH01.657(3.10285288316163),BH02.2861(1.80637398870278),BH03.2908(2.47675072078779),BH03.4072(3.33644939393802),BH04.142(2.93623511478327),BH05.88(3.57948806197031),CH01.2574(5.06491848020967),CH01.5315(1.70261057106864),CH02.3676(5.5…	AH01.2121(1.32966235696864),AH02.2776(1.81483938661751),AH03.3789(3.09300647346096),AH04.141(4.19789023872639),AH04.908(-3.29557123163741),BH01.2485(1.3287481804711),BH01.657(3.10285288316163),BH02.2861(1.80637398870278),BH03.2908(2.47675072078779),BH03.4072(3.33644939393802),BH04.142(2.93623511478327),BH05.88(3.57948806197031),CH01.2574(5.06491848020967),CH01.5315(1.70261057106864),CH02.3676(5.5…	0.566666666666667
GO:0000347	THO complex	cellular component	19	6459	42	27664	0.00146	0.0228447058823529	AH02.1966(3.17052601107227),AH04.806(2.74144382264367),AH05.2040(3.7308636155069),AH05.3737(3.56355538337315),AH05.566(3.36801011264176),AH07.3794(3.51607588668659),BH01.5109(4.21212583607346),BH02.2019(3.17951350190597),BH04.1233(2.93294600555283),BH05.2178(3.57380387473262),BH05.3784(3.87663799023497),BH05.608(3.54149932700066),BH07.3614(3.60343604278338),CH04.1433(3.5349918930727),CH05.3985(3.…	AH02.1966(3.17052601107227),AH04.806(2.74144382264367),AH05.2040(3.7308636155069),AH05.3737(3.56355538337315),AH05.566(3.36801011264176),AH07.3794(3.51607588668659),BH01.5109(4.21212583607346),BH02.2019(3.17951350190597),BH04.1233(2.93294600555283),BH05.2178(3.57380387473262),BH05.3784(3.87663799023497),BH05.608(3.54149932700066),BH07.3614(3.60343604278338),CH04.1433(3.5349918930727),CH05.3985(3.…	0.452380952380952
GO:0009308	amine metabolic process	biological process	78	6498	231	27652	0.00025	0.0234620253164557	AH01.218(3.2750636113461),AH01.4252(3.06087349815064),AH01.444(1.56343198662825),AH01.809(-1.93844783391604),AH02.2179(2.54712471066705),AH02.2846(-1.41479079821389),AH02.2847(1.65212416984307),AH02.3453(1.30267345580675),AH03.2790(4.12804195000044),AH03.2791(1.05395222097646),AH03.2985(1.41956266658754),AH03.409(1.44845109730607),AH03.690(-2.98586667759535),AH03.691(-4.7983467396808),AH05.1939(-…	AH01.218(3.2750636113461),AH01.4252(3.06087349815064),AH01.444(1.56343198662825),AH01.809(-1.93844783391604),AH02.2179(2.54712471066705),AH02.2846(-1.41479079821389),AH02.2847(1.65212416984307),AH02.3453(1.30267345580675),AH03.2790(4.12804195000044),AH03.2791(1.05395222097646),AH03.2985(1.41956266658754),AH03.409(1.44845109730607),AH03.690(-2.98586667759535),AH03.691(-4.7983467396808),AH05.1939(-…	0.337662337662338
GO:0010090	trichome morphogenesis	biological process	78	6498	231	27652	0.00025	0.0234620253164557	AH01.232(1.11413226062396),AH01.358(1.06004084008295),AH01.4081(4.16782822610605),AH01.4523(2.49162401566593),AH02.3214(1.4408179971474),AH03.2104(1.54228316163627),AH03.4077(-2.3659501506912),AH05.1467(1.13702844639247),AH05.247(1.73299348500387),AH06.736(2.43565003845468),AH07.217(-3.36002652424608),AH07.2342(1.29671150613584),AH07.2412(5.40411968846531),AH07.2414(5.46225030325201),AH07.2469(3.…	AH01.232(1.11413226062396),AH01.358(1.06004084008295),AH01.4081(4.16782822610605),AH01.4523(2.49162401566593),AH02.3214(1.4408179971474),AH03.2104(1.54228316163627),AH03.4077(-2.3659501506912),AH05.1467(1.13702844639247),AH05.247(1.73299348500387),AH06.736(2.43565003845468),AH07.217(-3.36002652424608),AH07.2342(1.29671150613584),AH07.2412(5.40411968846531),AH07.2414(5.46225030325201),AH07.2469(3.…	0.337662337662338
GO:0006267	pre-replicative complex assembly involved in nuclear cell cycle DNA replication	biological process	7	6498	8	27652	0.00025	0.0234620253164557	AH01.2121(1.32966235696864),AH04.141(4.19789023872639),BH01.2485(1.3287481804711),BH04.142(2.93623511478327),BH05.88(3.57948806197031),CH01.2574(5.06491848020967),CH05.138(6.04040237765833)	AH01.2121(1.32966235696864),AH04.141(4.19789023872639),BH01.2485(1.3287481804711),BH04.142(2.93623511478327),BH05.88(3.57948806197031),CH01.2574(5.06491848020967),CH05.138(6.04040237765833)	0.875
GO:0036388	pre-replicative complex assembly	biological process	7	6498	8	27652	0.00025	0.0234620253164557	AH01.2121(1.32966235696864),AH04.141(4.19789023872639),BH01.2485(1.3287481804711),BH04.142(2.93623511478327),BH05.88(3.57948806197031),CH01.2574(5.06491848020967),CH05.138(6.04040237765833)	AH01.2121(1.32966235696864),AH04.141(4.19789023872639),BH01.2485(1.3287481804711),BH04.142(2.93623511478327),BH05.88(3.57948806197031),CH01.2574(5.06491848020967),CH05.138(6.04040237765833)	0.875
GO:1902299	pre-replicative complex assembly involved in cell cycle DNA replication	biological process	7	6498	8	27652	0.00025	0.0234620253164557	AH01.2121(1.32966235696864),AH04.141(4.19789023872639),BH01.2485(1.3287481804711),BH04.142(2.93623511478327),BH05.88(3.57948806197031),CH01.2574(5.06491848020967),CH05.138(6.04040237765833)	AH01.2121(1.32966235696864),AH04.141(4.19789023872639),BH01.2485(1.3287481804711),BH04.142(2.93623511478327),BH05.88(3.57948806197031),CH01.2574(5.06491848020967),CH05.138(6.04040237765833)	0.875
GO:0006272	leading strand elongation	biological process	8	6498	10	27652	0.00026	0.023798024691358	AH02.4004(2.79731078058931),AH07.1915(1.80312506729105),AH07.3831(2.8069943365248),BH02.4020(3.13221337820871),BH07.1890(2.18457521514548),BH07.3664(1.79101348983701),CH02.4051(3.59230459251072),CH07.3737(2.48488851615877)	AH02.4004(2.79731078058931),AH07.1915(1.80312506729105),AH07.3831(2.8069943365248),BH02.4020(3.13221337820871),BH07.1890(2.18457521514548),BH07.3664(1.79101348983701),CH02.4051(3.59230459251072),CH07.3737(2.48488851615877)	0.8
GO:0009727	detection of ethylene stimulus	biological process	8	6498	10	27652	0.00026	0.023798024691358	AH03.2132(1.28122540468232),AH03.2133(1.04200440591244),AH07.3638(-2.33718698118804),BH03.2279(3.12426410141496),BH07.3447(-2.65535150991278),CH03.2452(1.78410369514826),CH03.2454(1.70712776315837),Contig1927.1(-2.58464265620041)	AH03.2132(1.28122540468232),AH03.2133(1.04200440591244),AH07.3638(-2.33718698118804),BH03.2279(3.12426410141496),BH07.3447(-2.65535150991278),CH03.2452(1.78410369514826),CH03.2454(1.70712776315837),Contig1927.1(-2.58464265620041)	0.8
GO:0009532	plastid stroma	cellular component	426	6459	1612	27664	0.00161	0.0248266666666667	AH01.1162(-1.3773687012048),AH01.1271(2.69271140485332),AH01.132(-1.29035408894983),AH01.2048(-2.84251392896056),AH01.218(3.2750636113461),AH01.2827(1.09205965388322),AH01.3868(1.1281678916632),AH01.4112(-6.08183918417737),AH01.4114(-1.63438022732294),AH01.4356(-3.98415625035387),AH01.4472(1.81860727817965),AH01.452(1.35935759707339),AH01.5214(-2.00847238212494),AH01.691(1.05577894921829),AH01.80…	AH01.1162(-1.3773687012048),AH01.1271(2.69271140485332),AH01.132(-1.29035408894983),AH01.2048(-2.84251392896056),AH01.218(3.2750636113461),AH01.2827(1.09205965388322),AH01.3868(1.1281678916632),AH01.4112(-6.08183918417737),AH01.4114(-1.63438022732294),AH01.4356(-3.98415625035387),AH01.4472(1.81860727817965),AH01.452(1.35935759707339),AH01.5214(-2.00847238212494),AH01.691(1.05577894921829),AH01.80…	0.264267990074442
GO:0016020	membrane	cellular component	2457	6459	10094	27664	0.00164	0.024928	AH01.10(1.24600628288619),AH01.1028(-1.61403343858197),AH01.1162(-1.3773687012048),AH01.1192(-1.35827575681914),AH01.1221(3.56814799844477),AH01.1225(-1.10318216685844),AH01.1226(-1.48531604624738),AH01.1242(2.55654922195848),AH01.1282(-3.29099791548449),AH01.1285(-1.20530694198771),AH01.1312(4.20773928997969),AH01.132(-1.29035408894983),AH01.1341(-1.05502364171534),AH01.1374(2.16095234567518),AH…
92(-1.14414820310758),BH06.935(-1.15046102936747),BH06.958(1.84034071168873),BH06.960(1.3501578736001),BH07.1044(1.53787350293271),BH07.1092(1.19773911736315),BH07.1120(1.32821341682134),BH07.1125(3.67364595861589),BH07.1304(-1.02731542450941),BH07.1349(1.25392047226412),BH07.1351(1.28518863365731),BH07.1453(1.15563970525215),BH07.1455(-1.25420224303946),BH07.1476(-2.35487507937632),BH07.1494(2.5…
702(3.54310036414926),CH09.1711(6.64673571801529),CH09.1817(1.9517971301641),CH09.1839(1.07659923143143),CH09.1843(3.81866607421592),CH09.1853(5.54938853761494),CH09.1883(7.43012595344969),CH09.1939(4.39305368547142),CH09.194(3.89856245111185),CH09.1964(2.00277566891178),CH09.1983(1.84626287167611),CH09.1994(5.25605860789986),CH09.1999(8.336872598624),CH09.2083(6.77104610196232),CH09.2091(3.25082…	AH01.10(1.24600628288619),AH01.1028(-1.61403343858197),AH01.1162(-1.3773687012048),AH01.1192(-1.35827575681914),AH01.1221(3.56814799844477),AH01.1225(-1.10318216685844),AH01.1226(-1.48531604624738),AH01.1242(2.55654922195848),AH01.1282(-3.29099791548449),AH01.1285(-1.20530694198771),AH01.1312(4.20773928997969),AH01.132(-1.29035408894983),AH01.1341(-1.05502364171534),AH01.1374(2.16095234567518),AH…
92(-1.14414820310758),BH06.935(-1.15046102936747),BH06.958(1.84034071168873),BH06.960(1.3501578736001),BH07.1044(1.53787350293271),BH07.1092(1.19773911736315),BH07.1120(1.32821341682134),BH07.1125(3.67364595861589),BH07.1304(-1.02731542450941),BH07.1349(1.25392047226412),BH07.1351(1.28518863365731),BH07.1453(1.15563970525215),BH07.1455(-1.25420224303946),BH07.1476(-2.35487507937632),BH07.1494(2.5…
702(3.54310036414926),CH09.1711(6.64673571801529),CH09.1817(1.9517971301641),CH09.1839(1.07659923143143),CH09.1843(3.81866607421592),CH09.1853(5.54938853761494),CH09.1883(7.43012595344969),CH09.1939(4.39305368547142),CH09.194(3.89856245111185),CH09.1964(2.00277566891178),CH09.1983(1.84626287167611),CH09.1994(5.25605860789986),CH09.1999(8.336872598624),CH09.2083(6.77104610196232),CH09.2091(3.25082…	0.243411927877947
GO:1905347	endodeoxyribonuclease complex	cellular component	8	6459	12	27664	0.00173	0.0259256338028169	AH01.2092(-1.99181673361843),AH01.3009(-1.09813109218824),AH02.4491(2.58655765099203),BH01.2455(-1.42078073184424),BH01.3344(-1.975095354108),BH02.4542(4.50367523495467),CH01.2544(-1.44536314295547),CH02.4595(4.68368978228095)	AH01.2092(-1.99181673361843),AH01.3009(-1.09813109218824),AH02.4491(2.58655765099203),BH01.2455(-1.42078073184424),BH01.3344(-1.975095354108),BH02.4542(4.50367523495467),CH01.2544(-1.44536314295547),CH02.4595(4.68368978228095)	0.666666666666667
GO:0000302	response to reactive oxygen species	biological process	149	6498	492	27652	0.00029	0.026220243902439	AH01.1650(-2.41076068513674),AH01.2048(-2.84251392896056),AH01.3633(-1.31944120152707),AH01.4168(-1.40335140902683),AH01.4231(-2.82449684440042),AH01.4232(-1.19075971664067),AH01.4356(-3.98415625035387),AH01.4506(-1.14978596239584),AH01.4681(3.02728063631475),AH01.5194(-1.05109855188281),AH01.620(-1.12219283443109),AH01.972(-6.19047120346425),AH02.2407(-1.48637318259271),AH02.3360(-3.010972608480…	AH01.1650(-2.41076068513674),AH01.2048(-2.84251392896056),AH01.3633(-1.31944120152707),AH01.4168(-1.40335140902683),AH01.4231(-2.82449684440042),AH01.4232(-1.19075971664067),AH01.4356(-3.98415625035387),AH01.4506(-1.14978596239584),AH01.4681(3.02728063631475),AH01.5194(-1.05109855188281),AH01.620(-1.12219283443109),AH01.972(-6.19047120346425),AH02.2407(-1.48637318259271),AH02.3360(-3.010972608480…	0.302845528455285
GO:0042555	MCM complex	cellular component	10	6459	17	27664	0.00178	0.0263044444444444	AH02.1966(3.17052601107227),AH02.536(2.6310478587691),AH04.806(2.74144382264367),AH07.3794(3.51607588668659),BH02.2019(3.17951350190597),BH02.547(2.5372078408898),BH04.1233(2.93294600555283),BH07.3614(3.60343604278338),CH04.1433(3.5349918930727),CH07.3690(5.18950461790763)	AH02.1966(3.17052601107227),AH02.536(2.6310478587691),AH04.806(2.74144382264367),AH07.3794(3.51607588668659),BH02.2019(3.17951350190597),BH02.547(2.5372078408898),BH04.1233(2.93294600555283),BH07.3614(3.60343604278338),CH04.1433(3.5349918930727),CH07.3690(5.18950461790763)	0.588235294117647
GO:0009524	phragmoplast	cellular component	59	6459	178	27664	0.00182	0.0265271232876712	AH01.1696(5.08630643178588),AH01.3205(1.06612932044705),AH01.802(2.32240255010163),AH02.1717(5.21647569680321),AH02.2793(4.64570407069887),AH02.332(2.88638020479007),AH02.966(3.83223176621146),AH03.3103(5.91307623376373),AH05.2478(4.46121682668983),AH06.1270(1.11639289613501),AH07.3901(5.53297931580559),AH08.1663(-1.73801447521096),AH08.2171(-1.05120549011853),AH09.2470(4.41047386005),AH09.2634(1…	AH01.1696(5.08630643178588),AH01.3205(1.06612932044705),AH01.802(2.32240255010163),AH02.1717(5.21647569680321),AH02.2793(4.64570407069887),AH02.332(2.88638020479007),AH02.966(3.83223176621146),AH03.3103(5.91307623376373),AH05.2478(4.46121682668983),AH06.1270(1.11639289613501),AH07.3901(5.53297931580559),AH08.1663(-1.73801447521096),AH08.2171(-1.05120549011853),AH09.2470(4.41047386005),AH09.2634(1…	0.331460674157303
GO:0046677	response to antibiotic	biological process	219	6498	758	27652	0.0003	0.0267975903614458	AH01.1166(6.84487994382328),AH01.1804(2.51499922297474),AH01.3040(2.20621780384107),AH01.4168(-1.40335140902683),AH01.4231(-2.82449684440042),AH01.4232(-1.19075971664067),AH01.4263(-4.14534127357403),AH01.4356(-3.98415625035387),AH01.4472(1.81860727817965),AH01.4506(-1.14978596239584),AH01.4681(3.02728063631475),AH01.5194(-1.05109855188281),AH01.620(-1.12219283443109),AH01.795(1.42194747785977),A…	AH01.1166(6.84487994382328),AH01.1804(2.51499922297474),AH01.3040(2.20621780384107),AH01.4168(-1.40335140902683),AH01.4231(-2.82449684440042),AH01.4232(-1.19075971664067),AH01.4263(-4.14534127357403),AH01.4356(-3.98415625035387),AH01.4472(1.81860727817965),AH01.4506(-1.14978596239584),AH01.4681(3.02728063631475),AH01.5194(-1.05109855188281),AH01.620(-1.12219283443109),AH01.795(1.42194747785977),A…	0.288918205804749
GO:0010440	stomatal lineage progression	biological process	18	6498	35	27652	0.00031	0.0273611904761905	AH03.1221(3.16156421610821),AH03.2224(2.80603370632674),AH03.3782(1.64052982056028),AH04.106(2.97600088060847),AH05.15(3.67811414992197),AH05.3531(3.84010564175276),AH06.2954(5.33943563490005),AH08.1841(1.46225747014108),BH03.1373(1.22050723279375),BH03.2175(2.161366793348),BH04.108(2.41357199011299),BH05.3546(2.60892502129536),BH05.55(2.70567523905553),BH06.2739(4.17539107566271),BH08.1922(2.913…	AH03.1221(3.16156421610821),AH03.2224(2.80603370632674),AH03.3782(1.64052982056028),AH04.106(2.97600088060847),AH05.15(3.67811414992197),AH05.3531(3.84010564175276),AH06.2954(5.33943563490005),AH08.1841(1.46225747014108),BH03.1373(1.22050723279375),BH03.2175(2.161366793348),BH04.108(2.41357199011299),BH05.3546(2.60892502129536),BH05.55(2.70567523905553),BH06.2739(4.17539107566271),BH08.1922(2.913…	0.514285714285714
GO:0006952	defense response	biological process	607	6498	2297	27652	0.00035	0.0305282352941176	AH01.10(1.24600628288619),AH01.1033(5.08414443252136),AH01.1285(-1.20530694198771),AH01.1370(-2.02403020517164),AH01.1393(1.43248486523982),AH01.141(-1.72685690114543),AH01.1414(-1.81169654568516),AH01.1454(-2.46907758511575),AH01.1702(-1.51457678245429),AH01.1742(-1.12762318878426),AH01.1804(2.51499922297474),AH01.19(1.02552049379902),AH01.2030(1.12135370478214),AH01.218(3.2750636113461),AH01.22…	AH01.10(1.24600628288619),AH01.1033(5.08414443252136),AH01.1285(-1.20530694198771),AH01.1370(-2.02403020517164),AH01.1393(1.43248486523982),AH01.141(-1.72685690114543),AH01.1414(-1.81169654568516),AH01.1454(-2.46907758511575),AH01.1702(-1.51457678245429),AH01.1742(-1.12762318878426),AH01.1804(2.51499922297474),AH01.19(1.02552049379902),AH01.2030(1.12135370478214),AH01.218(3.2750636113461),AH01.22…	0.264257727470614
GO:0006275	regulation of DNA replication	biological process	49	6498	133	27652	0.00037	0.0311725	AH01.2882(3.50429488883088),AH01.4404(2.09349669079127),AH02.1966(3.17052601107227),AH02.550(2.47468526970448),AH02.96(4.2237854501378),AH03.3601(1.04055927487224),AH03.3782(1.64052982056028),AH04.106(2.97600088060847),AH04.141(4.19789023872639),AH04.806(2.74144382264367),AH05.15(3.67811414992197),AH06.3057(3.13954995898225),AH07.218(3.75921478441319),AH07.3414(4.43838881974614),AH07.3658(1.41845…	AH01.2882(3.50429488883088),AH01.4404(2.09349669079127),AH02.1966(3.17052601107227),AH02.550(2.47468526970448),AH02.96(4.2237854501378),AH03.3601(1.04055927487224),AH03.3782(1.64052982056028),AH04.106(2.97600088060847),AH04.141(4.19789023872639),AH04.806(2.74144382264367),AH05.15(3.67811414992197),AH06.3057(3.13954995898225),AH07.218(3.75921478441319),AH07.3414(4.43838881974614),AH07.3658(1.41845…	0.368421052631579
GO:0051306	mitotic sister chromatid separation	biological process	29	6498	68	27652	0.00037	0.0311725	AH01.3205(1.06612932044705),AH03.1946(1.4387941659595),AH03.3114(3.47258549050739),AH04.1562(3.19097112322539),AH05.2169(-1.00207614913908),AH05.562(2.02959427253495),AH05.563(4.2743012035871),AH07.3296(6.18633008201461),AH07.683(5.4470076321193),AH09.1367(2.64592588986624),BH01.3567(1.63711054345737),BH03.1985(2.53415728384481),BH03.3296(5.05101889173022),BH04.1575(4.28699970711116),BH04.1640(4.…	AH01.3205(1.06612932044705),AH03.1946(1.4387941659595),AH03.3114(3.47258549050739),AH04.1562(3.19097112322539),AH05.2169(-1.00207614913908),AH05.562(2.02959427253495),AH05.563(4.2743012035871),AH07.3296(6.18633008201461),AH07.683(5.4470076321193),AH09.1367(2.64592588986624),BH01.3567(1.63711054345737),BH03.1985(2.53415728384481),BH03.3296(5.05101889173022),BH04.1575(4.28699970711116),BH04.1640(4.…	0.426470588235294
GO:1902749	regulation of cell cycle G2/M phase transition	biological process	29	6498	68	27652	0.00037	0.0311725	AH01.2882(3.50429488883088),AH01.943(4.29001254200255),AH02.218(2.94298974142928),AH02.4174(3.70739622876777),AH02.4491(2.58655765099203),AH04.106(2.97600088060847),AH05.15(3.67811414992197),AH05.3531(3.84010564175276),AH06.2954(5.33943563490005),AH08.2047(3.28426177990755),BH01.1081(4.9533572399363),BH01.3224(2.82950509023246),BH02.4195(4.61622824456879),BH02.4542(4.50367523495467),BH04.108(2.41…	AH01.2882(3.50429488883088),AH01.943(4.29001254200255),AH02.218(2.94298974142928),AH02.4174(3.70739622876777),AH02.4491(2.58655765099203),AH04.106(2.97600088060847),AH05.15(3.67811414992197),AH05.3531(3.84010564175276),AH06.2954(5.33943563490005),AH08.2047(3.28426177990755),BH01.1081(4.9533572399363),BH01.3224(2.82950509023246),BH02.4195(4.61622824456879),BH02.4542(4.50367523495467),BH04.108(2.41…	0.426470588235294
GO:0098869	cellular oxidant detoxification	biological process	103	6498	324	27652	0.00038	0.0312168421052632	AH01.1524(3.10042468066228),AH01.2048(-2.84251392896056),AH01.2686(-1.48928682961583),AH01.3350(-1.44355604958142),AH01.3351(-4.06673916439938),AH01.3633(-1.31944120152707),AH01.5194(-1.05109855188281),AH01.972(-6.19047120346425),AH02.2678(3.9571306517917),AH02.927(-1.74364829015875),AH02.929(-1.40982562026036),AH02.930(-4.99048465191907),AH03.1096(-1.09299372056224),AH03.2968(-1.23398069082301),…	AH01.1524(3.10042468066228),AH01.2048(-2.84251392896056),AH01.2686(-1.48928682961583),AH01.3350(-1.44355604958142),AH01.3351(-4.06673916439938),AH01.3633(-1.31944120152707),AH01.5194(-1.05109855188281),AH01.972(-6.19047120346425),AH02.2678(3.9571306517917),AH02.927(-1.74364829015875),AH02.929(-1.40982562026036),AH02.930(-4.99048465191907),AH03.1096(-1.09299372056224),AH03.2968(-1.23398069082301),…	0.317901234567901
GO:0009416	response to light stimulus	biological process	511	6498	1913	27652	0.00038	0.0312168421052632	AH01.132(-1.29035408894983),AH01.1603(-1.93705506580516),AH01.1627(3.27221472090422),AH01.1628(2.77703832568004),AH01.1783(-1.34804379207293),AH01.208(-1.08449816677475),AH01.2477(-1.86024208333276),AH01.2512(1.70651144469048),AH01.2686(-1.48928682961583),AH01.3451(-1.26558545612629),AH01.3750(-3.58811717624629),AH01.3829(-1.42496766493731),AH01.3868(1.1281678916632),AH01.3916(1.20330746111701),A…	AH01.132(-1.29035408894983),AH01.1603(-1.93705506580516),AH01.1627(3.27221472090422),AH01.1628(2.77703832568004),AH01.1783(-1.34804379207293),AH01.208(-1.08449816677475),AH01.2477(-1.86024208333276),AH01.2512(1.70651144469048),AH01.2686(-1.48928682961583),AH01.3451(-1.26558545612629),AH01.3750(-3.58811717624629),AH01.3829(-1.42496766493731),AH01.3868(1.1281678916632),AH01.3916(1.20330746111701),A…	0.267119707266074
GO:0032508	DNA duplex unwinding	biological process	51	6498	140	27652	0.00039	0.0312168421052632	AH01.4536(4.76477355139153),AH01.782(5.0256661494142),AH02.1966(3.17052601107227),AH03.152(3.25976549743975),AH03.2852(2.49442259252114),AH03.4079(2.08361710497661),AH04.141(4.19789023872639),AH04.2158(3.49619506744087),AH04.806(2.74144382264367),AH05.2040(3.7308636155069),AH05.3737(3.56355538337315),AH05.566(3.36801011264176),AH07.3139(1.2142859062184),AH07.331(1.29499701231692),AH07.3794(3.5160…	AH01.4536(4.76477355139153),AH01.782(5.0256661494142),AH02.1966(3.17052601107227),AH03.152(3.25976549743975),AH03.2852(2.49442259252114),AH03.4079(2.08361710497661),AH04.141(4.19789023872639),AH04.2158(3.49619506744087),AH04.806(2.74144382264367),AH05.2040(3.7308636155069),AH05.3737(3.56355538337315),AH05.566(3.36801011264176),AH07.3139(1.2142859062184),AH07.331(1.29499701231692),AH07.3794(3.5160…	0.364285714285714
GO:0000082	G1/S transition of mitotic cell cycle	biological process	34	6498	84	27652	0.0004	0.0312168421052632	AH01.2882(3.50429488883088),AH01.3023(3.1581878796537),AH02.218(2.94298974142928),AH03.1221(3.16156421610821),AH04.106(2.97600088060847),AH04.141(4.19789023872639),AH05.15(3.67811414992197),AH05.573(2.86184661914432),AH07.1915(1.80312506729105),AH08.2047(3.28426177990755),AH08.2221(4.23656757814323),AH08.86(-1.8783279628258),BH01.3224(2.82950509023246),BH03.1373(1.22050723279375),BH04.108(2.41357…	AH01.2882(3.50429488883088),AH01.3023(3.1581878796537),AH02.218(2.94298974142928),AH03.1221(3.16156421610821),AH04.106(2.97600088060847),AH04.141(4.19789023872639),AH05.15(3.67811414992197),AH05.573(2.86184661914432),AH07.1915(1.80312506729105),AH08.2047(3.28426177990755),AH08.2221(4.23656757814323),AH08.86(-1.8783279628258),BH01.3224(2.82950509023246),BH03.1373(1.22050723279375),BH04.108(2.41357…	0.404761904761905
GO:0009617	response to bacterium	biological process	333	6498	1206	27652	0.0004	0.0312168421052632	AH01.1393(1.43248486523982),AH01.1414(-1.81169654568516),AH01.1650(-2.41076068513674),AH01.1742(-1.12762318878426),AH01.1804(2.51499922297474),AH01.218(3.2750636113461),AH01.2557(3.589794204719),AH01.2686(-1.48928682961583),AH01.2995(3.38364020357935),AH01.3357(2.33111696811748),AH01.3829(-1.42496766493731),AH01.3916(1.20330746111701),AH01.4081(4.16782822610605),AH01.4168(-1.40335140902683),AH01.…	AH01.1393(1.43248486523982),AH01.1414(-1.81169654568516),AH01.1650(-2.41076068513674),AH01.1742(-1.12762318878426),AH01.1804(2.51499922297474),AH01.218(3.2750636113461),AH01.2557(3.589794204719),AH01.2686(-1.48928682961583),AH01.2995(3.38364020357935),AH01.3357(2.33111696811748),AH01.3829(-1.42496766493731),AH01.3916(1.20330746111701),AH01.4081(4.16782822610605),AH01.4168(-1.40335140902683),AH01.…	0.276119402985075
GO:0009408	response to heat	biological process	177	6498	601	27652	0.0004	0.0312168421052632	AH01.208(-1.08449816677475),AH01.3179(-2.14280112091451),AH01.3983(-3.86346566795526),AH01.4168(-1.40335140902683),AH01.4231(-2.82449684440042),AH01.4232(-1.19075971664067),AH01.4263(-4.14534127357403),AH01.4356(-3.98415625035387),AH01.4506(-1.14978596239584),AH01.4595(-1.22298699471337),AH01.4681(3.02728063631475),AH01.4897(-2.38740972160336),AH01.722(-1.0542830189196),AH02.314(1.75375731197444)…	AH01.208(-1.08449816677475),AH01.3179(-2.14280112091451),AH01.3983(-3.86346566795526),AH01.4168(-1.40335140902683),AH01.4231(-2.82449684440042),AH01.4232(-1.19075971664067),AH01.4263(-4.14534127357403),AH01.4356(-3.98415625035387),AH01.4506(-1.14978596239584),AH01.4595(-1.22298699471337),AH01.4681(3.02728063631475),AH01.4897(-2.38740972160336),AH01.722(-1.0542830189196),AH02.314(1.75375731197444)…	0.29450915141431
GO:0032392	DNA geometric change	biological process	53	6498	147	27652	0.0004	0.0312168421052632	AH01.4536(4.76477355139153),AH01.782(5.0256661494142),AH02.1966(3.17052601107227),AH03.152(3.25976549743975),AH03.2852(2.49442259252114),AH03.3601(1.04055927487224),AH03.4079(2.08361710497661),AH04.141(4.19789023872639),AH04.2158(3.49619506744087),AH04.806(2.74144382264367),AH05.2040(3.7308636155069),AH05.3737(3.56355538337315),AH05.566(3.36801011264176),AH07.3139(1.2142859062184),AH07.331(1.2949…	AH01.4536(4.76477355139153),AH01.782(5.0256661494142),AH02.1966(3.17052601107227),AH03.152(3.25976549743975),AH03.2852(2.49442259252114),AH03.3601(1.04055927487224),AH03.4079(2.08361710497661),AH04.141(4.19789023872639),AH04.2158(3.49619506744087),AH04.806(2.74144382264367),AH05.2040(3.7308636155069),AH05.3737(3.56355538337315),AH05.566(3.36801011264176),AH07.3139(1.2142859062184),AH07.331(1.2949…	0.360544217687075
GO:0019867	outer membrane	cellular component	230	6459	834	27664	0.00223	0.0316362666666667	AH01.3102(1.63470080090776),AH01.4461(1.37754006475955),AH01.4462(1.40120382408762),AH01.4791(2.30897874516731),AH01.557(2.74351533824929),AH01.875(1.31764664739734),AH02.4095(1.03846395118279),AH02.4475(1.62973575070612),AH02.4476(1.7994214570241),AH02.843(1.36762916515074),AH03.201(1.49100075291649),AH03.2145(-1.13977666936872),AH03.2494(-1.20023373073414),AH03.256(-1.16092022325515),AH03.2930(…	AH01.3102(1.63470080090776),AH01.4461(1.37754006475955),AH01.4462(1.40120382408762),AH01.4791(2.30897874516731),AH01.557(2.74351533824929),AH01.875(1.31764664739734),AH02.4095(1.03846395118279),AH02.4475(1.62973575070612),AH02.4476(1.7994214570241),AH02.843(1.36762916515074),AH03.201(1.49100075291649),AH03.2145(-1.13977666936872),AH03.2494(-1.20023373073414),AH03.256(-1.16092022325515),AH03.2930(…	0.275779376498801
GO:0031968	organelle outer membrane	cellular component	230	6459	834	27664	0.00223	0.0316362666666667	AH01.3102(1.63470080090776),AH01.4461(1.37754006475955),AH01.4462(1.40120382408762),AH01.4791(2.30897874516731),AH01.557(2.74351533824929),AH01.875(1.31764664739734),AH02.4095(1.03846395118279),AH02.4475(1.62973575070612),AH02.4476(1.7994214570241),AH02.843(1.36762916515074),AH03.201(1.49100075291649),AH03.2145(-1.13977666936872),AH03.2494(-1.20023373073414),AH03.256(-1.16092022325515),AH03.2930(…	AH01.3102(1.63470080090776),AH01.4461(1.37754006475955),AH01.4462(1.40120382408762),AH01.4791(2.30897874516731),AH01.557(2.74351533824929),AH01.875(1.31764664739734),AH02.4095(1.03846395118279),AH02.4475(1.62973575070612),AH02.4476(1.7994214570241),AH02.843(1.36762916515074),AH03.201(1.49100075291649),AH03.2145(-1.13977666936872),AH03.2494(-1.20023373073414),AH03.256(-1.16092022325515),AH03.2930(…	0.275779376498801
GO:0008622	epsilon DNA polymerase complex	cellular component	7	6459	10	27664	0.00229	0.03206	AH02.1350(-1.19045047095117),AH02.3229(2.98828247284644),AH07.1915(1.80312506729105),BH07.1890(2.18457521514548),BH08.1862(2.42693546445486),CH03.1418(5.11467323881966),CH08.2026(3.6343865584718)	AH02.1350(-1.19045047095117),AH02.3229(2.98828247284644),AH07.1915(1.80312506729105),BH07.1890(2.18457521514548),BH08.1862(2.42693546445486),CH03.1418(5.11467323881966),CH08.2026(3.6343865584718)	0.7
GO:0009644	response to high light intensity	biological process	84	6498	256	27652	0.00042	0.0324362	AH01.208(-1.08449816677475),AH01.4168(-1.40335140902683),AH01.4241(-2.25143089842246),AH01.4356(-3.98415625035387),AH01.4506(-1.14978596239584),AH01.4681(3.02728063631475),AH01.4897(-2.38740972160336),AH02.225(-1.78736385992476),AH02.3826(-3.19171344591151),AH03.384(-3.97816804235109),AH03.385(-3.00811950360572),AH03.386(-4.4636535933228),AH03.388(1.18142247560504),AH05.1698(-4.35123391164328),AH…	AH01.208(-1.08449816677475),AH01.4168(-1.40335140902683),AH01.4241(-2.25143089842246),AH01.4356(-3.98415625035387),AH01.4506(-1.14978596239584),AH01.4681(3.02728063631475),AH01.4897(-2.38740972160336),AH02.225(-1.78736385992476),AH02.3826(-3.19171344591151),AH03.384(-3.97816804235109),AH03.385(-3.00811950360572),AH03.386(-4.4636535933228),AH03.388(1.18142247560504),AH05.1698(-4.35123391164328),AH…	0.328125
GO:0044419	biological process involved in interspecies interaction between organisms	biological process	736	6498	2825	27652	0.00044	0.0336305154639175	AH01.10(1.24600628288619),AH01.1033(5.08414443252136),AH01.1285(-1.20530694198771),AH01.1370(-2.02403020517164),AH01.1393(1.43248486523982),AH01.141(-1.72685690114543),AH01.1414(-1.81169654568516),AH01.1454(-2.46907758511575),AH01.1650(-2.41076068513674),AH01.1742(-1.12762318878426),AH01.1804(2.51499922297474),AH01.1843(-5.13456395727641),AH01.19(1.02552049379902),AH01.2030(1.12135370478214),AH01…	AH01.10(1.24600628288619),AH01.1033(5.08414443252136),AH01.1285(-1.20530694198771),AH01.1370(-2.02403020517164),AH01.1393(1.43248486523982),AH01.141(-1.72685690114543),AH01.1414(-1.81169654568516),AH01.1454(-2.46907758511575),AH01.1650(-2.41076068513674),AH01.1742(-1.12762318878426),AH01.1804(2.51499922297474),AH01.1843(-5.13456395727641),AH01.19(1.02552049379902),AH01.2030(1.12135370478214),AH01…	0.260530973451327
GO:0009605	response to external stimulus	biological process	939	6498	3654	27652	0.00045	0.0340438775510204	AH01.10(1.24600628288619),AH01.1033(5.08414443252136),AH01.1237(5.26606993672798),AH01.1285(-1.20530694198771),AH01.132(-1.29035408894983),AH01.1370(-2.02403020517164),AH01.1393(1.43248486523982),AH01.141(-1.72685690114543),AH01.1414(-1.81169654568516),AH01.1454(-2.46907758511575),AH01.1650(-2.41076068513674),AH01.1696(5.08630643178588),AH01.1742(-1.12762318878426),AH01.1804(2.51499922297474),AH0…	AH01.10(1.24600628288619),AH01.1033(5.08414443252136),AH01.1237(5.26606993672798),AH01.1285(-1.20530694198771),AH01.132(-1.29035408894983),AH01.1370(-2.02403020517164),AH01.1393(1.43248486523982),AH01.141(-1.72685690114543),AH01.1414(-1.81169654568516),AH01.1454(-2.46907758511575),AH01.1650(-2.41076068513674),AH01.1696(5.08630643178588),AH01.1742(-1.12762318878426),AH01.1804(2.51499922297474),AH0…	0.256978653530378
GO:0008574	plus-end-directed microtubule motor activity	molecular function	30	5672	68	23834	0.00018	0.0344076923076923	AH01.1058(5.46958849238019),AH01.2502(3.30573840055047),AH01.4139(2.2164712624849),AH02.2256(6.92678040580602),AH05.1450(4.19712775513945),AH07.3438(4.32925581972023),AH07.3901(5.53297931580559),AH08.2379(4.93358891889319),AH09.652(6.6242125132103),BH01.1645(3.10219003273537),BH01.2836(5.39219033927556),BH01.4394(4.4607435005426),BH01.581(1.09881819571943),BH02.2361(6.08241544593794),BH02.4483(4.…	AH01.1058(5.46958849238019),AH01.2502(3.30573840055047),AH01.4139(2.2164712624849),AH02.2256(6.92678040580602),AH05.1450(4.19712775513945),AH07.3438(4.32925581972023),AH07.3901(5.53297931580559),AH08.2379(4.93358891889319),AH09.652(6.6242125132103),BH01.1645(3.10219003273537),BH01.2836(5.39219033927556),BH01.4394(4.4607435005426),BH01.581(1.09881819571943),BH02.2361(6.08241544593794),BH02.4483(4.…	0.441176470588235
GO:0009828	plant-type cell wall loosening	biological process	10	6498	15	27652	0.00046	0.0344488888888889	AH02.1031(-1.81178759220819),AH02.2646(2.01868030232118),AH06.736(2.43565003845468),AH07.3645(1.14587216402313),BH02.1090(-4.4913189432254),BH06.777(1.68600516327852),BH07.3453(1.14808651574313),CH06.808(4.14430402612423),CH07.3524(1.85991672258275),Contig931.13(2.93900993445814)	AH02.1031(-1.81178759220819),AH02.2646(2.01868030232118),AH06.736(2.43565003845468),AH07.3645(1.14587216402313),BH02.1090(-4.4913189432254),BH06.777(1.68600516327852),BH07.3453(1.14808651574313),CH06.808(4.14430402612423),CH07.3524(1.85991672258275),Contig931.13(2.93900993445814)	0.666666666666667
GO:0000940	outer kinetochore	cellular component	9	6459	15	27664	0.00253	0.03496	AH02.1499(1.88511847602958),AH02.3460(2.30835131238375),AH03.3114(3.47258549050739),BH01.159(1.15094989444951),BH02.3493(2.81211082217918),BH03.3296(5.05101889173022),CH02.3037(3.0897106713851),CH03.3481(5.83081304872922),CH07.1284(1.68492521750058)	AH02.1499(1.88511847602958),AH02.3460(2.30835131238375),AH03.3114(3.47258549050739),BH01.159(1.15094989444951),BH02.3493(2.81211082217918),BH03.3296(5.05101889173022),CH02.3037(3.0897106713851),CH03.3481(5.83081304872922),CH07.1284(1.68492521750058)	0.6
GO:0005732	sno(s)RNA-containing ribonucleoprotein complex	cellular component	26	6459	66	27664	0.0026	0.0351524050632911	AH01.3639(1.19878015546847),AH02.976(1.85873665009186),AH03.3828(1.67895841937729),AH03.3995(1.50163685991848),AH04.1738(1.42556368606715),AH05.84(-1.37898108112288),AH06.1144(1.80963146708149),AH07.3321(1.32344954911635),AH07.3984(1.1228289889921),BH01.3985(1.63194292983685),BH02.1149(1.65378569937194),BH03.4111(2.2420028836697),BH03.4324(1.55963362963604),BH04.1730(1.50229048230052),BH06.1178(1…	AH01.3639(1.19878015546847),AH02.976(1.85873665009186),AH03.3828(1.67895841937729),AH03.3995(1.50163685991848),AH04.1738(1.42556368606715),AH05.84(-1.37898108112288),AH06.1144(1.80963146708149),AH07.3321(1.32344954911635),AH07.3984(1.1228289889921),BH01.3985(1.63194292983685),BH02.1149(1.65378569937194),BH03.4111(2.2420028836697),BH03.4324(1.55963362963604),BH04.1730(1.50229048230052),BH06.1178(1…	0.393939393939394
GO:0009570	chloroplast stroma	cellular component	417	6459	1586	27664	0.00261	0.0351524050632911	AH01.1162(-1.3773687012048),AH01.1271(2.69271140485332),AH01.132(-1.29035408894983),AH01.2048(-2.84251392896056),AH01.218(3.2750636113461),AH01.2827(1.09205965388322),AH01.3868(1.1281678916632),AH01.4112(-6.08183918417737),AH01.4114(-1.63438022732294),AH01.4356(-3.98415625035387),AH01.4472(1.81860727817965),AH01.452(1.35935759707339),AH01.5214(-2.00847238212494),AH01.691(1.05577894921829),AH01.80…	AH01.1162(-1.3773687012048),AH01.1271(2.69271140485332),AH01.132(-1.29035408894983),AH01.2048(-2.84251392896056),AH01.218(3.2750636113461),AH01.2827(1.09205965388322),AH01.3868(1.1281678916632),AH01.4112(-6.08183918417737),AH01.4114(-1.63438022732294),AH01.4356(-3.98415625035387),AH01.4472(1.81860727817965),AH01.452(1.35935759707339),AH01.5214(-2.00847238212494),AH01.691(1.05577894921829),AH01.80…	0.262925598991173
GO:0006979	response to oxidative stress	biological process	261	6498	927	27652	0.00048	0.0355872	AH01.10(1.24600628288619),AH01.132(-1.29035408894983),AH01.1650(-2.41076068513674),AH01.1675(1.08885452443794),AH01.2048(-2.84251392896056),AH01.2995(3.38364020357935),AH01.3224(1.19701846240206),AH01.3633(-1.31944120152707),AH01.4168(-1.40335140902683),AH01.4231(-2.82449684440042),AH01.4232(-1.19075971664067),AH01.4356(-3.98415625035387),AH01.4506(-1.14978596239584),AH01.4681(3.02728063631475),A…	AH01.10(1.24600628288619),AH01.132(-1.29035408894983),AH01.1650(-2.41076068513674),AH01.1675(1.08885452443794),AH01.2048(-2.84251392896056),AH01.2995(3.38364020357935),AH01.3224(1.19701846240206),AH01.3633(-1.31944120152707),AH01.4168(-1.40335140902683),AH01.4231(-2.82449684440042),AH01.4232(-1.19075971664067),AH01.4356(-3.98415625035387),AH01.4506(-1.14978596239584),AH01.4681(3.02728063631475),A…	0.281553398058252
GO:0005829	cytosol	cellular component	1218	6459	4893	27664	0.0027	0.03591	AH01.10(1.24600628288619),AH01.1033(5.08414443252136),AH01.1058(5.46958849238019),AH01.1221(3.56814799844477),AH01.1282(-3.29099791548449),AH01.132(-1.29035408894983),AH01.1406(2.29582710910445),AH01.1461(1.47316695378698),AH01.153(-1.60971430643915),AH01.154(-1.34846339176389),AH01.156(-2.35487252756553),AH01.1680(-1.00555049075586),AH01.1702(-1.51457678245429),AH01.1823(1.07647596251464),AH01.1…
.2210(7.75312892411265),CH09.2279(3.82363404213734),CH09.2423(1.88710244021917),CH09.2476(4.02192524930949),CH09.2518(1.6240535184343),CH09.2540(1.04785559272367),CH09.2562(1.98204711677613),CH09.2604(9.00605005167004),CH09.266(1.97968433465607),CH09.2668(5.89829751202678),CH09.2689(3.0202823561116),CH09.2798(3.52294362444107),CH09.2821(4.97629919133131),CH09.2830(5.51490645836718),CH09.2916(6.32…	AH01.10(1.24600628288619),AH01.1033(5.08414443252136),AH01.1058(5.46958849238019),AH01.1221(3.56814799844477),AH01.1282(-3.29099791548449),AH01.132(-1.29035408894983),AH01.1406(2.29582710910445),AH01.1461(1.47316695378698),AH01.153(-1.60971430643915),AH01.154(-1.34846339176389),AH01.156(-2.35487252756553),AH01.1680(-1.00555049075586),AH01.1702(-1.51457678245429),AH01.1823(1.07647596251464),AH01.1…
.2210(7.75312892411265),CH09.2279(3.82363404213734),CH09.2423(1.88710244021917),CH09.2476(4.02192524930949),CH09.2518(1.6240535184343),CH09.2540(1.04785559272367),CH09.2562(1.98204711677613),CH09.2604(9.00605005167004),CH09.266(1.97968433465607),CH09.2668(5.89829751202678),CH09.2689(3.0202823561116),CH09.2798(3.52294362444107),CH09.2821(4.97629919133131),CH09.2830(5.51490645836718),CH09.2916(6.32…	0.248927038626609
GO:0030496	midbody	cellular component	14	6459	29	27664	0.00288	0.0378311111111111	AH01.1696(5.08630643178588),AH03.1946(1.4387941659595),AH04.1562(3.19097112322539),AH05.2169(-1.00207614913908),AH09.2470(4.41047386005),BH01.1895(5.8728363928201),BH03.1985(2.53415728384481),BH04.1575(4.28699970711116),BH04.1640(4.39993077865916),BH07.1253(-1.11760229853838),BH09.2691(1.63582430103607),CH01.2002(4.67379291112523),CH03.1541(3.1865228500408),CH06.176(3.00607739469464)	AH01.1696(5.08630643178588),AH03.1946(1.4387941659595),AH04.1562(3.19097112322539),AH05.2169(-1.00207614913908),AH09.2470(4.41047386005),BH01.1895(5.8728363928201),BH03.1985(2.53415728384481),BH04.1575(4.28699970711116),BH04.1640(4.39993077865916),BH07.1253(-1.11760229853838),BH09.2691(1.63582430103607),CH01.2002(4.67379291112523),CH03.1541(3.1865228500408),CH06.176(3.00607739469464)	0.482758620689655
GO:0046686	response to cadmium ion	biological process	232	6498	816	27652	0.00054	0.0396392079207921	AH01.1162(-1.3773687012048),AH01.132(-1.29035408894983),AH01.1754(1.1320209518138),AH01.2130(-4.06004080470742),AH01.2269(-1.34669332072782),AH01.3350(-1.44355604958142),AH01.3351(-4.06673916439938),AH01.3368(2.20964657963497),AH01.3444(2.48228870383757),AH01.3759(-2.09249903180986),AH01.4112(-6.08183918417737),AH01.4114(-1.63438022732294),AH01.4168(-1.40335140902683),AH01.4231(-2.82449684440042)…	AH01.1162(-1.3773687012048),AH01.132(-1.29035408894983),AH01.1754(1.1320209518138),AH01.2130(-4.06004080470742),AH01.2269(-1.34669332072782),AH01.3350(-1.44355604958142),AH01.3351(-4.06673916439938),AH01.3368(2.20964657963497),AH01.3444(2.48228870383757),AH01.3759(-2.09249903180986),AH01.4112(-6.08183918417737),AH01.4114(-1.63438022732294),AH01.4168(-1.40335140902683),AH01.4231(-2.82449684440042)…	0.284313725490196
GO:0045132	meiotic chromosome segregation	biological process	58	6498	166	27652	0.00056	0.0407043137254902	AH01.2031(6.30205005907724),AH01.2081(1.41867631404572),AH01.4044(3.5065167690159),AH01.4470(-1.28533228789211),AH01.4881(3.36928754720926),AH02.2343(2.70394960268216),AH02.4491(2.58655765099203),AH02.550(2.47468526970448),AH03.3114(3.47258549050739),AH03.579(1.20558054546752),AH05.171(-6.41657985378279),AH05.1972(4.11918960180619),AH06.1976(1.44774758520564),AH07.2785(4.97071141582111),AH07.3631…	AH01.2031(6.30205005907724),AH01.2081(1.41867631404572),AH01.4044(3.5065167690159),AH01.4470(-1.28533228789211),AH01.4881(3.36928754720926),AH02.2343(2.70394960268216),AH02.4491(2.58655765099203),AH02.550(2.47468526970448),AH03.3114(3.47258549050739),AH03.579(1.20558054546752),AH05.171(-6.41657985378279),AH05.1972(4.11918960180619),AH06.1976(1.44774758520564),AH07.2785(4.97071141582111),AH07.3631…	0.349397590361446
GO:0016667	oxidoreductase activity, acting on a sulfur group of donors	molecular function	65	5672	183	23834	0.00023	0.040825	AH01.2048(-2.84251392896056),AH01.3350(-1.44355604958142),AH01.3351(-4.06673916439938),AH01.705(-1.00518421869613),AH03.2968(-1.23398069082301),AH03.3124(-1.03853003539992),AH03.4090(2.54967538593526),AH03.448(-1.42668428708822),AH04.1808(-1.02663973116749),AH04.2252(-1.38762769236254),AH05.1050(1.54785166017618),AH05.1072(-1.30339600682656),AH05.3374(-2.61713738988142),AH05.376(1.14726157924912)…	AH01.2048(-2.84251392896056),AH01.3350(-1.44355604958142),AH01.3351(-4.06673916439938),AH01.705(-1.00518421869613),AH03.2968(-1.23398069082301),AH03.3124(-1.03853003539992),AH03.4090(2.54967538593526),AH03.448(-1.42668428708822),AH04.1808(-1.02663973116749),AH04.2252(-1.38762769236254),AH05.1050(1.54785166017618),AH05.1072(-1.30339600682656),AH05.3374(-2.61713738988142),AH05.376(1.14726157924912)…	0.355191256830601
GO:0000796	condensin complex	cellular component	5	6459	6	27664	0.00335	0.0419341176470588	AH02.1929(5.75758644891689),AH02.4222(3.47774423405164),BH02.1981(5.16819748003583),BH02.4250(4.28558223520899),CH02.4277(4.93134752385967)	AH02.1929(5.75758644891689),AH02.4222(3.47774423405164),BH02.1981(5.16819748003583),BH02.4250(4.28558223520899),CH02.4277(4.93134752385967)	0.833333333333333
GO:0009380	excinuclease repair complex	cellular component	5	6459	6	27664	0.00335	0.0419341176470588	AH01.2092(-1.99181673361843),AH01.3009(-1.09813109218824),BH01.2455(-1.42078073184424),BH01.3344(-1.975095354108),CH01.2544(-1.44536314295547)	AH01.2092(-1.99181673361843),AH01.3009(-1.09813109218824),BH01.2455(-1.42078073184424),BH01.3344(-1.975095354108),CH01.2544(-1.44536314295547)	0.833333333333333
GO:0031436	BRCA1-BARD1 complex	cellular component	5	6459	6	27664	0.00335	0.0419341176470588	AH05.1787(4.18594065404206),AH09.1535(3.23853037351007),BH05.1954(4.49940763596137),BH09.1734(4.46456951800478),CH05.2021(5.7940185644112)	AH05.1787(4.18594065404206),AH09.1535(3.23853037351007),BH05.1954(4.49940763596137),BH09.1734(4.46456951800478),CH05.2021(5.7940185644112)	0.833333333333333
GO:0043253	chloroplast ribosome	cellular component	5	6459	6	27664	0.00335	0.0419341176470588	AH07.3403(1.13714419593634),AH09.647(1.20134781472759),BH07.3239(1.42808564738131),CH07.3289(6.84347631439204),CH09.721(2.42367193319066)	AH07.3403(1.13714419593634),AH09.647(1.20134781472759),BH07.3239(1.42808564738131),CH07.3289(6.84347631439204),CH09.721(2.42367193319066)	0.833333333333333
GO:0006970	response to osmotic stress	biological process	421	6498	1563	27652	0.00063	0.0443624590163934	AH01.1192(-1.35827575681914),AH01.1374(2.16095234567518),AH01.1650(-2.41076068513674),AH01.1725(1.98437191018534),AH01.1754(1.1320209518138),AH01.1804(2.51499922297474),AH01.2686(-1.48928682961583),AH01.2995(3.38364020357935),AH01.3060(-1.08569726827856),AH01.3107(1.52482669438255),AH01.328(1.03261342377024),AH01.3368(2.20964657963497),AH01.3509(-1.7068726709636),AH01.4017(2.85336976737547),AH01.…	AH01.1192(-1.35827575681914),AH01.1374(2.16095234567518),AH01.1650(-2.41076068513674),AH01.1725(1.98437191018534),AH01.1754(1.1320209518138),AH01.1804(2.51499922297474),AH01.2686(-1.48928682961583),AH01.2995(3.38364020357935),AH01.3060(-1.08569726827856),AH01.3107(1.52482669438255),AH01.328(1.03261342377024),AH01.3368(2.20964657963497),AH01.3509(-1.7068726709636),AH01.4017(2.85336976737547),AH01.…	0.26935380678183
GO:0097237	cellular response to toxic substance	biological process	117	6498	380	27652	0.00063	0.0443624590163934	AH01.1524(3.10042468066228),AH01.2048(-2.84251392896056),AH01.2686(-1.48928682961583),AH01.3350(-1.44355604958142),AH01.3351(-4.06673916439938),AH01.3633(-1.31944120152707),AH01.3999(1.93659580164005),AH01.5194(-1.05109855188281),AH01.972(-6.19047120346425),AH02.2407(-1.48637318259271),AH02.2678(3.9571306517917),AH02.3568(-1.07062459453705),AH02.3768(4.69795362888091),AH02.927(-1.74364829015875),…	AH01.1524(3.10042468066228),AH01.2048(-2.84251392896056),AH01.2686(-1.48928682961583),AH01.3350(-1.44355604958142),AH01.3351(-4.06673916439938),AH01.3633(-1.31944120152707),AH01.3999(1.93659580164005),AH01.5194(-1.05109855188281),AH01.972(-6.19047120346425),AH02.2407(-1.48637318259271),AH02.2678(3.9571306517917),AH02.3568(-1.07062459453705),AH02.3768(4.69795362888091),AH02.927(-1.74364829015875),…	0.307894736842105
GO:0044843	cell cycle G1/S phase transition	biological process	37	6498	96	27652	0.00069	0.0443624590163934	AH01.2882(3.50429488883088),AH01.3023(3.1581878796537),AH02.218(2.94298974142928),AH03.1221(3.16156421610821),AH03.3782(1.64052982056028),AH04.106(2.97600088060847),AH04.141(4.19789023872639),AH05.15(3.67811414992197),AH05.573(2.86184661914432),AH07.1915(1.80312506729105),AH08.2047(3.28426177990755),AH08.2221(4.23656757814323),AH08.86(-1.8783279628258),BH01.3224(2.82950509023246),BH03.1373(1.2205…	AH01.2882(3.50429488883088),AH01.3023(3.1581878796537),AH02.218(2.94298974142928),AH03.1221(3.16156421610821),AH03.3782(1.64052982056028),AH04.106(2.97600088060847),AH04.141(4.19789023872639),AH05.15(3.67811414992197),AH05.573(2.86184661914432),AH07.1915(1.80312506729105),AH08.2047(3.28426177990755),AH08.2221(4.23656757814323),AH08.86(-1.8783279628258),BH01.3224(2.82950509023246),BH03.1373(1.2205…	0.385416666666667
GO:0009072	aromatic amino acid metabolic process	biological process	53	6498	150	27652	0.0007	0.0443624590163934	AH01.1461(1.47316695378698),AH01.218(3.2750636113461),AH01.4252(3.06087349815064),AH01.444(1.56343198662825),AH01.4789(1.06041939127851),AH01.5214(-2.00847238212494),AH01.809(-1.93844783391604),AH03.409(1.44845109730607),AH06.879(2.52069843288277),AH07.1187(-1.13881990690788),AH07.482(-1.86062437545829),AH09.1265(2.16450695453948),AH09.2459(-1.61939363310436),BH01.1663(1.25610066238272),BH01.1698…	AH01.1461(1.47316695378698),AH01.218(3.2750636113461),AH01.4252(3.06087349815064),AH01.444(1.56343198662825),AH01.4789(1.06041939127851),AH01.5214(-2.00847238212494),AH01.809(-1.93844783391604),AH03.409(1.44845109730607),AH06.879(2.52069843288277),AH07.1187(-1.13881990690788),AH07.482(-1.86062437545829),AH09.1265(2.16450695453948),AH09.2459(-1.61939363310436),BH01.1663(1.25610066238272),BH01.1698…	0.353333333333333
GO:0015713	phosphoglycerate transmembrane transport	biological process	11	6498	18	27652	0.00071	0.0443624590163934	AH03.1466(1.16725729491034),AH03.3194(-1.59786662142753),AH08.1187(1.10570864215523),BH02.35(1.11630944843627),BH03.1218(-1.71198505978558),BH03.1616(1.45280328470608),BH03.3386(-1.86116857989047),BH08.1153(1.44120683349716),CH02.36(2.63027392587539),CH03.3580(-1.31067422670342),CH08.1281(2.5234502579096)	AH03.1466(1.16725729491034),AH03.3194(-1.59786662142753),AH08.1187(1.10570864215523),BH02.35(1.11630944843627),BH03.1218(-1.71198505978558),BH03.1616(1.45280328470608),BH03.3386(-1.86116857989047),BH08.1153(1.44120683349716),CH02.36(2.63027392587539),CH03.3580(-1.31067422670342),CH08.1281(2.5234502579096)	0.611111111111111
GO:0040031	snRNA modification	biological process	11	6498	18	27652	0.00071	0.0443624590163934	AH02.976(1.85873665009186),AH03.3828(1.67895841937729),AH06.1144(1.80963146708149),AH07.3321(1.32344954911635),BH02.1149(1.65378569937194),BH03.4111(2.2420028836697),BH06.1178(1.2140805373869),BH07.3140(1.01345218564918),CH02.1262(2.91627053140642),CH03.4389(5.38991510243451),CH07.3206(5.73152748455833)	AH02.976(1.85873665009186),AH03.3828(1.67895841937729),AH06.1144(1.80963146708149),AH07.3321(1.32344954911635),BH02.1149(1.65378569937194),BH03.4111(2.2420028836697),BH06.1178(1.2140805373869),BH07.3140(1.01345218564918),CH02.1262(2.91627053140642),CH03.4389(5.38991510243451),CH07.3206(5.73152748455833)	0.611111111111111
GO:0007091	metaphase/anaphase transition of mitotic cell cycle	biological process	27	6498	64	27652	0.00071	0.0443624590163934	AH01.3205(1.06612932044705),AH03.1946(1.4387941659595),AH03.3114(3.47258549050739),AH04.1562(3.19097112322539),AH05.2169(-1.00207614913908),AH05.562(2.02959427253495),AH05.563(4.2743012035871),AH07.3296(6.18633008201461),AH07.683(5.4470076321193),AH09.1367(2.64592588986624),BH01.3567(1.63711054345737),BH03.1985(2.53415728384481),BH03.3296(5.05101889173022),BH04.1575(4.28699970711116),BH04.1640(4.…	AH01.3205(1.06612932044705),AH03.1946(1.4387941659595),AH03.3114(3.47258549050739),AH04.1562(3.19097112322539),AH05.2169(-1.00207614913908),AH05.562(2.02959427253495),AH05.563(4.2743012035871),AH07.3296(6.18633008201461),AH07.683(5.4470076321193),AH09.1367(2.64592588986624),BH01.3567(1.63711054345737),BH03.1985(2.53415728384481),BH03.3296(5.05101889173022),BH04.1575(4.28699970711116),BH04.1640(4.…	0.421875
GO:0010965	regulation of mitotic sister chromatid separation	biological process	27	6498	64	27652	0.00071	0.0443624590163934	AH01.3205(1.06612932044705),AH03.1946(1.4387941659595),AH03.3114(3.47258549050739),AH04.1562(3.19097112322539),AH05.2169(-1.00207614913908),AH05.562(2.02959427253495),AH05.563(4.2743012035871),AH07.3296(6.18633008201461),AH07.683(5.4470076321193),AH09.1367(2.64592588986624),BH01.3567(1.63711054345737),BH03.1985(2.53415728384481),BH03.3296(5.05101889173022),BH04.1575(4.28699970711116),BH04.1640(4.…	AH01.3205(1.06612932044705),AH03.1946(1.4387941659595),AH03.3114(3.47258549050739),AH04.1562(3.19097112322539),AH05.2169(-1.00207614913908),AH05.562(2.02959427253495),AH05.563(4.2743012035871),AH07.3296(6.18633008201461),AH07.683(5.4470076321193),AH09.1367(2.64592588986624),BH01.3567(1.63711054345737),BH03.1985(2.53415728384481),BH03.3296(5.05101889173022),BH04.1575(4.28699970711116),BH04.1640(4.…	0.421875
GO:0030071	regulation of mitotic metaphase/anaphase transition	biological process	27	6498	64	27652	0.00071	0.0443624590163934	AH01.3205(1.06612932044705),AH03.1946(1.4387941659595),AH03.3114(3.47258549050739),AH04.1562(3.19097112322539),AH05.2169(-1.00207614913908),AH05.562(2.02959427253495),AH05.563(4.2743012035871),AH07.3296(6.18633008201461),AH07.683(5.4470076321193),AH09.1367(2.64592588986624),BH01.3567(1.63711054345737),BH03.1985(2.53415728384481),BH03.3296(5.05101889173022),BH04.1575(4.28699970711116),BH04.1640(4.…	AH01.3205(1.06612932044705),AH03.1946(1.4387941659595),AH03.3114(3.47258549050739),AH04.1562(3.19097112322539),AH05.2169(-1.00207614913908),AH05.562(2.02959427253495),AH05.563(4.2743012035871),AH07.3296(6.18633008201461),AH07.683(5.4470076321193),AH09.1367(2.64592588986624),BH01.3567(1.63711054345737),BH03.1985(2.53415728384481),BH03.3296(5.05101889173022),BH04.1575(4.28699970711116),BH04.1640(4.…	0.421875
GO:0044784	metaphase/anaphase transition of cell cycle	biological process	27	6498	64	27652	0.00071	0.0443624590163934	AH01.3205(1.06612932044705),AH03.1946(1.4387941659595),AH03.3114(3.47258549050739),AH04.1562(3.19097112322539),AH05.2169(-1.00207614913908),AH05.562(2.02959427253495),AH05.563(4.2743012035871),AH07.3296(6.18633008201461),AH07.683(5.4470076321193),AH09.1367(2.64592588986624),BH01.3567(1.63711054345737),BH03.1985(2.53415728384481),BH03.3296(5.05101889173022),BH04.1575(4.28699970711116),BH04.1640(4.…	AH01.3205(1.06612932044705),AH03.1946(1.4387941659595),AH03.3114(3.47258549050739),AH04.1562(3.19097112322539),AH05.2169(-1.00207614913908),AH05.562(2.02959427253495),AH05.563(4.2743012035871),AH07.3296(6.18633008201461),AH07.683(5.4470076321193),AH09.1367(2.64592588986624),BH01.3567(1.63711054345737),BH03.1985(2.53415728384481),BH03.3296(5.05101889173022),BH04.1575(4.28699970711116),BH04.1640(4.…	0.421875
GO:1902099	regulation of metaphase/anaphase transition of cell cycle	biological process	27	6498	64	27652	0.00071	0.0443624590163934	AH01.3205(1.06612932044705),AH03.1946(1.4387941659595),AH03.3114(3.47258549050739),AH04.1562(3.19097112322539),AH05.2169(-1.00207614913908),AH05.562(2.02959427253495),AH05.563(4.2743012035871),AH07.3296(6.18633008201461),AH07.683(5.4470076321193),AH09.1367(2.64592588986624),BH01.3567(1.63711054345737),BH03.1985(2.53415728384481),BH03.3296(5.05101889173022),BH04.1575(4.28699970711116),BH04.1640(4.…	AH01.3205(1.06612932044705),AH03.1946(1.4387941659595),AH03.3114(3.47258549050739),AH04.1562(3.19097112322539),AH05.2169(-1.00207614913908),AH05.562(2.02959427253495),AH05.563(4.2743012035871),AH07.3296(6.18633008201461),AH07.683(5.4470076321193),AH09.1367(2.64592588986624),BH01.3567(1.63711054345737),BH03.1985(2.53415728384481),BH03.3296(5.05101889173022),BH04.1575(4.28699970711116),BH04.1640(4.…	0.421875
GO:1905818	regulation of chromosome separation	biological process	27	6498	64	27652	0.00071	0.0443624590163934	AH01.3205(1.06612932044705),AH03.1946(1.4387941659595),AH03.3114(3.47258549050739),AH04.1562(3.19097112322539),AH05.2169(-1.00207614913908),AH05.562(2.02959427253495),AH05.563(4.2743012035871),AH07.3296(6.18633008201461),AH07.683(5.4470076321193),AH09.1367(2.64592588986624),BH01.3567(1.63711054345737),BH03.1985(2.53415728384481),BH03.3296(5.05101889173022),BH04.1575(4.28699970711116),BH04.1640(4.…	AH01.3205(1.06612932044705),AH03.1946(1.4387941659595),AH03.3114(3.47258549050739),AH04.1562(3.19097112322539),AH05.2169(-1.00207614913908),AH05.562(2.02959427253495),AH05.563(4.2743012035871),AH07.3296(6.18633008201461),AH07.683(5.4470076321193),AH09.1367(2.64592588986624),BH01.3567(1.63711054345737),BH03.1985(2.53415728384481),BH03.3296(5.05101889173022),BH04.1575(4.28699970711116),BH04.1640(4.…	0.421875
GO:0031269	pseudopodium assembly	biological process	5	6498	5	27652	0.00072	0.0443624590163934	AH03.395(2.74549274412347),AH03.4127(2.34405260563591),BH03.4470(4.39192361381677),BH03.471(2.52425514673484),CH07.44(6.15030823430532)	AH03.395(2.74549274412347),AH03.4127(2.34405260563591),BH03.4470(4.39192361381677),BH03.471(2.52425514673484),CH07.44(6.15030823430532)	1
GO:0031272	regulation of pseudopodium assembly	biological process	5	6498	5	27652	0.00072	0.0443624590163934	AH03.395(2.74549274412347),AH03.4127(2.34405260563591),BH03.4470(4.39192361381677),BH03.471(2.52425514673484),CH07.44(6.15030823430532)	AH03.395(2.74549274412347),AH03.4127(2.34405260563591),BH03.4470(4.39192361381677),BH03.471(2.52425514673484),CH07.44(6.15030823430532)	1
GO:0043326	chemotaxis to folate	biological process	5	6498	5	27652	0.00072	0.0443624590163934	AH03.395(2.74549274412347),AH03.4127(2.34405260563591),BH03.4470(4.39192361381677),BH03.471(2.52425514673484),CH07.44(6.15030823430532)	AH03.395(2.74549274412347),AH03.4127(2.34405260563591),BH03.4470(4.39192361381677),BH03.471(2.52425514673484),CH07.44(6.15030823430532)	1
GO:0051593	response to folic acid	biological process	5	6498	5	27652	0.00072	0.0443624590163934	AH03.395(2.74549274412347),AH03.4127(2.34405260563591),BH03.4470(4.39192361381677),BH03.471(2.52425514673484),CH07.44(6.15030823430532)	AH03.395(2.74549274412347),AH03.4127(2.34405260563591),BH03.4470(4.39192361381677),BH03.471(2.52425514673484),CH07.44(6.15030823430532)	1
GO:0060176	regulation of aggregation involved in sorocarp development	biological process	5	6498	5	27652	0.00072	0.0443624590163934	AH03.395(2.74549274412347),AH03.4127(2.34405260563591),BH03.4470(4.39192361381677),BH03.471(2.52425514673484),CH07.44(6.15030823430532)	AH03.395(2.74549274412347),AH03.4127(2.34405260563591),BH03.4470(4.39192361381677),BH03.471(2.52425514673484),CH07.44(6.15030823430532)	1
GO:0042742	defense response to bacterium	biological process	273	6498	980	27652	0.00073	0.0443624590163934	AH01.1393(1.43248486523982),AH01.1414(-1.81169654568516),AH01.1742(-1.12762318878426),AH01.1804(2.51499922297474),AH01.218(3.2750636113461),AH01.2686(-1.48928682961583),AH01.2995(3.38364020357935),AH01.3357(2.33111696811748),AH01.3829(-1.42496766493731),AH01.3916(1.20330746111701),AH01.4081(4.16782822610605),AH01.4472(1.81860727817965),AH01.468(3.73372239625688),AH01.4681(3.02728063631475),AH01.6…	AH01.1393(1.43248486523982),AH01.1414(-1.81169654568516),AH01.1742(-1.12762318878426),AH01.1804(2.51499922297474),AH01.218(3.2750636113461),AH01.2686(-1.48928682961583),AH01.2995(3.38364020357935),AH01.3357(2.33111696811748),AH01.3829(-1.42496766493731),AH01.3916(1.20330746111701),AH01.4081(4.16782822610605),AH01.4472(1.81860727817965),AH01.468(3.73372239625688),AH01.4681(3.02728063631475),AH01.6…	0.278571428571429
GO:0009415	response to water	biological process	263	6498	941	27652	0.00073	0.0443624590163934	AH01.132(-1.29035408894983),AH01.1650(-2.41076068513674),AH01.1754(1.1320209518138),AH01.2857(1.73520601423808),AH01.2967(1.59429754159479),AH01.2995(3.38364020357935),AH01.3060(-1.08569726827856),AH01.3107(1.52482669438255),AH01.3138(-1.16982627329814),AH01.3224(1.19701846240206),AH01.3368(2.20964657963497),AH01.3605(1.11674248681608),AH01.3916(1.20330746111701),AH01.4017(2.85336976737547),AH01.…	AH01.132(-1.29035408894983),AH01.1650(-2.41076068513674),AH01.1754(1.1320209518138),AH01.2857(1.73520601423808),AH01.2967(1.59429754159479),AH01.2995(3.38364020357935),AH01.3060(-1.08569726827856),AH01.3107(1.52482669438255),AH01.3138(-1.16982627329814),AH01.3224(1.19701846240206),AH01.3368(2.20964657963497),AH01.3605(1.11674248681608),AH01.3916(1.20330746111701),AH01.4017(2.85336976737547),AH01.…	0.279489904357067
GO:0007080	mitotic metaphase chromosome alignment	biological process	26	6498	61	27652	0.00073	0.0443624590163934	AH02.1499(1.88511847602958),AH02.2343(2.70394960268216),AH02.3460(2.30835131238375),AH03.1946(1.4387941659595),AH04.1562(3.19097112322539),AH05.1450(4.19712775513945),AH05.2154(2.85563323698421),AH05.2169(-1.00207614913908),AH05.562(2.02959427253495),AH05.563(4.2743012035871),BH01.159(1.15094989444951),BH02.2449(1.50417170562579),BH02.3493(2.81211082217918),BH03.1985(2.53415728384481),BH04.1575(4…	AH02.1499(1.88511847602958),AH02.2343(2.70394960268216),AH02.3460(2.30835131238375),AH03.1946(1.4387941659595),AH04.1562(3.19097112322539),AH05.1450(4.19712775513945),AH05.2154(2.85563323698421),AH05.2169(-1.00207614913908),AH05.562(2.02959427253495),AH05.563(4.2743012035871),BH01.159(1.15094989444951),BH02.2449(1.50417170562579),BH02.3493(2.81211082217918),BH03.1985(2.53415728384481),BH04.1575(4…	0.426229508196721
GO:0009815	1-aminocyclopropane-1-carboxylate oxidase activity	molecular function	8	5672	10	23834	0.00029	0.0450406	AH03.2132(1.28122540468232),AH03.2133(1.04200440591244),AH07.3638(-2.33718698118804),BH03.2279(3.12426410141496),BH07.3447(-2.65535150991278),CH03.2452(1.78410369514826),CH03.2454(1.70712776315837),Contig1927.1(-2.58464265620041)	AH03.2132(1.28122540468232),AH03.2133(1.04200440591244),AH07.3638(-2.33718698118804),BH03.2279(3.12426410141496),BH07.3447(-2.65535150991278),CH03.2452(1.78410369514826),CH03.2454(1.70712776315837),Contig1927.1(-2.58464265620041)	0.8
GO:0016715	oxidoreductase activity, acting on paired donors, with incorporation or reduction of molecular oxyge...	molecular function	8	5672	10	23834	0.00029	0.0450406	AH03.2132(1.28122540468232),AH03.2133(1.04200440591244),AH07.3638(-2.33718698118804),BH03.2279(3.12426410141496),BH07.3447(-2.65535150991278),CH03.2452(1.78410369514826),CH03.2454(1.70712776315837),Contig1927.1(-2.58464265620041)	AH03.2132(1.28122540468232),AH03.2133(1.04200440591244),AH07.3638(-2.33718698118804),BH03.2279(3.12426410141496),BH07.3447(-2.65535150991278),CH03.2452(1.78410369514826),CH03.2454(1.70712776315837),Contig1927.1(-2.58464265620041)	0.8
GO:0042255	ribosome assembly	biological process	68	6498	203	27652	0.00075	0.0452073170731707	AH01.3270(1.2925094392545),AH01.3750(-3.58811717624629),AH01.4078(1.22260847902153),AH01.4577(1.2180976989751),AH02.1299(-4.50453784835053),AH02.4178(1.34764110764591),AH02.4604(1.81281896567679),AH03.3512(1.9756751534991),AH03.3694(1.7442216248811),AH04.384(1.23686267881794),AH05.1805(1.11249180395399),AH07.1756(1.16503206672701),AH07.2306(1.20794007637783),AH07.3403(1.13714419593634),AH09.647(1…	AH01.3270(1.2925094392545),AH01.3750(-3.58811717624629),AH01.4078(1.22260847902153),AH01.4577(1.2180976989751),AH02.1299(-4.50453784835053),AH02.4178(1.34764110764591),AH02.4604(1.81281896567679),AH03.3512(1.9756751534991),AH03.3694(1.7442216248811),AH04.384(1.23686267881794),AH05.1805(1.11249180395399),AH07.1756(1.16503206672701),AH07.2306(1.20794007637783),AH07.3403(1.13714419593634),AH09.647(1…	0.334975369458128
GO:0033262	regulation of nuclear cell cycle DNA replication	biological process	8	6498	11	27652	0.00076	0.0454406451612903	AH01.2882(3.50429488883088),AH04.141(4.19789023872639),AH06.3057(3.13954995898225),BH01.3224(2.82950509023246),BH04.142(2.93623511478327),BH05.88(3.57948806197031),CH01.3452(5.14707240976618),CH05.138(6.04040237765833)	AH01.2882(3.50429488883088),AH04.141(4.19789023872639),AH06.3057(3.13954995898225),BH01.3224(2.82950509023246),BH04.142(2.93623511478327),BH05.88(3.57948806197031),CH01.3452(5.14707240976618),CH05.138(6.04040237765833)	0.727272727272727
GO:2001244	positive regulation of intrinsic apoptotic signaling pathway	biological process	14	6498	26	27652	0.00079	0.0468565	AH01.3663(1.69746210053973),AH03.3114(3.47258549050739),AH05.3136(-1.67326104348468),BH01.4013(1.85017389219844),BH03.3296(5.05101889173022),BH05.1053(-1.01473415277815),BH05.3222(-1.69319581149761),BH09.1031(1.60465470152021),CH01.3850(5.79576091910952),CH01.4285(5.03834826331609),CH03.3481(5.83081304872922),CH05.1213(5.11304771728724),CH05.4410(7.35789171772404),CH06.1684(5.09491919195501)	AH01.3663(1.69746210053973),AH03.3114(3.47258549050739),AH05.3136(-1.67326104348468),BH01.4013(1.85017389219844),BH03.3296(5.05101889173022),BH05.1053(-1.01473415277815),BH05.3222(-1.69319581149761),BH09.1031(1.60465470152021),CH01.3850(5.79576091910952),CH01.4285(5.03834826331609),CH03.3481(5.83081304872922),CH05.1213(5.11304771728724),CH05.4410(7.35789171772404),CH06.1684(5.09491919195501)	0.538461538461538
GO:0010030	positive regulation of seed germination	biological process	38	6498	100	27652	0.00081	0.0476614285714286	AH01.3179(-2.14280112091451),AH03.1206(2.32754973112196),AH03.2132(1.28122540468232),AH03.2133(1.04200440591244),AH03.3609(-2.21410868211548),AH03.384(-3.97816804235109),AH03.385(-3.00811950360572),AH03.386(-4.4636535933228),AH03.388(1.18142247560504),AH05.320(10.721698754558),AH06.1674(-1.29288696841682),AH07.3638(-2.33718698118804),BH01.3532(-2.87722329929998),BH03.1395(3.2659203330409),BH03.22…	AH01.3179(-2.14280112091451),AH03.1206(2.32754973112196),AH03.2132(1.28122540468232),AH03.2133(1.04200440591244),AH03.3609(-2.21410868211548),AH03.384(-3.97816804235109),AH03.385(-3.00811950360572),AH03.386(-4.4636535933228),AH03.388(1.18142247560504),AH05.320(10.721698754558),AH06.1674(-1.29288696841682),AH07.3638(-2.33718698118804),BH01.3532(-2.87722329929998),BH03.1395(3.2659203330409),BH03.22…	0.38
GO:0065003	protein-containing complex assembly	biological process	418	6498	1557	27652	0.00086	0.0497955223880597	AH01.2121(1.32966235696864),AH01.2180(-2.28465438116865),AH01.2237(-1.26435018542308),AH01.249(-4.06630038217654),AH01.3070(1.67747866908855),AH01.3270(1.2925094392545),AH01.358(1.06004084008295),AH01.3591(2.20324361549727),AH01.3750(-3.58811717624629),AH01.3803(-1.49550046965389),AH01.4050(-4.29010121718889),AH01.4078(1.22260847902153),AH01.4577(1.2180976989751),AH01.4701(1.88504213718776),AH01.…	AH01.2121(1.32966235696864),AH01.2180(-2.28465438116865),AH01.2237(-1.26435018542308),AH01.249(-4.06630038217654),AH01.3070(1.67747866908855),AH01.3270(1.2925094392545),AH01.358(1.06004084008295),AH01.3591(2.20324361549727),AH01.3750(-3.58811717624629),AH01.3803(-1.49550046965389),AH01.4050(-4.29010121718889),AH01.4078(1.22260847902153),AH01.4577(1.2180976989751),AH01.4701(1.88504213718776),AH01.…	0.268464996788696
GO:1990748	cellular detoxification	biological process	103	6498	331	27652	0.00086	0.0497955223880597	AH01.1524(3.10042468066228),AH01.2048(-2.84251392896056),AH01.2686(-1.48928682961583),AH01.3350(-1.44355604958142),AH01.3351(-4.06673916439938),AH01.3633(-1.31944120152707),AH01.5194(-1.05109855188281),AH01.972(-6.19047120346425),AH02.2678(3.9571306517917),AH02.927(-1.74364829015875),AH02.929(-1.40982562026036),AH02.930(-4.99048465191907),AH03.1096(-1.09299372056224),AH03.2968(-1.23398069082301),…	AH01.1524(3.10042468066228),AH01.2048(-2.84251392896056),AH01.2686(-1.48928682961583),AH01.3350(-1.44355604958142),AH01.3351(-4.06673916439938),AH01.3633(-1.31944120152707),AH01.5194(-1.05109855188281),AH01.972(-6.19047120346425),AH02.2678(3.9571306517917),AH02.927(-1.74364829015875),AH02.929(-1.40982562026036),AH02.930(-4.99048465191907),AH03.1096(-1.09299372056224),AH03.2968(-1.23398069082301),…	0.311178247734139
GO:0010038	response to metal ion	biological process	327	6498	1196	27652	0.0009	0.0497955223880597	AH01.1162(-1.3773687012048),AH01.132(-1.29035408894983),AH01.1754(1.1320209518138),AH01.2130(-4.06004080470742),AH01.2269(-1.34669332072782),AH01.2686(-1.48928682961583),AH01.3350(-1.44355604958142),AH01.3351(-4.06673916439938),AH01.3368(2.20964657963497),AH01.3444(2.48228870383757),AH01.3759(-2.09249903180986),AH01.4112(-6.08183918417737),AH01.4114(-1.63438022732294),AH01.4168(-1.40335140902683)…	AH01.1162(-1.3773687012048),AH01.132(-1.29035408894983),AH01.1754(1.1320209518138),AH01.2130(-4.06004080470742),AH01.2269(-1.34669332072782),AH01.2686(-1.48928682961583),AH01.3350(-1.44355604958142),AH01.3351(-4.06673916439938),AH01.3368(2.20964657963497),AH01.3444(2.48228870383757),AH01.3759(-2.09249903180986),AH01.4112(-6.08183918417737),AH01.4114(-1.63438022732294),AH01.4168(-1.40335140902683)…	0.273411371237458
GO:0006722	triterpenoid metabolic process	biological process	7	6498	9	27652	0.0009	0.0497955223880597	AH03.2426(1.38292809533642),AH07.3208(-3.43806702162585),AH08.2048(2.14808711937778),BH03.2563(2.08235534457177),BH07.3035(-5.72334018646451),CH03.2767(1.66708583908454),CH07.3112(-5.11185843907847)	AH03.2426(1.38292809533642),AH07.3208(-3.43806702162585),AH08.2048(2.14808711937778),BH03.2563(2.08235534457177),BH07.3035(-5.72334018646451),CH03.2767(1.66708583908454),CH07.3112(-5.11185843907847)	0.777777777777778
GO:0016104	triterpenoid biosynthetic process	biological process	7	6498	9	27652	0.0009	0.0497955223880597	AH03.2426(1.38292809533642),AH07.3208(-3.43806702162585),AH08.2048(2.14808711937778),BH03.2563(2.08235534457177),BH07.3035(-5.72334018646451),CH03.2767(1.66708583908454),CH07.3112(-5.11185843907847)	AH03.2426(1.38292809533642),AH07.3208(-3.43806702162585),AH08.2048(2.14808711937778),BH03.2563(2.08235534457177),BH07.3035(-5.72334018646451),CH03.2767(1.66708583908454),CH07.3112(-5.11185843907847)	0.777777777777778
GO:0019695	choline metabolic process	biological process	7	6498	9	27652	0.0009	0.0497955223880597	AH02.2846(-1.41479079821389),AH02.2847(1.65212416984307),BH02.2938(-1.67629430120481),BH02.2939(1.00644431577287),BH05.1685(-1.08694705586457),CH02.3605(4.72558674663496),CH05.1907(3.50392936022918)	AH02.2846(-1.41479079821389),AH02.2847(1.65212416984307),BH02.2938(-1.67629430120481),BH02.2939(1.00644431577287),BH05.1685(-1.08694705586457),CH02.3605(4.72558674663496),CH05.1907(3.50392936022918)	0.777777777777778
GO:0042425	choline biosynthetic process	biological process	7	6498	9	27652	0.0009	0.0497955223880597	AH02.2846(-1.41479079821389),AH02.2847(1.65212416984307),BH02.2938(-1.67629430120481),BH02.2939(1.00644431577287),BH05.1685(-1.08694705586457),CH02.3605(4.72558674663496),CH05.1907(3.50392936022918)	AH02.2846(-1.41479079821389),AH02.2847(1.65212416984307),BH02.2938(-1.67629430120481),BH02.2939(1.00644431577287),BH05.1685(-1.08694705586457),CH02.3605(4.72558674663496),CH05.1907(3.50392936022918)	0.777777777777778
GO:0042754	negative regulation of circadian rhythm	biological process	7	6498	9	27652	0.0009	0.0497955223880597	AH08.1690(-2.26448864834854),AH08.372(2.68623878551608),BH06.620(-2.28275103840099),BH08.1744(-2.62175980093419),BH08.376(2.84161727062232),CH08.1890(2.24470254029498),CH08.434(2.88221902389126)	AH08.1690(-2.26448864834854),AH08.372(2.68623878551608),BH06.620(-2.28275103840099),BH08.1744(-2.62175980093419),BH08.376(2.84161727062232),CH08.1890(2.24470254029498),CH08.434(2.88221902389126)	0.777777777777778
GO:0010189	vitamin E biosynthetic process	biological process	12	6498	21	27652	0.00094	0.0505011594202899	AH01.996(1.15320541511346),AH02.918(2.44469115560862),AH07.250(1.25706345500261),AH07.3119(1.1167281698981),BH02.1209(1.30471154122277),BH07.315(1.3777737462926),CH01.1188(5.00988887219743),CH03.4594(5.03740434345004),CH07.1188(2.59718929888348),CH07.3022(1.11212825120682),CH07.3340(6.75721367079656),CH09.3108(6.3200908715705)	AH01.996(1.15320541511346),AH02.918(2.44469115560862),AH07.250(1.25706345500261),AH07.3119(1.1167281698981),BH02.1209(1.30471154122277),BH07.315(1.3777737462926),CH01.1188(5.00988887219743),CH03.4594(5.03740434345004),CH07.1188(2.59718929888348),CH07.3022(1.11212825120682),CH07.3340(6.75721367079656),CH09.3108(6.3200908715705)	0.571428571428571
GO:0042360	vitamin E metabolic process	biological process	12	6498	21	27652	0.00094	0.0505011594202899	AH01.996(1.15320541511346),AH02.918(2.44469115560862),AH07.250(1.25706345500261),AH07.3119(1.1167281698981),BH02.1209(1.30471154122277),BH07.315(1.3777737462926),CH01.1188(5.00988887219743),CH03.4594(5.03740434345004),CH07.1188(2.59718929888348),CH07.3022(1.11212825120682),CH07.3340(6.75721367079656),CH09.3108(6.3200908715705)	AH01.996(1.15320541511346),AH02.918(2.44469115560862),AH07.250(1.25706345500261),AH07.3119(1.1167281698981),BH02.1209(1.30471154122277),BH07.315(1.3777737462926),CH01.1188(5.00988887219743),CH03.4594(5.03740434345004),CH07.1188(2.59718929888348),CH07.3022(1.11212825120682),CH07.3340(6.75721367079656),CH09.3108(6.3200908715705)	0.571428571428571
GO:0042873	aldonate transmembrane transport	biological process	12	6498	21	27652	0.00094	0.0505011594202899	AH03.1466(1.16725729491034),AH03.3194(-1.59786662142753),AH08.1187(1.10570864215523),BH02.35(1.11630944843627),BH03.1218(-1.71198505978558),BH03.1616(1.45280328470608),BH03.3386(-1.86116857989047),BH08.1153(1.44120683349716),CH01.3314(5.23581179839362),CH02.36(2.63027392587539),CH03.3580(-1.31067422670342),CH08.1281(2.5234502579096)	AH03.1466(1.16725729491034),AH03.3194(-1.59786662142753),AH08.1187(1.10570864215523),BH02.35(1.11630944843627),BH03.1218(-1.71198505978558),BH03.1616(1.45280328470608),BH03.3386(-1.86116857989047),BH08.1153(1.44120683349716),CH01.3314(5.23581179839362),CH02.36(2.63027392587539),CH03.3580(-1.31067422670342),CH08.1281(2.5234502579096)	0.571428571428571
GO:0051177	meiotic sister chromatid cohesion	biological process	12	6498	21	27652	0.00094	0.0505011594202899	AH03.3114(3.47258549050739),AH03.579(1.20558054546752),AH07.683(5.4470076321193),BH03.3296(5.05101889173022),BH03.692(2.95755631458837),BH07.813(5.766754603536),BH09.1641(1.68914624009914),CH01.1532(7.55443489606988),CH03.3481(5.83081304872922),CH03.789(4.4121916910433),CH04.2489(2.3009346455984),CH09.1777(4.86701122063053)	AH03.3114(3.47258549050739),AH03.579(1.20558054546752),AH07.683(5.4470076321193),BH03.3296(5.05101889173022),BH03.692(2.95755631458837),BH07.813(5.766754603536),BH09.1641(1.68914624009914),CH01.1532(7.55443489606988),CH03.3481(5.83081304872922),CH03.789(4.4121916910433),CH04.2489(2.3009346455984),CH09.1777(4.86701122063053)	0.571428571428571
GO:0015297	antiporter activity	molecular function	48	5672	128	23834	0.00035	0.0511617647058824	AH01.1741(-1.38439091996019),AH01.3477(-1.07210761619442),AH01.3478(-3.26960806004161),AH02.215(1.78658049229669),AH02.2269(1.54836922580367),AH03.1203(1.12605115626137),AH03.1466(1.16725729491034),AH03.1517(1.1554772496142),AH04.177(-1.14749793540143),AH04.2117(-1.28854797161939),AH05.3858(2.13515598644432),AH05.9(-1.05264192119592),AH07.1013(1.12228323183239),AH07.2674(-1.07235331811562),AH07.3…	AH01.1741(-1.38439091996019),AH01.3477(-1.07210761619442),AH01.3478(-3.26960806004161),AH02.215(1.78658049229669),AH02.2269(1.54836922580367),AH03.1203(1.12605115626137),AH03.1466(1.16725729491034),AH03.1517(1.1554772496142),AH04.177(-1.14749793540143),AH04.2117(-1.28854797161939),AH05.3858(2.13515598644432),AH05.9(-1.05264192119592),AH07.1013(1.12228323183239),AH07.2674(-1.07235331811562),AH07.3…	0.375
GO:0000727	double-strand break repair via break-induced replication	biological process	10	6498	16	27652	0.00098	0.0522713669064748	AH01.2882(3.50429488883088),AH02.4491(2.58655765099203),AH04.141(4.19789023872639),BH01.3224(2.82950509023246),BH02.4542(4.50367523495467),BH04.142(2.93623511478327),BH05.88(3.57948806197031),CH01.3452(5.14707240976618),CH02.4595(4.68368978228095),CH05.138(6.04040237765833)	AH01.2882(3.50429488883088),AH02.4491(2.58655765099203),AH04.141(4.19789023872639),BH01.3224(2.82950509023246),BH02.4542(4.50367523495467),BH04.142(2.93623511478327),BH05.88(3.57948806197031),CH01.3452(5.14707240976618),CH02.4595(4.68368978228095),CH05.138(6.04040237765833)	0.625
GO:0051233	spindle midzone	cellular component	15	6459	33	27664	0.00427	0.0528288372093023	AH01.745(5.80647697226917),AH02.332(2.88638020479007),AH03.1839(-1.02965166601781),AH03.1946(1.4387941659595),AH04.1562(3.19097112322539),AH05.2169(-1.00207614913908),BH01.621(1.62349504917019),BH01.889(4.11818768709647),BH02.360(5.2412973825578),BH03.1985(2.53415728384481),BH03.2078(-2.8265847301106),BH04.1575(4.28699970711116),BH04.1640(4.39993077865916),BH07.1253(-1.11760229853838),CH01.904(6.…	AH01.745(5.80647697226917),AH02.332(2.88638020479007),AH03.1839(-1.02965166601781),AH03.1946(1.4387941659595),AH04.1562(3.19097112322539),AH05.2169(-1.00207614913908),BH01.621(1.62349504917019),BH01.889(4.11818768709647),BH02.360(5.2412973825578),BH03.1985(2.53415728384481),BH03.2078(-2.8265847301106),BH04.1575(4.28699970711116),BH04.1640(4.39993077865916),BH07.1253(-1.11760229853838),CH01.904(6.…	0.454545454545455
GO:0008608	attachment of spindle microtubules to kinetochore	biological process	24	6498	56	27652	0.00105	0.0552106382978723	AH01.3205(1.06612932044705),AH02.1499(1.88511847602958),AH02.2343(2.70394960268216),AH02.3460(2.30835131238375),AH02.550(2.47468526970448),AH03.1946(1.4387941659595),AH04.1562(3.19097112322539),AH05.2169(-1.00207614913908),AH05.562(2.02959427253495),AH05.563(4.2743012035871),BH01.159(1.15094989444951),BH01.3567(1.63711054345737),BH02.2449(1.50417170562579),BH02.3493(2.81211082217918),BH03.1985(2.…	AH01.3205(1.06612932044705),AH02.1499(1.88511847602958),AH02.2343(2.70394960268216),AH02.3460(2.30835131238375),AH02.550(2.47468526970448),AH03.1946(1.4387941659595),AH04.1562(3.19097112322539),AH05.2169(-1.00207614913908),AH05.562(2.02959427253495),AH05.563(4.2743012035871),BH01.159(1.15094989444951),BH01.3567(1.63711054345737),BH02.2449(1.50417170562579),BH02.3493(2.81211082217918),BH03.1985(2.…	0.428571428571429
GO:0010332	response to gamma radiation	biological process	24	6498	56	27652	0.00105	0.0552106382978723	AH02.3607(6.19562395192277),AH02.550(2.47468526970448),AH03.4079(2.08361710497661),AH04.1984(1.8774056844346),AH05.1196(-4.76076590114138),AH05.1787(4.18594065404206),AH05.1942(5.6428639943804),AH07.3581(2.09913753200044),AH09.1535(3.23853037351007),AH09.2504(2.17569705469969),BH01.1769(-1.14131634229093),BH02.3347(5.9628626448316),BH05.1296(-5.44339636716646),BH05.1954(4.49940763596137),BH05.206…	AH02.3607(6.19562395192277),AH02.550(2.47468526970448),AH03.4079(2.08361710497661),AH04.1984(1.8774056844346),AH05.1196(-4.76076590114138),AH05.1787(4.18594065404206),AH05.1942(5.6428639943804),AH07.3581(2.09913753200044),AH09.1535(3.23853037351007),AH09.2504(2.17569705469969),BH01.1769(-1.14131634229093),BH02.3347(5.9628626448316),BH05.1296(-5.44339636716646),BH05.1954(4.49940763596137),BH05.206…	0.428571428571429
GO:0051303	establishment of chromosome localization	biological process	34	6498	88	27652	0.00106	0.0552215172413793	AH01.3205(1.06612932044705),AH02.1499(1.88511847602958),AH02.2343(2.70394960268216),AH02.3460(2.30835131238375),AH02.550(2.47468526970448),AH03.1946(1.4387941659595),AH04.1562(3.19097112322539),AH05.1450(4.19712775513945),AH05.2154(2.85563323698421),AH05.2169(-1.00207614913908),AH05.562(2.02959427253495),AH05.563(4.2743012035871),BH01.159(1.15094989444951),BH01.3567(1.63711054345737),BH02.2449(1.…	AH01.3205(1.06612932044705),AH02.1499(1.88511847602958),AH02.2343(2.70394960268216),AH02.3460(2.30835131238375),AH02.550(2.47468526970448),AH03.1946(1.4387941659595),AH04.1562(3.19097112322539),AH05.1450(4.19712775513945),AH05.2154(2.85563323698421),AH05.2169(-1.00207614913908),AH05.562(2.02959427253495),AH05.563(4.2743012035871),BH01.159(1.15094989444951),BH01.3567(1.63711054345737),BH02.2449(1.…	0.386363636363636
GO:0009414	response to water deprivation	biological process	260	6498	935	27652	0.00107	0.0552215172413793	AH01.132(-1.29035408894983),AH01.1650(-2.41076068513674),AH01.1754(1.1320209518138),AH01.2857(1.73520601423808),AH01.2967(1.59429754159479),AH01.2995(3.38364020357935),AH01.3060(-1.08569726827856),AH01.3107(1.52482669438255),AH01.3138(-1.16982627329814),AH01.3224(1.19701846240206),AH01.3368(2.20964657963497),AH01.3605(1.11674248681608),AH01.3916(1.20330746111701),AH01.4017(2.85336976737547),AH01.…	AH01.132(-1.29035408894983),AH01.1650(-2.41076068513674),AH01.1754(1.1320209518138),AH01.2857(1.73520601423808),AH01.2967(1.59429754159479),AH01.2995(3.38364020357935),AH01.3060(-1.08569726827856),AH01.3107(1.52482669438255),AH01.3138(-1.16982627329814),AH01.3224(1.19701846240206),AH01.3368(2.20964657963497),AH01.3605(1.11674248681608),AH01.3916(1.20330746111701),AH01.4017(2.85336976737547),AH01.…	0.27807486631016
GO:0007062	sister chromatid cohesion	biological process	37	6498	98	27652	0.00108	0.0552215172413793	AH01.4536(4.76477355139153),AH02.536(2.6310478587691),AH03.3114(3.47258549050739),AH03.579(1.20558054546752),AH05.1450(4.19712775513945),AH05.2154(2.85563323698421),AH07.3631(1.45340800287077),AH07.683(5.4470076321193),AH08.926(3.62585595254186),AH09.1382(1.20071337243899),BH01.5162(3.3548832037564),BH02.547(2.5372078408898),BH03.1351(1.02317097880236),BH03.3296(5.05101889173022),BH03.692(2.95755…	AH01.4536(4.76477355139153),AH02.536(2.6310478587691),AH03.3114(3.47258549050739),AH03.579(1.20558054546752),AH05.1450(4.19712775513945),AH05.2154(2.85563323698421),AH07.3631(1.45340800287077),AH07.683(5.4470076321193),AH08.926(3.62585595254186),AH09.1382(1.20071337243899),BH01.5162(3.3548832037564),BH02.547(2.5372078408898),BH03.1351(1.02317097880236),BH03.3296(5.05101889173022),BH03.692(2.95755…	0.377551020408163
GO:0031333	negative regulation of protein-containing complex assembly	biological process	37	6498	98	27652	0.00108	0.0552215172413793	AH01.3591(2.20324361549727),AH01.3803(-1.49550046965389),AH02.3119(1.59534879986615),AH02.3477(-2.96703091872771),AH03.2613(1.3106610767234),AH03.395(2.74549274412347),AH03.4127(2.34405260563591),AH05.1680(6.42323401958896),AH05.660(4.3395201421955),AH07.1278(1.83886822238801),AH07.1290(1.77844642410526),AH09.1775(1.36023166168572),BH01.1993(1.49785706540734),BH01.3938(1.06571108653752),BH01.4144…	AH01.3591(2.20324361549727),AH01.3803(-1.49550046965389),AH02.3119(1.59534879986615),AH02.3477(-2.96703091872771),AH03.2613(1.3106610767234),AH03.395(2.74549274412347),AH03.4127(2.34405260563591),AH05.1680(6.42323401958896),AH05.660(4.3395201421955),AH07.1278(1.83886822238801),AH07.1290(1.77844642410526),AH09.1775(1.36023166168572),BH01.1993(1.49785706540734),BH01.3938(1.06571108653752),BH01.4144…	0.377551020408163
GO:0009643	photosynthetic acclimation	biological process	13	6498	24	27652	0.00113	0.0573823287671233	AH02.3653(1.44968276605112),AH03.3194(-1.59786662142753),AH05.1536(1.10906015669999),AH08.40(1.27056691269675),AH09.1131(1.96496461331869),BH02.35(1.11630944843627),BH03.3386(-1.86116857989047),BH05.1683(1.35328163420217),CH02.36(2.63027392587539),CH02.3938(3.60590898470933),CH03.3580(-1.31067422670342),CH05.1904(2.31258719888904),CH08.40(1.42134069713243)	AH02.3653(1.44968276605112),AH03.3194(-1.59786662142753),AH05.1536(1.10906015669999),AH08.40(1.27056691269675),AH09.1131(1.96496461331869),BH02.35(1.11630944843627),BH03.3386(-1.86116857989047),BH05.1683(1.35328163420217),CH02.36(2.63027392587539),CH02.3938(3.60590898470933),CH03.3580(-1.31067422670342),CH05.1904(2.31258719888904),CH08.40(1.42134069713243)	0.541666666666667
GO:0098542	defense response to other organism	biological process	518	6498	1965	27652	0.00117	0.059009387755102	AH01.10(1.24600628288619),AH01.1033(5.08414443252136),AH01.1285(-1.20530694198771),AH01.1370(-2.02403020517164),AH01.1393(1.43248486523982),AH01.141(-1.72685690114543),AH01.1414(-1.81169654568516),AH01.1454(-2.46907758511575),AH01.1742(-1.12762318878426),AH01.1804(2.51499922297474),AH01.19(1.02552049379902),AH01.2030(1.12135370478214),AH01.218(3.2750636113461),AH01.2526(3.55271828500902),AH01.252…	AH01.10(1.24600628288619),AH01.1033(5.08414443252136),AH01.1285(-1.20530694198771),AH01.1370(-2.02403020517164),AH01.1393(1.43248486523982),AH01.141(-1.72685690114543),AH01.1414(-1.81169654568516),AH01.1454(-2.46907758511575),AH01.1742(-1.12762318878426),AH01.1804(2.51499922297474),AH01.19(1.02552049379902),AH01.2030(1.12135370478214),AH01.218(3.2750636113461),AH01.2526(3.55271828500902),AH01.252…	0.263613231552163
GO:0051310	metaphase chromosome alignment	biological process	32	6498	82	27652	0.00121	0.0606144594594595	AH01.3205(1.06612932044705),AH02.1499(1.88511847602958),AH02.2343(2.70394960268216),AH02.3460(2.30835131238375),AH02.550(2.47468526970448),AH03.1946(1.4387941659595),AH04.1562(3.19097112322539),AH05.1450(4.19712775513945),AH05.2154(2.85563323698421),AH05.2169(-1.00207614913908),AH05.562(2.02959427253495),AH05.563(4.2743012035871),BH01.159(1.15094989444951),BH01.3567(1.63711054345737),BH02.2449(1.…	AH01.3205(1.06612932044705),AH02.1499(1.88511847602958),AH02.2343(2.70394960268216),AH02.3460(2.30835131238375),AH02.550(2.47468526970448),AH03.1946(1.4387941659595),AH04.1562(3.19097112322539),AH05.1450(4.19712775513945),AH05.2154(2.85563323698421),AH05.2169(-1.00207614913908),AH05.562(2.02959427253495),AH05.563(4.2743012035871),BH01.159(1.15094989444951),BH01.3567(1.63711054345737),BH02.2449(1.…	0.390243902439024
GO:0016830	carbon-carbon lyase activity	molecular function	71	5672	208	23834	0.00047	0.0614710526315789	AH01.218(3.2750636113461),AH01.3980(1.60621034418198),AH01.4252(3.06087349815064),AH01.444(1.56343198662825),AH01.809(-1.93844783391604),AH02.3319(-1.55759713577601),AH02.3522(-1.01637947020409),AH02.4431(-1.42311116585986),AH02.4432(-1.71633995875443),AH03.2790(4.12804195000044),AH03.2791(1.05395222097646),AH03.2985(1.41956266658754),AH03.409(1.44845109730607),AH03.959(-1.74266011115973),AH04.14…	AH01.218(3.2750636113461),AH01.3980(1.60621034418198),AH01.4252(3.06087349815064),AH01.444(1.56343198662825),AH01.809(-1.93844783391604),AH02.3319(-1.55759713577601),AH02.3522(-1.01637947020409),AH02.4431(-1.42311116585986),AH02.4432(-1.71633995875443),AH03.2790(4.12804195000044),AH03.2791(1.05395222097646),AH03.2985(1.41956266658754),AH03.409(1.44845109730607),AH03.959(-1.74266011115973),AH04.14…	0.341346153846154
GO:0004364	glutathione transferase activity	molecular function	28	5672	65	23834	0.00047	0.0614710526315789	AH01.132(-1.29035408894983),AH01.4112(-6.08183918417737),AH01.4114(-1.63438022732294),AH02.1617(-3.54051361205774),AH02.3360(-3.01097260848097),AH03.246(-1.94394991817972),AH03.4158(1.89576804327888),AH05.980(-5.15136563242747),BH01.4419(-2.12454306885391),BH01.4420(-1.24112733892575),BH01.4421(-3.20444052522256),BH02.1736(-1.06673422903986),BH02.3610(-2.2881792603362),BH03.3872(-1.96885910027498…	AH01.132(-1.29035408894983),AH01.4112(-6.08183918417737),AH01.4114(-1.63438022732294),AH02.1617(-3.54051361205774),AH02.3360(-3.01097260848097),AH03.246(-1.94394991817972),AH03.4158(1.89576804327888),AH05.980(-5.15136563242747),BH01.4419(-2.12454306885391),BH01.4420(-1.24112733892575),BH01.4421(-3.20444052522256),BH02.1736(-1.06673422903986),BH02.3610(-2.2881792603362),BH03.3872(-1.96885910027498…	0.430769230769231
GO:0009965	leaf morphogenesis	biological process	74	6498	228	27652	0.00124	0.0617004026845638	AH01.1137(1.29031012341202),AH01.1374(2.16095234567518),AH01.1725(1.98437191018534),AH01.2101(1.23210109473628),AH01.2423(7.08433709042649),AH01.3207(-2.03382978720406),AH01.4830(2.0105690696848),AH02.4004(2.79731078058931),AH03.1773(1.12487565079811),AH03.2637(1.47548786871712),AH03.3561(-4.18398720678489),AH04.31(-3.47814890497181),AH05.167(-1.08467452156729),AH05.1764(1.43067741377045),AH06.37…	AH01.1137(1.29031012341202),AH01.1374(2.16095234567518),AH01.1725(1.98437191018534),AH01.2101(1.23210109473628),AH01.2423(7.08433709042649),AH01.3207(-2.03382978720406),AH01.4830(2.0105690696848),AH02.4004(2.79731078058931),AH03.1773(1.12487565079811),AH03.2637(1.47548786871712),AH03.3561(-4.18398720678489),AH04.31(-3.47814890497181),AH05.167(-1.08467452156729),AH05.1764(1.43067741377045),AH06.37…	0.324561403508772
GO:0007010	cytoskeleton organization	biological process	196	6498	688	27652	0.00126	0.0622776	AH01.1282(-3.29099791548449),AH01.1461(1.47316695378698),AH01.1696(5.08630643178588),AH01.232(1.11413226062396),AH01.2502(3.30573840055047),AH01.358(1.06004084008295),AH01.3591(2.20324361549727),AH01.3803(-1.49550046965389),AH01.4051(-1.13767664543563),AH01.4299(3.23825895914767),AH01.4526(-2.6793976646564),AH01.4701(1.88504213718776),AH01.570(-1.95788387202652),AH01.745(5.80647697226917),AH01.80…	AH01.1282(-3.29099791548449),AH01.1461(1.47316695378698),AH01.1696(5.08630643178588),AH01.232(1.11413226062396),AH01.2502(3.30573840055047),AH01.358(1.06004084008295),AH01.3591(2.20324361549727),AH01.3803(-1.49550046965389),AH01.4051(-1.13767664543563),AH01.4299(3.23825895914767),AH01.4526(-2.6793976646564),AH01.4701(1.88504213718776),AH01.570(-1.95788387202652),AH01.745(5.80647697226917),AH01.80…	0.284883720930233
GO:0001708	cell fate specification	biological process	43	6498	119	27652	0.00128	0.0628471523178808	AH01.4026(1.33922458981113),AH02.2106(3.13790851213313),AH02.2407(-1.48637318259271),AH02.2694(2.26709937274179),AH04.125(1.37951732420081),AH05.1382(-2.78597492358189),AH05.1740(1.852955637902),AH06.119(1.82861037184694),AH07.2789(1.62451602984086),AH08.153(3.56133251920591),AH08.2221(4.23656757814323),AH09.1724(9.79262169735591),AH09.1888(-5.68236246344374),BH02.2514(-1.685100957387),BH02.2779(…	AH01.4026(1.33922458981113),AH02.2106(3.13790851213313),AH02.2407(-1.48637318259271),AH02.2694(2.26709937274179),AH04.125(1.37951732420081),AH05.1382(-2.78597492358189),AH05.1740(1.852955637902),AH06.119(1.82861037184694),AH07.2789(1.62451602984086),AH08.153(3.56133251920591),AH08.2221(4.23656757814323),AH09.1724(9.79262169735591),AH09.1888(-5.68236246344374),BH02.2514(-1.685100957387),BH02.2779(…	0.361344537815126
GO:0009720	detection of hormone stimulus	biological process	9	6498	14	27652	0.00134	0.0649330718954248	AH03.2132(1.28122540468232),AH03.2133(1.04200440591244),AH07.3638(-2.33718698118804),BH03.2279(3.12426410141496),BH07.3447(-2.65535150991278),CH03.2452(1.78410369514826),CH03.2454(1.70712776315837),CH08.576(1.63326024217879),Contig1927.1(-2.58464265620041)	AH03.2132(1.28122540468232),AH03.2133(1.04200440591244),AH07.3638(-2.33718698118804),BH03.2279(3.12426410141496),BH07.3447(-2.65535150991278),CH03.2452(1.78410369514826),CH03.2454(1.70712776315837),CH08.576(1.63326024217879),Contig1927.1(-2.58464265620041)	0.642857142857143
GO:0072708	response to sorbitol	biological process	9	6498	14	27652	0.00134	0.0649330718954248	AH01.3368(2.20964657963497),AH07.1278(1.83886822238801),AH07.1290(1.77844642410526),BH01.3700(1.95497184039434),BH02.61(-1.06445513530519),BH07.1351(1.28518863365731),CH01.3953(4.34843899540918),CH06.718(3.83841230836293),CH07.1065(2.37635064727047)	AH01.3368(2.20964657963497),AH07.1278(1.83886822238801),AH07.1290(1.77844642410526),BH01.3700(1.95497184039434),BH02.61(-1.06445513530519),BH07.1351(1.28518863365731),CH01.3953(4.34843899540918),CH06.718(3.83841230836293),CH07.1065(2.37635064727047)	0.642857142857143
GO:0009651	response to salt stress	biological process	365	6498	1355	27652	0.0014	0.0674	AH01.1192(-1.35827575681914),AH01.1374(2.16095234567518),AH01.1650(-2.41076068513674),AH01.1725(1.98437191018534),AH01.1754(1.1320209518138),AH01.1804(2.51499922297474),AH01.2686(-1.48928682961583),AH01.3060(-1.08569726827856),AH01.328(1.03261342377024),AH01.3509(-1.7068726709636),AH01.4017(2.85336976737547),AH01.4472(1.81860727817965),AH01.4510(1.08621711898083),AH01.452(1.35935759707339),AH01.4…	AH01.1192(-1.35827575681914),AH01.1374(2.16095234567518),AH01.1650(-2.41076068513674),AH01.1725(1.98437191018534),AH01.1754(1.1320209518138),AH01.1804(2.51499922297474),AH01.2686(-1.48928682961583),AH01.3060(-1.08569726827856),AH01.328(1.03261342377024),AH01.3509(-1.7068726709636),AH01.4017(2.85336976737547),AH01.4472(1.81860727817965),AH01.4510(1.08621711898083),AH01.452(1.35935759707339),AH01.4…	0.269372693726937
GO:0010158	abaxial cell fate specification	biological process	15	6498	30	27652	0.00141	0.0674434838709677	AH02.2694(2.26709937274179),AH05.1740(1.852955637902),AH07.2789(1.62451602984086),AH09.1724(9.79262169735591),BH02.2779(2.89485373636855),BH05.1904(3.2530358033345),BH05.1908(3.12732261577619),BH07.2601(2.02677305713179),BH09.1901(8.95165342182382),CH02.3220(1.03982194002907),CH02.3764(3.44806253296377),CH05.1774(7.31684859107666),CH05.1981(5.38249055504161),CH07.2668(5.90955858253635),CH09.2053(…	AH02.2694(2.26709937274179),AH05.1740(1.852955637902),AH07.2789(1.62451602984086),AH09.1724(9.79262169735591),BH02.2779(2.89485373636855),BH05.1904(3.2530358033345),BH05.1908(3.12732261577619),BH07.2601(2.02677305713179),BH09.1901(8.95165342182382),CH02.3220(1.03982194002907),CH02.3764(3.44806253296377),CH05.1774(7.31684859107666),CH05.1981(5.38249055504161),CH07.2668(5.90955858253635),CH09.2053(…	0.5
GO:0010389	regulation of G2/M transition of mitotic cell cycle	biological process	24	6498	57	27652	0.00142	0.0674864102564103	AH01.2882(3.50429488883088),AH02.218(2.94298974142928),AH02.4174(3.70739622876777),AH02.4491(2.58655765099203),AH04.106(2.97600088060847),AH05.15(3.67811414992197),AH05.3531(3.84010564175276),AH06.2954(5.33943563490005),AH08.2047(3.28426177990755),BH01.3224(2.82950509023246),BH02.4195(4.61622824456879),BH02.4542(4.50367523495467),BH04.108(2.41357199011299),BH05.3546(2.60892502129536),BH05.4030(2.…	AH01.2882(3.50429488883088),AH02.218(2.94298974142928),AH02.4174(3.70739622876777),AH02.4491(2.58655765099203),AH04.106(2.97600088060847),AH05.15(3.67811414992197),AH05.3531(3.84010564175276),AH06.2954(5.33943563490005),AH08.2047(3.28426177990755),BH01.3224(2.82950509023246),BH02.4195(4.61622824456879),BH02.4542(4.50367523495467),BH04.108(2.41357199011299),BH05.3546(2.60892502129536),BH05.4030(2.…	0.421052631578947
GO:0032272	negative regulation of protein polymerization	biological process	36	6498	96	27652	0.00145	0.0684732484076433	AH01.3591(2.20324361549727),AH01.3803(-1.49550046965389),AH02.3119(1.59534879986615),AH03.2613(1.3106610767234),AH03.395(2.74549274412347),AH03.4127(2.34405260563591),AH05.1680(6.42323401958896),AH05.660(4.3395201421955),AH07.1278(1.83886822238801),AH07.1290(1.77844642410526),AH09.1775(1.36023166168572),BH01.1993(1.49785706540734),BH01.3938(1.06571108653752),BH01.4144(-1.50413350225556),BH02.3192…	AH01.3591(2.20324361549727),AH01.3803(-1.49550046965389),AH02.3119(1.59534879986615),AH03.2613(1.3106610767234),AH03.395(2.74549274412347),AH03.4127(2.34405260563591),AH05.1680(6.42323401958896),AH05.660(4.3395201421955),AH07.1278(1.83886822238801),AH07.1290(1.77844642410526),AH09.1775(1.36023166168572),BH01.1993(1.49785706540734),BH01.3938(1.06571108653752),BH01.4144(-1.50413350225556),BH02.3192…	0.375
GO:0099080	supramolecular complex	cellular component	170	6459	612	27664	0.00571	0.0698326436781609	AH01.1282(-3.29099791548449),AH01.143(2.49798131575703),AH01.232(1.11413226062396),AH01.2502(3.30573840055047),AH01.3205(1.06612932044705),AH01.3591(2.20324361549727),AH01.4526(-2.6793976646564),AH01.745(5.80647697226917),AH01.904(3.04954746046926),AH02.1499(1.88511847602958),AH02.2343(2.70394960268216),AH02.2793(4.64570407069887),AH02.3111(-1.80687693453959),AH02.315(5.78069274232102),AH02.3308(…	AH01.1282(-3.29099791548449),AH01.143(2.49798131575703),AH01.232(1.11413226062396),AH01.2502(3.30573840055047),AH01.3205(1.06612932044705),AH01.3591(2.20324361549727),AH01.4526(-2.6793976646564),AH01.745(5.80647697226917),AH01.904(3.04954746046926),AH02.1499(1.88511847602958),AH02.2343(2.70394960268216),AH02.2793(4.64570407069887),AH02.3111(-1.80687693453959),AH02.315(5.78069274232102),AH02.3308(…	0.277777777777778
GO:0051315	attachment of mitotic spindle microtubules to kinetochore	biological process	19	6498	42	27652	0.00159	0.0746062893081761	AH02.1499(1.88511847602958),AH02.2343(2.70394960268216),AH02.3460(2.30835131238375),AH03.1946(1.4387941659595),AH04.1562(3.19097112322539),AH05.2169(-1.00207614913908),AH05.562(2.02959427253495),AH05.563(4.2743012035871),BH01.159(1.15094989444951),BH02.2449(1.50417170562579),BH02.3493(2.81211082217918),BH03.1985(2.53415728384481),BH04.1575(4.28699970711116),BH04.1640(4.39993077865916),BH05.605(4.…	AH02.1499(1.88511847602958),AH02.2343(2.70394960268216),AH02.3460(2.30835131238375),AH03.1946(1.4387941659595),AH04.1562(3.19097112322539),AH05.2169(-1.00207614913908),AH05.562(2.02959427253495),AH05.563(4.2743012035871),BH01.159(1.15094989444951),BH02.2449(1.50417170562579),BH02.3493(2.81211082217918),BH03.1985(2.53415728384481),BH04.1575(4.28699970711116),BH04.1640(4.39993077865916),BH05.605(4.…	0.452380952380952
GO:0000280	nuclear division	biological process	169	6498	587	27652	0.0016	0.0746062893081761	AH01.2031(6.30205005907724),AH01.2081(1.41867631404572),AH01.3205(1.06612932044705),AH01.4026(1.33922458981113),AH01.4044(3.5065167690159),AH01.4081(4.16782822610605),AH01.4470(-1.28533228789211),AH01.4536(4.76477355139153),AH01.4881(3.36928754720926),AH02.1499(1.88511847602958),AH02.1717(5.21647569680321),AH02.1929(5.75758644891689),AH02.2343(2.70394960268216),AH02.2793(4.64570407069887),AH02.34…	AH01.2031(6.30205005907724),AH01.2081(1.41867631404572),AH01.3205(1.06612932044705),AH01.4026(1.33922458981113),AH01.4044(3.5065167690159),AH01.4081(4.16782822610605),AH01.4470(-1.28533228789211),AH01.4536(4.76477355139153),AH01.4881(3.36928754720926),AH02.1499(1.88511847602958),AH02.1717(5.21647569680321),AH02.1929(5.75758644891689),AH02.2343(2.70394960268216),AH02.2793(4.64570407069887),AH02.34…	0.287904599659284
GO:0016668	oxidoreductase activity, acting on a sulfur group of donors, NAD(P) as acceptor	molecular function	46	5672	124	23834	0.00061	0.0757925	AH01.2048(-2.84251392896056),AH01.3350(-1.44355604958142),AH01.3351(-4.06673916439938),AH03.2968(-1.23398069082301),AH03.448(-1.42668428708822),AH04.1808(-1.02663973116749),AH04.2252(-1.38762769236254),AH05.1050(1.54785166017618),AH05.1072(-1.30339600682656),AH05.376(1.14726157924912),AH07.3963(-1.08212424467336),BH01.2415(-1.99864353808655),BH01.3713(-2.31677890136637),BH01.4823(1.18263524529389…	AH01.2048(-2.84251392896056),AH01.3350(-1.44355604958142),AH01.3351(-4.06673916439938),AH03.2968(-1.23398069082301),AH03.448(-1.42668428708822),AH04.1808(-1.02663973116749),AH04.2252(-1.38762769236254),AH05.1050(1.54785166017618),AH05.1072(-1.30339600682656),AH05.376(1.14726157924912),AH07.3963(-1.08212424467336),BH01.2415(-1.99864353808655),BH01.3713(-2.31677890136637),BH01.4823(1.18263524529389…	0.370967741935484
GO:0009845	seed germination	biological process	138	6498	469	27652	0.00169	0.0783104	AH01.2756(2.08128220865657),AH01.3179(-2.14280112091451),AH01.4017(2.85336976737547),AH01.4208(2.82054868483406),AH01.4789(1.06041939127851),AH01.571(-2.58776520582663),AH02.2646(2.01868030232118),AH02.2979(2.16784052241608),AH02.3492(-1.02719736175008),AH02.927(-1.74364829015875),AH02.929(-1.40982562026036),AH02.930(-4.99048465191907),AH03.1206(2.32754973112196),AH03.1229(-1.13388867932956),AH03…	AH01.2756(2.08128220865657),AH01.3179(-2.14280112091451),AH01.4017(2.85336976737547),AH01.4208(2.82054868483406),AH01.4789(1.06041939127851),AH01.571(-2.58776520582663),AH02.2646(2.01868030232118),AH02.2979(2.16784052241608),AH02.3492(-1.02719736175008),AH02.927(-1.74364829015875),AH02.929(-1.40982562026036),AH02.930(-4.99048465191907),AH03.1206(2.32754973112196),AH03.1229(-1.13388867932956),AH03…	0.294243070362473
GO:1900426	positive regulation of defense response to bacterium	biological process	26	6498	64	27652	0.00171	0.0787449689440994	AH01.4081(4.16782822610605),AH02.3735(-1.96004173166066),AH02.778(-4.32846665680158),AH05.3847(1.32552441170095),AH06.1273(-1.24263413756304),AH07.1511(-1.85732654963441),AH07.2412(5.40411968846531),AH07.2414(5.46225030325201),AH08.375(-1.40677541331838),AH08.874(1.30209969382165),BH02.772(-4.0718656609879),BH03.1340(-1.06981263622951),BH05.3900(2.12534206914752),BH07.1476(-2.35487507937632),BH07…	AH01.4081(4.16782822610605),AH02.3735(-1.96004173166066),AH02.778(-4.32846665680158),AH05.3847(1.32552441170095),AH06.1273(-1.24263413756304),AH07.1511(-1.85732654963441),AH07.2412(5.40411968846531),AH07.2414(5.46225030325201),AH08.375(-1.40677541331838),AH08.874(1.30209969382165),BH02.772(-4.0718656609879),BH03.1340(-1.06981263622951),BH05.3900(2.12534206914752),BH07.1476(-2.35487507937632),BH07…	0.40625
GO:0070840	dynein complex binding	molecular function	9	5672	13	23834	0.00067	0.0792833333333333	AH01.4701(1.88504213718776),AH02.79(2.42122658946743),BH01.2668(-1.57151973116446),BH02.69(2.18844815220286),CH01.5276(1.10932118506708),CH02.80(4.81893866277324),Contig181.122(2.85518401842485),Contig181.84(1.38097122546046),Contig2742.1(2.64036308675639)	AH01.4701(1.88504213718776),AH02.79(2.42122658946743),BH01.2668(-1.57151973116446),BH02.69(2.18844815220286),CH01.5276(1.10932118506708),CH02.80(4.81893866277324),Contig181.122(2.85518401842485),Contig181.84(1.38097122546046),Contig2742.1(2.64036308675639)	0.692307692307692
GO:0009809	lignin biosynthetic process	biological process	48	6498	138	27652	0.00176	0.0798770238095238	AH01.1603(-1.93705506580516),AH01.3203(-3.0678101299692),AH02.927(-1.74364829015875),AH02.929(-1.40982562026036),AH02.930(-4.99048465191907),AH03.3530(4.118116273337),AH05.1939(-1.2963497454026),AH05.2159(2.12944577702419),AH06.1989(2.43427873039541),AH07.637(-2.02010695516925),AH08.1690(-2.26448864834854),AH08.371(-1.39722006059491),AH09.1465(-3.05795811350124),AH09.2152(-1.43531925532884),AH09.…	AH01.1603(-1.93705506580516),AH01.3203(-3.0678101299692),AH02.927(-1.74364829015875),AH02.929(-1.40982562026036),AH02.930(-4.99048465191907),AH03.3530(4.118116273337),AH05.1939(-1.2963497454026),AH05.2159(2.12944577702419),AH06.1989(2.43427873039541),AH07.637(-2.02010695516925),AH08.1690(-2.26448864834854),AH08.371(-1.39722006059491),AH09.1465(-3.05795811350124),AH09.2152(-1.43531925532884),AH09.…	0.347826086956522
GO:1901605	alpha-amino acid metabolic process	biological process	136	6498	462	27652	0.00178	0.0798770238095238	AH01.1461(1.47316695378698),AH01.1912(-1.46633270304488),AH01.218(3.2750636113461),AH01.2269(-1.34669332072782),AH01.2995(3.38364020357935),AH01.4252(3.06087349815064),AH01.444(1.56343198662825),AH01.4651(-3.58979798134547),AH01.4789(1.06041939127851),AH01.4898(-1.67821386696784),AH01.5214(-2.00847238212494),AH01.749(2.68221816806856),AH01.809(-1.93844783391604),AH02.2455(1.91823272154557),AH02.3…	AH01.1461(1.47316695378698),AH01.1912(-1.46633270304488),AH01.218(3.2750636113461),AH01.2269(-1.34669332072782),AH01.2995(3.38364020357935),AH01.4252(3.06087349815064),AH01.444(1.56343198662825),AH01.4651(-3.58979798134547),AH01.4789(1.06041939127851),AH01.4898(-1.67821386696784),AH01.5214(-2.00847238212494),AH01.749(2.68221816806856),AH01.809(-1.93844783391604),AH02.2455(1.91823272154557),AH02.3…	0.294372294372294
GO:0044839	cell cycle G2/M phase transition	biological process	33	6498	87	27652	0.00179	0.0798770238095238	AH01.2882(3.50429488883088),AH01.943(4.29001254200255),AH02.218(2.94298974142928),AH02.4174(3.70739622876777),AH02.4491(2.58655765099203),AH04.106(2.97600088060847),AH05.15(3.67811414992197),AH05.3531(3.84010564175276),AH06.2954(5.33943563490005),AH07.3707(1.85150753784924),AH08.2047(3.28426177990755),BH01.1081(4.9533572399363),BH01.3224(2.82950509023246),BH02.4195(4.61622824456879),BH02.4542(4.5…	AH01.2882(3.50429488883088),AH01.943(4.29001254200255),AH02.218(2.94298974142928),AH02.4174(3.70739622876777),AH02.4491(2.58655765099203),AH04.106(2.97600088060847),AH05.15(3.67811414992197),AH05.3531(3.84010564175276),AH06.2954(5.33943563490005),AH07.3707(1.85150753784924),AH08.2047(3.28426177990755),BH01.1081(4.9533572399363),BH01.3224(2.82950509023246),BH02.4195(4.61622824456879),BH02.4542(4.5…	0.379310344827586
GO:0001101	response to acid chemical	biological process	740	6498	2878	27652	0.0018	0.0798770238095238	AH01.1166(6.84487994382328),AH01.1192(-1.35827575681914),AH01.132(-1.29035408894983),AH01.1374(2.16095234567518),AH01.141(-1.72685690114543),AH01.1414(-1.81169654568516),AH01.1650(-2.41076068513674),AH01.1725(1.98437191018534),AH01.1754(1.1320209518138),AH01.1804(2.51499922297474),AH01.2101(1.23210109473628),AH01.216(1.1433182348836),AH01.2526(3.55271828500902),AH01.2527(-1.07061802450944),AH01.2…	AH01.1166(6.84487994382328),AH01.1192(-1.35827575681914),AH01.132(-1.29035408894983),AH01.1374(2.16095234567518),AH01.141(-1.72685690114543),AH01.1414(-1.81169654568516),AH01.1650(-2.41076068513674),AH01.1725(1.98437191018534),AH01.1754(1.1320209518138),AH01.1804(2.51499922297474),AH01.2101(1.23210109473628),AH01.216(1.1433182348836),AH01.2526(3.55271828500902),AH01.2527(-1.07061802450944),AH01.2…	0.257123002084781
GO:0010230	alternative respiration	biological process	8	6498	12	27652	0.00181	0.0798770238095238	AH09.2183(-5.89243208210362),AH09.2184(-2.0655808524679),BH01.1331(-1.63463229455633),BH07.2951(-1.2137484830725),BH09.2353(-4.98102117840129),BH09.2355(-1.38039335127234),CH09.2494(-4.55081610981831),CH09.2496(4.76833002032828)	AH09.2183(-5.89243208210362),AH09.2184(-2.0655808524679),BH01.1331(-1.63463229455633),BH07.2951(-1.2137484830725),BH09.2353(-4.98102117840129),BH09.2355(-1.38039335127234),CH09.2494(-4.55081610981831),CH09.2496(4.76833002032828)	0.666666666666667
GO:0010966	regulation of phosphate transport	biological process	8	6498	12	27652	0.00181	0.0798770238095238	AH03.2868(1.44148399904254),AH07.3032(1.25916933808553),BH01.3412(-1.4789893836516),BH03.3038(1.75392489968965),CH01.3650(-1.43457021009901),CH03.3224(6.40630008285124),CH05.1811(1.08645216710607),CH07.2934(4.52281283598808)	AH03.2868(1.44148399904254),AH07.3032(1.25916933808553),BH01.3412(-1.4789893836516),BH03.3038(1.75392489968965),CH01.3650(-1.43457021009901),CH03.3224(6.40630008285124),CH05.1811(1.08645216710607),CH07.2934(4.52281283598808)	0.666666666666667
GO:0031268	pseudopodium organization	biological process	8	6498	12	27652	0.00181	0.0798770238095238	AH03.395(2.74549274412347),AH03.4127(2.34405260563591),BH01.1993(1.49785706540734),BH03.4470(4.39192361381677),BH03.471(2.52425514673484),CH01.2123(1.61278358736162),CH07.44(6.15030823430532),Contig328.53(1.02368507244694)	AH03.395(2.74549274412347),AH03.4127(2.34405260563591),BH01.1993(1.49785706540734),BH03.4470(4.39192361381677),BH03.471(2.52425514673484),CH01.2123(1.61278358736162),CH07.44(6.15030823430532),Contig328.53(1.02368507244694)	0.666666666666667
GO:0001906	cell killing	biological process	10	6498	17	27652	0.00188	0.0805313793103448	AH01.1370(-2.02403020517164),AH01.1393(1.43248486523982),BH01.1285(-4.89090184042817),BH03.3691(-2.54187936252394),BH03.820(-1.97517565147627),CH01.1308(4.54322283152171),CH01.1332(-3.22398598310517),CH02.3099(5.67505130294085),CH03.920(1.19980515235499),CH03.921(2.25660521960587)	AH01.1370(-2.02403020517164),AH01.1393(1.43248486523982),BH01.1285(-4.89090184042817),BH03.3691(-2.54187936252394),BH03.820(-1.97517565147627),CH01.1308(4.54322283152171),CH01.1332(-3.22398598310517),CH02.3099(5.67505130294085),CH03.920(1.19980515235499),CH03.921(2.25660521960587)	0.588235294117647
GO:0031640	killing of cells of another organism	biological process	10	6498	17	27652	0.00188	0.0805313793103448	AH01.1370(-2.02403020517164),AH01.1393(1.43248486523982),BH01.1285(-4.89090184042817),BH03.3691(-2.54187936252394),BH03.820(-1.97517565147627),CH01.1308(4.54322283152171),CH01.1332(-3.22398598310517),CH02.3099(5.67505130294085),CH03.920(1.19980515235499),CH03.921(2.25660521960587)	AH01.1370(-2.02403020517164),AH01.1393(1.43248486523982),BH01.1285(-4.89090184042817),BH03.3691(-2.54187936252394),BH03.820(-1.97517565147627),CH01.1308(4.54322283152171),CH01.1332(-3.22398598310517),CH02.3099(5.67505130294085),CH03.920(1.19980515235499),CH03.921(2.25660521960587)	0.588235294117647
GO:0141061	disruption of cell in another organism	biological process	10	6498	17	27652	0.00188	0.0805313793103448	AH01.1370(-2.02403020517164),AH01.1393(1.43248486523982),BH01.1285(-4.89090184042817),BH03.3691(-2.54187936252394),BH03.820(-1.97517565147627),CH01.1308(4.54322283152171),CH01.1332(-3.22398598310517),CH02.3099(5.67505130294085),CH03.920(1.19980515235499),CH03.921(2.25660521960587)	AH01.1370(-2.02403020517164),AH01.1393(1.43248486523982),BH01.1285(-4.89090184042817),BH03.3691(-2.54187936252394),BH03.820(-1.97517565147627),CH01.1308(4.54322283152171),CH01.1332(-3.22398598310517),CH02.3099(5.67505130294085),CH03.920(1.19980515235499),CH03.921(2.25660521960587)	0.588235294117647
GO:0010016	shoot system morphogenesis	biological process	134	6498	455	27652	0.00188	0.0805313793103448	AH01.1137(1.29031012341202),AH01.1374(2.16095234567518),AH01.1725(1.98437191018534),AH01.1763(-4.36605961857993),AH01.2101(1.23210109473628),AH01.2423(7.08433709042649),AH01.3207(-2.03382978720406),AH01.4089(1.8217697318304),AH01.4830(2.0105690696848),AH01.5271(3.48735880679213),AH02.2874(-1.70985060802591),AH02.3713(2.39889616200869),AH02.4004(2.79731078058931),AH02.4283(5.40065359055458),AH02.4…	AH01.1137(1.29031012341202),AH01.1374(2.16095234567518),AH01.1725(1.98437191018534),AH01.1763(-4.36605961857993),AH01.2101(1.23210109473628),AH01.2423(7.08433709042649),AH01.3207(-2.03382978720406),AH01.4089(1.8217697318304),AH01.4830(2.0105690696848),AH01.5271(3.48735880679213),AH02.2874(-1.70985060802591),AH02.3713(2.39889616200869),AH02.4004(2.79731078058931),AH02.4283(5.40065359055458),AH02.4…	0.294505494505495
GO:0031122	cytoplasmic microtubule organization	biological process	38	6498	104	27652	0.00188	0.0805313793103448	AH01.232(1.11413226062396),AH01.2502(3.30573840055047),AH02.2256(6.92678040580602),AH03.1802(5.97963435036021),AH03.2108(1.63547849727926),AH03.2285(1.8222753082941),AH05.910(1.47574910532717),AH06.1270(1.11639289613501),AH06.2343(-1.07317371492942),AH07.1278(1.83886822238801),AH07.1290(1.77844642410526),AH09.2634(1.24273589596646),BH01.2836(5.39219033927556),BH01.515(1.27056921953327),BH01.581(1…	AH01.232(1.11413226062396),AH01.2502(3.30573840055047),AH02.2256(6.92678040580602),AH03.1802(5.97963435036021),AH03.2108(1.63547849727926),AH03.2285(1.8222753082941),AH05.910(1.47574910532717),AH06.1270(1.11639289613501),AH06.2343(-1.07317371492942),AH07.1278(1.83886822238801),AH07.1290(1.77844642410526),AH09.2634(1.24273589596646),BH01.2836(5.39219033927556),BH01.515(1.27056921953327),BH01.581(1…	0.365384615384615
GO:0006518	peptide metabolic process	biological process	221	6498	791	27652	0.00189	0.0805313793103448	AH01.132(-1.29035408894983),AH01.1831(1.09078798341427),AH01.211(1.50985860315252),AH01.2130(-4.06004080470742),AH01.2418(1.16859098377959),AH01.3750(-3.58811717624629),AH01.4078(1.22260847902153),AH01.4112(-6.08183918417737),AH01.4114(-1.63438022732294),AH01.4503(1.35823043772239),AH01.5259(1.20800205909002),AH02.1617(-3.54051361205774),AH02.3360(-3.01097260848097),AH02.3958(1.68596839531346),AH…	AH01.132(-1.29035408894983),AH01.1831(1.09078798341427),AH01.211(1.50985860315252),AH01.2130(-4.06004080470742),AH01.2418(1.16859098377959),AH01.3750(-3.58811717624629),AH01.4078(1.22260847902153),AH01.4112(-6.08183918417737),AH01.4114(-1.63438022732294),AH01.4503(1.35823043772239),AH01.5259(1.20800205909002),AH02.1617(-3.54051361205774),AH02.3360(-3.01097260848097),AH02.3958(1.68596839531346),AH…	0.279393173198483
GO:0009808	lignin metabolic process	biological process	53	6498	156	27652	0.00191	0.08088	AH01.1603(-1.93705506580516),AH01.3203(-3.0678101299692),AH02.927(-1.74364829015875),AH02.929(-1.40982562026036),AH02.930(-4.99048465191907),AH03.3055(2.44163558778925),AH03.3530(4.118116273337),AH05.1939(-1.2963497454026),AH05.2159(2.12944577702419),AH06.1989(2.43427873039541),AH07.637(-2.02010695516925),AH08.1690(-2.26448864834854),AH08.371(-1.39722006059491),AH09.1465(-3.05795811350124),AH09.1…	AH01.1603(-1.93705506580516),AH01.3203(-3.0678101299692),AH02.927(-1.74364829015875),AH02.929(-1.40982562026036),AH02.930(-4.99048465191907),AH03.3055(2.44163558778925),AH03.3530(4.118116273337),AH05.1939(-1.2963497454026),AH05.2159(2.12944577702419),AH06.1989(2.43427873039541),AH07.637(-2.02010695516925),AH08.1690(-2.26448864834854),AH08.371(-1.39722006059491),AH09.1465(-3.05795811350124),AH09.1…	0.33974358974359
GO:0006334	nucleosome assembly	biological process	35	6498	94	27652	0.00192	0.08088	AH01.3070(1.67747866908855),AH01.5100(4.10343102156845),AH02.3791(2.07535662430199),AH02.4174(3.70739622876777),AH03.1449(1.09730247032466),AH03.2014(1.50768100002276),AH03.2016(2.51760167983079),AH05.1972(4.11918960180619),AH07.3025(5.21814409622846),AH08.59(3.44120190720688),AH09.2066(4.50273777116397),AH09.2067(4.89237043054698),BH01.3417(1.69420643792402),BH01.5111(6.23471535171855),BH01.5234…	AH01.3070(1.67747866908855),AH01.5100(4.10343102156845),AH02.3791(2.07535662430199),AH02.4174(3.70739622876777),AH03.1449(1.09730247032466),AH03.2014(1.50768100002276),AH03.2016(2.51760167983079),AH05.1972(4.11918960180619),AH07.3025(5.21814409622846),AH08.59(3.44120190720688),AH09.2066(4.50273777116397),AH09.2067(4.89237043054698),BH01.3417(1.69420643792402),BH01.5111(6.23471535171855),BH01.5234…	0.372340425531915
GO:0170039	proteinogenic amino acid metabolic process	biological process	123	6498	414	27652	0.00201	0.0841928813559322	AH01.1461(1.47316695378698),AH01.1912(-1.46633270304488),AH01.218(3.2750636113461),AH01.2269(-1.34669332072782),AH01.2995(3.38364020357935),AH01.4252(3.06087349815064),AH01.444(1.56343198662825),AH01.4651(-3.58979798134547),AH01.4789(1.06041939127851),AH01.4898(-1.67821386696784),AH01.5214(-2.00847238212494),AH01.809(-1.93844783391604),AH02.2455(1.91823272154557),AH02.3008(-2.25359542429108),AH02…	AH01.1461(1.47316695378698),AH01.1912(-1.46633270304488),AH01.218(3.2750636113461),AH01.2269(-1.34669332072782),AH01.2995(3.38364020357935),AH01.4252(3.06087349815064),AH01.444(1.56343198662825),AH01.4651(-3.58979798134547),AH01.4789(1.06041939127851),AH01.4898(-1.67821386696784),AH01.5214(-2.00847238212494),AH01.809(-1.93844783391604),AH02.2455(1.91823272154557),AH02.3008(-2.25359542429108),AH02…	0.297101449275362
GO:0098754	detoxification	biological process	121	6498	407	27652	0.00211	0.0878850561797753	AH01.132(-1.29035408894983),AH01.1524(3.10042468066228),AH01.2048(-2.84251392896056),AH01.2686(-1.48928682961583),AH01.3350(-1.44355604958142),AH01.3351(-4.06673916439938),AH01.3633(-1.31944120152707),AH01.5194(-1.05109855188281),AH01.972(-6.19047120346425),AH02.2646(2.01868030232118),AH02.2678(3.9571306517917),AH02.927(-1.74364829015875),AH02.929(-1.40982562026036),AH02.930(-4.99048465191907),AH…	AH01.132(-1.29035408894983),AH01.1524(3.10042468066228),AH01.2048(-2.84251392896056),AH01.2686(-1.48928682961583),AH01.3350(-1.44355604958142),AH01.3351(-4.06673916439938),AH01.3633(-1.31944120152707),AH01.5194(-1.05109855188281),AH01.972(-6.19047120346425),AH02.2646(2.01868030232118),AH02.2678(3.9571306517917),AH02.927(-1.74364829015875),AH02.929(-1.40982562026036),AH02.930(-4.99048465191907),AH…	0.297297297297297
GO:0015994	chlorophyll metabolic process	biological process	59	6498	178	27652	0.00213	0.0881442222222222	AH01.1675(1.08885452443794),AH01.1910(-2.95482391707163),AH02.44(1.51936051469602),AH02.918(2.44469115560862),AH03.384(-3.97816804235109),AH03.385(-3.00811950360572),AH03.386(-4.4636535933228),AH03.388(1.18142247560504),AH03.4089(-2.67780634918022),AH05.3374(-2.61713738988142),AH06.1674(-1.29288696841682),AH07.250(1.25706345500261),AH07.4061(-1.40790627315203),AH07.487(1.14564439383941),AH09.302(…	AH01.1675(1.08885452443794),AH01.1910(-2.95482391707163),AH02.44(1.51936051469602),AH02.918(2.44469115560862),AH03.384(-3.97816804235109),AH03.385(-3.00811950360572),AH03.386(-4.4636535933228),AH03.388(1.18142247560504),AH03.4089(-2.67780634918022),AH05.3374(-2.61713738988142),AH06.1674(-1.29288696841682),AH07.250(1.25706345500261),AH07.4061(-1.40790627315203),AH07.487(1.14564439383941),AH09.302(…	0.331460674157303
GO:0019344	cysteine biosynthetic process	biological process	15	6498	31	27652	0.00214	0.0881442222222222	AH01.4651(-3.58979798134547),AH02.2455(1.91823272154557),AH02.3008(-2.25359542429108),AH02.3653(1.44968276605112),AH05.4144(-1.15138680380649),AH06.428(-1.6287122891058),BH01.4996(4.96331984988772),BH02.3092(-2.5935077590571),BH06.549(-1.18990028174068),CH01.1866(6.42815047751202),CH01.5228(-2.10596874624697),CH01.5600(-1.20200598356551),CH02.3430(-3.12355272737933),CH02.3938(3.60590898470933),CH…	AH01.4651(-3.58979798134547),AH02.2455(1.91823272154557),AH02.3008(-2.25359542429108),AH02.3653(1.44968276605112),AH05.4144(-1.15138680380649),AH06.428(-1.6287122891058),BH01.4996(4.96331984988772),BH02.3092(-2.5935077590571),BH06.549(-1.18990028174068),CH01.1866(6.42815047751202),CH01.5228(-2.10596874624697),CH01.5600(-1.20200598356551),CH02.3430(-3.12355272737933),CH02.3938(3.60590898470933),CH…	0.483870967741935
GO:0015120	phosphoglycerate transmembrane transporter activity	molecular function	11	5672	18	23834	0.00079	0.0892340909090909	AH03.1466(1.16725729491034),AH03.3194(-1.59786662142753),AH08.1187(1.10570864215523),BH02.35(1.11630944843627),BH03.1218(-1.71198505978558),BH03.1616(1.45280328470608),BH03.3386(-1.86116857989047),BH08.1153(1.44120683349716),CH02.36(2.63027392587539),CH03.3580(-1.31067422670342),CH08.1281(2.5234502579096)	AH03.1466(1.16725729491034),AH03.3194(-1.59786662142753),AH08.1187(1.10570864215523),BH02.35(1.11630944843627),BH03.1218(-1.71198505978558),BH03.1616(1.45280328470608),BH03.3386(-1.86116857989047),BH08.1153(1.44120683349716),CH02.36(2.63027392587539),CH03.3580(-1.31067422670342),CH08.1281(2.5234502579096)	0.611111111111111
GO:0010052	guard cell differentiation	biological process	18	6498	40	27652	0.00225	0.0921629834254144	AH01.4089(1.8217697318304),AH02.3713(2.39889616200869),AH02.4283(5.40065359055458),AH03.3782(1.64052982056028),AH05.2039(2.5185088238336),AH07.3533(2.65179260250837),AH08.2221(4.23656757814323),AH09.1214(4.95686198325799),BH01.623(2.97074774544628),BH02.3244(1.92478612842631),BH05.2176(1.63096022317317),BH07.3353(3.06333279610858),BH08.2349(3.34762629170816),CH03.4338(4.01820463667243),CH04.1716(…	AH01.4089(1.8217697318304),AH02.3713(2.39889616200869),AH02.4283(5.40065359055458),AH03.3782(1.64052982056028),AH05.2039(2.5185088238336),AH07.3533(2.65179260250837),AH08.2221(4.23656757814323),AH09.1214(4.95686198325799),BH01.623(2.97074774544628),BH02.3244(1.92478612842631),BH05.2176(1.63096022317317),BH07.3353(3.06333279610858),BH08.2349(3.34762629170816),CH03.4338(4.01820463667243),CH04.1716(…	0.45
GO:0031573	mitotic intra-S DNA damage checkpoint signaling	biological process	11	6498	20	27652	0.00232	0.0945081318681319	AH01.3663(1.69746210053973),AH02.4491(2.58655765099203),AH04.141(4.19789023872639),AH06.3057(3.13954995898225),BH01.4013(1.85017389219844),BH02.4542(4.50367523495467),BH04.142(2.93623511478327),BH05.88(3.57948806197031),CH01.4285(5.03834826331609),CH02.4595(4.68368978228095),CH05.138(6.04040237765833)	AH01.3663(1.69746210053973),AH02.4491(2.58655765099203),AH04.141(4.19789023872639),AH06.3057(3.13954995898225),BH01.4013(1.85017389219844),BH02.4542(4.50367523495467),BH04.142(2.93623511478327),BH05.88(3.57948806197031),CH01.4285(5.03834826331609),CH02.4595(4.68368978228095),CH05.138(6.04040237765833)	0.55
GO:0046148	pigment biosynthetic process	biological process	104	6498	344	27652	0.00234	0.0948019672131148	AH01.1675(1.08885452443794),AH01.5140(1.38663377567616),AH01.5369(-3.00517181299821),AH02.2874(-1.70985060802591),AH02.44(1.51936051469602),AH02.815(1.19557239650307),AH02.918(2.44469115560862),AH03.384(-3.97816804235109),AH03.385(-3.00811950360572),AH03.386(-4.4636535933228),AH03.388(1.18142247560504),AH04.1488(1.83432023626796),AH05.2337(1.10340931619413),AH05.854(-1.32664742724947),AH06.1674(-…	AH01.1675(1.08885452443794),AH01.5140(1.38663377567616),AH01.5369(-3.00517181299821),AH02.2874(-1.70985060802591),AH02.44(1.51936051469602),AH02.815(1.19557239650307),AH02.918(2.44469115560862),AH03.384(-3.97816804235109),AH03.385(-3.00811950360572),AH03.386(-4.4636535933228),AH03.388(1.18142247560504),AH04.1488(1.83432023626796),AH05.2337(1.10340931619413),AH05.854(-1.32664742724947),AH06.1674(-…	0.302325581395349
GO:0000075	cell cycle checkpoint signaling	biological process	56	6498	168	27652	0.00236	0.0950926086956522	AH01.2504(1.16632749478146),AH01.3023(3.1581878796537),AH01.3205(1.06612932044705),AH01.3663(1.69746210053973),AH01.943(4.29001254200255),AH02.4491(2.58655765099203),AH03.3114(3.47258549050739),AH04.141(4.19789023872639),AH05.1196(-4.76076590114138),AH05.1467(1.13702844639247),AH05.562(2.02959427253495),AH05.563(4.2743012035871),AH06.207(3.19324938187958),AH06.250(2.99944446138568),AH06.3057(3.13…	AH01.2504(1.16632749478146),AH01.3023(3.1581878796537),AH01.3205(1.06612932044705),AH01.3663(1.69746210053973),AH01.943(4.29001254200255),AH02.4491(2.58655765099203),AH03.3114(3.47258549050739),AH04.141(4.19789023872639),AH05.1196(-4.76076590114138),AH05.1467(1.13702844639247),AH05.562(2.02959427253495),AH05.563(4.2743012035871),AH06.207(3.19324938187958),AH06.250(2.99944446138568),AH06.3057(3.13…	0.333333333333333
GO:0007076	mitotic chromosome condensation	biological process	7	6498	10	27652	0.00238	0.0953801081081081	AH02.1929(5.75758644891689),AH05.1909(4.71973128027199),BH02.1981(5.16819748003583),BH05.2041(2.67567672156717),CH01.871(4.70511879740711),CH05.2111(3.29439014744796),CH08.153(5.03061862170517)	AH02.1929(5.75758644891689),AH05.1909(4.71973128027199),BH02.1981(5.16819748003583),BH05.2041(2.67567672156717),CH01.871(4.70511879740711),CH05.2111(3.29439014744796),CH08.153(5.03061862170517)	0.7
GO:0000307	cyclin-dependent protein kinase holoenzyme complex	cellular component	16	6459	38	27664	0.00794	0.0960018181818182	AH02.218(2.94298974142928),AH04.106(2.97600088060847),AH05.15(3.67811414992197),AH08.2047(3.28426177990755),BH01.4914(5.90707722079168),BH04.108(2.41357199011299),BH05.4030(2.25091236496816),BH05.55(2.70567523905553),BH06.862(-1.04710943617227),BH08.2155(1.80606717746887),CH03.2847(2.43094896919497),CH03.4527(3.72091401934641),CH05.3619(3.4179886818768),CH08.2327(4.19948676750329),CH09.2401(4.151…	AH02.218(2.94298974142928),AH04.106(2.97600088060847),AH05.15(3.67811414992197),AH08.2047(3.28426177990755),BH01.4914(5.90707722079168),BH04.108(2.41357199011299),BH05.4030(2.25091236496816),BH05.55(2.70567523905553),BH06.862(-1.04710943617227),BH08.2155(1.80606717746887),CH03.2847(2.43094896919497),CH03.4527(3.72091401934641),CH05.3619(3.4179886818768),CH08.2327(4.19948676750329),CH09.2401(4.151…	0.421052631578947
GO:0016638	oxidoreductase activity, acting on the CH-NH2 group of donors	molecular function	19	5672	40	23834	0.0009	0.0972391304347826	AH03.2132(1.28122540468232),AH03.2133(1.04200440591244),AH03.3950(1.13293759213041),AH05.1457(2.02772546812137),AH06.1901(-1.07477336452573),AH07.3638(-2.33718698118804),BH01.3449(-2.08209150522555),BH01.548(1.00139067636042),BH03.2279(3.12426410141496),BH03.3639(-2.70007987456844),BH05.1626(2.12414120094503),BH07.3447(-2.65535150991278),BH09.1953(-2.06346491620083),CH01.411(1.2112098856418),CH03…	AH03.2132(1.28122540468232),AH03.2133(1.04200440591244),AH03.3950(1.13293759213041),AH05.1457(2.02772546812137),AH06.1901(-1.07477336452573),AH07.3638(-2.33718698118804),BH01.3449(-2.08209150522555),BH01.548(1.00139067636042),BH03.2279(3.12426410141496),BH03.3639(-2.70007987456844),BH05.1626(2.12414120094503),BH07.3447(-2.65535150991278),BH09.1953(-2.06346491620083),CH01.411(1.2112098856418),CH03…	0.475
GO:0010026	trichome differentiation	biological process	88	6498	285	27652	0.0025	0.0996505376344086	AH01.232(1.11413226062396),AH01.358(1.06004084008295),AH01.4081(4.16782822610605),AH01.4089(1.8217697318304),AH01.4523(2.49162401566593),AH02.3214(1.4408179971474),AH02.3218(-1.2185317910205),AH03.2104(1.54228316163627),AH03.2226(-2.79615725648625),AH03.3796(-1.47122052480934),AH03.4077(-2.3659501506912),AH05.1467(1.13702844639247),AH05.247(1.73299348500387),AH06.736(2.43565003845468),AH07.217(-3…	AH01.232(1.11413226062396),AH01.358(1.06004084008295),AH01.4081(4.16782822610605),AH01.4089(1.8217697318304),AH01.4523(2.49162401566593),AH02.3214(1.4408179971474),AH02.3218(-1.2185317910205),AH03.2104(1.54228316163627),AH03.2226(-2.79615725648625),AH03.3796(-1.47122052480934),AH03.4077(-2.3659501506912),AH05.1467(1.13702844639247),AH05.247(1.73299348500387),AH06.736(2.43565003845468),AH07.217(-3…	0.308771929824561
GO:0043933	protein-containing complex organization	biological process	447	6498	1696	27652	0.00252	0.0999105882352941	AH01.2121(1.32966235696864),AH01.2180(-2.28465438116865),AH01.2237(-1.26435018542308),AH01.249(-4.06630038217654),AH01.3070(1.67747866908855),AH01.3270(1.2925094392545),AH01.358(1.06004084008295),AH01.3591(2.20324361549727),AH01.3750(-3.58811717624629),AH01.3803(-1.49550046965389),AH01.4050(-4.29010121718889),AH01.4051(-1.13767664543563),AH01.4078(1.22260847902153),AH01.4577(1.2180976989751),AH01…	AH01.2121(1.32966235696864),AH01.2180(-2.28465438116865),AH01.2237(-1.26435018542308),AH01.249(-4.06630038217654),AH01.3070(1.67747866908855),AH01.3270(1.2925094392545),AH01.358(1.06004084008295),AH01.3591(2.20324361549727),AH01.3750(-3.58811717624629),AH01.3803(-1.49550046965389),AH01.4050(-4.29010121718889),AH01.4051(-1.13767664543563),AH01.4078(1.22260847902153),AH01.4577(1.2180976989751),AH01…	0.263561320754717
GO:0004420	hydroxymethylglutaryl-CoA reductase (NADPH) activity	molecular function	7	5672	9	23834	0.00097	0.10032037037037	AH03.2426(1.38292809533642),AH07.3208(-3.43806702162585),AH08.2048(2.14808711937778),BH03.2563(2.08235534457177),BH07.3035(-5.72334018646451),CH03.2767(1.66708583908454),CH07.3112(-5.11185843907847)	AH03.2426(1.38292809533642),AH07.3208(-3.43806702162585),AH08.2048(2.14808711937778),BH03.2563(2.08235534457177),BH07.3035(-5.72334018646451),CH03.2767(1.66708583908454),CH07.3112(-5.11185843907847)	0.777777777777778
GO:0042879	aldonate transmembrane transporter activity	molecular function	12	5672	21	23834	0.00105	0.10032037037037	AH03.1466(1.16725729491034),AH03.3194(-1.59786662142753),AH08.1187(1.10570864215523),BH02.35(1.11630944843627),BH03.1218(-1.71198505978558),BH03.1616(1.45280328470608),BH03.3386(-1.86116857989047),BH08.1153(1.44120683349716),CH01.3314(5.23581179839362),CH02.36(2.63027392587539),CH03.3580(-1.31067422670342),CH08.1281(2.5234502579096)	AH03.1466(1.16725729491034),AH03.3194(-1.59786662142753),AH08.1187(1.10570864215523),BH02.35(1.11630944843627),BH03.1218(-1.71198505978558),BH03.1616(1.45280328470608),BH03.3386(-1.86116857989047),BH08.1153(1.44120683349716),CH01.3314(5.23581179839362),CH02.36(2.63027392587539),CH03.3580(-1.31067422670342),CH08.1281(2.5234502579096)	0.571428571428571
GO:0030527	structural constituent of chromatin	molecular function	10	5672	16	23834	0.00109	0.10032037037037	AH06.1793(1.49757634591769),AH07.2955(1.24085702816178),BH03.3016(1.92969904843633),BH06.2829(1.47496105546818),BH07.2772(1.78390456696979),BH07.383(1.61762481104901),CH03.4534(1.60374234494555),CH06.257(2.18427413595152),CH06.948(5.16697122332726),CH07.2849(2.12491824971946)	AH06.1793(1.49757634591769),AH07.2955(1.24085702816178),BH03.3016(1.92969904843633),BH06.2829(1.47496105546818),BH07.2772(1.78390456696979),BH07.383(1.61762481104901),CH03.4534(1.60374234494555),CH06.257(2.18427413595152),CH06.948(5.16697122332726),CH07.2849(2.12491824971946)	0.625
GO:0043515	kinetochore binding	molecular function	10	5672	16	23834	0.00109	0.10032037037037	AH02.1717(5.21647569680321),AH03.1946(1.4387941659595),AH04.1562(3.19097112322539),AH05.2169(-1.00207614913908),BH02.1916(2.70896192742394),BH03.1985(2.53415728384481),BH04.1575(4.28699970711116),BH04.1640(4.39993077865916),BH07.1253(-1.11760229853838),CH02.1928(8.4322977850174)	AH02.1717(5.21647569680321),AH03.1946(1.4387941659595),AH04.1562(3.19097112322539),AH05.2169(-1.00207614913908),BH02.1916(2.70896192742394),BH03.1985(2.53415728384481),BH04.1575(4.28699970711116),BH04.1640(4.39993077865916),BH07.1253(-1.11760229853838),CH02.1928(8.4322977850174)	0.625
GO:0033047	regulation of mitotic sister chromatid segregation	biological process	31	6498	82	27652	0.00258	0.101206984126984	AH01.3205(1.06612932044705),AH01.4536(4.76477355139153),AH03.1946(1.4387941659595),AH03.3114(3.47258549050739),AH04.1562(3.19097112322539),AH05.2169(-1.00207614913908),AH05.562(2.02959427253495),AH05.563(4.2743012035871),AH07.3296(6.18633008201461),AH07.683(5.4470076321193),AH09.1367(2.64592588986624),BH01.3567(1.63711054345737),BH01.5162(3.3548832037564),BH03.1985(2.53415728384481),BH03.3296(5.0…	AH01.3205(1.06612932044705),AH01.4536(4.76477355139153),AH03.1946(1.4387941659595),AH03.3114(3.47258549050739),AH04.1562(3.19097112322539),AH05.2169(-1.00207614913908),AH05.562(2.02959427253495),AH05.563(4.2743012035871),AH07.3296(6.18633008201461),AH07.683(5.4470076321193),AH09.1367(2.64592588986624),BH01.3567(1.63711054345737),BH01.5162(3.3548832037564),BH03.1985(2.53415728384481),BH03.3296(5.0…	0.378048780487805
GO:0043043	peptide biosynthetic process	biological process	187	6498	663	27652	0.00258	0.101206984126984	AH01.1831(1.09078798341427),AH01.211(1.50985860315252),AH01.2130(-4.06004080470742),AH01.2418(1.16859098377959),AH01.3750(-3.58811717624629),AH01.4078(1.22260847902153),AH01.4503(1.35823043772239),AH01.5259(1.20800205909002),AH02.3958(1.68596839531346),AH02.4178(1.34764110764591),AH03.2526(1.00763383042995),AH03.2603(1.03124604605351),AH03.3694(1.7442216248811),AH03.3947(-1.02434263003026),AH03.4…	AH01.1831(1.09078798341427),AH01.211(1.50985860315252),AH01.2130(-4.06004080470742),AH01.2418(1.16859098377959),AH01.3750(-3.58811717624629),AH01.4078(1.22260847902153),AH01.4503(1.35823043772239),AH01.5259(1.20800205909002),AH02.3958(1.68596839531346),AH02.4178(1.34764110764591),AH03.2526(1.00763383042995),AH03.2603(1.03124604605351),AH03.3694(1.7442216248811),AH03.3947(-1.02434263003026),AH03.4…	0.282051282051282
GO:0051444	negative regulation of ubiquitin-protein transferase activity	biological process	9	6498	15	27652	0.00265	0.102566735751295	AH01.4081(4.16782822610605),AH07.2412(5.40411968846531),AH07.2414(5.46225030325201),BH07.2228(7.24826724678206),BH07.2230(6.14356485658169),BH09.1448(4.836760235886),CH07.2298(5.70493166128852),CH08.1172(7.13845791198705),CH09.1558(5.49990304004871)	AH01.4081(4.16782822610605),AH07.2412(5.40411968846531),AH07.2414(5.46225030325201),BH07.2228(7.24826724678206),BH07.2230(6.14356485658169),BH09.1448(4.836760235886),CH07.2298(5.70493166128852),CH08.1172(7.13845791198705),CH09.1558(5.49990304004871)	0.6
GO:1904667	negative regulation of ubiquitin protein ligase activity	biological process	9	6498	15	27652	0.00265	0.102566735751295	AH01.4081(4.16782822610605),AH07.2412(5.40411968846531),AH07.2414(5.46225030325201),BH07.2228(7.24826724678206),BH07.2230(6.14356485658169),BH09.1448(4.836760235886),CH07.2298(5.70493166128852),CH08.1172(7.13845791198705),CH09.1558(5.49990304004871)	AH01.4081(4.16782822610605),AH07.2412(5.40411968846531),AH07.2414(5.46225030325201),BH07.2228(7.24826724678206),BH07.2230(6.14356485658169),BH09.1448(4.836760235886),CH07.2298(5.70493166128852),CH08.1172(7.13845791198705),CH09.1558(5.49990304004871)	0.6
GO:1901984	negative regulation of protein acetylation	biological process	12	6498	23	27652	0.00267	0.102566735751295	AH01.782(5.0256661494142),AH03.152(3.25976549743975),AH05.1787(4.18594065404206),AH07.3093(1.97708943143633),AH09.1535(3.23853037351007),BH03.188(1.55385621677323),BH05.1954(4.49940763596137),BH07.2917(1.79999110252259),BH09.1734(4.46456951800478),CH01.3329(1.00189040542829),CH05.2021(5.7940185644112),CH08.1761(5.72242817994093)	AH01.782(5.0256661494142),AH03.152(3.25976549743975),AH05.1787(4.18594065404206),AH07.3093(1.97708943143633),AH09.1535(3.23853037351007),BH03.188(1.55385621677323),BH05.1954(4.49940763596137),BH07.2917(1.79999110252259),BH09.1734(4.46456951800478),CH01.3329(1.00189040542829),CH05.2021(5.7940185644112),CH08.1761(5.72242817994093)	0.521739130434783
GO:2000757	negative regulation of peptidyl-lysine acetylation	biological process	12	6498	23	27652	0.00267	0.102566735751295	AH01.782(5.0256661494142),AH03.152(3.25976549743975),AH05.1787(4.18594065404206),AH07.3093(1.97708943143633),AH09.1535(3.23853037351007),BH03.188(1.55385621677323),BH05.1954(4.49940763596137),BH07.2917(1.79999110252259),BH09.1734(4.46456951800478),CH01.3329(1.00189040542829),CH05.2021(5.7940185644112),CH08.1761(5.72242817994093)	AH01.782(5.0256661494142),AH03.152(3.25976549743975),AH05.1787(4.18594065404206),AH07.3093(1.97708943143633),AH09.1535(3.23853037351007),BH03.188(1.55385621677323),BH05.1954(4.49940763596137),BH07.2917(1.79999110252259),BH09.1734(4.46456951800478),CH01.3329(1.00189040542829),CH05.2021(5.7940185644112),CH08.1761(5.72242817994093)	0.521739130434783
GO:1901988	negative regulation of cell cycle phase transition	biological process	56	6498	169	27652	0.00274	0.10455641025641	AH01.2504(1.16632749478146),AH01.3023(3.1581878796537),AH01.3205(1.06612932044705),AH01.3663(1.69746210053973),AH01.943(4.29001254200255),AH02.4491(2.58655765099203),AH03.3114(3.47258549050739),AH04.141(4.19789023872639),AH05.1196(-4.76076590114138),AH05.1467(1.13702844639247),AH05.562(2.02959427253495),AH05.563(4.2743012035871),AH06.207(3.19324938187958),AH06.250(2.99944446138568),AH06.3057(3.13…	AH01.2504(1.16632749478146),AH01.3023(3.1581878796537),AH01.3205(1.06612932044705),AH01.3663(1.69746210053973),AH01.943(4.29001254200255),AH02.4491(2.58655765099203),AH03.3114(3.47258549050739),AH04.141(4.19789023872639),AH05.1196(-4.76076590114138),AH05.1467(1.13702844639247),AH05.562(2.02959427253495),AH05.563(4.2743012035871),AH06.207(3.19324938187958),AH06.250(2.99944446138568),AH06.3057(3.13…	0.331360946745562
GO:0090351	seedling development	biological process	142	6498	490	27652	0.00275	0.10455641025641	AH01.1611(-1.59953452408458),AH01.2756(2.08128220865657),AH01.3179(-2.14280112091451),AH01.4017(2.85336976737547),AH01.4208(2.82054868483406),AH01.4789(1.06041939127851),AH01.571(-2.58776520582663),AH02.2646(2.01868030232118),AH02.2979(2.16784052241608),AH02.3492(-1.02719736175008),AH02.927(-1.74364829015875),AH02.929(-1.40982562026036),AH02.930(-4.99048465191907),AH03.1206(2.32754973112196),AH03…	AH01.1611(-1.59953452408458),AH01.2756(2.08128220865657),AH01.3179(-2.14280112091451),AH01.4017(2.85336976737547),AH01.4208(2.82054868483406),AH01.4789(1.06041939127851),AH01.571(-2.58776520582663),AH02.2646(2.01868030232118),AH02.2979(2.16784052241608),AH02.3492(-1.02719736175008),AH02.927(-1.74364829015875),AH02.929(-1.40982562026036),AH02.930(-4.99048465191907),AH03.1206(2.32754973112196),AH03…	0.289795918367347
GO:0046688	response to copper ion	biological process	21	6498	50	27652	0.00286	0.104688425925926	AH01.4231(-2.82449684440042),AH01.4232(-1.19075971664067),AH04.37(5.03570488979546),AH05.1192(1.101385860602),AH05.1193(-2.18108020565616),AH05.1194(1.97608557408845),AH07.1278(1.83886822238801),AH07.1290(1.77844642410526),BH01.4535(-2.25696874040167),BH02.61(-1.06445513530519),BH05.1297(2.22470047276714),BH05.1299(-5.31035292987845),BH05.1300(-1.38966555124778),BH07.1351(1.28518863365731),BH07.4…	AH01.4231(-2.82449684440042),AH01.4232(-1.19075971664067),AH04.37(5.03570488979546),AH05.1192(1.101385860602),AH05.1193(-2.18108020565616),AH05.1194(1.97608557408845),AH07.1278(1.83886822238801),AH07.1290(1.77844642410526),BH01.4535(-2.25696874040167),BH02.61(-1.06445513530519),BH05.1297(2.22470047276714),BH05.1299(-5.31035292987845),BH05.1300(-1.38966555124778),BH07.1351(1.28518863365731),BH07.4…	0.42
GO:0006568	tryptophan metabolic process	biological process	26	6498	66	27652	0.00286	0.104688425925926	AH01.218(3.2750636113461),AH01.4252(3.06087349815064),AH01.444(1.56343198662825),AH01.809(-1.93844783391604),AH03.409(1.44845109730607),AH09.1265(2.16450695453948),BH01.1698(5.83511606446601),BH01.297(1.1876660319795),BH01.4557(2.22953180316937),BH01.528(1.56514372760673),BH01.529(1.69670697968049),BH01.955(-1.83813606492263),BH04.2124(6.8972305326847),CH01.136(5.28823177909115),CH01.2093(2.00416…	AH01.218(3.2750636113461),AH01.4252(3.06087349815064),AH01.444(1.56343198662825),AH01.809(-1.93844783391604),AH03.409(1.44845109730607),AH09.1265(2.16450695453948),BH01.1698(5.83511606446601),BH01.297(1.1876660319795),BH01.4557(2.22953180316937),BH01.528(1.56514372760673),BH01.529(1.69670697968049),BH01.955(-1.83813606492263),BH04.2124(6.8972305326847),CH01.136(5.28823177909115),CH01.2093(2.00416…	0.393939393939394
GO:0006586	indolalkylamine metabolic process	biological process	26	6498	66	27652	0.00286	0.104688425925926	AH01.218(3.2750636113461),AH01.4252(3.06087349815064),AH01.444(1.56343198662825),AH01.809(-1.93844783391604),AH03.409(1.44845109730607),AH09.1265(2.16450695453948),BH01.1698(5.83511606446601),BH01.297(1.1876660319795),BH01.4557(2.22953180316937),BH01.528(1.56514372760673),BH01.529(1.69670697968049),BH01.955(-1.83813606492263),BH04.2124(6.8972305326847),CH01.136(5.28823177909115),CH01.2093(2.00416…	AH01.218(3.2750636113461),AH01.4252(3.06087349815064),AH01.444(1.56343198662825),AH01.809(-1.93844783391604),AH03.409(1.44845109730607),AH09.1265(2.16450695453948),BH01.1698(5.83511606446601),BH01.297(1.1876660319795),BH01.4557(2.22953180316937),BH01.528(1.56514372760673),BH01.529(1.69670697968049),BH01.955(-1.83813606492263),BH04.2124(6.8972305326847),CH01.136(5.28823177909115),CH01.2093(2.00416…	0.393939393939394
GO:0007088	regulation of mitotic nuclear division	biological process	44	6498	127	27652	0.0029	0.104688425925926	AH01.3205(1.06612932044705),AH01.4081(4.16782822610605),AH01.4536(4.76477355139153),AH03.1946(1.4387941659595),AH03.3114(3.47258549050739),AH04.1562(3.19097112322539),AH05.2169(-1.00207614913908),AH05.562(2.02959427253495),AH05.563(4.2743012035871),AH07.2412(5.40411968846531),AH07.2414(5.46225030325201),AH07.3296(6.18633008201461),AH07.683(5.4470076321193),AH09.1367(2.64592588986624),BH01.3567(1.…	AH01.3205(1.06612932044705),AH01.4081(4.16782822610605),AH01.4536(4.76477355139153),AH03.1946(1.4387941659595),AH03.3114(3.47258549050739),AH04.1562(3.19097112322539),AH05.2169(-1.00207614913908),AH05.562(2.02959427253495),AH05.563(4.2743012035871),AH07.2412(5.40411968846531),AH07.2414(5.46225030325201),AH07.3296(6.18633008201461),AH07.683(5.4470076321193),AH09.1367(2.64592588986624),BH01.3567(1.…	0.346456692913386
GO:0010444	guard mother cell differentiation	biological process	13	6498	26	27652	0.00291	0.104688425925926	AH03.1221(3.16156421610821),AH03.3782(1.64052982056028),AH04.106(2.97600088060847),AH05.15(3.67811414992197),AH05.3531(3.84010564175276),AH06.2954(5.33943563490005),BH03.1373(1.22050723279375),BH04.108(2.41357199011299),BH05.3546(2.60892502129536),BH05.55(2.70567523905553),BH06.2739(4.17539107566271),CH03.4338(4.01820463667243),CH06.3079(4.93218621449481)	AH03.1221(3.16156421610821),AH03.3782(1.64052982056028),AH04.106(2.97600088060847),AH05.15(3.67811414992197),AH05.3531(3.84010564175276),AH06.2954(5.33943563490005),BH03.1373(1.22050723279375),BH04.108(2.41357199011299),BH05.3546(2.60892502129536),BH05.55(2.70567523905553),BH06.2739(4.17539107566271),CH03.4338(4.01820463667243),CH06.3079(4.93218621449481)	0.5
GO:0003352	regulation of cilium movement	biological process	6	6498	8	27652	0.00301	0.104688425925926	AH01.4701(1.88504213718776),BH01.2668(-1.57151973116446),CH01.5276(1.10932118506708),Contig181.122(2.85518401842485),Contig181.84(1.38097122546046),Contig2742.1(2.64036308675639)	AH01.4701(1.88504213718776),BH01.2668(-1.57151973116446),CH01.5276(1.10932118506708),Contig181.122(2.85518401842485),Contig181.84(1.38097122546046),Contig2742.1(2.64036308675639)	0.75
GO:0003356	regulation of cilium beat frequency	biological process	6	6498	8	27652	0.00301	0.104688425925926	AH01.4701(1.88504213718776),BH01.2668(-1.57151973116446),CH01.5276(1.10932118506708),Contig181.122(2.85518401842485),Contig181.84(1.38097122546046),Contig2742.1(2.64036308675639)	AH01.4701(1.88504213718776),BH01.2668(-1.57151973116446),CH01.5276(1.10932118506708),Contig181.122(2.85518401842485),Contig181.84(1.38097122546046),Contig2742.1(2.64036308675639)	0.75
GO:0010938	cytoplasmic microtubule depolymerization	biological process	6	6498	8	27652	0.00301	0.104688425925926	AH02.2256(6.92678040580602),BH01.581(1.09881819571943),BH02.2361(6.08241544593794),BH02.4483(4.70244922381666),CH02.2535(6.32669667056822),CH02.4530(3.71926388439403)	AH02.2256(6.92678040580602),BH01.581(1.09881819571943),BH02.2361(6.08241544593794),BH02.4483(4.70244922381666),CH02.2535(6.32669667056822),CH02.4530(3.71926388439403)	0.75
GO:0036158	outer dynein arm assembly	biological process	6	6498	8	27652	0.00301	0.104688425925926	AH01.4701(1.88504213718776),BH01.2668(-1.57151973116446),CH01.5276(1.10932118506708),Contig181.122(2.85518401842485),Contig181.84(1.38097122546046),Contig2742.1(2.64036308675639)	AH01.4701(1.88504213718776),BH01.2668(-1.57151973116446),CH01.5276(1.10932118506708),Contig181.122(2.85518401842485),Contig181.84(1.38097122546046),Contig2742.1(2.64036308675639)	0.75
GO:0036159	inner dynein arm assembly	biological process	6	6498	8	27652	0.00301	0.104688425925926	AH01.4701(1.88504213718776),BH01.2668(-1.57151973116446),CH01.5276(1.10932118506708),Contig181.122(2.85518401842485),Contig181.84(1.38097122546046),Contig2742.1(2.64036308675639)	AH01.4701(1.88504213718776),BH01.2668(-1.57151973116446),CH01.5276(1.10932118506708),Contig181.122(2.85518401842485),Contig181.84(1.38097122546046),Contig2742.1(2.64036308675639)	0.75
GO:0044458	motile cilium assembly	biological process	6	6498	8	27652	0.00301	0.104688425925926	AH01.4701(1.88504213718776),BH01.2668(-1.57151973116446),CH01.5276(1.10932118506708),Contig181.122(2.85518401842485),Contig181.84(1.38097122546046),Contig2742.1(2.64036308675639)	AH01.4701(1.88504213718776),BH01.2668(-1.57151973116446),CH01.5276(1.10932118506708),Contig181.122(2.85518401842485),Contig181.84(1.38097122546046),Contig2742.1(2.64036308675639)	0.75
GO:0060404	axonemal microtubule depolymerization	biological process	6	6498	8	27652	0.00301	0.104688425925926	AH02.2256(6.92678040580602),BH01.581(1.09881819571943),BH02.2361(6.08241544593794),BH02.4483(4.70244922381666),CH02.2535(6.32669667056822),CH02.4530(3.71926388439403)	AH02.2256(6.92678040580602),BH01.581(1.09881819571943),BH02.2361(6.08241544593794),BH02.4483(4.70244922381666),CH02.2535(6.32669667056822),CH02.4530(3.71926388439403)	0.75
GO:0061523	cilium disassembly	biological process	6	6498	8	27652	0.00301	0.104688425925926	AH02.2256(6.92678040580602),BH01.581(1.09881819571943),BH02.2361(6.08241544593794),BH02.4483(4.70244922381666),CH02.2535(6.32669667056822),CH02.4530(3.71926388439403)	AH02.2256(6.92678040580602),BH01.581(1.09881819571943),BH02.2361(6.08241544593794),BH02.4483(4.70244922381666),CH02.2535(6.32669667056822),CH02.4530(3.71926388439403)	0.75
GO:0070462	plus-end specific microtubule depolymerization	biological process	6	6498	8	27652	0.00301	0.104688425925926	AH02.2256(6.92678040580602),BH01.581(1.09881819571943),BH02.2361(6.08241544593794),BH02.4483(4.70244922381666),CH02.2535(6.32669667056822),CH02.4530(3.71926388439403)	AH02.2256(6.92678040580602),BH01.581(1.09881819571943),BH02.2361(6.08241544593794),BH02.4483(4.70244922381666),CH02.2535(6.32669667056822),CH02.4530(3.71926388439403)	0.75
GO:2000123	positive regulation of stomatal complex development	biological process	6	6498	8	27652	0.00301	0.104688425925926	AH02.4283(5.40065359055458),AH05.3531(3.84010564175276),AH06.2954(5.33943563490005),BH05.3546(2.60892502129536),BH06.2739(4.17539107566271),CH06.3079(4.93218621449481)	AH02.4283(5.40065359055458),AH05.3531(3.84010564175276),AH06.2954(5.33943563490005),BH05.3546(2.60892502129536),BH06.2739(4.17539107566271),CH06.3079(4.93218621449481)	0.75
GO:1900087	positive regulation of G1/S transition of mitotic cell cycle	biological process	4	6498	4	27652	0.00305	0.104688425925926	AH04.141(4.19789023872639),BH04.142(2.93623511478327),BH05.88(3.57948806197031),CH05.138(6.04040237765833)	AH04.141(4.19789023872639),BH04.142(2.93623511478327),BH05.88(3.57948806197031),CH05.138(6.04040237765833)	1
GO:1902576	negative regulation of nuclear cell cycle DNA replication	biological process	4	6498	4	27652	0.00305	0.104688425925926	AH04.141(4.19789023872639),BH04.142(2.93623511478327),BH05.88(3.57948806197031),CH05.138(6.04040237765833)	AH04.141(4.19789023872639),BH04.142(2.93623511478327),BH05.88(3.57948806197031),CH05.138(6.04040237765833)	1
GO:1902808	positive regulation of cell cycle G1/S phase transition	biological process	4	6498	4	27652	0.00305	0.104688425925926	AH04.141(4.19789023872639),BH04.142(2.93623511478327),BH05.88(3.57948806197031),CH05.138(6.04040237765833)	AH04.141(4.19789023872639),BH04.142(2.93623511478327),BH05.88(3.57948806197031),CH05.138(6.04040237765833)	1
GO:1902977	mitotic DNA replication preinitiation complex assembly	biological process	4	6498	4	27652	0.00305	0.104688425925926	AH04.141(4.19789023872639),BH04.142(2.93623511478327),BH05.88(3.57948806197031),CH05.138(6.04040237765833)	AH04.141(4.19789023872639),BH04.142(2.93623511478327),BH05.88(3.57948806197031),CH05.138(6.04040237765833)	1
GO:1903463	regulation of mitotic cell cycle DNA replication	biological process	4	6498	4	27652	0.00305	0.104688425925926	AH04.141(4.19789023872639),BH04.142(2.93623511478327),BH05.88(3.57948806197031),CH05.138(6.04040237765833)	AH04.141(4.19789023872639),BH04.142(2.93623511478327),BH05.88(3.57948806197031),CH05.138(6.04040237765833)	1
GO:1903464	negative regulation of mitotic cell cycle DNA replication	biological process	4	6498	4	27652	0.00305	0.104688425925926	AH04.141(4.19789023872639),BH04.142(2.93623511478327),BH05.88(3.57948806197031),CH05.138(6.04040237765833)	AH04.141(4.19789023872639),BH04.142(2.93623511478327),BH05.88(3.57948806197031),CH05.138(6.04040237765833)	1
GO:0097435	supramolecular fiber organization	biological process	108	6498	362	27652	0.00312	0.106597603686636	AH01.232(1.11413226062396),AH01.2502(3.30573840055047),AH01.358(1.06004084008295),AH01.3591(2.20324361549727),AH01.3803(-1.49550046965389),AH01.4299(3.23825895914767),AH01.570(-1.95788387202652),AH02.2256(6.92678040580602),AH02.2793(4.64570407069887),AH02.3119(1.59534879986615),AH03.1802(5.97963435036021),AH03.2108(1.63547849727926),AH03.2285(1.8222753082941),AH03.2613(1.3106610767234),AH03.3695(…	AH01.232(1.11413226062396),AH01.2502(3.30573840055047),AH01.358(1.06004084008295),AH01.3591(2.20324361549727),AH01.3803(-1.49550046965389),AH01.4299(3.23825895914767),AH01.570(-1.95788387202652),AH02.2256(6.92678040580602),AH02.2793(4.64570407069887),AH02.3119(1.59534879986615),AH03.1802(5.97963435036021),AH03.2108(1.63547849727926),AH03.2285(1.8222753082941),AH03.2613(1.3106610767234),AH03.3695(…	0.298342541436464
GO:0170033	L-amino acid metabolic process	biological process	123	6498	419	27652	0.00315	0.106978264840183	AH01.1461(1.47316695378698),AH01.1912(-1.46633270304488),AH01.218(3.2750636113461),AH01.2269(-1.34669332072782),AH01.2995(3.38364020357935),AH01.4252(3.06087349815064),AH01.444(1.56343198662825),AH01.4651(-3.58979798134547),AH01.4789(1.06041939127851),AH01.4898(-1.67821386696784),AH01.5214(-2.00847238212494),AH01.809(-1.93844783391604),AH02.2455(1.91823272154557),AH02.3008(-2.25359542429108),AH02…	AH01.1461(1.47316695378698),AH01.1912(-1.46633270304488),AH01.218(3.2750636113461),AH01.2269(-1.34669332072782),AH01.2995(3.38364020357935),AH01.4252(3.06087349815064),AH01.444(1.56343198662825),AH01.4651(-3.58979798134547),AH01.4789(1.06041939127851),AH01.4898(-1.67821386696784),AH01.5214(-2.00847238212494),AH01.809(-1.93844783391604),AH02.2455(1.91823272154557),AH02.3008(-2.25359542429108),AH02…	0.293556085918854
GO:0048732	gland development	biological process	15	6498	32	27652	0.00316	0.106978264840183	AH01.4701(1.88504213718776),AH02.537(-1.93189312646367),AH02.550(2.47468526970448),AH04.64(-1.23683646659339),BH01.2668(-1.57151973116446),BH04.72(-1.38325579368681),BH05.3042(-1.34396776283352),BH08.1007(-1.3303567353363),CH01.5276(1.10932118506708),CH02.610(6.71365371594936),CH03.2329(3.38028258780043),CH09.581(7.59772918113309),Contig181.122(2.85518401842485),Contig181.84(1.38097122546046),Con…	AH01.4701(1.88504213718776),AH02.537(-1.93189312646367),AH02.550(2.47468526970448),AH04.64(-1.23683646659339),BH01.2668(-1.57151973116446),BH04.72(-1.38325579368681),BH05.3042(-1.34396776283352),BH08.1007(-1.3303567353363),CH01.5276(1.10932118506708),CH02.610(6.71365371594936),CH03.2329(3.38028258780043),CH09.581(7.59772918113309),Contig181.122(2.85518401842485),Contig181.84(1.38097122546046),Con…	0.46875
GO:0006656	phosphatidylcholine biosynthetic process	biological process	10	6498	18	27652	0.00334	0.107925316455696	AH02.2846(-1.41479079821389),AH02.2847(1.65212416984307),AH06.2252(1.23063250056768),BH02.2938(-1.67629430120481),BH02.2939(1.00644431577287),BH05.1685(-1.08694705586457),BH06.1993(1.11685387762233),CH02.3605(4.72558674663496),CH05.1907(3.50392936022918),CH07.523(4.8987942143855)	AH02.2846(-1.41479079821389),AH02.2847(1.65212416984307),AH06.2252(1.23063250056768),BH02.2938(-1.67629430120481),BH02.2939(1.00644431577287),BH05.1685(-1.08694705586457),BH06.1993(1.11685387762233),CH02.3605(4.72558674663496),CH05.1907(3.50392936022918),CH07.523(4.8987942143855)	0.555555555555556
GO:0048366	leaf development	biological process	282	6498	1041	27652	0.00336	0.107925316455696	AH01.1137(1.29031012341202),AH01.12(-2.57814530062998),AH01.1374(2.16095234567518),AH01.1650(-2.41076068513674),AH01.1725(1.98437191018534),AH01.2101(1.23210109473628),AH01.2423(7.08433709042649),AH01.256(-2.32613109886088),AH01.3207(-2.03382978720406),AH01.4472(1.81860727817965),AH01.4530(2.08167116367535),AH01.4830(2.0105690696848),AH01.57(-1.42658163902314),AH01.58(-2.25477044713301),AH01.632(…	AH01.1137(1.29031012341202),AH01.12(-2.57814530062998),AH01.1374(2.16095234567518),AH01.1650(-2.41076068513674),AH01.1725(1.98437191018534),AH01.2101(1.23210109473628),AH01.2423(7.08433709042649),AH01.256(-2.32613109886088),AH01.3207(-2.03382978720406),AH01.4472(1.81860727817965),AH01.4530(2.08167116367535),AH01.4830(2.0105690696848),AH01.57(-1.42658163902314),AH01.58(-2.25477044713301),AH01.632(…	0.270893371757925
GO:1900424	regulation of defense response to bacterium	biological process	44	6498	128	27652	0.00343	0.107925316455696	AH01.1742(-1.12762318878426),AH01.4081(4.16782822610605),AH02.3735(-1.96004173166066),AH02.778(-4.32846665680158),AH05.3847(1.32552441170095),AH06.1273(-1.24263413756304),AH06.740(-1.10882679187798),AH07.1511(-1.85732654963441),AH07.2412(5.40411968846531),AH07.2414(5.46225030325201),AH07.3636(-1.9553997886741),AH08.375(-1.40677541331838),AH08.874(1.30209969382165),BH01.2063(-1.52361989821886),BH0…	AH01.1742(-1.12762318878426),AH01.4081(4.16782822610605),AH02.3735(-1.96004173166066),AH02.778(-4.32846665680158),AH05.3847(1.32552441170095),AH06.1273(-1.24263413756304),AH06.740(-1.10882679187798),AH07.1511(-1.85732654963441),AH07.2412(5.40411968846531),AH07.2414(5.46225030325201),AH07.3636(-1.9553997886741),AH08.375(-1.40677541331838),AH08.874(1.30209969382165),BH01.2063(-1.52361989821886),BH0…	0.34375
GO:0006749	glutathione metabolic process	biological process	30	6498	80	27652	0.00345	0.107925316455696	AH01.132(-1.29035408894983),AH01.4112(-6.08183918417737),AH01.4114(-1.63438022732294),AH02.1617(-3.54051361205774),AH02.3360(-3.01097260848097),AH03.246(-1.94394991817972),AH03.4158(1.89576804327888),AH05.3628(-1.07233316017441),AH07.1661(1.53902478178525),BH01.4419(-2.12454306885391),BH01.4420(-1.24112733892575),BH01.4421(-3.20444052522256),BH02.1736(-1.06673422903986),BH02.3610(-2.2881792603362…	AH01.132(-1.29035408894983),AH01.4112(-6.08183918417737),AH01.4114(-1.63438022732294),AH02.1617(-3.54051361205774),AH02.3360(-3.01097260848097),AH03.246(-1.94394991817972),AH03.4158(1.89576804327888),AH05.3628(-1.07233316017441),AH07.1661(1.53902478178525),BH01.4419(-2.12454306885391),BH01.4420(-1.24112733892575),BH01.4421(-3.20444052522256),BH02.1736(-1.06673422903986),BH02.3610(-2.2881792603362…	0.375
GO:0000914	phragmoplast assembly	biological process	5	6498	6	27652	0.00345	0.107925316455696	AH02.966(3.83223176621146),AH07.1719(5.128276043923),BH02.1157(3.26418586535262),BH07.1624(5.50030016647719),CH02.1274(5.53302175102298)	AH02.966(3.83223176621146),AH07.1719(5.128276043923),BH02.1157(3.26418586535262),BH07.1624(5.50030016647719),CH02.1274(5.53302175102298)	0.833333333333333
GO:0010446	response to alkaline pH	biological process	5	6498	6	27652	0.00345	0.107925316455696	AH01.3357(2.33111696811748),BH01.3707(1.99482150911281),BH09.1953(-2.06346491620083),CH01.3944(9.17805892032165),CH09.2100(6.8168113288552)	AH01.3357(2.33111696811748),BH01.3707(1.99482150911281),BH09.1953(-2.06346491620083),CH01.3944(9.17805892032165),CH09.2100(6.8168113288552)	0.833333333333333
GO:0019343	cysteine biosynthetic process via cystathionine	biological process	5	6498	6	27652	0.00345	0.107925316455696	AH02.2455(1.91823272154557),AH06.428(-1.6287122891058),BH06.549(-1.18990028174068),CH01.1866(6.42815047751202),CH06.561(-1.28622401094068)	AH02.2455(1.91823272154557),AH06.428(-1.6287122891058),BH06.549(-1.18990028174068),CH01.1866(6.42815047751202),CH06.561(-1.28622401094068)	0.833333333333333
GO:0019346	transsulfuration	biological process	5	6498	6	27652	0.00345	0.107925316455696	AH02.2455(1.91823272154557),AH06.428(-1.6287122891058),BH06.549(-1.18990028174068),CH01.1866(6.42815047751202),CH06.561(-1.28622401094068)	AH02.2455(1.91823272154557),AH06.428(-1.6287122891058),BH06.549(-1.18990028174068),CH01.1866(6.42815047751202),CH06.561(-1.28622401094068)	0.833333333333333
GO:0032055	negative regulation of translation in response to stress	biological process	5	6498	6	27652	0.00345	0.107925316455696	AH03.1490(-2.68797936968731),AH08.1254(-1.39793235769362),BH03.1653(-3.04931591480081),BH08.1218(-3.15952205155124),CH08.1356(6.02418081274468)	AH03.1490(-2.68797936968731),AH08.1254(-1.39793235769362),BH03.1653(-3.04931591480081),BH08.1218(-3.15952205155124),CH08.1356(6.02418081274468)	0.833333333333333
GO:0043555	regulation of translation in response to stress	biological process	5	6498	6	27652	0.00345	0.107925316455696	AH03.1490(-2.68797936968731),AH08.1254(-1.39793235769362),BH03.1653(-3.04931591480081),BH08.1218(-3.15952205155124),CH08.1356(6.02418081274468)	AH03.1490(-2.68797936968731),AH08.1254(-1.39793235769362),BH03.1653(-3.04931591480081),BH08.1218(-3.15952205155124),CH08.1356(6.02418081274468)	0.833333333333333
GO:0045004	DNA replication proofreading	biological process	5	6498	6	27652	0.00345	0.107925316455696	AH04.553(1.76992178461111),AH07.1915(1.80312506729105),BH04.593(1.430262538379),BH07.1890(2.18457521514548),CH04.595(3.34304616485291)	AH04.553(1.76992178461111),AH07.1915(1.80312506729105),BH04.593(1.430262538379),BH07.1890(2.18457521514548),CH04.595(3.34304616485291)	0.833333333333333
GO:0045717	negative regulation of fatty acid biosynthetic process	biological process	5	6498	6	27652	0.00345	0.107925316455696	AH05.1787(4.18594065404206),AH09.1535(3.23853037351007),BH05.1954(4.49940763596137),BH09.1734(4.46456951800478),CH05.2021(5.7940185644112)	AH05.1787(4.18594065404206),AH09.1535(3.23853037351007),BH05.1954(4.49940763596137),BH09.1734(4.46456951800478),CH05.2021(5.7940185644112)	0.833333333333333
GO:0046136	positive regulation of vitamin metabolic process	biological process	5	6498	6	27652	0.00345	0.107925316455696	AH01.996(1.15320541511346),AH07.250(1.25706345500261),BH07.315(1.3777737462926),CH01.1188(5.00988887219743),CH03.4594(5.03740434345004)	AH01.996(1.15320541511346),AH07.250(1.25706345500261),BH07.315(1.3777737462926),CH01.1188(5.00988887219743),CH03.4594(5.03740434345004)	0.833333333333333
GO:0051457	maintenance of protein location in nucleus	biological process	5	6498	6	27652	0.00345	0.107925316455696	AH04.125(1.37951732420081),BH04.124(1.25472866452792),BH05.77(1.73568906090912),CH04.85(2.08888927232824),CH05.112(1.51152912170551)	AH04.125(1.37951732420081),BH04.124(1.25472866452792),BH05.77(1.73568906090912),CH04.85(2.08888927232824),CH05.112(1.51152912170551)	0.833333333333333
GO:0071266	'de novo' L-methionine biosynthetic process	biological process	5	6498	6	27652	0.00345	0.107925316455696	AH02.2455(1.91823272154557),AH06.428(-1.6287122891058),BH06.549(-1.18990028174068),CH01.1866(6.42815047751202),CH06.561(-1.28622401094068)	AH02.2455(1.91823272154557),AH06.428(-1.6287122891058),BH06.549(-1.18990028174068),CH01.1866(6.42815047751202),CH06.561(-1.28622401094068)	0.833333333333333
GO:0080149	sucrose induced translational repression	biological process	5	6498	6	27652	0.00345	0.107925316455696	AH03.1490(-2.68797936968731),AH08.1254(-1.39793235769362),BH03.1653(-3.04931591480081),BH08.1218(-3.15952205155124),CH08.1356(6.02418081274468)	AH03.1490(-2.68797936968731),AH08.1254(-1.39793235769362),BH03.1653(-3.04931591480081),BH08.1218(-3.15952205155124),CH08.1356(6.02418081274468)	0.833333333333333
GO:1904965	regulation of vitamin E biosynthetic process	biological process	5	6498	6	27652	0.00345	0.107925316455696	AH01.996(1.15320541511346),AH07.250(1.25706345500261),BH07.315(1.3777737462926),CH01.1188(5.00988887219743),CH03.4594(5.03740434345004)	AH01.996(1.15320541511346),AH07.250(1.25706345500261),BH07.315(1.3777737462926),CH01.1188(5.00988887219743),CH03.4594(5.03740434345004)	0.833333333333333
GO:1904966	positive regulation of vitamin E biosynthetic process	biological process	5	6498	6	27652	0.00345	0.107925316455696	AH01.996(1.15320541511346),AH07.250(1.25706345500261),BH07.315(1.3777737462926),CH01.1188(5.00988887219743),CH03.4594(5.03740434345004)	AH01.996(1.15320541511346),AH07.250(1.25706345500261),BH07.315(1.3777737462926),CH01.1188(5.00988887219743),CH03.4594(5.03740434345004)	0.833333333333333
GO:0030672	synaptic vesicle membrane	cellular component	5	6459	7	27664	0.00946	0.110609230769231	AH07.2907(2.16782095374232),BH07.2731(1.15220719700771),CH01.1379(2.80359695956263),CH07.2803(5.38948706695014),CH09.1839(1.07659923143143)	AH07.2907(2.16782095374232),BH07.2731(1.15220719700771),CH01.1379(2.80359695956263),CH07.2803(5.38948706695014),CH09.1839(1.07659923143143)	0.714285714285714
GO:0035577	azurophil granule membrane	cellular component	5	6459	7	27664	0.00946	0.110609230769231	AH02.537(-1.93189312646367),AH04.64(-1.23683646659339),BH04.72(-1.38325579368681),BH05.3042(-1.34396776283352),CH02.610(6.71365371594936)	AH02.537(-1.93189312646367),AH04.64(-1.23683646659339),BH04.72(-1.38325579368681),BH05.3042(-1.34396776283352),CH02.610(6.71365371594936)	0.714285714285714
GO:0099501	exocytic vesicle membrane	cellular component	5	6459	7	27664	0.00946	0.110609230769231	AH07.2907(2.16782095374232),BH07.2731(1.15220719700771),CH01.1379(2.80359695956263),CH07.2803(5.38948706695014),CH09.1839(1.07659923143143)	AH07.2907(2.16782095374232),BH07.2731(1.15220719700771),CH01.1379(2.80359695956263),CH07.2803(5.38948706695014),CH09.1839(1.07659923143143)	0.714285714285714
GO:0043625	delta DNA polymerase complex	cellular component	7	6459	12	27664	0.00965	0.111604347826087	AH01.5167(2.28385221992013),AH03.2631(-1.71891789566546),AH04.553(1.76992178461111),BH01.5044(3.8361225419136),BH04.593(1.430262538379),CH01.5644(2.7967927938074),CH04.595(3.34304616485291)	AH01.5167(2.28385221992013),AH03.2631(-1.71891789566546),AH04.553(1.76992178461111),BH01.5044(3.8361225419136),BH04.593(1.430262538379),CH01.5644(2.7967927938074),CH04.595(3.34304616485291)	0.583333333333333
GO:0004497	monooxygenase activity	molecular function	139	5672	464	23834	0.00126	0.111825	AH01.1603(-1.93705506580516),AH01.2114(4.16114005448332),AH01.2972(-1.0657703171028),AH01.3028(1.0742024101566),AH01.3063(-1.91413240217625),AH01.3287(-4.4987556281441),AH01.3509(-1.7068726709636),AH01.3668(10.7428367163406),AH01.3754(-1.32904469798833),AH01.4461(1.37754006475955),AH01.4462(1.40120382408762),AH01.4935(-1.90515661339356),AH01.4936(-2.13329433445869),AH01.5215(-3.03168433377698),AH…	AH01.1603(-1.93705506580516),AH01.2114(4.16114005448332),AH01.2972(-1.0657703171028),AH01.3028(1.0742024101566),AH01.3063(-1.91413240217625),AH01.3287(-4.4987556281441),AH01.3509(-1.7068726709636),AH01.3668(10.7428367163406),AH01.3754(-1.32904469798833),AH01.4461(1.37754006475955),AH01.4462(1.40120382408762),AH01.4935(-1.90515661339356),AH01.4936(-2.13329433445869),AH01.5215(-3.03168433377698),AH…	0.299568965517241
GO:0032026	response to magnesium ion	biological process	8	6498	13	27652	0.00373	0.115708033472803	AH07.1278(1.83886822238801),AH07.1290(1.77844642410526),AH09.1389(2.41199716284659),BH02.61(-1.06445513530519),BH07.1351(1.28518863365731),BH09.1576(2.57355693964142),CH07.1065(2.37635064727047),CH09.1693(3.01744019843336)	AH07.1278(1.83886822238801),AH07.1290(1.77844642410526),AH09.1389(2.41199716284659),BH02.61(-1.06445513530519),BH07.1351(1.28518863365731),BH09.1576(2.57355693964142),CH07.1065(2.37635064727047),CH09.1693(3.01744019843336)	0.615384615384615
GO:0071286	cellular response to magnesium ion	biological process	8	6498	13	27652	0.00373	0.115708033472803	AH07.1278(1.83886822238801),AH07.1290(1.77844642410526),AH09.1389(2.41199716284659),BH02.61(-1.06445513530519),BH07.1351(1.28518863365731),BH09.1576(2.57355693964142),CH07.1065(2.37635064727047),CH09.1693(3.01744019843336)	AH07.1278(1.83886822238801),AH07.1290(1.77844642410526),AH09.1389(2.41199716284659),BH02.61(-1.06445513530519),BH07.1351(1.28518863365731),BH09.1576(2.57355693964142),CH07.1065(2.37635064727047),CH09.1693(3.01744019843336)	0.615384615384615
GO:0097164	ammonium ion metabolic process	biological process	34	6498	94	27652	0.00381	0.116505714285714	AH02.2846(-1.41479079821389),AH02.2847(1.65212416984307),AH02.3492(-1.02719736175008),AH03.2790(4.12804195000044),AH03.2791(1.05395222097646),AH03.2985(1.41956266658754),AH05.1939(-1.2963497454026),AH06.1099(1.40082496084091),AH06.2252(1.23063250056768),AH07.2706(-2.34137158260803),BH01.1082(-1.09384318045789),BH02.2938(-1.67629430120481),BH02.2939(1.00644431577287),BH02.3463(-2.92973401387907),B…	AH02.2846(-1.41479079821389),AH02.2847(1.65212416984307),AH02.3492(-1.02719736175008),AH03.2790(4.12804195000044),AH03.2791(1.05395222097646),AH03.2985(1.41956266658754),AH05.1939(-1.2963497454026),AH06.1099(1.40082496084091),AH06.2252(1.23063250056768),AH07.2706(-2.34137158260803),BH01.1082(-1.09384318045789),BH02.2938(-1.67629430120481),BH02.2939(1.00644431577287),BH02.3463(-2.92973401387907),B…	0.361702127659574
GO:0015717	triose phosphate transport	biological process	11	6498	21	27652	0.00385	0.116505714285714	AH03.1466(1.16725729491034),AH03.3194(-1.59786662142753),AH08.1187(1.10570864215523),BH02.35(1.11630944843627),BH03.1218(-1.71198505978558),BH03.1616(1.45280328470608),BH03.3386(-1.86116857989047),BH08.1153(1.44120683349716),CH02.36(2.63027392587539),CH03.3580(-1.31067422670342),CH08.1281(2.5234502579096)	AH03.1466(1.16725729491034),AH03.3194(-1.59786662142753),AH08.1187(1.10570864215523),BH02.35(1.11630944843627),BH03.1218(-1.71198505978558),BH03.1616(1.45280328470608),BH03.3386(-1.86116857989047),BH08.1153(1.44120683349716),CH02.36(2.63027392587539),CH03.3580(-1.31067422670342),CH08.1281(2.5234502579096)	0.523809523809524
GO:0035436	triose phosphate transmembrane transport	biological process	11	6498	21	27652	0.00385	0.116505714285714	AH03.1466(1.16725729491034),AH03.3194(-1.59786662142753),AH08.1187(1.10570864215523),BH02.35(1.11630944843627),BH03.1218(-1.71198505978558),BH03.1616(1.45280328470608),BH03.3386(-1.86116857989047),BH08.1153(1.44120683349716),CH02.36(2.63027392587539),CH03.3580(-1.31067422670342),CH08.1281(2.5234502579096)	AH03.1466(1.16725729491034),AH03.3194(-1.59786662142753),AH08.1187(1.10570864215523),BH02.35(1.11630944843627),BH03.1218(-1.71198505978558),BH03.1616(1.45280328470608),BH03.3386(-1.86116857989047),BH08.1153(1.44120683349716),CH02.36(2.63027392587539),CH03.3580(-1.31067422670342),CH08.1281(2.5234502579096)	0.523809523809524
GO:0042304	regulation of fatty acid biosynthetic process	biological process	11	6498	21	27652	0.00385	0.116505714285714	AH05.1787(4.18594065404206),AH05.854(-1.32664742724947),AH08.1699(2.12689555262991),AH09.1535(3.23853037351007),BH01.4331(-1.70567576212274),BH05.1954(4.49940763596137),BH08.1752(2.50609936242134),BH09.1734(4.46456951800478),CH05.1068(4.41478476307109),CH05.2021(5.7940185644112),CH08.1902(5.67491132135764)	AH05.1787(4.18594065404206),AH05.854(-1.32664742724947),AH08.1699(2.12689555262991),AH09.1535(3.23853037351007),BH01.4331(-1.70567576212274),BH05.1954(4.49940763596137),BH08.1752(2.50609936242134),BH09.1734(4.46456951800478),CH05.1068(4.41478476307109),CH05.2021(5.7940185644112),CH08.1902(5.67491132135764)	0.523809523809524
GO:0042659	regulation of cell fate specification	biological process	11	6498	21	27652	0.00385	0.116505714285714	AH02.2106(3.13790851213313),AH02.2407(-1.48637318259271),AH05.1382(-2.78597492358189),AH06.119(1.82861037184694),AH08.153(3.56133251920591),BH02.2514(-1.685100957387),BH05.1553(-2.7558126481559),BH06.235(2.61680592220398),BH08.105(2.56994892487825),CH02.2333(4.79622311791064),CH08.94(4.50661453850731)	AH02.2106(3.13790851213313),AH02.2407(-1.48637318259271),AH05.1382(-2.78597492358189),AH06.119(1.82861037184694),AH08.153(3.56133251920591),BH02.2514(-1.685100957387),BH05.1553(-2.7558126481559),BH06.235(2.61680592220398),BH08.105(2.56994892487825),CH02.2333(4.79622311791064),CH08.94(4.50661453850731)	0.523809523809524
GO:2000038	regulation of stomatal complex development	biological process	11	6498	21	27652	0.00385	0.116505714285714	AH02.2476(-1.550167061173),AH02.4283(5.40065359055458),AH05.3531(3.84010564175276),AH06.2954(5.33943563490005),AH09.1214(4.95686198325799),BH03.1010(-2.53554161078289),BH05.3546(2.60892502129536),BH06.2739(4.17539107566271),CH02.2804(2.3689954089751),CH02.2805(4.12245771812564),CH06.3079(4.93218621449481)	AH02.2476(-1.550167061173),AH02.4283(5.40065359055458),AH05.3531(3.84010564175276),AH06.2954(5.33943563490005),AH09.1214(4.95686198325799),BH03.1010(-2.53554161078289),BH05.3546(2.60892502129536),BH06.2739(4.17539107566271),CH02.2804(2.3689954089751),CH02.2805(4.12245771812564),CH06.3079(4.93218621449481)	0.523809523809524
GO:0006694	steroid biosynthetic process	biological process	48	6498	143	27652	0.00396	0.119347317073171	AH01.3028(1.0742024101566),AH02.1085(4.79260252239822),AH02.1602(-5.14849128596713),AH02.222(1.22909085321253),AH02.302(-1.19787281737473),AH02.3262(1.51797265453882),AH03.2176(-1.56242515379054),AH03.2426(1.38292809533642),AH03.3055(2.44163558778925),AH04.244(4.85674353576831),AH06.65(1.24200732939747),AH07.3208(-3.43806702162585),AH08.2048(2.14808711937778),AH09.1974(-7.09176751130107),BH01.336…	AH01.3028(1.0742024101566),AH02.1085(4.79260252239822),AH02.1602(-5.14849128596713),AH02.222(1.22909085321253),AH02.302(-1.19787281737473),AH02.3262(1.51797265453882),AH03.2176(-1.56242515379054),AH03.2426(1.38292809533642),AH03.3055(2.44163558778925),AH04.244(4.85674353576831),AH06.65(1.24200732939747),AH07.3208(-3.43806702162585),AH08.2048(2.14808711937778),AH09.1974(-7.09176751130107),BH01.336…	0.335664335664336
GO:0051259	protein complex oligomerization	biological process	75	6498	241	27652	0.00398	0.119464453441296	AH01.2180(-2.28465438116865),AH01.2237(-1.26435018542308),AH01.4050(-4.29010121718889),AH01.5194(-1.05109855188281),AH01.972(-6.19047120346425),AH02.1937(1.22494042624754),AH02.2235(-1.67452686818403),AH02.2455(1.91823272154557),AH02.3006(-2.55608804315082),AH02.3319(-1.55759713577601),AH02.3930(1.15256113701433),AH02.764(-1.95011837019749),AH03.789(-1.2085351696251),AH04.1240(-2.00543125810028),…	AH01.2180(-2.28465438116865),AH01.2237(-1.26435018542308),AH01.4050(-4.29010121718889),AH01.5194(-1.05109855188281),AH01.972(-6.19047120346425),AH02.1937(1.22494042624754),AH02.2235(-1.67452686818403),AH02.2455(1.91823272154557),AH02.3006(-2.55608804315082),AH02.3319(-1.55759713577601),AH02.3930(1.15256113701433),AH02.764(-1.95011837019749),AH03.789(-1.2085351696251),AH04.1240(-2.00543125810028),…	0.311203319502075
GO:0000076	DNA replication checkpoint signaling	biological process	12	6498	24	27652	0.0042	0.125559677419355	AH01.2504(1.16632749478146),AH01.3663(1.69746210053973),AH06.207(3.19324938187958),AH06.250(2.99944446138568),AH06.3057(3.13954995898225),BH01.4013(1.85017389219844),BH06.310(2.50043649771145),BH06.356(3.47317272374458),BH07.405(2.36391070866975),CH01.4285(5.03834826331609),CH03.4512(1.32871239278623),CH06.348(4.43719191706849)	AH01.2504(1.16632749478146),AH01.3663(1.69746210053973),AH06.207(3.19324938187958),AH06.250(2.99944446138568),AH06.3057(3.13954995898225),BH01.4013(1.85017389219844),BH06.310(2.50043649771145),BH06.356(3.47317272374458),BH07.405(2.36391070866975),CH01.4285(5.03834826331609),CH03.4512(1.32871239278623),CH06.348(4.43719191706849)	0.5
GO:0042440	pigment metabolic process	biological process	132	6498	457	27652	0.00427	0.12650873015873	AH01.1675(1.08885452443794),AH01.1910(-2.95482391707163),AH01.5140(1.38663377567616),AH01.5369(-3.00517181299821),AH01.57(-1.42658163902314),AH01.58(-2.25477044713301),AH02.2874(-1.70985060802591),AH02.44(1.51936051469602),AH02.815(1.19557239650307),AH02.918(2.44469115560862),AH03.384(-3.97816804235109),AH03.385(-3.00811950360572),AH03.386(-4.4636535933228),AH03.388(1.18142247560504),AH03.4089(-2…	AH01.1675(1.08885452443794),AH01.1910(-2.95482391707163),AH01.5140(1.38663377567616),AH01.5369(-3.00517181299821),AH01.57(-1.42658163902314),AH01.58(-2.25477044713301),AH02.2874(-1.70985060802591),AH02.44(1.51936051469602),AH02.815(1.19557239650307),AH02.918(2.44469115560862),AH03.384(-3.97816804235109),AH03.385(-3.00811950360572),AH03.386(-4.4636535933228),AH03.388(1.18142247560504),AH03.4089(-2…	0.288840262582057
GO:0046174	polyol catabolic process	biological process	18	6498	42	27652	0.0043	0.12650873015873	AH01.1374(2.16095234567518),AH02.2979(2.16784052241608),AH02.3836(-1.79346719282719),AH03.1229(-1.13388867932956),AH08.2122(1.39721760522332),AH09.2498(-1.79579604352215),BH01.1283(1.94229678407306),BH02.3849(-2.00144957498752),BH05.1759(1.19116639349594),BH08.2235(1.16603544655291),CH01.1329(4.49752374436233),CH01.1724(3.23468707331784),CH02.3465(2.2569052788947),CH03.3084(3.62271488315748),CH04…	AH01.1374(2.16095234567518),AH02.2979(2.16784052241608),AH02.3836(-1.79346719282719),AH03.1229(-1.13388867932956),AH08.2122(1.39721760522332),AH09.2498(-1.79579604352215),BH01.1283(1.94229678407306),BH02.3849(-2.00144957498752),BH05.1759(1.19116639349594),BH08.2235(1.16603544655291),CH01.1329(4.49752374436233),CH01.1724(3.23468707331784),CH02.3465(2.2569052788947),CH03.3084(3.62271488315748),CH04…	0.428571428571429
GO:1901983	regulation of protein acetylation	biological process	18	6498	42	27652	0.0043	0.12650873015873	AH01.782(5.0256661494142),AH03.152(3.25976549743975),AH05.1787(4.18594065404206),AH05.762(1.13967914338766),AH07.3093(1.97708943143633),AH09.1535(3.23853037351007),BH03.188(1.55385621677323),BH05.1954(4.49940763596137),BH05.2771(1.75057494708604),BH07.2917(1.79999110252259),BH09.1734(4.46456951800478),CH01.3329(1.00189040542829),CH01.709(5.52383315189967),CH03.3038(5.46775385495849),CH05.2021(5.7…	AH01.782(5.0256661494142),AH03.152(3.25976549743975),AH05.1787(4.18594065404206),AH05.762(1.13967914338766),AH07.3093(1.97708943143633),AH09.1535(3.23853037351007),BH03.188(1.55385621677323),BH05.1954(4.49940763596137),BH05.2771(1.75057494708604),BH07.2917(1.79999110252259),BH09.1734(4.46456951800478),CH01.3329(1.00189040542829),CH01.709(5.52383315189967),CH03.3038(5.46775385495849),CH05.2021(5.7…	0.428571428571429
GO:2000756	regulation of peptidyl-lysine acetylation	biological process	18	6498	42	27652	0.0043	0.12650873015873	AH01.782(5.0256661494142),AH03.152(3.25976549743975),AH05.1787(4.18594065404206),AH05.762(1.13967914338766),AH07.3093(1.97708943143633),AH09.1535(3.23853037351007),BH03.188(1.55385621677323),BH05.1954(4.49940763596137),BH05.2771(1.75057494708604),BH07.2917(1.79999110252259),BH09.1734(4.46456951800478),CH01.3329(1.00189040542829),CH01.709(5.52383315189967),CH03.3038(5.46775385495849),CH05.2021(5.7…	AH01.782(5.0256661494142),AH03.152(3.25976549743975),AH05.1787(4.18594065404206),AH05.762(1.13967914338766),AH07.3093(1.97708943143633),AH09.1535(3.23853037351007),BH03.188(1.55385621677323),BH05.1954(4.49940763596137),BH05.2771(1.75057494708604),BH07.2917(1.79999110252259),BH09.1734(4.46456951800478),CH01.3329(1.00189040542829),CH01.709(5.52383315189967),CH03.3038(5.46775385495849),CH05.2021(5.7…	0.428571428571429
GO:0009630	gravitropism	biological process	62	6498	194	27652	0.00433	0.126887826086957	AH01.218(3.2750636113461),AH01.3591(2.20324361549727),AH01.437(1.01593725477121),AH01.793(1.05819107520202),AH02.507(1.17054720190807),AH03.409(1.44845109730607),AH04.125(1.37951732420081),AH06.2635(-2.35644300127273),AH06.927(1.84788491389551),AH07.474(-1.50170577072616),AH08.2122(1.39721760522332),AH08.333(-2.37486711619486),AH08.334(-1.55887949924893),AH09.1227(1.5862946167642),AH09.2082(1.243…	AH01.218(3.2750636113461),AH01.3591(2.20324361549727),AH01.437(1.01593725477121),AH01.793(1.05819107520202),AH02.507(1.17054720190807),AH03.409(1.44845109730607),AH04.125(1.37951732420081),AH06.2635(-2.35644300127273),AH06.927(1.84788491389551),AH07.474(-1.50170577072616),AH08.2122(1.39721760522332),AH08.333(-2.37486711619486),AH08.334(-1.55887949924893),AH09.1227(1.5862946167642),AH09.2082(1.243…	0.319587628865979
GO:0042274	ribosomal small subunit biogenesis	biological process	57	6498	176	27652	0.00441	0.128509333333333	AH01.3270(1.2925094392545),AH01.4577(1.2180976989751),AH02.4604(1.81281896567679),AH03.3694(1.7442216248811),AH05.1805(1.11249180395399),AH06.1993(1.11840216476135),AH07.1756(1.16503206672701),AH07.3403(1.13714419593634),AH07.926(1.70876942397695),AH08.499(-1.78945828848526),AH09.647(1.20134781472759),BH01.4674(2.45560213658599),BH01.4875(3.13995044912716),BH01.4884(1.59202073710726),BH01.517(1.1…	AH01.3270(1.2925094392545),AH01.4577(1.2180976989751),AH02.4604(1.81281896567679),AH03.3694(1.7442216248811),AH05.1805(1.11249180395399),AH06.1993(1.11840216476135),AH07.1756(1.16503206672701),AH07.3403(1.13714419593634),AH07.926(1.70876942397695),AH08.499(-1.78945828848526),AH09.647(1.20134781472759),BH01.4674(2.45560213658599),BH01.4875(3.13995044912716),BH01.4884(1.59202073710726),BH01.517(1.1…	0.323863636363636
GO:0010588	cotyledon vascular tissue pattern formation	biological process	13	6498	27	27652	0.00442	0.128509333333333	AH01.1374(2.16095234567518),AH01.1725(1.98437191018534),AH01.2423(7.08433709042649),BH01.1283(1.94229678407306),BH01.1920(1.37376381952546),BH02.1384(-1.57007748517368),BH03.1684(5.18937178565183),BH03.2130(2.51501198125036),CH01.1329(4.49752374436233),CH01.2179(1.81278471289025),CH03.2594(2.77386470948175),CH09.1983(1.84626287167611),Contig192.6(1.86487299159043)	AH01.1374(2.16095234567518),AH01.1725(1.98437191018534),AH01.2423(7.08433709042649),BH01.1283(1.94229678407306),BH01.1920(1.37376381952546),BH02.1384(-1.57007748517368),BH03.1684(5.18937178565183),BH03.2130(2.51501198125036),CH01.1329(4.49752374436233),CH01.2179(1.81278471289025),CH03.2594(2.77386470948175),CH09.1983(1.84626287167611),Contig192.6(1.86487299159043)	0.481481481481481
GO:0000154	rRNA modification	biological process	32	6498	88	27652	0.00447	0.129455	AH01.3639(1.19878015546847),AH02.976(1.85873665009186),AH03.3828(1.67895841937729),AH03.3995(1.50163685991848),AH04.1738(1.42556368606715),AH06.1144(1.80963146708149),AH07.3321(1.32344954911635),AH07.3984(1.1228289889921),BH01.3985(1.63194292983685),BH01.4875(3.13995044912716),BH01.877(1.55418096138536),BH02.1149(1.65378569937194),BH03.3301(3.3342822210513),BH03.4111(2.2420028836697),BH03.4324(1.…	AH01.3639(1.19878015546847),AH02.976(1.85873665009186),AH03.3828(1.67895841937729),AH03.3995(1.50163685991848),AH04.1738(1.42556368606715),AH06.1144(1.80963146708149),AH07.3321(1.32344954911635),AH07.3984(1.1228289889921),BH01.3985(1.63194292983685),BH01.4875(3.13995044912716),BH01.877(1.55418096138536),BH02.1149(1.65378569937194),BH03.3301(3.3342822210513),BH03.4111(2.2420028836697),BH03.4324(1.…	0.363636363636364
GO:0070382	exocytic vesicle	cellular component	8	6459	15	27664	0.01135	0.12985376344086	AH01.4299(3.23825895914767),AH07.2907(2.16782095374232),BH01.4604(3.76615948668456),BH07.2731(1.15220719700771),CH01.1379(2.80359695956263),CH01.4915(5.46042449580222),CH07.2803(5.38948706695014),CH09.1839(1.07659923143143)	AH01.4299(3.23825895914767),AH07.2907(2.16782095374232),BH01.4604(3.76615948668456),BH07.2731(1.15220719700771),CH01.1379(2.80359695956263),CH01.4915(5.46042449580222),CH07.2803(5.38948706695014),CH09.1839(1.07659923143143)	0.533333333333333
GO:0006271	DNA strand elongation involved in DNA replication	biological process	15	6498	33	27652	0.00456	0.131038139534884	AH01.5167(2.28385221992013),AH02.4004(2.79731078058931),AH03.916(1.30261950501598),AH07.1915(1.80312506729105),AH07.3831(2.8069943365248),BH01.5044(3.8361225419136),BH02.1668(-2.31871870878748),BH02.4020(3.13221337820871),BH05.262(1.54358471121018),BH07.1890(2.18457521514548),BH07.3664(1.79101348983701),CH01.5644(2.7967927938074),CH02.4051(3.59230459251072),CH07.3737(2.48488851615877),CH08.153(5.…	AH01.5167(2.28385221992013),AH02.4004(2.79731078058931),AH03.916(1.30261950501598),AH07.1915(1.80312506729105),AH07.3831(2.8069943365248),BH01.5044(3.8361225419136),BH02.1668(-2.31871870878748),BH02.4020(3.13221337820871),BH05.262(1.54358471121018),BH07.1890(2.18457521514548),BH07.3664(1.79101348983701),CH01.5644(2.7967927938074),CH02.4051(3.59230459251072),CH07.3737(2.48488851615877),CH08.153(5.…	0.454545454545455
GO:0022616	DNA strand elongation	biological process	15	6498	33	27652	0.00456	0.131038139534884	AH01.5167(2.28385221992013),AH02.4004(2.79731078058931),AH03.916(1.30261950501598),AH07.1915(1.80312506729105),AH07.3831(2.8069943365248),BH01.5044(3.8361225419136),BH02.1668(-2.31871870878748),BH02.4020(3.13221337820871),BH05.262(1.54358471121018),BH07.1890(2.18457521514548),BH07.3664(1.79101348983701),CH01.5644(2.7967927938074),CH02.4051(3.59230459251072),CH07.3737(2.48488851615877),CH08.153(5.…	AH01.5167(2.28385221992013),AH02.4004(2.79731078058931),AH03.916(1.30261950501598),AH07.1915(1.80312506729105),AH07.3831(2.8069943365248),BH01.5044(3.8361225419136),BH02.1668(-2.31871870878748),BH02.4020(3.13221337820871),BH05.262(1.54358471121018),BH07.1890(2.18457521514548),BH07.3664(1.79101348983701),CH01.5644(2.7967927938074),CH02.4051(3.59230459251072),CH07.3737(2.48488851615877),CH08.153(5.…	0.454545454545455
GO:0005663	DNA replication factor C complex	cellular component	14	6459	33	27664	0.01174	0.132886808510638	AH02.3067(1.82859932471259),AH05.1645(2.77020013764601),AH07.3658(1.41845135786474),AH09.1342(5.46549067522266),BH02.3153(2.57115692950773),BH03.3916(1.36271354198201),BH05.1797(2.28243818125897),BH07.3467(1.16228752767887),BH09.1520(4.61505840587163),CH02.3371(5.16510031792138),CH04.1916(3.32123696747894),CH05.449(2.98743570689977),CH07.3542(5.42559507462787),CH09.1633(6.91918975324704)	AH02.3067(1.82859932471259),AH05.1645(2.77020013764601),AH07.3658(1.41845135786474),AH09.1342(5.46549067522266),BH02.3153(2.57115692950773),BH03.3916(1.36271354198201),BH05.1797(2.28243818125897),BH07.3467(1.16228752767887),BH09.1520(4.61505840587163),CH02.3371(5.16510031792138),CH04.1916(3.32123696747894),CH05.449(2.98743570689977),CH07.3542(5.42559507462787),CH09.1633(6.91918975324704)	0.424242424242424
GO:1990904	ribonucleoprotein complex	cellular component	360	6459	1391	27664	0.01259	0.135341	AH01.1454(-2.46907758511575),AH01.1823(1.07647596251464),AH01.1831(1.09078798341427),AH01.1890(1.02380777686722),AH01.211(1.50985860315252),AH01.2418(1.16859098377959),AH01.2512(1.70651144469048),AH01.2866(5.66122051031131),AH01.3270(1.2925094392545),AH01.3458(1.26431067795266),AH01.3639(1.19878015546847),AH01.3750(-3.58811717624629),AH01.4078(1.22260847902153),AH01.4523(2.49162401566593),AH01.45…	AH01.1454(-2.46907758511575),AH01.1823(1.07647596251464),AH01.1831(1.09078798341427),AH01.1890(1.02380777686722),AH01.211(1.50985860315252),AH01.2418(1.16859098377959),AH01.2512(1.70651144469048),AH01.2866(5.66122051031131),AH01.3270(1.2925094392545),AH01.3458(1.26431067795266),AH01.3639(1.19878015546847),AH01.3750(-3.58811717624629),AH01.4078(1.22260847902153),AH01.4523(2.49162401566593),AH01.45…	0.258806613946801
GO:0005790	smooth endoplasmic reticulum	cellular component	3	6459	3	27664	0.01272	0.135341	AH01.1461(1.47316695378698),BH01.1663(1.25610066238272),CH01.1749(8.20077813517995)	AH01.1461(1.47316695378698),BH01.1663(1.25610066238272),CH01.1749(8.20077813517995)	1
GO:0030868	smooth endoplasmic reticulum membrane	cellular component	3	6459	3	27664	0.01272	0.135341	AH01.1461(1.47316695378698),BH01.1663(1.25610066238272),CH01.1749(8.20077813517995)	AH01.1461(1.47316695378698),BH01.1663(1.25610066238272),CH01.1749(8.20077813517995)	1
GO:0031004	potassium ion-transporting ATPase complex	cellular component	3	6459	3	27664	0.01272	0.135341	BH01.703(8.44354827759539),CH01.695(1.31538638346448),Contig309.61(6.52064375200171)	BH01.703(8.44354827759539),CH01.695(1.31538638346448),Contig309.61(6.52064375200171)	1
GO:0031465	Cul4B-RING E3 ubiquitin ligase complex	cellular component	3	6459	3	27664	0.01272	0.135341	AH01.943(4.29001254200255),BH01.1081(4.9533572399363),CH01.1126(4.89893719771539)	AH01.943(4.29001254200255),BH01.1081(4.9533572399363),CH01.1126(4.89893719771539)	1
GO:0031592	centrosomal corona	cellular component	3	6459	3	27664	0.01272	0.135341	AH02.79(2.42122658946743),BH02.69(2.18844815220286),CH02.80(4.81893866277324)	AH02.79(2.42122658946743),BH02.69(2.18844815220286),CH02.80(4.81893866277324)	1
GO:0015714	phosphoenolpyruvate transport	biological process	9	6498	16	27652	0.0048	0.137402316602317	AH03.1466(1.16725729491034),AH03.3194(-1.59786662142753),AH08.1187(1.10570864215523),BH03.1218(-1.71198505978558),BH03.1616(1.45280328470608),BH03.3386(-1.86116857989047),BH08.1153(1.44120683349716),CH03.3580(-1.31067422670342),CH08.1281(2.5234502579096)	AH03.1466(1.16725729491034),AH03.3194(-1.59786662142753),AH08.1187(1.10570864215523),BH03.1218(-1.71198505978558),BH03.1616(1.45280328470608),BH03.3386(-1.86116857989047),BH08.1153(1.44120683349716),CH03.3580(-1.31067422670342),CH08.1281(2.5234502579096)	0.5625
GO:1902221	erythrose 4-phosphate/phosphoenolpyruvate family amino acid metabolic process	biological process	33	6498	92	27652	0.00501	0.142862076923077	AH01.218(3.2750636113461),AH01.4252(3.06087349815064),AH01.444(1.56343198662825),AH01.4789(1.06041939127851),AH01.809(-1.93844783391604),AH03.409(1.44845109730607),AH07.482(-1.86062437545829),AH09.1265(2.16450695453948),BH01.1698(5.83511606446601),BH01.297(1.1876660319795),BH01.4557(2.22953180316937),BH01.528(1.56514372760673),BH01.529(1.69670697968049),BH01.955(-1.83813606492263),BH03.3328(1.841…	AH01.218(3.2750636113461),AH01.4252(3.06087349815064),AH01.444(1.56343198662825),AH01.4789(1.06041939127851),AH01.809(-1.93844783391604),AH03.409(1.44845109730607),AH07.482(-1.86062437545829),AH09.1265(2.16450695453948),BH01.1698(5.83511606446601),BH01.297(1.1876660319795),BH01.4557(2.22953180316937),BH01.528(1.56514372760673),BH01.529(1.69670697968049),BH01.955(-1.83813606492263),BH03.3328(1.841…	0.358695652173913
GO:0031341	regulation of cell killing	biological process	7	6498	11	27652	0.00523	0.145225543071161	AH01.1370(-2.02403020517164),AH01.1393(1.43248486523982),BH01.1285(-4.89090184042817),BH03.3691(-2.54187936252394),CH01.1308(4.54322283152171),CH01.1332(-3.22398598310517),CH02.3099(5.67505130294085)	AH01.1370(-2.02403020517164),AH01.1393(1.43248486523982),BH01.1285(-4.89090184042817),BH03.3691(-2.54187936252394),CH01.1308(4.54322283152171),CH01.1332(-3.22398598310517),CH02.3099(5.67505130294085)	0.636363636363636
GO:0031343	positive regulation of cell killing	biological process	7	6498	11	27652	0.00523	0.145225543071161	AH01.1370(-2.02403020517164),AH01.1393(1.43248486523982),BH01.1285(-4.89090184042817),BH03.3691(-2.54187936252394),CH01.1308(4.54322283152171),CH01.1332(-3.22398598310517),CH02.3099(5.67505130294085)	AH01.1370(-2.02403020517164),AH01.1393(1.43248486523982),BH01.1285(-4.89090184042817),BH03.3691(-2.54187936252394),CH01.1308(4.54322283152171),CH01.1332(-3.22398598310517),CH02.3099(5.67505130294085)	0.636363636363636
GO:0051709	regulation of killing of cells of another organism	biological process	7	6498	11	27652	0.00523	0.145225543071161	AH01.1370(-2.02403020517164),AH01.1393(1.43248486523982),BH01.1285(-4.89090184042817),BH03.3691(-2.54187936252394),CH01.1308(4.54322283152171),CH01.1332(-3.22398598310517),CH02.3099(5.67505130294085)	AH01.1370(-2.02403020517164),AH01.1393(1.43248486523982),BH01.1285(-4.89090184042817),BH03.3691(-2.54187936252394),CH01.1308(4.54322283152171),CH01.1332(-3.22398598310517),CH02.3099(5.67505130294085)	0.636363636363636
GO:0051712	positive regulation of killing of cells of another organism	biological process	7	6498	11	27652	0.00523	0.145225543071161	AH01.1370(-2.02403020517164),AH01.1393(1.43248486523982),BH01.1285(-4.89090184042817),BH03.3691(-2.54187936252394),CH01.1308(4.54322283152171),CH01.1332(-3.22398598310517),CH02.3099(5.67505130294085)	AH01.1370(-2.02403020517164),AH01.1393(1.43248486523982),BH01.1285(-4.89090184042817),BH03.3691(-2.54187936252394),CH01.1308(4.54322283152171),CH01.1332(-3.22398598310517),CH02.3099(5.67505130294085)	0.636363636363636
GO:0070286	axonemal dynein complex assembly	biological process	7	6498	11	27652	0.00523	0.145225543071161	AH01.4701(1.88504213718776),BH01.2668(-1.57151973116446),CH01.4317(3.7446950094212),CH01.5276(1.10932118506708),Contig181.122(2.85518401842485),Contig181.84(1.38097122546046),Contig2742.1(2.64036308675639)	AH01.4701(1.88504213718776),BH01.2668(-1.57151973116446),CH01.4317(3.7446950094212),CH01.5276(1.10932118506708),Contig181.122(2.85518401842485),Contig181.84(1.38097122546046),Contig2742.1(2.64036308675639)	0.636363636363636
GO:0072595	maintenance of protein localization in organelle	biological process	7	6498	11	27652	0.00523	0.145225543071161	AH03.3143(1.03997495244351),AH04.125(1.37951732420081),BH03.3329(1.44882704447817),BH04.124(1.25472866452792),BH05.77(1.73568906090912),CH04.85(2.08888927232824),CH05.112(1.51152912170551)	AH03.3143(1.03997495244351),AH04.125(1.37951732420081),BH03.3329(1.44882704447817),BH04.124(1.25472866452792),BH05.77(1.73568906090912),CH04.85(2.08888927232824),CH05.112(1.51152912170551)	0.636363636363636
GO:0007623	circadian rhythm	biological process	92	6498	307	27652	0.00523	0.145225543071161	AH01.1650(-2.41076068513674),AH01.795(1.42194747785977),AH01.796(3.93405156144645),AH02.225(-1.78736385992476),AH02.3154(3.74340346942186),AH02.3477(-2.96703091872771),AH02.4651(2.37381684548048),AH02.617(4.21633785712902),AH04.1566(1.42100336263236),AH05.1081(4.75220248943766),AH05.1536(1.10906015669999),AH05.1694(1.18541770498975),AH06.891(1.64576925389855),AH07.104(-1.29668221365923),AH07.2471…	AH01.1650(-2.41076068513674),AH01.795(1.42194747785977),AH01.796(3.93405156144645),AH02.225(-1.78736385992476),AH02.3154(3.74340346942186),AH02.3477(-2.96703091872771),AH02.4651(2.37381684548048),AH02.617(4.21633785712902),AH04.1566(1.42100336263236),AH05.1081(4.75220248943766),AH05.1536(1.10906015669999),AH05.1694(1.18541770498975),AH06.891(1.64576925389855),AH07.104(-1.29668221365923),AH07.2471…	0.299674267100977
GO:0006814	sodium ion transport	biological process	32	6498	89	27652	0.00543	0.150216492537313	AH02.215(1.78658049229669),AH02.4404(-1.69205838529023),AH03.1203(1.12605115626137),AH03.13(-1.15169291253894),AH04.2117(-1.28854797161939),AH06.2871(-2.41792919353104),AH07.1013(1.12228323183239),AH07.1973(3.08006356116644),AH07.530(-1.86632212508547),AH09.1389(2.41199716284659),BH01.1685(2.35626163153305),BH01.1687(-1.16888511665076),BH02.225(1.46857852227705),BH02.4437(-2.09466809375858),BH03.…	AH02.215(1.78658049229669),AH02.4404(-1.69205838529023),AH03.1203(1.12605115626137),AH03.13(-1.15169291253894),AH04.2117(-1.28854797161939),AH06.2871(-2.41792919353104),AH07.1013(1.12228323183239),AH07.1973(3.08006356116644),AH07.530(-1.86632212508547),AH09.1389(2.41199716284659),BH01.1685(2.35626163153305),BH01.1687(-1.16888511665076),BH02.225(1.46857852227705),BH02.4437(-2.09466809375858),BH03.…	0.359550561797753
GO:0051511	negative regulation of unidimensional cell growth	biological process	10	6498	19	27652	0.00557	0.1523836900369	AH01.232(1.11413226062396),AH02.2510(3.30506827277304),AH07.1278(1.83886822238801),AH07.1290(1.77844642410526),BH01.515(1.27056921953327),BH02.61(-1.06445513530519),BH05.1469(-1.79495561550705),BH07.1351(1.28518863365731),CH07.1065(2.37635064727047),CH08.2386(5.55588952761353)	AH01.232(1.11413226062396),AH02.2510(3.30506827277304),AH07.1278(1.83886822238801),AH07.1290(1.77844642410526),BH01.515(1.27056921953327),BH02.61(-1.06445513530519),BH05.1469(-1.79495561550705),BH07.1351(1.28518863365731),CH07.1065(2.37635064727047),CH08.2386(5.55588952761353)	0.526315789473684
GO:0090322	regulation of superoxide metabolic process	biological process	10	6498	19	27652	0.00557	0.1523836900369	AH02.3653(1.44968276605112),AH02.815(1.19557239650307),AH07.3694(1.36480624918399),BH02.817(1.32220471694423),BH07.3507(1.17695029680139),CH02.3938(3.60590898470933),CH02.919(2.69271798054815),CH06.742(3.7979396097237),CH07.3582(1.00098713418392),CH08.474(5.26082926291962)	AH02.3653(1.44968276605112),AH02.815(1.19557239650307),AH07.3694(1.36480624918399),BH02.817(1.32220471694423),BH07.3507(1.17695029680139),CH02.3938(3.60590898470933),CH02.919(2.69271798054815),CH06.742(3.7979396097237),CH07.3582(1.00098713418392),CH08.474(5.26082926291962)	0.526315789473684
GO:1902047	polyamine transmembrane transport	biological process	10	6498	19	27652	0.00557	0.1523836900369	AH01.3477(-1.07210761619442),AH01.3478(-3.26960806004161),AH05.3858(2.13515598644432),BH01.3840(-1.47713754969559),BH06.960(1.3501578736001),BH07.2950(1.12534594755534),BH08.425(1.4573706307867),CH05.4138(3.44576050264203),CH07.3026(6.63675316510386),CH08.499(3.79800862370914)	AH01.3477(-1.07210761619442),AH01.3478(-3.26960806004161),AH05.3858(2.13515598644432),BH01.3840(-1.47713754969559),BH06.960(1.3501578736001),BH07.2950(1.12534594755534),BH08.425(1.4573706307867),CH05.4138(3.44576050264203),CH07.3026(6.63675316510386),CH08.499(3.79800862370914)	0.526315789473684
GO:0048285	organelle fission	biological process	193	6498	698	27652	0.00561	0.152914	AH01.2031(6.30205005907724),AH01.2081(1.41867631404572),AH01.3205(1.06612932044705),AH01.3602(-1.61238291948056),AH01.4026(1.33922458981113),AH01.4044(3.5065167690159),AH01.4081(4.16782822610605),AH01.4470(-1.28533228789211),AH01.4536(4.76477355139153),AH01.4881(3.36928754720926),AH02.1499(1.88511847602958),AH02.1717(5.21647569680321),AH02.1929(5.75758644891689),AH02.2343(2.70394960268216),AH02.2…	AH01.2031(6.30205005907724),AH01.2081(1.41867631404572),AH01.3205(1.06612932044705),AH01.3602(-1.61238291948056),AH01.4026(1.33922458981113),AH01.4044(3.5065167690159),AH01.4081(4.16782822610605),AH01.4470(-1.28533228789211),AH01.4536(4.76477355139153),AH01.4881(3.36928754720926),AH02.1499(1.88511847602958),AH02.1717(5.21647569680321),AH02.1929(5.75758644891689),AH02.2343(2.70394960268216),AH02.2…	0.276504297994269
GO:0051494	negative regulation of cytoskeleton organization	biological process	38	6498	110	27652	0.00567	0.153421094890511	AH01.3591(2.20324361549727),AH01.3803(-1.49550046965389),AH02.3119(1.59534879986615),AH03.2613(1.3106610767234),AH03.395(2.74549274412347),AH03.4127(2.34405260563591),AH05.1680(6.42323401958896),AH05.660(4.3395201421955),AH07.1278(1.83886822238801),AH07.1290(1.77844642410526),AH09.1775(1.36023166168572),BH01.1993(1.49785706540734),BH01.3938(1.06571108653752),BH01.4144(-1.50413350225556),BH02.3192…	AH01.3591(2.20324361549727),AH01.3803(-1.49550046965389),AH02.3119(1.59534879986615),AH03.2613(1.3106610767234),AH03.395(2.74549274412347),AH03.4127(2.34405260563591),AH05.1680(6.42323401958896),AH05.660(4.3395201421955),AH07.1278(1.83886822238801),AH07.1290(1.77844642410526),AH09.1775(1.36023166168572),BH01.1993(1.49785706540734),BH01.3938(1.06571108653752),BH01.4144(-1.50413350225556),BH02.3192…	0.345454545454545
GO:1902904	negative regulation of supramolecular fiber organization	biological process	38	6498	110	27652	0.00567	0.153421094890511	AH01.3591(2.20324361549727),AH01.3803(-1.49550046965389),AH02.3119(1.59534879986615),AH03.2613(1.3106610767234),AH03.395(2.74549274412347),AH03.4127(2.34405260563591),AH05.1680(6.42323401958896),AH05.660(4.3395201421955),AH07.1278(1.83886822238801),AH07.1290(1.77844642410526),AH09.1775(1.36023166168572),BH01.1993(1.49785706540734),BH01.3938(1.06571108653752),BH01.4144(-1.50413350225556),BH02.3192…	AH01.3591(2.20324361549727),AH01.3803(-1.49550046965389),AH02.3119(1.59534879986615),AH03.2613(1.3106610767234),AH03.395(2.74549274412347),AH03.4127(2.34405260563591),AH05.1680(6.42323401958896),AH05.660(4.3395201421955),AH07.1278(1.83886822238801),AH07.1290(1.77844642410526),AH09.1775(1.36023166168572),BH01.1993(1.49785706540734),BH01.3938(1.06571108653752),BH01.4144(-1.50413350225556),BH02.3192…	0.345454545454545
GO:0016209	antioxidant activity	molecular function	96	5672	308	23834	0.0018	0.154241379310345	AH01.1524(3.10042468066228),AH01.2048(-2.84251392896056),AH01.2686(-1.48928682961583),AH01.3350(-1.44355604958142),AH01.3351(-4.06673916439938),AH01.3633(-1.31944120152707),AH01.5194(-1.05109855188281),AH01.972(-6.19047120346425),AH02.2678(3.9571306517917),AH02.927(-1.74364829015875),AH02.929(-1.40982562026036),AH02.930(-4.99048465191907),AH03.2968(-1.23398069082301),AH03.448(-1.42668428708822),A…	AH01.1524(3.10042468066228),AH01.2048(-2.84251392896056),AH01.2686(-1.48928682961583),AH01.3350(-1.44355604958142),AH01.3351(-4.06673916439938),AH01.3633(-1.31944120152707),AH01.5194(-1.05109855188281),AH01.972(-6.19047120346425),AH02.2678(3.9571306517917),AH02.927(-1.74364829015875),AH02.929(-1.40982562026036),AH02.930(-4.99048465191907),AH03.2968(-1.23398069082301),AH03.448(-1.42668428708822),A…	0.311688311688312
GO:0048511	rhythmic process	biological process	92	6498	308	27652	0.00576	0.15529	AH01.1650(-2.41076068513674),AH01.795(1.42194747785977),AH01.796(3.93405156144645),AH02.225(-1.78736385992476),AH02.3154(3.74340346942186),AH02.3477(-2.96703091872771),AH02.4651(2.37381684548048),AH02.617(4.21633785712902),AH04.1566(1.42100336263236),AH05.1081(4.75220248943766),AH05.1536(1.10906015669999),AH05.1694(1.18541770498975),AH06.891(1.64576925389855),AH07.104(-1.29668221365923),AH07.2471…	AH01.1650(-2.41076068513674),AH01.795(1.42194747785977),AH01.796(3.93405156144645),AH02.225(-1.78736385992476),AH02.3154(3.74340346942186),AH02.3477(-2.96703091872771),AH02.4651(2.37381684548048),AH02.617(4.21633785712902),AH04.1566(1.42100336263236),AH05.1081(4.75220248943766),AH05.1536(1.10906015669999),AH05.1694(1.18541770498975),AH06.891(1.64576925389855),AH07.104(-1.29668221365923),AH07.2471…	0.298701298701299
GO:0009266	response to temperature stimulus	biological process	389	6498	1481	27652	0.0058	0.155801449275362	AH01.1215(1.27471251577754),AH01.132(-1.29035408894983),AH01.1650(-2.41076068513674),AH01.1754(1.1320209518138),AH01.1783(-1.34804379207293),AH01.208(-1.08449816677475),AH01.2302(-2.62628237358822),AH01.2512(1.70651144469048),AH01.3179(-2.14280112091451),AH01.3368(2.20964657963497),AH01.3451(-1.26558545612629),AH01.3759(-2.09249903180986),AH01.3983(-3.86346566795526),AH01.4000(1.05024441869134),A…	AH01.1215(1.27471251577754),AH01.132(-1.29035408894983),AH01.1650(-2.41076068513674),AH01.1754(1.1320209518138),AH01.1783(-1.34804379207293),AH01.208(-1.08449816677475),AH01.2302(-2.62628237358822),AH01.2512(1.70651144469048),AH01.3179(-2.14280112091451),AH01.3368(2.20964657963497),AH01.3451(-1.26558545612629),AH01.3759(-2.09249903180986),AH01.3983(-3.86346566795526),AH01.4000(1.05024441869134),A…	0.262660364618501
GO:0000226	microtubule cytoskeleton organization	biological process	103	6498	350	27652	0.00594	0.158986137184116	AH01.232(1.11413226062396),AH01.2502(3.30573840055047),AH01.4701(1.88504213718776),AH01.745(5.80647697226917),AH02.1717(5.21647569680321),AH02.2256(6.92678040580602),AH02.2403(1.50075552308063),AH02.2793(4.64570407069887),AH02.2876(2.00642954309021),AH02.332(2.88638020479007),AH02.550(2.47468526970448),AH02.966(3.83223176621146),AH03.1431(5.97471454420301),AH03.1802(5.97963435036021),AH03.1946(1.…	AH01.232(1.11413226062396),AH01.2502(3.30573840055047),AH01.4701(1.88504213718776),AH01.745(5.80647697226917),AH02.1717(5.21647569680321),AH02.2256(6.92678040580602),AH02.2403(1.50075552308063),AH02.2793(4.64570407069887),AH02.2876(2.00642954309021),AH02.332(2.88638020479007),AH02.550(2.47468526970448),AH02.966(3.83223176621146),AH03.1431(5.97471454420301),AH03.1802(5.97963435036021),AH03.1946(1.…	0.294285714285714
GO:0009147	pyrimidine nucleoside triphosphate metabolic process	biological process	11	6498	22	27652	0.00608	0.161162482269504	AH01.1406(2.29582710910445),AH05.1316(2.50542610772789),BH01.1243(2.46919059394191),BH02.2446(1.12844044650562),BH05.1488(1.59448770003057),BH08.1007(-1.3303567353363),CH01.1287(4.51872568076371),CH02.2622(1.30809783599443),CH02.3871(1.04628354203439),CH05.1685(8.04418624695796),CH07.375(7.7307926200733)	AH01.1406(2.29582710910445),AH05.1316(2.50542610772789),BH01.1243(2.46919059394191),BH02.2446(1.12844044650562),BH05.1488(1.59448770003057),BH08.1007(-1.3303567353363),CH01.1287(4.51872568076371),CH02.2622(1.30809783599443),CH02.3871(1.04628354203439),CH05.1685(8.04418624695796),CH07.375(7.7307926200733)	0.5
GO:0015846	polyamine transport	biological process	11	6498	22	27652	0.00608	0.161162482269504	AH01.3477(-1.07210761619442),AH01.3478(-3.26960806004161),AH05.3858(2.13515598644432),BH01.3840(-1.47713754969559),BH06.960(1.3501578736001),BH07.2950(1.12534594755534),BH08.425(1.4573706307867),CH05.4138(3.44576050264203),CH07.3026(6.63675316510386),CH08.499(3.79800862370914),CH09.2512(5.40467692416597)	AH01.3477(-1.07210761619442),AH01.3478(-3.26960806004161),AH05.3858(2.13515598644432),BH01.3840(-1.47713754969559),BH06.960(1.3501578736001),BH07.2950(1.12534594755534),BH08.425(1.4573706307867),CH05.4138(3.44576050264203),CH07.3026(6.63675316510386),CH08.499(3.79800862370914),CH09.2512(5.40467692416597)	0.5
GO:0000086	G2/M transition of mitotic cell cycle	biological process	28	6498	76	27652	0.00613	0.161162482269504	AH01.2882(3.50429488883088),AH02.218(2.94298974142928),AH02.4174(3.70739622876777),AH02.4491(2.58655765099203),AH04.106(2.97600088060847),AH05.15(3.67811414992197),AH05.3531(3.84010564175276),AH06.2954(5.33943563490005),AH07.3707(1.85150753784924),AH08.2047(3.28426177990755),BH01.3224(2.82950509023246),BH02.4195(4.61622824456879),BH02.4542(4.50367523495467),BH04.108(2.41357199011299),BH05.3546(2.…	AH01.2882(3.50429488883088),AH02.218(2.94298974142928),AH02.4174(3.70739622876777),AH02.4491(2.58655765099203),AH04.106(2.97600088060847),AH05.15(3.67811414992197),AH05.3531(3.84010564175276),AH06.2954(5.33943563490005),AH07.3707(1.85150753784924),AH08.2047(3.28426177990755),BH01.3224(2.82950509023246),BH02.4195(4.61622824456879),BH02.4542(4.50367523495467),BH04.108(2.41357199011299),BH05.3546(2.…	0.368421052631579
GO:0043622	cortical microtubule organization	biological process	28	6498	76	27652	0.00613	0.161162482269504	AH01.232(1.11413226062396),AH01.2502(3.30573840055047),AH03.1802(5.97963435036021),AH03.2285(1.8222753082941),AH05.910(1.47574910532717),AH06.1270(1.11639289613501),AH06.2343(-1.07317371492942),AH07.1278(1.83886822238801),AH07.1290(1.77844642410526),AH09.2634(1.24273589596646),BH01.2836(5.39219033927556),BH01.515(1.27056921953327),BH02.61(-1.06445513530519),BH03.1941(4.60480787299254),BH05.878(2.…	AH01.232(1.11413226062396),AH01.2502(3.30573840055047),AH03.1802(5.97963435036021),AH03.2285(1.8222753082941),AH05.910(1.47574910532717),AH06.1270(1.11639289613501),AH06.2343(-1.07317371492942),AH07.1278(1.83886822238801),AH07.1290(1.77844642410526),AH09.2634(1.24273589596646),BH01.2836(5.39219033927556),BH01.515(1.27056921953327),BH02.61(-1.06445513530519),BH03.1941(4.60480787299254),BH05.878(2.…	0.368421052631579
GO:0007052	mitotic spindle organization	biological process	35	6498	100	27652	0.00613	0.161162482269504	AH01.2502(3.30573840055047),AH01.745(5.80647697226917),AH02.1717(5.21647569680321),AH02.2403(1.50075552308063),AH02.332(2.88638020479007),AH03.1946(1.4387941659595),AH03.2108(1.63547849727926),AH03.3103(5.91307623376373),AH04.1562(3.19097112322539),AH05.2169(-1.00207614913908),BH01.2836(5.39219033927556),BH01.621(1.62349504917019),BH01.889(4.11818768709647),BH02.1916(2.70896192742394),BH02.2505(1…	AH01.2502(3.30573840055047),AH01.745(5.80647697226917),AH02.1717(5.21647569680321),AH02.2403(1.50075552308063),AH02.332(2.88638020479007),AH03.1946(1.4387941659595),AH03.2108(1.63547849727926),AH03.3103(5.91307623376373),AH04.1562(3.19097112322539),AH05.2169(-1.00207614913908),BH01.2836(5.39219033927556),BH01.621(1.62349504917019),BH01.889(4.11818768709647),BH02.1916(2.70896192742394),BH02.2505(1…	0.35
GO:0007019	microtubule depolymerization	biological process	15	6498	34	27652	0.0064	0.167666431095406	AH02.2256(6.92678040580602),AH07.1278(1.83886822238801),AH07.1290(1.77844642410526),BH01.581(1.09881819571943),BH02.2361(6.08241544593794),BH02.4483(4.70244922381666),BH02.61(-1.06445513530519),BH07.1351(1.28518863365731),CH02.1862(5.34241417865736),CH02.2535(6.32669667056822),CH02.4530(3.71926388439403),CH07.1065(2.37635064727047),CH07.2500(2.80195822224037),CH09.1370(6.35794415109466),CH09.1817…	AH02.2256(6.92678040580602),AH07.1278(1.83886822238801),AH07.1290(1.77844642410526),BH01.581(1.09881819571943),BH02.2361(6.08241544593794),BH02.4483(4.70244922381666),BH02.61(-1.06445513530519),BH07.1351(1.28518863365731),CH02.1862(5.34241417865736),CH02.2535(6.32669667056822),CH02.4530(3.71926388439403),CH07.1065(2.37635064727047),CH07.2500(2.80195822224037),CH09.1370(6.35794415109466),CH09.1817…	0.441176470588235
GO:0033045	regulation of sister chromatid segregation	biological process	34	6498	97	27652	0.00667	0.174124577464789	AH01.3205(1.06612932044705),AH01.4536(4.76477355139153),AH03.1946(1.4387941659595),AH03.3114(3.47258549050739),AH04.1562(3.19097112322539),AH05.2169(-1.00207614913908),AH05.562(2.02959427253495),AH05.563(4.2743012035871),AH07.3296(6.18633008201461),AH07.3631(1.45340800287077),AH07.683(5.4470076321193),AH09.1367(2.64592588986624),BH01.3567(1.63711054345737),BH01.5162(3.3548832037564),BH03.1985(2.5…	AH01.3205(1.06612932044705),AH01.4536(4.76477355139153),AH03.1946(1.4387941659595),AH03.3114(3.47258549050739),AH04.1562(3.19097112322539),AH05.2169(-1.00207614913908),AH05.562(2.02959427253495),AH05.563(4.2743012035871),AH07.3296(6.18633008201461),AH07.3631(1.45340800287077),AH07.683(5.4470076321193),AH09.1367(2.64592588986624),BH01.3567(1.63711054345737),BH01.5162(3.3548832037564),BH03.1985(2.5…	0.350515463917526
GO:1990023	mitotic spindle midzone	cellular component	7	6459	13	27664	0.01673	0.176244752475248	AH03.1946(1.4387941659595),AH04.1562(3.19097112322539),AH05.2169(-1.00207614913908),BH03.1985(2.53415728384481),BH04.1575(4.28699970711116),BH04.1640(4.39993077865916),BH07.1253(-1.11760229853838)	AH03.1946(1.4387941659595),AH04.1562(3.19097112322539),AH05.2169(-1.00207614913908),BH03.1985(2.53415728384481),BH04.1575(4.28699970711116),BH04.1640(4.39993077865916),BH07.1253(-1.11760229853838)	0.538461538461538
GO:0009735	response to cytokinin	biological process	158	6498	564	27652	0.00686	0.178456280701754	AH01.12(-2.57814530062998),AH01.132(-1.29035408894983),AH01.211(1.50985860315252),AH01.218(3.2750636113461),AH01.2686(-1.48928682961583),AH01.4078(1.22260847902153),AH01.4523(2.49162401566593),AH02.2647(-1.34553259080668),AH02.3214(1.4408179971474),AH02.3836(-1.79346719282719),AH02.4543(-1.76381247704361),AH02.4651(2.37381684548048),AH02.863(1.78440714439831),AH03.1221(3.16156421610821),AH03.161(…	AH01.12(-2.57814530062998),AH01.132(-1.29035408894983),AH01.211(1.50985860315252),AH01.218(3.2750636113461),AH01.2686(-1.48928682961583),AH01.4078(1.22260847902153),AH01.4523(2.49162401566593),AH02.2647(-1.34553259080668),AH02.3214(1.4408179971474),AH02.3836(-1.79346719282719),AH02.4543(-1.76381247704361),AH02.4651(2.37381684548048),AH02.863(1.78440714439831),AH03.1221(3.16156421610821),AH03.161(…	0.280141843971631
GO:1900140	regulation of seedling development	biological process	76	6498	250	27652	0.00713	0.180266822742475	AH01.1611(-1.59953452408458),AH01.3179(-2.14280112091451),AH01.4017(2.85336976737547),AH03.1206(2.32754973112196),AH03.2132(1.28122540468232),AH03.2133(1.04200440591244),AH03.2865(-1.46649010234954),AH03.3609(-2.21410868211548),AH03.384(-3.97816804235109),AH03.385(-3.00811950360572),AH03.386(-4.4636535933228),AH03.388(1.18142247560504),AH04.1240(-2.00543125810028),AH05.320(10.721698754558),AH06.1…	AH01.1611(-1.59953452408458),AH01.3179(-2.14280112091451),AH01.4017(2.85336976737547),AH03.1206(2.32754973112196),AH03.2132(1.28122540468232),AH03.2133(1.04200440591244),AH03.2865(-1.46649010234954),AH03.3609(-2.21410868211548),AH03.384(-3.97816804235109),AH03.385(-3.00811950360572),AH03.386(-4.4636535933228),AH03.388(1.18142247560504),AH04.1240(-2.00543125810028),AH05.320(10.721698754558),AH06.1…	0.304
GO:0051865	protein autoubiquitination	biological process	41	6498	122	27652	0.00716	0.180266822742475	AH01.1414(-1.81169654568516),AH01.1996(2.21275209771661),AH02.2997(-1.14821923967177),AH02.3984(1.63177896147298),AH03.2251(-1.34977326430377),AH03.3796(-1.47122052480934),AH07.2109(2.41919972364092),AH07.2290(-2.79935878642174),AH08.2309(-1.27007123582269),AH08.907(1.51361778958314),AH09.2204(-1.54312588522312),AH09.953(3.31292660051692),BH01.2192(1.44415047842723),BH01.4741(4.23792422791077),BH…	AH01.1414(-1.81169654568516),AH01.1996(2.21275209771661),AH02.2997(-1.14821923967177),AH02.3984(1.63177896147298),AH03.2251(-1.34977326430377),AH03.3796(-1.47122052480934),AH07.2109(2.41919972364092),AH07.2290(-2.79935878642174),AH08.2309(-1.27007123582269),AH08.907(1.51361778958314),AH09.2204(-1.54312588522312),AH09.953(3.31292660051692),BH01.2192(1.44415047842723),BH01.4741(4.23792422791077),BH…	0.336065573770492
GO:0010031	circumnutation	biological process	6	6498	9	27652	0.00722	0.180266822742475	AH01.232(1.11413226062396),AH07.2625(2.05460029982547),BH01.515(1.27056921953327),BH07.2436(1.39665198497754),CH03.3566(3.73022069676427),CH07.2508(5.88711597456968)	AH01.232(1.11413226062396),AH07.2625(2.05460029982547),BH01.515(1.27056921953327),BH07.2436(1.39665198497754),CH03.3566(3.73022069676427),CH07.2508(5.88711597456968)	0.666666666666667
GO:0010288	response to lead ion	biological process	6	6498	9	27652	0.00722	0.180266822742475	AH01.916(3.61560999543426),AH07.1661(1.53902478178525),BH07.1696(2.41030377538865),CH01.1093(1.72155494372229),CH01.4363(2.28960313429326),CH07.1527(8.8749347497213)	AH01.916(3.61560999543426),AH07.1661(1.53902478178525),BH07.1696(2.41030377538865),CH01.1093(1.72155494372229),CH01.4363(2.28960313429326),CH07.1527(8.8749347497213)	0.666666666666667
GO:0015969	guanosine tetraphosphate metabolic process	biological process	6	6498	9	27652	0.00722	0.180266822742475	AH03.2087(1.44648752074097),AH07.3109(1.1591280419914),BH03.2325(1.05784030606581),BH07.2932(1.3638714454447),CH03.2395(1.39255524895294),CH07.3009(2.81522509984249)	AH03.2087(1.44648752074097),AH07.3109(1.1591280419914),BH03.2325(1.05784030606581),BH07.2932(1.3638714454447),CH03.2395(1.39255524895294),CH07.3009(2.81522509984249)	0.666666666666667
GO:0034035	purine ribonucleoside bisphosphate metabolic process	biological process	6	6498	9	27652	0.00722	0.180266822742475	AH03.2087(1.44648752074097),AH07.3109(1.1591280419914),BH03.2325(1.05784030606581),BH07.2932(1.3638714454447),CH03.2395(1.39255524895294),CH07.3009(2.81522509984249)	AH03.2087(1.44648752074097),AH07.3109(1.1591280419914),BH03.2325(1.05784030606581),BH07.2932(1.3638714454447),CH03.2395(1.39255524895294),CH07.3009(2.81522509984249)	0.666666666666667
GO:0035627	ceramide transport	biological process	6	6498	9	27652	0.00722	0.180266822742475	AH02.537(-1.93189312646367),AH04.64(-1.23683646659339),BH04.72(-1.38325579368681),BH05.3042(-1.34396776283352),BH09.1141(-1.41964592603237),CH02.610(6.71365371594936)	AH02.537(-1.93189312646367),AH04.64(-1.23683646659339),BH04.72(-1.38325579368681),BH05.3042(-1.34396776283352),BH09.1141(-1.41964592603237),CH02.610(6.71365371594936)	0.666666666666667
GO:0048168	regulation of neuronal synaptic plasticity	biological process	6	6498	9	27652	0.00722	0.180266822742475	AH04.2117(-1.28854797161939),AH07.2907(2.16782095374232),BH04.2202(-1.51639166364144),BH07.2731(1.15220719700771),CH07.2803(5.38948706695014),CH09.1839(1.07659923143143)	AH04.2117(-1.28854797161939),AH07.2907(2.16782095374232),BH04.2202(-1.51639166364144),BH07.2731(1.15220719700771),CH07.2803(5.38948706695014),CH09.1839(1.07659923143143)	0.666666666666667
GO:0050667	homocysteine metabolic process	biological process	6	6498	9	27652	0.00722	0.180266822742475	AH02.2455(1.91823272154557),AH06.428(-1.6287122891058),BH06.549(-1.18990028174068),CH01.1866(6.42815047751202),CH05.4452(3.01425668668133),CH06.561(-1.28622401094068)	AH02.2455(1.91823272154557),AH06.428(-1.6287122891058),BH06.549(-1.18990028174068),CH01.1866(6.42815047751202),CH05.4452(3.01425668668133),CH06.561(-1.28622401094068)	0.666666666666667
GO:0072658	maintenance of protein location in membrane	biological process	6	6498	9	27652	0.00722	0.180266822742475	AH01.141(-1.72685690114543),AH09.1389(2.41199716284659),BH03.3883(-1.5362904085754),BH09.1576(2.57355693964142),CH01.468(3.19344840631059),CH09.1693(3.01744019843336)	AH01.141(-1.72685690114543),AH09.1389(2.41199716284659),BH03.3883(-1.5362904085754),BH09.1576(2.57355693964142),CH01.468(3.19344840631059),CH09.1693(3.01744019843336)	0.666666666666667
GO:0072660	maintenance of protein location in plasma membrane	biological process	6	6498	9	27652	0.00722	0.180266822742475	AH01.141(-1.72685690114543),AH09.1389(2.41199716284659),BH03.3883(-1.5362904085754),BH09.1576(2.57355693964142),CH01.468(3.19344840631059),CH09.1693(3.01744019843336)	AH01.141(-1.72685690114543),AH09.1389(2.41199716284659),BH03.3883(-1.5362904085754),BH09.1576(2.57355693964142),CH01.468(3.19344840631059),CH09.1693(3.01744019843336)	0.666666666666667
GO:0002478	antigen processing and presentation of exogenous peptide antigen	biological process	19	6498	47	27652	0.00727	0.180266822742475	AH01.1058(5.46958849238019),AH03.1946(1.4387941659595),AH04.1562(3.19097112322539),AH05.1450(4.19712775513945),AH05.2169(-1.00207614913908),BH01.1645(3.10219003273537),BH01.716(1.93000788578077),BH03.1985(2.53415728384481),BH04.1575(4.28699970711116),BH04.1640(4.39993077865916),BH05.1619(3.6359754280998),BH07.1253(-1.11760229853838),CH01.1723(5.23072744336298),CH01.713(6.53703919897085),CH02.3560…	AH01.1058(5.46958849238019),AH03.1946(1.4387941659595),AH04.1562(3.19097112322539),AH05.1450(4.19712775513945),AH05.2169(-1.00207614913908),BH01.1645(3.10219003273537),BH01.716(1.93000788578077),BH03.1985(2.53415728384481),BH04.1575(4.28699970711116),BH04.1640(4.39993077865916),BH05.1619(3.6359754280998),BH07.1253(-1.11760229853838),CH01.1723(5.23072744336298),CH01.713(6.53703919897085),CH02.3560…	0.404255319148936
GO:0019884	antigen processing and presentation of exogenous antigen	biological process	19	6498	47	27652	0.00727	0.180266822742475	AH01.1058(5.46958849238019),AH03.1946(1.4387941659595),AH04.1562(3.19097112322539),AH05.1450(4.19712775513945),AH05.2169(-1.00207614913908),BH01.1645(3.10219003273537),BH01.716(1.93000788578077),BH03.1985(2.53415728384481),BH04.1575(4.28699970711116),BH04.1640(4.39993077865916),BH05.1619(3.6359754280998),BH07.1253(-1.11760229853838),CH01.1723(5.23072744336298),CH01.713(6.53703919897085),CH02.3560…	AH01.1058(5.46958849238019),AH03.1946(1.4387941659595),AH04.1562(3.19097112322539),AH05.1450(4.19712775513945),AH05.2169(-1.00207614913908),BH01.1645(3.10219003273537),BH01.716(1.93000788578077),BH03.1985(2.53415728384481),BH04.1575(4.28699970711116),BH04.1640(4.39993077865916),BH05.1619(3.6359754280998),BH07.1253(-1.11760229853838),CH01.1723(5.23072744336298),CH01.713(6.53703919897085),CH02.3560…	0.404255319148936
GO:0019886	antigen processing and presentation of exogenous peptide antigen via MHC class II	biological process	19	6498	47	27652	0.00727	0.180266822742475	AH01.1058(5.46958849238019),AH03.1946(1.4387941659595),AH04.1562(3.19097112322539),AH05.1450(4.19712775513945),AH05.2169(-1.00207614913908),BH01.1645(3.10219003273537),BH01.716(1.93000788578077),BH03.1985(2.53415728384481),BH04.1575(4.28699970711116),BH04.1640(4.39993077865916),BH05.1619(3.6359754280998),BH07.1253(-1.11760229853838),CH01.1723(5.23072744336298),CH01.713(6.53703919897085),CH02.3560…	AH01.1058(5.46958849238019),AH03.1946(1.4387941659595),AH04.1562(3.19097112322539),AH05.1450(4.19712775513945),AH05.2169(-1.00207614913908),BH01.1645(3.10219003273537),BH01.716(1.93000788578077),BH03.1985(2.53415728384481),BH04.1575(4.28699970711116),BH04.1640(4.39993077865916),BH05.1619(3.6359754280998),BH07.1253(-1.11760229853838),CH01.1723(5.23072744336298),CH01.713(6.53703919897085),CH02.3560…	0.404255319148936
GO:1902850	microtubule cytoskeleton organization involved in mitosis	biological process	35	6498	101	27652	0.0073	0.180407333333333	AH01.2502(3.30573840055047),AH01.745(5.80647697226917),AH02.1717(5.21647569680321),AH02.2403(1.50075552308063),AH02.332(2.88638020479007),AH03.1946(1.4387941659595),AH03.2108(1.63547849727926),AH03.3103(5.91307623376373),AH04.1562(3.19097112322539),AH05.2169(-1.00207614913908),BH01.2836(5.39219033927556),BH01.621(1.62349504917019),BH01.889(4.11818768709647),BH02.1916(2.70896192742394),BH02.2505(1…	AH01.2502(3.30573840055047),AH01.745(5.80647697226917),AH02.1717(5.21647569680321),AH02.2403(1.50075552308063),AH02.332(2.88638020479007),AH03.1946(1.4387941659595),AH03.2108(1.63547849727926),AH03.3103(5.91307623376373),AH04.1562(3.19097112322539),AH05.2169(-1.00207614913908),BH01.2836(5.39219033927556),BH01.621(1.62349504917019),BH01.889(4.11818768709647),BH02.1916(2.70896192742394),BH02.2505(1…	0.346534653465347
GO:0055028	cortical microtubule	cellular component	19	6459	51	27664	0.01787	0.18640862745098	AH01.232(1.11413226062396),AH02.2793(4.64570407069887),AH03.2108(1.63547849727926),AH06.1270(1.11639289613501),AH09.2470(4.41047386005),AH09.2634(1.24273589596646),BH01.515(1.27056921953327),BH02.2871(4.37901288562937),BH03.2303(1.22343356694328),BH07.3143(1.67240362824545),BH09.2691(1.63582430103607),CH02.3666(5.79647673609068),CH03.1541(3.1865228500408),CH03.3566(3.73022069676427),CH04.578(6.14…	AH01.232(1.11413226062396),AH02.2793(4.64570407069887),AH03.2108(1.63547849727926),AH06.1270(1.11639289613501),AH09.2470(4.41047386005),AH09.2634(1.24273589596646),BH01.515(1.27056921953327),BH02.2871(4.37901288562937),BH03.2303(1.22343356694328),BH07.3143(1.67240362824545),BH09.2691(1.63582430103607),CH02.3666(5.79647673609068),CH03.1541(3.1865228500408),CH03.3566(3.73022069676427),CH04.578(6.14…	0.372549019607843
GO:0005242	inward rectifier potassium channel activity	molecular function	14	5672	28	23834	0.0023	0.188567647058824	AH02.225(-1.78736385992476),AH04.1240(-2.00543125810028),BH01.667(-1.09117522501677),BH01.668(-1.01330173624899),BH01.703(8.44354827759539),BH02.232(-1.59424616312626),BH02.2626(1.46061483695323),BH04.1189(-2.0071749660821),BH07.1120(1.32821341682134),CH01.649(2.26862793640682),CH01.695(1.31538638346448),CH02.2860(6.26214042085439),CH07.898(2.69129727175031),Contig309.61(6.52064375200171)	AH02.225(-1.78736385992476),AH04.1240(-2.00543125810028),BH01.667(-1.09117522501677),BH01.668(-1.01330173624899),BH01.703(8.44354827759539),BH02.232(-1.59424616312626),BH02.2626(1.46061483695323),BH04.1189(-2.0071749660821),BH07.1120(1.32821341682134),CH01.649(2.26862793640682),CH01.695(1.31538638346448),CH02.2860(6.26214042085439),CH07.898(2.69129727175031),Contig309.61(6.52064375200171)	0.5
GO:0005432	calcium:sodium antiporter activity	molecular function	7	5672	10	23834	0.00258	0.188567647058824	AH02.215(1.78658049229669),AH04.2117(-1.28854797161939),AH07.1013(1.12228323183239),BH02.225(1.46857852227705),BH04.2202(-1.51639166364144),CH02.268(2.04502405242838),CH07.904(6.12136456650789)	AH02.215(1.78658049229669),AH04.2117(-1.28854797161939),AH07.1013(1.12228323183239),BH02.225(1.46857852227705),BH04.2202(-1.51639166364144),CH02.268(2.04502405242838),CH07.904(6.12136456650789)	0.7
GO:0045551	cinnamyl-alcohol dehydrogenase activity	molecular function	7	5672	10	23834	0.00258	0.188567647058824	AH07.637(-2.02010695516925),AH09.2268(1.15980324435914),BH07.1090(-2.33963363332586),BH07.762(-1.56318990459773),BH09.2451(2.21004503335754),CH01.1593(-1.30137319909317),CH09.2594(6.54082750829247)	AH07.637(-2.02010695516925),AH09.2268(1.15980324435914),BH07.1090(-2.33963363332586),BH07.762(-1.56318990459773),BH09.2451(2.21004503335754),CH01.1593(-1.30137319909317),CH09.2594(6.54082750829247)	0.7
GO:0120091	jasmonic acid hydrolase	molecular function	7	5672	10	23834	0.00258	0.188567647058824	AH01.3999(1.93659580164005),AH02.3768(4.69795362888091),AH05.886(1.80753353929656),BH01.4296(2.63068755025539),BH01.4387(3.29630056086631),BH02.3779(5.66375075856025),CH01.4631(2.88900330948091)	AH01.3999(1.93659580164005),AH02.3768(4.69795362888091),AH05.886(1.80753353929656),BH01.4296(2.63068755025539),BH01.4387(3.29630056086631),BH02.3779(5.66375075856025),CH01.4631(2.88900330948091)	0.7
GO:0008028	monocarboxylic acid transmembrane transporter activity	molecular function	34	5672	91	23834	0.00258	0.188567647058824	AH01.1225(-1.10318216685844),AH01.1226(-1.48531604624738),AH01.1725(1.98437191018534),AH01.2264(-2.83110265783823),AH01.3138(-1.16982627329814),AH02.2269(1.54836922580367),AH03.1203(1.12605115626137),AH03.1466(1.16725729491034),AH03.3194(-1.59786662142753),AH08.1187(1.10570864215523),BH01.1497(-2.11036471371733),BH01.1920(1.37376381952546),BH01.2633(-1.27039300534537),BH02.35(1.11630944843627),BH…	AH01.1225(-1.10318216685844),AH01.1226(-1.48531604624738),AH01.1725(1.98437191018534),AH01.2264(-2.83110265783823),AH01.3138(-1.16982627329814),AH02.2269(1.54836922580367),AH03.1203(1.12605115626137),AH03.1466(1.16725729491034),AH03.3194(-1.59786662142753),AH08.1187(1.10570864215523),BH01.1497(-2.11036471371733),BH01.1920(1.37376381952546),BH01.2633(-1.27039300534537),BH02.35(1.11630944843627),BH…	0.373626373626374
GO:0030247	polysaccharide binding	molecular function	48	5672	139	23834	0.00273	0.19383	AH01.1341(-1.05502364171534),AH01.1408(1.29706359857694),AH01.164(-1.51157376631161),AH01.3387(1.30266101560892),AH01.4495(1.10839001879716),AH01.779(-1.13336455924505),AH02.3118(2.59983629986331),AH02.3825(2.94000225952771),AH03.3330(1.288550905932),AH03.336(1.07880064160929),AH03.3617(2.17895991573691),AH04.1292(3.60395355977435),AH05.1767(1.26607710918274),AH05.2264(1.21456039224359),AH06.2249…	AH01.1341(-1.05502364171534),AH01.1408(1.29706359857694),AH01.164(-1.51157376631161),AH01.3387(1.30266101560892),AH01.4495(1.10839001879716),AH01.779(-1.13336455924505),AH02.3118(2.59983629986331),AH02.3825(2.94000225952771),AH03.3330(1.288550905932),AH03.336(1.07880064160929),AH03.3617(2.17895991573691),AH04.1292(3.60395355977435),AH05.1767(1.26607710918274),AH05.2264(1.21456039224359),AH06.2249…	0.345323741007194
GO:0030332	cyclin binding	molecular function	9	5672	15	23834	0.00291	0.195441891891892	AH02.218(2.94298974142928),AH04.106(2.97600088060847),AH05.15(3.67811414992197),AH08.2047(3.28426177990755),BH04.108(2.41357199011299),BH05.4030(2.25091236496816),BH05.55(2.70567523905553),BH08.2155(1.80606717746887),CH08.2327(4.19948676750329)	AH02.218(2.94298974142928),AH04.106(2.97600088060847),AH05.15(3.67811414992197),AH08.2047(3.28426177990755),BH04.108(2.41357199011299),BH05.4030(2.25091236496816),BH05.55(2.70567523905553),BH08.2155(1.80606717746887),CH08.2327(4.19948676750329)	0.6
GO:0005507	copper ion binding	molecular function	88	5672	283	23834	0.00291	0.195441891891892	AH01.1162(-1.3773687012048),AH01.2048(-2.84251392896056),AH01.2237(-1.26435018542308),AH01.3633(-1.31944120152707),AH01.468(3.73372239625688),AH02.3337(-1.28828777350023),AH02.3836(-1.79346719282719),AH02.667(-1.15297358442748),AH03.2132(1.28122540468232),AH03.2133(1.04200440591244),AH03.3737(-1.63269955772996),AH03.3864(-1.18643131647047),AH05.1072(-1.30339600682656),AH06.1901(-1.07477336452573)…	AH01.1162(-1.3773687012048),AH01.2048(-2.84251392896056),AH01.2237(-1.26435018542308),AH01.3633(-1.31944120152707),AH01.468(3.73372239625688),AH02.3337(-1.28828777350023),AH02.3836(-1.79346719282719),AH02.667(-1.15297358442748),AH03.2132(1.28122540468232),AH03.2133(1.04200440591244),AH03.3737(-1.63269955772996),AH03.3864(-1.18643131647047),AH05.1072(-1.30339600682656),AH06.1901(-1.07477336452573)…	0.31095406360424
GO:0050000	chromosome localization	biological process	34	6498	98	27652	0.00795	0.195613680781759	AH01.3205(1.06612932044705),AH02.1499(1.88511847602958),AH02.2343(2.70394960268216),AH02.3460(2.30835131238375),AH02.550(2.47468526970448),AH03.1946(1.4387941659595),AH04.1562(3.19097112322539),AH05.1450(4.19712775513945),AH05.2154(2.85563323698421),AH05.2169(-1.00207614913908),AH05.562(2.02959427253495),AH05.563(4.2743012035871),BH01.159(1.15094989444951),BH01.3567(1.63711054345737),BH02.2449(1.…	AH01.3205(1.06612932044705),AH02.1499(1.88511847602958),AH02.2343(2.70394960268216),AH02.3460(2.30835131238375),AH02.550(2.47468526970448),AH03.1946(1.4387941659595),AH04.1562(3.19097112322539),AH05.1450(4.19712775513945),AH05.2154(2.85563323698421),AH05.2169(-1.00207614913908),AH05.562(2.02959427253495),AH05.563(4.2743012035871),BH01.159(1.15094989444951),BH01.3567(1.63711054345737),BH02.2449(1.…	0.346938775510204
GO:0001947	heart looping	biological process	9	6498	17	27652	0.0081	0.195613680781759	AH01.4701(1.88504213718776),AH06.840(1.30546137803295),BH01.2668(-1.57151973116446),BH07.3351(-1.02085334144075),CH01.5276(1.10932118506708),CH06.920(1.33064601525537),Contig181.122(2.85518401842485),Contig181.84(1.38097122546046),Contig2742.1(2.64036308675639)	AH01.4701(1.88504213718776),AH06.840(1.30546137803295),BH01.2668(-1.57151973116446),BH07.3351(-1.02085334144075),CH01.5276(1.10932118506708),CH06.920(1.33064601525537),Contig181.122(2.85518401842485),Contig181.84(1.38097122546046),Contig2742.1(2.64036308675639)	0.529411764705882
GO:0003143	embryonic heart tube morphogenesis	biological process	9	6498	17	27652	0.0081	0.195613680781759	AH01.4701(1.88504213718776),AH06.840(1.30546137803295),BH01.2668(-1.57151973116446),BH07.3351(-1.02085334144075),CH01.5276(1.10932118506708),CH06.920(1.33064601525537),Contig181.122(2.85518401842485),Contig181.84(1.38097122546046),Contig2742.1(2.64036308675639)	AH01.4701(1.88504213718776),AH06.840(1.30546137803295),BH01.2668(-1.57151973116446),BH07.3351(-1.02085334144075),CH01.5276(1.10932118506708),CH06.920(1.33064601525537),Contig181.122(2.85518401842485),Contig181.84(1.38097122546046),Contig2742.1(2.64036308675639)	0.529411764705882
GO:0007368	determination of left/right symmetry	biological process	9	6498	17	27652	0.0081	0.195613680781759	AH01.4701(1.88504213718776),AH06.840(1.30546137803295),BH01.2668(-1.57151973116446),BH07.3351(-1.02085334144075),CH01.5276(1.10932118506708),CH06.920(1.33064601525537),Contig181.122(2.85518401842485),Contig181.84(1.38097122546046),Contig2742.1(2.64036308675639)	AH01.4701(1.88504213718776),AH06.840(1.30546137803295),BH01.2668(-1.57151973116446),BH07.3351(-1.02085334144075),CH01.5276(1.10932118506708),CH06.920(1.33064601525537),Contig181.122(2.85518401842485),Contig181.84(1.38097122546046),Contig2742.1(2.64036308675639)	0.529411764705882
GO:0035050	embryonic heart tube development	biological process	9	6498	17	27652	0.0081	0.195613680781759	AH01.4701(1.88504213718776),AH06.840(1.30546137803295),BH01.2668(-1.57151973116446),BH07.3351(-1.02085334144075),CH01.5276(1.10932118506708),CH06.920(1.33064601525537),Contig181.122(2.85518401842485),Contig181.84(1.38097122546046),Contig2742.1(2.64036308675639)	AH01.4701(1.88504213718776),AH06.840(1.30546137803295),BH01.2668(-1.57151973116446),BH07.3351(-1.02085334144075),CH01.5276(1.10932118506708),CH06.920(1.33064601525537),Contig181.122(2.85518401842485),Contig181.84(1.38097122546046),Contig2742.1(2.64036308675639)	0.529411764705882
GO:0060972	left/right pattern formation	biological process	9	6498	17	27652	0.0081	0.195613680781759	AH01.4701(1.88504213718776),AH06.840(1.30546137803295),BH01.2668(-1.57151973116446),BH07.3351(-1.02085334144075),CH01.5276(1.10932118506708),CH06.920(1.33064601525537),Contig181.122(2.85518401842485),Contig181.84(1.38097122546046),Contig2742.1(2.64036308675639)	AH01.4701(1.88504213718776),AH06.840(1.30546137803295),BH01.2668(-1.57151973116446),BH07.3351(-1.02085334144075),CH01.5276(1.10932118506708),CH06.920(1.33064601525537),Contig181.122(2.85518401842485),Contig181.84(1.38097122546046),Contig2742.1(2.64036308675639)	0.529411764705882
GO:0061371	determination of heart left/right asymmetry	biological process	9	6498	17	27652	0.0081	0.195613680781759	AH01.4701(1.88504213718776),AH06.840(1.30546137803295),BH01.2668(-1.57151973116446),BH07.3351(-1.02085334144075),CH01.5276(1.10932118506708),CH06.920(1.33064601525537),Contig181.122(2.85518401842485),Contig181.84(1.38097122546046),Contig2742.1(2.64036308675639)	AH01.4701(1.88504213718776),AH06.840(1.30546137803295),BH01.2668(-1.57151973116446),BH07.3351(-1.02085334144075),CH01.5276(1.10932118506708),CH06.920(1.33064601525537),Contig181.122(2.85518401842485),Contig181.84(1.38097122546046),Contig2742.1(2.64036308675639)	0.529411764705882
GO:0032271	regulation of protein polymerization	biological process	48	6498	148	27652	0.00819	0.197145	AH01.358(1.06004084008295),AH01.3591(2.20324361549727),AH01.3803(-1.49550046965389),AH01.570(-1.95788387202652),AH02.3119(1.59534879986615),AH03.2108(1.63547849727926),AH03.2613(1.3106610767234),AH03.395(2.74549274412347),AH03.4127(2.34405260563591),AH05.1680(6.42323401958896),AH05.660(4.3395201421955),AH07.1278(1.83886822238801),AH07.1290(1.77844642410526),AH07.3411(-1.32764223568844),AH09.1534(…	AH01.358(1.06004084008295),AH01.3591(2.20324361549727),AH01.3803(-1.49550046965389),AH01.570(-1.95788387202652),AH02.3119(1.59534879986615),AH03.2108(1.63547849727926),AH03.2613(1.3106610767234),AH03.395(2.74549274412347),AH03.4127(2.34405260563591),AH05.1680(6.42323401958896),AH05.660(4.3395201421955),AH07.1278(1.83886822238801),AH07.1290(1.77844642410526),AH07.3411(-1.32764223568844),AH09.1534(…	0.324324324324324
GO:0051258	protein polymerization	biological process	63	6498	203	27652	0.00829	0.198906343042071	AH01.358(1.06004084008295),AH01.3591(2.20324361549727),AH01.3803(-1.49550046965389),AH01.4050(-4.29010121718889),AH01.570(-1.95788387202652),AH02.2793(4.64570407069887),AH02.3119(1.59534879986615),AH03.2108(1.63547849727926),AH03.2613(1.3106610767234),AH03.395(2.74549274412347),AH03.4127(2.34405260563591),AH05.1680(6.42323401958896),AH05.660(4.3395201421955),AH07.1278(1.83886822238801),AH07.1290(…	AH01.358(1.06004084008295),AH01.3591(2.20324361549727),AH01.3803(-1.49550046965389),AH01.4050(-4.29010121718889),AH01.570(-1.95788387202652),AH02.2793(4.64570407069887),AH02.3119(1.59534879986615),AH03.2108(1.63547849727926),AH03.2613(1.3106610767234),AH03.395(2.74549274412347),AH03.4127(2.34405260563591),AH05.1680(6.42323401958896),AH05.660(4.3395201421955),AH07.1278(1.83886822238801),AH07.1290(…	0.310344827586207
GO:0006534	cysteine metabolic process	biological process	16	6498	38	27652	0.00847	0.200628051118211	AH01.4651(-3.58979798134547),AH02.2455(1.91823272154557),AH02.3008(-2.25359542429108),AH02.3653(1.44968276605112),AH05.4144(-1.15138680380649),AH06.428(-1.6287122891058),BH01.4996(4.96331984988772),BH02.2943(-1.07115765046961),BH02.3092(-2.5935077590571),BH06.549(-1.18990028174068),CH01.1866(6.42815047751202),CH01.5228(-2.10596874624697),CH01.5600(-1.20200598356551),CH02.3430(-3.12355272737933),C…	AH01.4651(-3.58979798134547),AH02.2455(1.91823272154557),AH02.3008(-2.25359542429108),AH02.3653(1.44968276605112),AH05.4144(-1.15138680380649),AH06.428(-1.6287122891058),BH01.4996(4.96331984988772),BH02.2943(-1.07115765046961),BH02.3092(-2.5935077590571),BH06.549(-1.18990028174068),CH01.1866(6.42815047751202),CH01.5228(-2.10596874624697),CH01.5600(-1.20200598356551),CH02.3430(-3.12355272737933),C…	0.421052631578947
GO:0006775	fat-soluble vitamin metabolic process	biological process	16	6498	38	27652	0.00847	0.200628051118211	AH01.996(1.15320541511346),AH02.918(2.44469115560862),AH07.250(1.25706345500261),AH07.3119(1.1167281698981),BH02.1209(1.30471154122277),BH02.2719(1.0818476425612),BH07.315(1.3777737462926),CH01.1188(5.00988887219743),CH03.4594(5.03740434345004),CH07.1188(2.59718929888348),CH07.2250(1.27107609575502),CH07.3022(1.11212825120682),CH07.3340(6.75721367079656),CH09.1819(5.63712814020722),CH09.3108(6.32…	AH01.996(1.15320541511346),AH02.918(2.44469115560862),AH07.250(1.25706345500261),AH07.3119(1.1167281698981),BH02.1209(1.30471154122277),BH02.2719(1.0818476425612),BH07.315(1.3777737462926),CH01.1188(5.00988887219743),CH03.4594(5.03740434345004),CH07.1188(2.59718929888348),CH07.2250(1.27107609575502),CH07.3022(1.11212825120682),CH07.3340(6.75721367079656),CH09.1819(5.63712814020722),CH09.3108(6.32…	0.421052631578947
GO:0042362	fat-soluble vitamin biosynthetic process	biological process	16	6498	38	27652	0.00847	0.200628051118211	AH01.996(1.15320541511346),AH02.918(2.44469115560862),AH07.250(1.25706345500261),AH07.3119(1.1167281698981),BH02.1209(1.30471154122277),BH02.2719(1.0818476425612),BH07.315(1.3777737462926),CH01.1188(5.00988887219743),CH03.4594(5.03740434345004),CH07.1188(2.59718929888348),CH07.2250(1.27107609575502),CH07.3022(1.11212825120682),CH07.3340(6.75721367079656),CH09.1819(5.63712814020722),CH09.3108(6.32…	AH01.996(1.15320541511346),AH02.918(2.44469115560862),AH07.250(1.25706345500261),AH07.3119(1.1167281698981),BH02.1209(1.30471154122277),BH02.2719(1.0818476425612),BH07.315(1.3777737462926),CH01.1188(5.00988887219743),CH03.4594(5.03740434345004),CH07.1188(2.59718929888348),CH07.2250(1.27107609575502),CH07.3022(1.11212825120682),CH07.3340(6.75721367079656),CH09.1819(5.63712814020722),CH09.3108(6.32…	0.421052631578947
GO:0141060	disruption of anatomical structure in another organism	biological process	16	6498	38	27652	0.00847	0.200628051118211	AH01.1370(-2.02403020517164),AH01.1393(1.43248486523982),AH02.4547(-1.68441666282095),BH01.1285(-4.89090184042817),BH01.295(-1.25448852054878),BH02.4601(-1.00061351365375),BH03.3691(-2.54187936252394),BH03.820(-1.97517565147627),BH05.2971(-1.21393807247546),CH01.1308(4.54322283152171),CH01.1332(-3.22398598310517),CH01.135(4.19347766357363),CH02.1149(5.05754424507743),CH02.3099(5.67505130294085),C…	AH01.1370(-2.02403020517164),AH01.1393(1.43248486523982),AH02.4547(-1.68441666282095),BH01.1285(-4.89090184042817),BH01.295(-1.25448852054878),BH02.4601(-1.00061351365375),BH03.3691(-2.54187936252394),BH03.820(-1.97517565147627),BH05.2971(-1.21393807247546),CH01.1308(4.54322283152171),CH01.1332(-3.22398598310517),CH01.135(4.19347766357363),CH02.1149(5.05754424507743),CH02.3099(5.67505130294085),C…	0.421052631578947
GO:0043603	amide metabolic process	biological process	335	6498	1272	27652	0.00854	0.201641910828025	AH01.132(-1.29035408894983),AH01.1831(1.09078798341427),AH01.211(1.50985860315252),AH01.2130(-4.06004080470742),AH01.2418(1.16859098377959),AH01.2580(10.363891379913),AH01.3458(1.26431067795266),AH01.3750(-3.58811717624629),AH01.3868(1.1281678916632),AH01.4078(1.22260847902153),AH01.4112(-6.08183918417737),AH01.4114(-1.63438022732294),AH01.4503(1.35823043772239),AH01.5259(1.20800205909002),AH01.7…	AH01.132(-1.29035408894983),AH01.1831(1.09078798341427),AH01.211(1.50985860315252),AH01.2130(-4.06004080470742),AH01.2418(1.16859098377959),AH01.2580(10.363891379913),AH01.3458(1.26431067795266),AH01.3750(-3.58811717624629),AH01.3868(1.1281678916632),AH01.4078(1.22260847902153),AH01.4112(-6.08183918417737),AH01.4114(-1.63438022732294),AH01.4503(1.35823043772239),AH01.5259(1.20800205909002),AH01.7…	0.263364779874214
GO:0016125	sterol metabolic process	biological process	55	6498	174	27652	0.00876	0.20617980952381	AH01.1702(-1.51457678245429),AH01.3028(1.0742024101566),AH01.4461(1.37754006475955),AH01.4462(1.40120382408762),AH02.1085(4.79260252239822),AH02.1602(-5.14849128596713),AH02.222(1.22909085321253),AH02.302(-1.19787281737473),AH02.3262(1.51797265453882),AH03.2426(1.38292809533642),AH03.2744(1.27876465559477),AH03.292(-1.06267651635174),AH04.244(4.85674353576831),AH06.65(1.24200732939747),AH06.666(-…	AH01.1702(-1.51457678245429),AH01.3028(1.0742024101566),AH01.4461(1.37754006475955),AH01.4462(1.40120382408762),AH02.1085(4.79260252239822),AH02.1602(-5.14849128596713),AH02.222(1.22909085321253),AH02.302(-1.19787281737473),AH02.3262(1.51797265453882),AH03.2426(1.38292809533642),AH03.2744(1.27876465559477),AH03.292(-1.06267651635174),AH04.244(4.85674353576831),AH06.65(1.24200732939747),AH06.666(-…	0.316091954022989
GO:0010731	protein glutathionylation	biological process	10	6498	20	27652	0.00882	0.206516151419558	AH01.4112(-6.08183918417737),AH01.4114(-1.63438022732294),AH03.4158(1.89576804327888),BH01.4419(-2.12454306885391),BH01.4420(-1.24112733892575),BH01.4421(-3.20444052522256),BH07.1942(-1.06940218582332),CH01.1193(4.99137250815148),CH05.957(4.20915940406191),CH07.10(1.17030074685934)	AH01.4112(-6.08183918417737),AH01.4114(-1.63438022732294),AH03.4158(1.89576804327888),BH01.4419(-2.12454306885391),BH01.4420(-1.24112733892575),BH01.4421(-3.20444052522256),BH07.1942(-1.06940218582332),CH01.1193(4.99137250815148),CH05.957(4.20915940406191),CH07.10(1.17030074685934)	0.5
GO:0006595	polyamine metabolic process	biological process	20	6498	51	27652	0.00883	0.206516151419558	AH03.2790(4.12804195000044),AH03.2791(1.05395222097646),AH03.2985(1.41956266658754),AH05.1939(-1.2963497454026),AH07.2706(-2.34137158260803),AH09.2669(2.5130742727331),BH03.2941(1.22224446067302),BH05.2060(-1.57393363825881),BH09.2532(1.07971618629604),BH09.2900(1.09925814193183),CH02.2892(7.2463694992082),CH03.3141(5.47026514111676),CH05.2132(2.2103730084748),CH06.189(2.7405222674816),CH07.1862(…	AH03.2790(4.12804195000044),AH03.2791(1.05395222097646),AH03.2985(1.41956266658754),AH05.1939(-1.2963497454026),AH07.2706(-2.34137158260803),AH09.2669(2.5130742727331),BH03.2941(1.22224446067302),BH05.2060(-1.57393363825881),BH09.2532(1.07971618629604),BH09.2900(1.09925814193183),CH02.2892(7.2463694992082),CH03.3141(5.47026514111676),CH05.2132(2.2103730084748),CH06.189(2.7405222674816),CH07.1862(…	0.392156862745098
GO:0009610	response to symbiotic fungus	biological process	23	6498	61	27652	0.009	0.208706242774566	AH01.5335(-3.87471400493933),AH02.3242(2.93593422719447),AH02.96(4.2237854501378),AH03.1096(-1.09299372056224),BH01.1393(5.89698326409806),BH02.85(3.53826285082185),BH03.1255(-1.1453272758663),BH07.1942(-1.06940218582332),BH07.3443(1.07799572109324),BH08.2540(-1.5614323874526),BH09.915(-3.83050777842953),CH01.1033(4.65736687845406),CH01.1193(4.99137250815148),CH02.107(7.1032557936488),CH05.957(4.…	AH01.5335(-3.87471400493933),AH02.3242(2.93593422719447),AH02.96(4.2237854501378),AH03.1096(-1.09299372056224),BH01.1393(5.89698326409806),BH02.85(3.53826285082185),BH03.1255(-1.1453272758663),BH07.1942(-1.06940218582332),BH07.3443(1.07799572109324),BH08.2540(-1.5614323874526),BH09.915(-3.83050777842953),CH01.1033(4.65736687845406),CH01.1193(4.99137250815148),CH02.107(7.1032557936488),CH05.957(4.…	0.377049180327869
GO:2001235	positive regulation of apoptotic signaling pathway	biological process	14	6498	32	27652	0.00909	0.208706242774566	AH01.3663(1.69746210053973),AH03.3114(3.47258549050739),AH05.3136(-1.67326104348468),BH01.4013(1.85017389219844),BH03.3296(5.05101889173022),BH05.1053(-1.01473415277815),BH05.3222(-1.69319581149761),BH09.1031(1.60465470152021),CH01.3850(5.79576091910952),CH01.4285(5.03834826331609),CH03.3481(5.83081304872922),CH05.1213(5.11304771728724),CH05.4410(7.35789171772404),CH06.1684(5.09491919195501)	AH01.3663(1.69746210053973),AH03.3114(3.47258549050739),AH05.3136(-1.67326104348468),BH01.4013(1.85017389219844),BH03.3296(5.05101889173022),BH05.1053(-1.01473415277815),BH05.3222(-1.69319581149761),BH09.1031(1.60465470152021),CH01.3850(5.79576091910952),CH01.4285(5.03834826331609),CH03.3481(5.83081304872922),CH05.1213(5.11304771728724),CH05.4410(7.35789171772404),CH06.1684(5.09491919195501)	0.4375
GO:0048582	positive regulation of post-embryonic development	biological process	78	6498	260	27652	0.00921	0.208706242774566	AH01.2756(2.08128220865657),AH01.3179(-2.14280112091451),AH02.4283(5.40065359055458),AH03.1206(2.32754973112196),AH03.2132(1.28122540468232),AH03.2133(1.04200440591244),AH03.2569(-1.53570497172408),AH03.3609(-2.21410868211548),AH03.3782(1.64052982056028),AH03.384(-3.97816804235109),AH03.385(-3.00811950360572),AH03.386(-4.4636535933228),AH03.388(1.18142247560504),AH03.959(-1.74266011115973),AH04.1…	AH01.2756(2.08128220865657),AH01.3179(-2.14280112091451),AH02.4283(5.40065359055458),AH03.1206(2.32754973112196),AH03.2132(1.28122540468232),AH03.2133(1.04200440591244),AH03.2569(-1.53570497172408),AH03.3609(-2.21410868211548),AH03.3782(1.64052982056028),AH03.384(-3.97816804235109),AH03.385(-3.00811950360572),AH03.386(-4.4636535933228),AH03.388(1.18142247560504),AH03.959(-1.74266011115973),AH04.1…	0.3
GO:0010029	regulation of seed germination	biological process	74	6498	245	27652	0.00924	0.208706242774566	AH01.3179(-2.14280112091451),AH01.4017(2.85336976737547),AH03.1206(2.32754973112196),AH03.2132(1.28122540468232),AH03.2133(1.04200440591244),AH03.2865(-1.46649010234954),AH03.3609(-2.21410868211548),AH03.384(-3.97816804235109),AH03.385(-3.00811950360572),AH03.386(-4.4636535933228),AH03.388(1.18142247560504),AH04.1240(-2.00543125810028),AH05.320(10.721698754558),AH06.1674(-1.29288696841682),AH06.2…	AH01.3179(-2.14280112091451),AH01.4017(2.85336976737547),AH03.1206(2.32754973112196),AH03.2132(1.28122540468232),AH03.2133(1.04200440591244),AH03.2865(-1.46649010234954),AH03.3609(-2.21410868211548),AH03.384(-3.97816804235109),AH03.385(-3.00811950360572),AH03.386(-4.4636535933228),AH03.388(1.18142247560504),AH04.1240(-2.00543125810028),AH05.320(10.721698754558),AH06.1674(-1.29288696841682),AH06.2…	0.302040816326531
GO:0071545	inositol phosphate catabolic process	biological process	13	6498	29	27652	0.00928	0.208706242774566	AH01.1374(2.16095234567518),AH02.2979(2.16784052241608),AH03.1229(-1.13388867932956),AH08.2122(1.39721760522332),BH01.1283(1.94229678407306),BH05.1759(1.19116639349594),BH08.2235(1.16603544655291),CH01.1329(4.49752374436233),CH01.1724(3.23468707331784),CH02.3465(2.2569052788947),CH04.1013(4.90429085259761),CH07.1593(2.00304593190268),CH08.2417(1.25944635936273)	AH01.1374(2.16095234567518),AH02.2979(2.16784052241608),AH03.1229(-1.13388867932956),AH08.2122(1.39721760522332),BH01.1283(1.94229678407306),BH05.1759(1.19116639349594),BH08.2235(1.16603544655291),CH01.1329(4.49752374436233),CH01.1724(3.23468707331784),CH02.3465(2.2569052788947),CH04.1013(4.90429085259761),CH07.1593(2.00304593190268),CH08.2417(1.25944635936273)	0.448275862068966
GO:0032507	maintenance of protein location in cell	biological process	19	6498	48	27652	0.00943	0.208706242774566	AH01.141(-1.72685690114543),AH02.3119(1.59534879986615),AH03.3143(1.03997495244351),AH04.125(1.37951732420081),AH05.1680(6.42323401958896),AH09.1389(2.41199716284659),BH02.3192(1.36188991496491),BH03.3329(1.44882704447817),BH03.3883(-1.5362904085754),BH04.124(1.25472866452792),BH05.77(1.73568906090912),BH09.1576(2.57355693964142),CH01.468(3.19344840631059),CH02.827(6.12116618493064),CH04.85(2.088…	AH01.141(-1.72685690114543),AH02.3119(1.59534879986615),AH03.3143(1.03997495244351),AH04.125(1.37951732420081),AH05.1680(6.42323401958896),AH09.1389(2.41199716284659),BH02.3192(1.36188991496491),BH03.3329(1.44882704447817),BH03.3883(-1.5362904085754),BH04.124(1.25472866452792),BH05.77(1.73568906090912),BH09.1576(2.57355693964142),CH01.468(3.19344840631059),CH02.827(6.12116618493064),CH04.85(2.088…	0.395833333333333
GO:0045185	maintenance of protein location	biological process	19	6498	48	27652	0.00943	0.208706242774566	AH01.141(-1.72685690114543),AH02.3119(1.59534879986615),AH03.3143(1.03997495244351),AH04.125(1.37951732420081),AH05.1680(6.42323401958896),AH09.1389(2.41199716284659),BH02.3192(1.36188991496491),BH03.3329(1.44882704447817),BH03.3883(-1.5362904085754),BH04.124(1.25472866452792),BH05.77(1.73568906090912),BH09.1576(2.57355693964142),CH01.468(3.19344840631059),CH02.827(6.12116618493064),CH04.85(2.088…	AH01.141(-1.72685690114543),AH02.3119(1.59534879986615),AH03.3143(1.03997495244351),AH04.125(1.37951732420081),AH05.1680(6.42323401958896),AH09.1389(2.41199716284659),BH02.3192(1.36188991496491),BH03.3329(1.44882704447817),BH03.3883(-1.5362904085754),BH04.124(1.25472866452792),BH05.77(1.73568906090912),BH09.1576(2.57355693964142),CH01.468(3.19344840631059),CH02.827(6.12116618493064),CH04.85(2.088…	0.395833333333333
GO:0170034	L-amino acid biosynthetic process	biological process	72	6498	238	27652	0.00973	0.208706242774566	AH01.4651(-3.58979798134547),AH01.4789(1.06041939127851),AH01.5214(-2.00847238212494),AH02.2455(1.91823272154557),AH02.3008(-2.25359542429108),AH02.3653(1.44968276605112),AH02.3865(1.47603919816436),AH03.3950(1.13293759213041),AH04.240(-1.10387225019961),AH04.983(-1.21061308629196),AH05.119(-1.48092878056448),AH05.120(-1.83290322927161),AH05.1457(2.02772546812137),AH05.4144(-1.15138680380649),AH0…	AH01.4651(-3.58979798134547),AH01.4789(1.06041939127851),AH01.5214(-2.00847238212494),AH02.2455(1.91823272154557),AH02.3008(-2.25359542429108),AH02.3653(1.44968276605112),AH02.3865(1.47603919816436),AH03.3950(1.13293759213041),AH04.240(-1.10387225019961),AH04.983(-1.21061308629196),AH05.119(-1.48092878056448),AH05.120(-1.83290322927161),AH05.1457(2.02772546812137),AH05.4144(-1.15138680380649),AH0…	0.302521008403361
GO:0170038	proteinogenic amino acid biosynthetic process	biological process	72	6498	238	27652	0.00973	0.208706242774566	AH01.4651(-3.58979798134547),AH01.4789(1.06041939127851),AH01.5214(-2.00847238212494),AH02.2455(1.91823272154557),AH02.3008(-2.25359542429108),AH02.3653(1.44968276605112),AH02.3865(1.47603919816436),AH03.3950(1.13293759213041),AH04.240(-1.10387225019961),AH04.983(-1.21061308629196),AH05.119(-1.48092878056448),AH05.120(-1.83290322927161),AH05.1457(2.02772546812137),AH05.4144(-1.15138680380649),AH0…	AH01.4651(-3.58979798134547),AH01.4789(1.06041939127851),AH01.5214(-2.00847238212494),AH02.2455(1.91823272154557),AH02.3008(-2.25359542429108),AH02.3653(1.44968276605112),AH02.3865(1.47603919816436),AH03.3950(1.13293759213041),AH04.240(-1.10387225019961),AH04.983(-1.21061308629196),AH05.119(-1.48092878056448),AH05.120(-1.83290322927161),AH05.1457(2.02772546812137),AH05.4144(-1.15138680380649),AH0…	0.302521008403361
GO:0000912	assembly of actomyosin apparatus involved in cytokinesis	biological process	5	6498	7	27652	0.00974	0.208706242774566	AH02.966(3.83223176621146),AH07.1719(5.128276043923),BH02.1157(3.26418586535262),BH07.1624(5.50030016647719),CH02.1274(5.53302175102298)	AH02.966(3.83223176621146),AH07.1719(5.128276043923),BH02.1157(3.26418586535262),BH07.1624(5.50030016647719),CH02.1274(5.53302175102298)	0.714285714285714
GO:0007193	adenylate cyclase-inhibiting G protein-coupled receptor signaling pathway	biological process	5	6498	7	27652	0.00974	0.208706242774566	AH02.537(-1.93189312646367),AH04.64(-1.23683646659339),BH04.72(-1.38325579368681),BH05.3042(-1.34396776283352),CH02.610(6.71365371594936)	AH02.537(-1.93189312646367),AH04.64(-1.23683646659339),BH04.72(-1.38325579368681),BH05.3042(-1.34396776283352),CH02.610(6.71365371594936)	0.714285714285714
GO:0010350	cellular response to magnesium starvation	biological process	5	6498	7	27652	0.00974	0.208706242774566	AH07.1278(1.83886822238801),AH07.1290(1.77844642410526),BH02.61(-1.06445513530519),BH07.1351(1.28518863365731),CH07.1065(2.37635064727047)	AH07.1278(1.83886822238801),AH07.1290(1.77844642410526),BH02.61(-1.06445513530519),BH07.1351(1.28518863365731),CH07.1065(2.37635064727047)	0.714285714285714
GO:0030850	prostate gland development	biological process	5	6498	7	27652	0.00974	0.208706242774566	AH02.537(-1.93189312646367),AH04.64(-1.23683646659339),BH04.72(-1.38325579368681),BH05.3042(-1.34396776283352),CH02.610(6.71365371594936)	AH02.537(-1.93189312646367),AH04.64(-1.23683646659339),BH04.72(-1.38325579368681),BH05.3042(-1.34396776283352),CH02.610(6.71365371594936)	0.714285714285714
GO:0031115	negative regulation of microtubule polymerization	biological process	5	6498	7	27652	0.00974	0.208706242774566	AH07.1278(1.83886822238801),AH07.1290(1.77844642410526),BH02.61(-1.06445513530519),BH07.1351(1.28518863365731),CH07.1065(2.37635064727047)	AH07.1278(1.83886822238801),AH07.1290(1.77844642410526),BH02.61(-1.06445513530519),BH07.1351(1.28518863365731),CH07.1065(2.37635064727047)	0.714285714285714
GO:0031117	positive regulation of microtubule depolymerization	biological process	5	6498	7	27652	0.00974	0.208706242774566	AH07.1278(1.83886822238801),AH07.1290(1.77844642410526),BH02.61(-1.06445513530519),BH07.1351(1.28518863365731),CH07.1065(2.37635064727047)	AH07.1278(1.83886822238801),AH07.1290(1.77844642410526),BH02.61(-1.06445513530519),BH07.1351(1.28518863365731),CH07.1065(2.37635064727047)	0.714285714285714
GO:0033387	putrescine biosynthetic process from ornithine	biological process	5	6498	7	27652	0.00974	0.208706242774566	AH03.2790(4.12804195000044),AH03.2791(1.05395222097646),AH03.2985(1.41956266658754),BH03.2941(1.22224446067302),CH03.3141(5.47026514111676)	AH03.2790(4.12804195000044),AH03.2791(1.05395222097646),AH03.2985(1.41956266658754),BH03.2941(1.22224446067302),CH03.3141(5.47026514111676)	0.714285714285714
GO:0046928	regulation of neurotransmitter secretion	biological process	5	6498	7	27652	0.00974	0.208706242774566	AH07.2907(2.16782095374232),BH07.2731(1.15220719700771),CH01.1379(2.80359695956263),CH07.2803(5.38948706695014),CH09.1839(1.07659923143143)	AH07.2907(2.16782095374232),BH07.2731(1.15220719700771),CH01.1379(2.80359695956263),CH07.2803(5.38948706695014),CH09.1839(1.07659923143143)	0.714285714285714
GO:0051588	regulation of neurotransmitter transport	biological process	5	6498	7	27652	0.00974	0.208706242774566	AH07.2907(2.16782095374232),BH07.2731(1.15220719700771),CH01.1379(2.80359695956263),CH07.2803(5.38948706695014),CH09.1839(1.07659923143143)	AH07.2907(2.16782095374232),BH07.2731(1.15220719700771),CH01.1379(2.80359695956263),CH07.2803(5.38948706695014),CH09.1839(1.07659923143143)	0.714285714285714
GO:0060736	prostate gland growth	biological process	5	6498	7	27652	0.00974	0.208706242774566	AH02.537(-1.93189312646367),AH04.64(-1.23683646659339),BH04.72(-1.38325579368681),BH05.3042(-1.34396776283352),CH02.610(6.71365371594936)	AH02.537(-1.93189312646367),AH04.64(-1.23683646659339),BH04.72(-1.38325579368681),BH05.3042(-1.34396776283352),CH02.610(6.71365371594936)	0.714285714285714
GO:0060742	epithelial cell differentiation involved in prostate gland development	biological process	5	6498	7	27652	0.00974	0.208706242774566	AH02.537(-1.93189312646367),AH04.64(-1.23683646659339),BH04.72(-1.38325579368681),BH05.3042(-1.34396776283352),CH02.610(6.71365371594936)	AH02.537(-1.93189312646367),AH04.64(-1.23683646659339),BH04.72(-1.38325579368681),BH05.3042(-1.34396776283352),CH02.610(6.71365371594936)	0.714285714285714
GO:0061760	antifungal innate immune response	biological process	5	6498	7	27652	0.00974	0.208706242774566	AH01.996(1.15320541511346),AH06.2465(1.87524784644665),BH06.2265(1.83003736355075),CH01.1188(5.00988887219743),CH06.2490(7.72026013123437)	AH01.996(1.15320541511346),AH06.2465(1.87524784644665),BH06.2265(1.83003736355075),CH01.1188(5.00988887219743),CH06.2490(7.72026013123437)	0.714285714285714
GO:0071280	cellular response to copper ion	biological process	5	6498	7	27652	0.00974	0.208706242774566	AH07.1278(1.83886822238801),AH07.1290(1.77844642410526),BH02.61(-1.06445513530519),BH07.1351(1.28518863365731),CH07.1065(2.37635064727047)	AH07.1278(1.83886822238801),AH07.1290(1.77844642410526),BH02.61(-1.06445513530519),BH07.1351(1.28518863365731),CH07.1065(2.37635064727047)	0.714285714285714
GO:0071325	cellular response to mannitol stimulus	biological process	5	6498	7	27652	0.00974	0.208706242774566	AH07.1278(1.83886822238801),AH07.1290(1.77844642410526),BH02.61(-1.06445513530519),BH07.1351(1.28518863365731),CH07.1065(2.37635064727047)	AH07.1278(1.83886822238801),AH07.1290(1.77844642410526),BH02.61(-1.06445513530519),BH07.1351(1.28518863365731),CH07.1065(2.37635064727047)	0.714285714285714
GO:0072709	cellular response to sorbitol	biological process	5	6498	7	27652	0.00974	0.208706242774566	AH07.1278(1.83886822238801),AH07.1290(1.77844642410526),BH02.61(-1.06445513530519),BH07.1351(1.28518863365731),CH07.1065(2.37635064727047)	AH07.1278(1.83886822238801),AH07.1290(1.77844642410526),BH02.61(-1.06445513530519),BH07.1351(1.28518863365731),CH07.1065(2.37635064727047)	0.714285714285714
GO:0080064	4,4-dimethyl-9beta,19-cyclopropylsterol oxidation	biological process	5	6498	7	27652	0.00974	0.208706242774566	AH01.3028(1.0742024101566),AH02.1602(-5.14849128596713),BH01.3363(1.18766877288417),BH02.1904(-5.69079611829785),CH01.3609(6.50032330372724)	AH01.3028(1.0742024101566),AH02.1602(-5.14849128596713),BH01.3363(1.18766877288417),BH02.1904(-5.69079611829785),CH01.3609(6.50032330372724)	0.714285714285714
GO:0090610	bundle sheath cell fate specification	biological process	5	6498	7	27652	0.00974	0.208706242774566	AH04.125(1.37951732420081),BH04.124(1.25472866452792),BH05.77(1.73568906090912),CH04.85(2.08888927232824),CH05.112(1.51152912170551)	AH04.125(1.37951732420081),BH04.124(1.25472866452792),BH05.77(1.73568906090912),CH04.85(2.08888927232824),CH05.112(1.51152912170551)	0.714285714285714
GO:1902407	assembly of actomyosin apparatus involved in mitotic cytokinesis	biological process	5	6498	7	27652	0.00974	0.208706242774566	AH02.966(3.83223176621146),AH07.1719(5.128276043923),BH02.1157(3.26418586535262),BH07.1624(5.50030016647719),CH02.1274(5.53302175102298)	AH02.966(3.83223176621146),AH07.1719(5.128276043923),BH02.1157(3.26418586535262),BH07.1624(5.50030016647719),CH02.1274(5.53302175102298)	0.714285714285714
GO:1905034	regulation of antifungal innate immune response	biological process	5	6498	7	27652	0.00974	0.208706242774566	AH01.996(1.15320541511346),AH06.2465(1.87524784644665),BH06.2265(1.83003736355075),CH01.1188(5.00988887219743),CH06.2490(7.72026013123437)	AH01.996(1.15320541511346),AH06.2465(1.87524784644665),BH06.2265(1.83003736355075),CH01.1188(5.00988887219743),CH06.2490(7.72026013123437)	0.714285714285714
GO:1905572	ganglioside GM1 transport to membrane	biological process	5	6498	7	27652	0.00974	0.208706242774566	AH02.537(-1.93189312646367),AH04.64(-1.23683646659339),BH04.72(-1.38325579368681),BH05.3042(-1.34396776283352),CH02.610(6.71365371594936)	AH02.537(-1.93189312646367),AH04.64(-1.23683646659339),BH04.72(-1.38325579368681),BH05.3042(-1.34396776283352),CH02.610(6.71365371594936)	0.714285714285714
GO:0008995	ribonuclease E activity	molecular function	4	5672	4	23834	0.0032	0.209263157894737	AH04.185(1.24240956699296),AH04.424(3.13762733400094),BH04.457(3.67563340197814),CH04.449(4.57492538995375)	AH04.185(1.24240956699296),AH04.424(3.13762733400094),BH04.457(3.67563340197814),CH04.449(4.57492538995375)	1
GO:1902903	regulation of supramolecular fiber organization	biological process	55	6498	175	27652	0.0099	0.211523342939481	AH01.358(1.06004084008295),AH01.3591(2.20324361549727),AH01.3803(-1.49550046965389),AH01.570(-1.95788387202652),AH02.3119(1.59534879986615),AH03.2108(1.63547849727926),AH03.2613(1.3106610767234),AH03.395(2.74549274412347),AH03.4127(2.34405260563591),AH05.1680(6.42323401958896),AH05.660(4.3395201421955),AH06.840(1.30546137803295),AH07.1278(1.83886822238801),AH07.1290(1.77844642410526),AH07.3411(-1…	AH01.358(1.06004084008295),AH01.3591(2.20324361549727),AH01.3803(-1.49550046965389),AH01.570(-1.95788387202652),AH02.3119(1.59534879986615),AH03.2108(1.63547849727926),AH03.2613(1.3106610767234),AH03.395(2.74549274412347),AH03.4127(2.34405260563591),AH05.1680(6.42323401958896),AH05.660(4.3395201421955),AH06.840(1.30546137803295),AH07.1278(1.83886822238801),AH07.1290(1.77844642410526),AH07.3411(-1…	0.314285714285714
GO:0004185	serine-type carboxypeptidase activity	molecular function	29	5672	76	23834	0.00361	0.21266976744186	AH01.3055(-5.45484973066763),AH01.3406(-1.49790062632664),AH01.3407(-3.53560927235018),AH01.5366(2.81708824072962),AH02.3776(1.19775642718655),AH04.1013(2.10049870249997),AH04.1426(3.88741613615577),AH05.1238(-1.74385260900673),AH09.1633(2.20163883113864),BH01.3760(4.02451439932398),BH04.1433(2.15501578764595),BH04.947(2.77710189055429),BH05.1110(-1.34209555228201),BH05.1418(-1.54578790883505),BH…	AH01.3055(-5.45484973066763),AH01.3406(-1.49790062632664),AH01.3407(-3.53560927235018),AH01.5366(2.81708824072962),AH02.3776(1.19775642718655),AH04.1013(2.10049870249997),AH04.1426(3.88741613615577),AH05.1238(-1.74385260900673),AH09.1633(2.20163883113864),BH01.3760(4.02451439932398),BH04.1433(2.15501578764595),BH04.947(2.77710189055429),BH05.1110(-1.34209555228201),BH05.1418(-1.54578790883505),BH…	0.381578947368421
GO:0042834	peptidoglycan binding	molecular function	5	5672	6	23834	0.00367	0.21266976744186	AH06.741(1.25239223709945),AH07.3621(1.88374459836581),BH07.3432(2.56435110770076),CH06.813(5.07271105996944),CH07.3503(2.35265196377515)	AH06.741(1.25239223709945),AH07.3621(1.88374459836581),BH07.3432(2.56435110770076),CH06.813(5.07271105996944),CH07.3503(2.35265196377515)	0.833333333333333
GO:0009011	alpha-1,4-glucan glucosyltransferase (ADP-glucose donor) activity	molecular function	10	5672	18	23834	0.00368	0.21266976744186	AH01.1940(1.36324710846476),AH06.337(1.19617796166723),AH06.913(1.55971849890196),AH07.3457(1.08115620806295),BH01.2300(2.39813381118433),BH06.211(-2.97680221004292),BH06.444(1.71743571520977),BH07.3286(1.18673194047138),CH06.197(-1.40797597660802),CH07.3339(1.16427257433139)	AH01.1940(1.36324710846476),AH06.337(1.19617796166723),AH06.913(1.55971849890196),AH07.3457(1.08115620806295),BH01.2300(2.39813381118433),BH06.211(-2.97680221004292),BH06.444(1.71743571520977),BH07.3286(1.18673194047138),CH06.197(-1.40797597660802),CH07.3339(1.16427257433139)	0.555555555555556
GO:0019210	kinase inhibitor activity	molecular function	10	5672	18	23834	0.00368	0.21266976744186	AH03.2176(-1.56242515379054),AH03.2179(1.49156871493647),AH04.1977(1.14003178606907),AH05.2603(1.90496144378021),BH03.2219(-1.59446945586642),BH05.2687(1.72957485021086),CH03.2513(4.31888344839852),CH05.2777(4.29663603957792),CH09.2011(5.54560106713768),Contig1042.3(7.04442157074426)	AH03.2176(-1.56242515379054),AH03.2179(1.49156871493647),AH04.1977(1.14003178606907),AH05.2603(1.90496144378021),BH03.2219(-1.59446945586642),BH05.2687(1.72957485021086),CH03.2513(4.31888344839852),CH05.2777(4.29663603957792),CH09.2011(5.54560106713768),Contig1042.3(7.04442157074426)	0.555555555555556
GO:0033840	alpha-1,4-glucan glucosyltransferase (NDP-glucose donor) activity	molecular function	10	5672	18	23834	0.00368	0.21266976744186	AH01.1940(1.36324710846476),AH06.337(1.19617796166723),AH06.913(1.55971849890196),AH07.3457(1.08115620806295),BH01.2300(2.39813381118433),BH06.211(-2.97680221004292),BH06.444(1.71743571520977),BH07.3286(1.18673194047138),CH06.197(-1.40797597660802),CH07.3339(1.16427257433139)	AH01.1940(1.36324710846476),AH06.337(1.19617796166723),AH06.913(1.55971849890196),AH07.3457(1.08115620806295),BH01.2300(2.39813381118433),BH06.211(-2.97680221004292),BH06.444(1.71743571520977),BH07.3286(1.18673194047138),CH06.197(-1.40797597660802),CH07.3339(1.16427257433139)	0.555555555555556
GO:1990481	mRNA pseudouridine synthesis	biological process	7	6498	12	27652	0.01001	0.213259022988506	AH02.976(1.85873665009186),AH03.3828(1.67895841937729),BH02.1149(1.65378569937194),BH03.4111(2.2420028836697),CH02.1262(2.91627053140642),CH03.4389(5.38991510243451),CH07.2837(1.96377669675347)	AH02.976(1.85873665009186),AH03.3828(1.67895841937729),BH02.1149(1.65378569937194),BH03.4111(2.2420028836697),CH02.1262(2.91627053140642),CH03.4389(5.38991510243451),CH07.2837(1.96377669675347)	0.583333333333333
GO:0030837	negative regulation of actin filament polymerization	biological process	31	6498	89	27652	0.01026	0.217336114285714	AH01.3591(2.20324361549727),AH01.3803(-1.49550046965389),AH02.3119(1.59534879986615),AH03.2613(1.3106610767234),AH03.395(2.74549274412347),AH03.4127(2.34405260563591),AH05.1680(6.42323401958896),AH05.660(4.3395201421955),AH09.1775(1.36023166168572),BH01.1993(1.49785706540734),BH01.3938(1.06571108653752),BH01.4144(-1.50413350225556),BH02.3192(1.36188991496491),BH03.2752(2.15110425312167),BH03.4470…	AH01.3591(2.20324361549727),AH01.3803(-1.49550046965389),AH02.3119(1.59534879986615),AH03.2613(1.3106610767234),AH03.395(2.74549274412347),AH03.4127(2.34405260563591),AH05.1680(6.42323401958896),AH05.660(4.3395201421955),AH09.1775(1.36023166168572),BH01.1993(1.49785706540734),BH01.3938(1.06571108653752),BH01.4144(-1.50413350225556),BH02.3192(1.36188991496491),BH03.2752(2.15110425312167),BH03.4470…	0.348314606741573
[truncated: 8,259 more rows]
