# Supplementary material for: Molecular Mechanisms of Resistance to Cyhalofop-Butyl in Barnyard Grass (Echinochloa crus-galli)
Source: Plants (Basel). 2026 Jun 19;15(12):1908. doi: 10.3390/plants15121908 (PMC13307144; doi:10.3390/plants15121908)
Supplement: Supplementary file 1 [file plants-15-01908-s001.zip › Table S6:GO enrichment results for DEGs (ST vs RT).xlsx]

## Sheet: Table S6_GO enrichment results 
GO enrichment results for DEGs (ST vs RT)
GO.ID	Term	Ontology	Significant	TotalSignificant	Annotated	TotalAnnotated	Pvalue	Qvalue	Signi_id	Signi_symbol	Rich_factor
GO:0010143	cutin biosynthetic process	biological process	14	508	98	27652	3.3e-09	1.22331e-05	AH04.1636(1.45957274210152),AH06.138(1.11566214060911),AH06.2229(1.03042565027139),AH06.2715(1.19633112745519),AH07.2469(1.43785888601999),AH09.1244(1.01289907852528),BH01.4326(1.5068231418943),BH04.1644(1.43001914698535),BH06.2516(1.05861859170488),BH07.4253(1.66597502681118),BH08.2580(1.34952469982352),BH09.1347(1.49477660485966),CH04.1883(2.61251937603188),CH08.2752(1.82510867626068)	AH04.1636(1.45957274210152),AH06.138(1.11566214060911),AH06.2229(1.03042565027139),AH06.2715(1.19633112745519),AH07.2469(1.43785888601999),AH09.1244(1.01289907852528),BH01.4326(1.5068231418943),BH04.1644(1.43001914698535),BH06.2516(1.05861859170488),BH07.4253(1.66597502681118),BH08.2580(1.34952469982352),BH09.1347(1.49477660485966),CH04.1883(2.61251937603188),CH08.2752(1.82510867626068)	0.142857142857143
GO:0160062	cutin-based cuticle development	biological process	14	508	98	27652	3.3e-09	1.22331e-05	AH04.1636(1.45957274210152),AH06.138(1.11566214060911),AH06.2229(1.03042565027139),AH06.2715(1.19633112745519),AH07.2469(1.43785888601999),AH09.1244(1.01289907852528),BH01.4326(1.5068231418943),BH04.1644(1.43001914698535),BH06.2516(1.05861859170488),BH07.4253(1.66597502681118),BH08.2580(1.34952469982352),BH09.1347(1.49477660485966),CH04.1883(2.61251937603188),CH08.2752(1.82510867626068)	AH04.1636(1.45957274210152),AH06.138(1.11566214060911),AH06.2229(1.03042565027139),AH06.2715(1.19633112745519),AH07.2469(1.43785888601999),AH09.1244(1.01289907852528),BH01.4326(1.5068231418943),BH04.1644(1.43001914698535),BH06.2516(1.05861859170488),BH07.4253(1.66597502681118),BH08.2580(1.34952469982352),BH09.1347(1.49477660485966),CH04.1883(2.61251937603188),CH08.2752(1.82510867626068)	0.142857142857143
GO:0042335	cuticle development	biological process	13	508	95	27652	2.1e-08	5.1898e-05	AH02.443(1.71103187105947),AH03.1987(1.12349663503618),AH06.138(1.11566214060911),AH07.3941(1.38388342717257),AH09.1244(1.01289907852528),AH09.1964(1.36205470666426),BH02.3304(1.17883909642127),BH03.2416(1.23264092616269),BH07.3750(1.79441500627558),BH09.1347(1.49477660485966),BH09.2131(1.17922143338842),CH02.509(1.95657331163129),CH03.2320(1.56265393156894)	AH02.443(1.71103187105947),AH03.1987(1.12349663503618),AH06.138(1.11566214060911),AH07.3941(1.38388342717257),AH09.1244(1.01289907852528),AH09.1964(1.36205470666426),BH02.3304(1.17883909642127),BH03.2416(1.23264092616269),BH07.3750(1.79441500627558),BH09.1347(1.49477660485966),BH09.2131(1.17922143338842),CH02.509(1.95657331163129),CH03.2320(1.56265393156894)	0.136842105263158
GO:0042542	response to hydrogen peroxide	biological process	19	508	247	27652	1.8e-07	0.00033363	AH01.4168(1.14121465348535),AH01.4231(2.01715489167442),AH02.3826(1.13126250283921),AH05.1698(1.55254813303032),AH05.1911(1.00381103299486),AH05.2148(2.32416391127292),AH07.1130(1.76426516572003),AH07.2471(1.63975807451823),BH01.4535(1.71729847643077),BH02.3233(2.22604514900774),BH05.1846(1.20553837584402),BH05.2280(2.48879285508405),BH05.37(-1.15817238294417),BH06.426(1.07268826741083),BH07.2277…	AH01.4168(1.14121465348535),AH01.4231(2.01715489167442),AH02.3826(1.13126250283921),AH05.1698(1.55254813303032),AH05.1911(1.00381103299486),AH05.2148(2.32416391127292),AH07.1130(1.76426516572003),AH07.2471(1.63975807451823),BH01.4535(1.71729847643077),BH02.3233(2.22604514900774),BH05.1846(1.20553837584402),BH05.2280(2.48879285508405),BH05.37(-1.15817238294417),BH06.426(1.07268826741083),BH07.2277…	0.0769230769230769
GO:0004364	glutathione transferase activity	molecular function	10	442	65	23834	3.1e-07	0.00077035	AH01.132(1.17393805690002),AH01.4112(-1.48543964241127),AH02.1617(-1.70668131707008),AH03.246(1.47591732518728),AH05.980(-1.49628514489137),BH01.4419(-1.72023974995951),BH01.4421(-1.20763330281401),BH01.4423(-5.22670693688271),BH03.3872(1.71273116189197),CH03.384(1.70001493266293)	AH01.132(1.17393805690002),AH01.4112(-1.48543964241127),AH02.1617(-1.70668131707008),AH03.246(1.47591732518728),AH05.980(-1.49628514489137),BH01.4419(-1.72023974995951),BH01.4421(-1.20763330281401),BH01.4423(-5.22670693688271),BH03.3872(1.71273116189197),CH03.384(1.70001493266293)	0.153846153846154
GO:0009266	response to temperature stimulus	biological process	55	508	1481	27652	6.2e-07	0.000877323333333333	AH01.132(1.17393805690002),AH01.1914(1.34785586861383),AH01.2041(1.11805599927562),AH01.4168(1.14121465348535),AH01.4231(2.01715489167442),AH01.4897(1.17238028617404),AH02.2971(1.39379239950411),AH02.376(1.26176780501867),AH02.3826(1.13126250283921),AH03.246(1.47591732518728),AH04.1340(-8.56582005420252),AH04.1344(4.26795361887293),AH05.1698(1.55254813303032),AH05.2148(2.32416391127292),AH05.2649…	AH01.132(1.17393805690002),AH01.1914(1.34785586861383),AH01.2041(1.11805599927562),AH01.4168(1.14121465348535),AH01.4231(2.01715489167442),AH01.4897(1.17238028617404),AH02.2971(1.39379239950411),AH02.376(1.26176780501867),AH02.3826(1.13126250283921),AH03.246(1.47591732518728),AH04.1340(-8.56582005420252),AH04.1344(4.26795361887293),AH05.1698(1.55254813303032),AH05.2148(2.32416391127292),AH05.2649…	0.037137069547603
GO:0046677	response to antibiotic	biological process	35	508	758	27652	7.1e-07	0.000877323333333333	AH01.4168(1.14121465348535),AH01.4231(2.01715489167442),AH02.1541(1.17135047928116),AH02.3826(1.13126250283921),AH05.1698(1.55254813303032),AH05.1911(1.00381103299486),AH05.2148(2.32416391127292),AH07.1130(1.76426516572003),AH07.2471(1.63975807451823),AH07.3941(1.38388342717257),AH08.1971(-1.76154034483936),AH09.1244(1.01289907852528),BH01.4535(1.71729847643077),BH02.1610(1.05500120831556),BH02.3…	AH01.4168(1.14121465348535),AH01.4231(2.01715489167442),AH02.1541(1.17135047928116),AH02.3826(1.13126250283921),AH05.1698(1.55254813303032),AH05.1911(1.00381103299486),AH05.2148(2.32416391127292),AH07.1130(1.76426516572003),AH07.2471(1.63975807451823),AH07.3941(1.38388342717257),AH08.1971(-1.76154034483936),AH09.1244(1.01289907852528),BH01.4535(1.71729847643077),BH02.1610(1.05500120831556),BH02.3…	0.0461741424802111
GO:0009408	response to heat	biological process	30	508	601	27652	9.4e-07	0.000995594285714286	AH01.1914(1.34785586861383),AH01.4168(1.14121465348535),AH01.4231(2.01715489167442),AH01.4897(1.17238028617404),AH02.376(1.26176780501867),AH02.3826(1.13126250283921),AH05.1698(1.55254813303032),AH05.2148(2.32416391127292),AH05.2649(1.10519138192462),AH05.2966(-2.3624534885163),AH07.1130(1.76426516572003),AH07.3540(1.66653289233184),AH07.3703(1.47936512310265),BH01.2335(1.30452348579947),BH01.353…	AH01.1914(1.34785586861383),AH01.4168(1.14121465348535),AH01.4231(2.01715489167442),AH01.4897(1.17238028617404),AH02.376(1.26176780501867),AH02.3826(1.13126250283921),AH05.1698(1.55254813303032),AH05.2148(2.32416391127292),AH05.2649(1.10519138192462),AH05.2966(-2.3624534885163),AH07.1130(1.76426516572003),AH07.3540(1.66653289233184),AH07.3703(1.47936512310265),BH01.2335(1.30452348579947),BH01.353…	0.0499168053244592
GO:0009636	response to toxic substance	biological process	34	508	760	27652	2.1e-06	0.00194618	AH01.132(1.17393805690002),AH01.4168(1.14121465348535),AH01.4231(2.01715489167442),AH01.972(3.28921229567674),AH02.3826(1.13126250283921),AH03.246(1.47591732518728),AH04.1034(1.15145262708862),AH05.1698(1.55254813303032),AH05.1911(1.00381103299486),AH05.2148(2.32416391127292),AH05.456(-1.00120289183436),AH05.980(-1.49628514489137),AH06.416(6.86208626091278),AH07.1130(1.76426516572003),AH07.2471(1…	AH01.132(1.17393805690002),AH01.4168(1.14121465348535),AH01.4231(2.01715489167442),AH01.972(3.28921229567674),AH02.3826(1.13126250283921),AH03.246(1.47591732518728),AH04.1034(1.15145262708862),AH05.1698(1.55254813303032),AH05.1911(1.00381103299486),AH05.2148(2.32416391127292),AH05.456(-1.00120289183436),AH05.980(-1.49628514489137),AH06.416(6.86208626091278),AH07.1130(1.76426516572003),AH07.2471(1…	0.0447368421052632
GO:0031957	very long-chain fatty acid-CoA ligase activity	molecular function	4	442	6	23834	1.7e-06	0.00211225	AH04.1636(1.45957274210152),BH01.4326(1.5068231418943),BH04.1644(1.43001914698535),CH04.1883(2.61251937603188)	AH04.1636(1.45957274210152),BH01.4326(1.5068231418943),BH04.1644(1.43001914698535),CH04.1883(2.61251937603188)	0.666666666666667
GO:0030312	external encapsulating structure	cellular component	53	495	1512	27664	2.5e-06	0.002394	AH01.2538(1.33975144511495),AH01.2541(1.62575243254165),AH01.4168(1.14121465348535),AH01.972(3.28921229567674),AH02.2971(1.39379239950411),AH02.3048(1.58316138667277),AH02.3176(1.03396880792551),AH02.3826(1.13126250283921),AH03.4116(1.13942962700908),AH04.1034(1.15145262708862),AH04.1300(1.63374130965904),AH04.2239(-1.36096072886907),AH05.1713(1.62768636917139),AH05.2148(2.32416391127292),AH05.33…	AH01.2538(1.33975144511495),AH01.2541(1.62575243254165),AH01.4168(1.14121465348535),AH01.972(3.28921229567674),AH02.2971(1.39379239950411),AH02.3048(1.58316138667277),AH02.3176(1.03396880792551),AH02.3826(1.13126250283921),AH03.4116(1.13942962700908),AH04.1034(1.15145262708862),AH04.1300(1.63374130965904),AH04.2239(-1.36096072886907),AH05.1713(1.62768636917139),AH05.2148(2.32416391127292),AH05.33…	0.0350529100529101
GO:0005618	cell wall	cellular component	52	495	1502	27664	4.5e-06	0.002394	AH01.2538(1.33975144511495),AH01.2541(1.62575243254165),AH01.4168(1.14121465348535),AH01.972(3.28921229567674),AH02.2971(1.39379239950411),AH02.3048(1.58316138667277),AH02.3176(1.03396880792551),AH02.3826(1.13126250283921),AH03.4116(1.13942962700908),AH04.1034(1.15145262708862),AH04.1300(1.63374130965904),AH04.2239(-1.36096072886907),AH05.1713(1.62768636917139),AH05.2148(2.32416391127292),AH05.33…	AH01.2538(1.33975144511495),AH01.2541(1.62575243254165),AH01.4168(1.14121465348535),AH01.972(3.28921229567674),AH02.2971(1.39379239950411),AH02.3048(1.58316138667277),AH02.3176(1.03396880792551),AH02.3826(1.13126250283921),AH03.4116(1.13942962700908),AH04.1034(1.15145262708862),AH04.1300(1.63374130965904),AH04.2239(-1.36096072886907),AH05.1713(1.62768636917139),AH05.2148(2.32416391127292),AH05.33…	0.0346205059920107
GO:0009644	response to high light intensity	biological process	17	508	256	27652	6.0e-06	0.00494266666666667	AH01.1914(1.34785586861383),AH01.4168(1.14121465348535),AH01.4897(1.17238028617404),AH02.3826(1.13126250283921),AH05.1698(1.55254813303032),AH05.2148(2.32416391127292),AH07.1130(1.76426516572003),BH01.2335(1.30452348579947),BH01.538(-1.37263972239918),BH01.769(2.35967302825566),BH02.3233(2.22604514900774),BH05.1846(1.20553837584402),BH05.2280(2.48879285508405),BH09.1229(1.01798000661281),CH05.194…	AH01.1914(1.34785586861383),AH01.4168(1.14121465348535),AH01.4897(1.17238028617404),AH02.3826(1.13126250283921),AH05.1698(1.55254813303032),AH05.2148(2.32416391127292),AH07.1130(1.76426516572003),BH01.2335(1.30452348579947),BH01.538(-1.37263972239918),BH01.769(2.35967302825566),BH02.3233(2.22604514900774),BH05.1846(1.20553837584402),BH05.2280(2.48879285508405),BH09.1229(1.01798000661281),CH05.194…	0.0664062
GO:0006950	response to stress	biological process	171	508	6957	27652	9.4e-06	0.00696916	AH01.132(1.17393805690002),AH01.1914(1.34785586861383),AH01.2041(1.11805599927562),AH01.218(1.42105184472309),AH01.3509(2.24331636198289),AH01.3750(-2.49953043279891),AH01.4168(1.14121465348535),AH01.4231(2.01715489167442),AH01.4897(1.17238028617404),AH01.972(3.28921229567674),AH01.994(-1.02404578447134),AH02.2971(1.39379239950411),AH02.3048(1.58316138667277),AH02.3176(1.03396880792551),AH02.376(…	AH01.132(1.17393805690002),AH01.1914(1.34785586861383),AH01.2041(1.11805599927562),AH01.218(1.42105184472309),AH01.3509(2.24331636198289),AH01.3750(-2.49953043279891),AH01.4168(1.14121465348535),AH01.4231(2.01715489167442),AH01.4897(1.17238028617404),AH01.972(3.28921229567674),AH01.994(-1.02404578447134),AH02.2971(1.39379239950411),AH02.3048(1.58316138667277),AH02.3176(1.03396880792551),AH02.376(…	0.0245795601552393
GO:0010038	response to metal ion	biological process	44	508	1196	27652	1.1e-05	0.007414	AH01.132(1.17393805690002),AH01.4112(-1.48543964241127),AH01.4168(1.14121465348535),AH01.4231(2.01715489167442),AH02.3826(1.13126250283921),AH03.246(1.47591732518728),AH05.1194(-1.23306251626818),AH05.1195(2.00171765213607),AH05.2148(2.32416391127292),AH05.3341(-1.46605363915831),AH06.23(-1.19829983646708),AH06.713(1.37666473753173),AH06.717(-4.00049710287781),AH07.3409(1.65117906474892),AH07.354…	AH01.132(1.17393805690002),AH01.4112(-1.48543964241127),AH01.4168(1.14121465348535),AH01.4231(2.01715489167442),AH02.3826(1.13126250283921),AH03.246(1.47591732518728),AH05.1194(-1.23306251626818),AH05.1195(2.00171765213607),AH05.2148(2.32416391127292),AH05.3341(-1.46605363915831),AH06.23(-1.19829983646708),AH06.713(1.37666473753173),AH06.717(-4.00049710287781),AH07.3409(1.65117906474892),AH07.354…	0.0367892976588629
GO:0006749	glutathione metabolic process	biological process	9	508	80	27652	1.6e-05	0.00988533333333333	AH01.132(1.17393805690002),AH01.4112(-1.48543964241127),AH02.1617(-1.70668131707008),AH03.246(1.47591732518728),BH01.4419(-1.72023974995951),BH01.4421(-1.20763330281401),BH01.4423(-5.22670693688271),BH03.3872(1.71273116189197),CH03.384(1.70001493266293)	AH01.132(1.17393805690002),AH01.4112(-1.48543964241127),AH02.1617(-1.70668131707008),AH03.246(1.47591732518728),BH01.4419(-1.72023974995951),BH01.4421(-1.20763330281401),BH01.4423(-5.22670693688271),BH03.3872(1.71273116189197),CH03.384(1.70001493266293)	0.1125
GO:0006979	response to oxidative stress	biological process	36	508	927	27652	2.3e-05	0.0131170769230769	AH01.132(1.17393805690002),AH01.4168(1.14121465348535),AH01.4231(2.01715489167442),AH01.972(3.28921229567674),AH02.3826(1.13126250283921),AH03.246(1.47591732518728),AH05.1194(-1.23306251626818),AH05.1195(2.00171765213607),AH05.1698(1.55254813303032),AH05.1911(1.00381103299486),AH05.2148(2.32416391127292),AH06.416(6.86208626091278),AH07.1130(1.76426516572003),AH07.2471(1.63975807451823),BH01.4535(…	AH01.132(1.17393805690002),AH01.4168(1.14121465348535),AH01.4231(2.01715489167442),AH01.972(3.28921229567674),AH02.3826(1.13126250283921),AH03.246(1.47591732518728),AH05.1194(-1.23306251626818),AH05.1195(2.00171765213607),AH05.1698(1.55254813303032),AH05.1911(1.00381103299486),AH05.2148(2.32416391127292),AH06.416(6.86208626091278),AH07.1130(1.76426516572003),AH07.2471(1.63975807451823),BH01.4535(…	0.0388349514563107
GO:0042221	response to chemical	biological process	172	508	7141	27652	3.0e-05	0.0137296296296296	AH01.132(1.17393805690002),AH01.218(1.42105184472309),AH01.223(1.85259374889766),AH01.3509(2.24331636198289),AH01.4112(-1.48543964241127),AH01.4168(1.14121465348535),AH01.4231(2.01715489167442),AH01.972(3.28921229567674),AH02.1541(1.17135047928116),AH02.218(1.05852092926917),AH02.2846(1.5290936861345),AH02.2971(1.39379239950411),AH02.3826(1.13126250283921),AH02.4111(1.59499597972463),AH02.443(1.7…	AH01.132(1.17393805690002),AH01.218(1.42105184472309),AH01.223(1.85259374889766),AH01.3509(2.24331636198289),AH01.4112(-1.48543964241127),AH01.4168(1.14121465348535),AH01.4231(2.01715489167442),AH01.972(3.28921229567674),AH02.1541(1.17135047928116),AH02.218(1.05852092926917),AH02.2846(1.5290936861345),AH02.2971(1.39379239950411),AH02.3826(1.13126250283921),AH02.4111(1.59499597972463),AH02.443(1.7…	0.0240862624282313
GO:0043207	response to external biotic stimulus	biological process	79	508	2722	27652	3.0e-05	0.0137296296296296	AH01.218(1.42105184472309),AH01.3750(-2.49953043279891),AH01.4115(1.00532174523185),AH01.4168(1.14121465348535),AH01.4936(-1.07985644036022),AH02.2971(1.39379239950411),AH02.3048(1.58316138667277),AH02.3176(1.03396880792551),AH02.3826(1.13126250283921),AH03.690(-1.07997875006539),AH04.1340(-8.56582005420252),AH04.1344(4.26795361887293),AH04.1636(1.45957274210152),AH05.1194(-1.23306251626818),AH05…	AH01.218(1.42105184472309),AH01.3750(-2.49953043279891),AH01.4115(1.00532174523185),AH01.4168(1.14121465348535),AH01.4936(-1.07985644036022),AH02.2971(1.39379239950411),AH02.3048(1.58316138667277),AH02.3176(1.03396880792551),AH02.3826(1.13126250283921),AH03.690(-1.07997875006539),AH04.1340(-8.56582005420252),AH04.1344(4.26795361887293),AH04.1636(1.45957274210152),AH05.1194(-1.23306251626818),AH05…	0.0290227773695812
GO:0050896	response to stimulus	biological process	275	508	12520	27652	3.3e-05	0.0137296296296296	AH01.132(1.17393805690002),AH01.1914(1.34785586861383),AH01.2041(1.11805599927562),AH01.218(1.42105184472309),AH01.223(1.85259374889766),AH01.3509(2.24331636198289),AH01.3750(-2.49953043279891),AH01.4112(-1.48543964241127),AH01.4115(1.00532174523185),AH01.4168(1.14121465348535),AH01.4231(2.01715489167442),AH01.4897(1.17238028617404),AH01.4936(-1.07985644036022),AH01.972(3.28921229567674),AH01.994…	AH01.132(1.17393805690002),AH01.1914(1.34785586861383),AH01.2041(1.11805599927562),AH01.218(1.42105184472309),AH01.223(1.85259374889766),AH01.3509(2.24331636198289),AH01.3750(-2.49953043279891),AH01.4112(-1.48543964241127),AH01.4115(1.00532174523185),AH01.4168(1.14121465348535),AH01.4231(2.01715489167442),AH01.4897(1.17238028617404),AH01.4936(-1.07985644036022),AH01.972(3.28921229567674),AH01.994…	0.0219648562300319
GO:0009607	response to biotic stimulus	biological process	79	508	2737	27652	3.6e-05	0.0137296296296296	AH01.218(1.42105184472309),AH01.3750(-2.49953043279891),AH01.4115(1.00532174523185),AH01.4168(1.14121465348535),AH01.4936(-1.07985644036022),AH02.2971(1.39379239950411),AH02.3048(1.58316138667277),AH02.3176(1.03396880792551),AH02.3826(1.13126250283921),AH03.690(-1.07997875006539),AH04.1340(-8.56582005420252),AH04.1344(4.26795361887293),AH04.1636(1.45957274210152),AH05.1194(-1.23306251626818),AH05…	AH01.218(1.42105184472309),AH01.3750(-2.49953043279891),AH01.4115(1.00532174523185),AH01.4168(1.14121465348535),AH01.4936(-1.07985644036022),AH02.2971(1.39379239950411),AH02.3048(1.58316138667277),AH02.3176(1.03396880792551),AH02.3826(1.13126250283921),AH03.690(-1.07997875006539),AH04.1340(-8.56582005420252),AH04.1344(4.26795361887293),AH04.1636(1.45957274210152),AH05.1194(-1.23306251626818),AH05…	0.0288637194008038
GO:0009628	response to abiotic stimulus	biological process	129	508	5073	27652	4.3e-05	0.0137296296296296	AH01.132(1.17393805690002),AH01.1914(1.34785586861383),AH01.2041(1.11805599927562),AH01.218(1.42105184472309),AH01.3509(2.24331636198289),AH01.3750(-2.49953043279891),AH01.4168(1.14121465348535),AH01.4231(2.01715489167442),AH01.4897(1.17238028617404),AH01.994(-1.02404578447134),AH02.2971(1.39379239950411),AH02.376(1.26176780501867),AH02.3826(1.13126250283921),AH02.4111(1.59499597972463),AH03.246(…	AH01.132(1.17393805690002),AH01.1914(1.34785586861383),AH01.2041(1.11805599927562),AH01.218(1.42105184472309),AH01.3509(2.24331636198289),AH01.3750(-2.49953043279891),AH01.4168(1.14121465348535),AH01.4231(2.01715489167442),AH01.4897(1.17238028617404),AH01.994(-1.02404578447134),AH02.2971(1.39379239950411),AH02.376(1.26176780501867),AH02.3826(1.13126250283921),AH02.4111(1.59499597972463),AH03.246(…	0.0254287403903016
GO:0018973	trinitrotoluene metabolic process	biological process	4	508	12	27652	5.0e-05	0.0137296296296296	AH01.132(1.17393805690002),AH03.246(1.47591732518728),BH03.3872(1.71273116189197),CH03.384(1.70001493266293)	AH01.132(1.17393805690002),AH03.246(1.47591732518728),BH03.3872(1.71273116189197),CH03.384(1.70001493266293)	0.333333333333333
GO:0018974	2,4,6-trinitrotoluene metabolic process	biological process	4	508	12	27652	5.0e-05	0.0137296296296296	AH01.132(1.17393805690002),AH03.246(1.47591732518728),BH03.3872(1.71273116189197),CH03.384(1.70001493266293)	AH01.132(1.17393805690002),AH03.246(1.47591732518728),BH03.3872(1.71273116189197),CH03.384(1.70001493266293)	0.333333333333333
GO:0019326	nitrotoluene metabolic process	biological process	4	508	12	27652	5.0e-05	0.0137296296296296	AH01.132(1.17393805690002),AH03.246(1.47591732518728),BH03.3872(1.71273116189197),CH03.384(1.70001493266293)	AH01.132(1.17393805690002),AH03.246(1.47591732518728),BH03.3872(1.71273116189197),CH03.384(1.70001493266293)	0.333333333333333
GO:0046256	2,4,6-trinitrotoluene catabolic process	biological process	4	508	12	27652	5.0e-05	0.0137296296296296	AH01.132(1.17393805690002),AH03.246(1.47591732518728),BH03.3872(1.71273116189197),CH03.384(1.70001493266293)	AH01.132(1.17393805690002),AH03.246(1.47591732518728),BH03.3872(1.71273116189197),CH03.384(1.70001493266293)	0.333333333333333
GO:0046260	trinitrotoluene catabolic process	biological process	4	508	12	27652	5.0e-05	0.0137296296296296	AH01.132(1.17393805690002),AH03.246(1.47591732518728),BH03.3872(1.71273116189197),CH03.384(1.70001493266293)	AH01.132(1.17393805690002),AH03.246(1.47591732518728),BH03.3872(1.71273116189197),CH03.384(1.70001493266293)	0.333333333333333
GO:0046263	nitrotoluene catabolic process	biological process	4	508	12	27652	5.0e-05	0.0137296296296296	AH01.132(1.17393805690002),AH03.246(1.47591732518728),BH03.3872(1.71273116189197),CH03.384(1.70001493266293)	AH01.132(1.17393805690002),AH03.246(1.47591732518728),BH03.3872(1.71273116189197),CH03.384(1.70001493266293)	0.333333333333333
GO:0072490	toluene-containing compound metabolic process	biological process	4	508	12	27652	5.0e-05	0.0137296296296296	AH01.132(1.17393805690002),AH03.246(1.47591732518728),BH03.3872(1.71273116189197),CH03.384(1.70001493266293)	AH01.132(1.17393805690002),AH03.246(1.47591732518728),BH03.3872(1.71273116189197),CH03.384(1.70001493266293)	0.333333333333333
GO:0072491	toluene-containing compound catabolic process	biological process	4	508	12	27652	5.0e-05	0.0137296296296296	AH01.132(1.17393805690002),AH03.246(1.47591732518728),BH03.3872(1.71273116189197),CH03.384(1.70001493266293)	AH01.132(1.17393805690002),AH03.246(1.47591732518728),BH03.3872(1.71273116189197),CH03.384(1.70001493266293)	0.333333333333333
GO:0080037	negative regulation of cytokinin-activated signaling pathway	biological process	4	508	12	27652	5.0e-05	0.0137296296296296	AH03.161(-1.50340492481241),AH06.2178(-1.48291768391305),BH07.4018(-1.01608686737493),CH03.255(-2.08933839465433)	AH03.161(-1.50340492481241),AH06.2178(-1.48291768391305),BH07.4018(-1.01608686737493),CH03.255(-2.08933839465433)	0.333333333333333
GO:0009605	response to external stimulus	biological process	98	508	3654	27652	6.7e-05	0.0177406428571429	AH01.132(1.17393805690002),AH01.218(1.42105184472309),AH01.3750(-2.49953043279891),AH01.4115(1.00532174523185),AH01.4168(1.14121465348535),AH01.4936(-1.07985644036022),AH02.2846(1.5290936861345),AH02.2971(1.39379239950411),AH02.3048(1.58316138667277),AH02.3176(1.03396880792551),AH02.3826(1.13126250283921),AH02.4111(1.59499597972463),AH03.246(1.47591732518728),AH03.690(-1.07997875006539),AH04.1340…	AH01.132(1.17393805690002),AH01.218(1.42105184472309),AH01.3750(-2.49953043279891),AH01.4115(1.00532174523185),AH01.4168(1.14121465348535),AH01.4936(-1.07985644036022),AH02.2846(1.5290936861345),AH02.2971(1.39379239950411),AH02.3048(1.58316138667277),AH02.3176(1.03396880792551),AH02.3826(1.13126250283921),AH02.4111(1.59499597972463),AH03.246(1.47591732518728),AH03.690(-1.07997875006539),AH04.1340…	0.0268199233716475
GO:0031625	ubiquitin protein ligase binding	molecular function	14	442	201	23834	2.5e-05	0.0186375	AH01.4168(1.14121465348535),AH02.3826(1.13126250283921),AH03.1461(-1.36403323109915),AH04.60(1.23820260726431),AH05.2148(2.32416391127292),AH06.2178(-1.48291768391305),AH07.2471(1.63975807451823),BH01.4508(-4.02690759607214),BH02.401(1.63774160871684),BH05.2280(2.48879285508405),BH07.2277(1.26188792728224),BH07.4018(-1.01608686737493),CH01.2315(1.09728444031957),CH05.2358(2.23074825824048)	AH01.4168(1.14121465348535),AH02.3826(1.13126250283921),AH03.1461(-1.36403323109915),AH04.60(1.23820260726431),AH05.2148(2.32416391127292),AH06.2178(-1.48291768391305),AH07.2471(1.63975807451823),BH01.4508(-4.02690759607214),BH02.401(1.63774160871684),BH05.2280(2.48879285508405),BH07.2277(1.26188792728224),BH07.4018(-1.01608686737493),CH01.2315(1.09728444031957),CH05.2358(2.23074825824048)	0.0696517412935323
GO:0044389	ubiquitin-like protein ligase binding	molecular function	14	442	204	23834	3.0e-05	0.0186375	AH01.4168(1.14121465348535),AH02.3826(1.13126250283921),AH03.1461(-1.36403323109915),AH04.60(1.23820260726431),AH05.2148(2.32416391127292),AH06.2178(-1.48291768391305),AH07.2471(1.63975807451823),BH01.4508(-4.02690759607214),BH02.401(1.63774160871684),BH05.2280(2.48879285508405),BH07.2277(1.26188792728224),BH07.4018(-1.01608686737493),CH01.2315(1.09728444031957),CH05.2358(2.23074825824048)	AH01.4168(1.14121465348535),AH02.3826(1.13126250283921),AH03.1461(-1.36403323109915),AH04.60(1.23820260726431),AH05.2148(2.32416391127292),AH06.2178(-1.48291768391305),AH07.2471(1.63975807451823),BH01.4508(-4.02690759607214),BH02.401(1.63774160871684),BH05.2280(2.48879285508405),BH07.2277(1.26188792728224),BH07.4018(-1.01608686737493),CH01.2315(1.09728444031957),CH05.2358(2.23074825824048)	0.0686274509803922
GO:0004197	cysteine-type endopeptidase activity	molecular function	11	442	136	23834	4.8e-05	0.023856	AH05.1911(1.00381103299486),BH01.3780(2.32213365953536),BH01.3781(2.2094192030052),BH01.3782(2.31976861109295),BH01.3783(2.45690615033559),BH05.517(1.8482305295482),CH01.4031(-1.50157227804601),CH01.4032(-1.19367795246638),CH01.4033(-1.42742880618961),CH05.583(1.84158407238068),CH09.2062(1.37957088599684)	AH05.1911(1.00381103299486),BH01.3780(2.32213365953536),BH01.3781(2.2094192030052),BH01.3782(2.31976861109295),BH01.3783(2.45690615033559),BH05.517(1.8482305295482),CH01.4031(-1.50157227804601),CH01.4032(-1.19367795246638),CH01.4033(-1.42742880618961),CH05.583(1.84158407238068),CH09.2062(1.37957088599684)	0.0808823529411765
GO:0046686	response to cadmium ion	biological process	31	508	816	27652	0.00013	0.0321273333333333	AH01.132(1.17393805690002),AH01.4112(-1.48543964241127),AH01.4168(1.14121465348535),AH01.4231(2.01715489167442),AH02.3826(1.13126250283921),AH03.246(1.47591732518728),AH05.2148(2.32416391127292),AH05.3341(-1.46605363915831),AH06.23(-1.19829983646708),AH07.3409(1.65117906474892),AH07.3540(1.66653289233184),AH09.1244(1.01289907852528),BH01.4419(-1.72023974995951),BH01.4421(-1.20763330281401),BH01.4…	AH01.132(1.17393805690002),AH01.4112(-1.48543964241127),AH01.4168(1.14121465348535),AH01.4231(2.01715489167442),AH02.3826(1.13126250283921),AH03.246(1.47591732518728),AH05.2148(2.32416391127292),AH05.3341(-1.46605363915831),AH06.23(-1.19829983646708),AH07.3409(1.65117906474892),AH07.3540(1.66653289233184),AH09.1244(1.01289907852528),BH01.4419(-1.72023974995951),BH01.4421(-1.20763330281401),BH01.4…	0.0379901960784314
GO:0000302	response to reactive oxygen species	biological process	22	508	492	27652	0.00013	0.0321273333333333	AH01.4168(1.14121465348535),AH01.4231(2.01715489167442),AH01.972(3.28921229567674),AH02.3826(1.13126250283921),AH05.1698(1.55254813303032),AH05.1911(1.00381103299486),AH05.2148(2.32416391127292),AH07.1130(1.76426516572003),AH07.2471(1.63975807451823),BH01.4535(1.71729847643077),BH02.3233(2.22604514900774),BH05.1846(1.20553837584402),BH05.2280(2.48879285508405),BH05.37(-1.15817238294417),BH06.426(…	AH01.4168(1.14121465348535),AH01.4231(2.01715489167442),AH01.972(3.28921229567674),AH02.3826(1.13126250283921),AH05.1698(1.55254813303032),AH05.1911(1.00381103299486),AH05.2148(2.32416391127292),AH07.1130(1.76426516572003),AH07.2471(1.63975807451823),BH01.4535(1.71729847643077),BH02.3233(2.22604514900774),BH05.1846(1.20553837584402),BH05.2280(2.48879285508405),BH05.37(-1.15817238294417),BH06.426(…	0.0447154471544715
GO:0016623	oxidoreductase activity, acting on the aldehyde or oxo group of donors, oxygen as acceptor	molecular function	4	442	14	23834	0.0001	0.0331333333333333	AH01.154(-2.43157316333397),AH01.972(3.28921229567674),BH03.3901(-3.44291937620516),BH03.3902(-1.45752688473236)	AH01.154(-2.43157316333397),AH01.972(3.28921229567674),BH03.3901(-3.44291937620516),BH03.3902(-1.45752688473236)	0.285714285714286
GO:0052722	fatty acid in-chain hydroxylase activity	molecular function	3	442	6	23834	0.00012	0.0331333333333333	AH06.2715(1.19633112745519),AH08.246(-1.43222984154293),BH06.2516(1.05861859170488)	AH06.2715(1.19633112745519),AH08.246(-1.43222984154293),BH06.2516(1.05861859170488)	0.5
GO:0004467	long-chain fatty acid-CoA ligase activity	molecular function	5	442	27	23834	0.00012	0.0331333333333333	AH04.1636(1.45957274210152),BH01.4326(1.5068231418943),BH04.1644(1.43001914698535),BH04.435(1.06082725495676),CH04.1883(2.61251937603188)	AH04.1636(1.45957274210152),BH01.4326(1.5068231418943),BH04.1644(1.43001914698535),BH04.435(1.06082725495676),CH04.1883(2.61251937603188)	0.185185185185185
GO:0120515	fatty acid-CoA ligase activity	molecular function	5	442	27	23834	0.00012	0.0331333333333333	AH04.1636(1.45957274210152),BH01.4326(1.5068231418943),BH04.1644(1.43001914698535),BH04.435(1.06082725495676),CH04.1883(2.61251937603188)	AH04.1636(1.45957274210152),BH01.4326(1.5068231418943),BH04.1644(1.43001914698535),BH04.435(1.06082725495676),CH04.1883(2.61251937603188)	0.185185185185185
GO:0044419	biological process involved in interspecies interaction between organisms	biological process	78	508	2825	27652	0.00017	0.0406574193548387	AH01.218(1.42105184472309),AH01.3750(-2.49953043279891),AH01.4115(1.00532174523185),AH01.4168(1.14121465348535),AH01.4936(-1.07985644036022),AH01.5254(-1.15449963359213),AH02.2971(1.39379239950411),AH02.3048(1.58316138667277),AH02.3176(1.03396880792551),AH02.3826(1.13126250283921),AH03.690(-1.07997875006539),AH04.1636(1.45957274210152),AH05.1194(-1.23306251626818),AH05.1195(2.00171765213607),AH05…	AH01.218(1.42105184472309),AH01.3750(-2.49953043279891),AH01.4115(1.00532174523185),AH01.4168(1.14121465348535),AH01.4936(-1.07985644036022),AH01.5254(-1.15449963359213),AH02.2971(1.39379239950411),AH02.3048(1.58316138667277),AH02.3176(1.03396880792551),AH02.3826(1.13126250283921),AH03.690(-1.07997875006539),AH04.1636(1.45957274210152),AH05.1194(-1.23306251626818),AH05.1195(2.00171765213607),AH05…	0.0276106194690265
GO:0015645	fatty acid ligase activity	molecular function	5	442	30	23834	0.00021	0.0434875	AH04.1636(1.45957274210152),BH01.4326(1.5068231418943),BH04.1644(1.43001914698535),BH04.435(1.06082725495676),CH04.1883(2.61251937603188)	AH04.1636(1.45957274210152),BH01.4326(1.5068231418943),BH04.1644(1.43001914698535),BH04.435(1.06082725495676),CH04.1883(2.61251937603188)	0.166666666666667
GO:0043295	glutathione binding	molecular function	5	442	30	23834	0.00021	0.0434875	AH01.132(1.17393805690002),AH03.246(1.47591732518728),AH05.980(-1.49628514489137),BH03.3872(1.71273116189197),CH03.384(1.70001493266293)	AH01.132(1.17393805690002),AH03.246(1.47591732518728),AH05.980(-1.49628514489137),BH03.3872(1.71273116189197),CH03.384(1.70001493266293)	0.166666666666667
GO:1900750	oligopeptide binding	molecular function	5	442	30	23834	0.00021	0.0434875	AH01.132(1.17393805690002),AH03.246(1.47591732518728),AH05.980(-1.49628514489137),BH03.3872(1.71273116189197),CH03.384(1.70001493266293)	AH01.132(1.17393805690002),AH03.246(1.47591732518728),AH05.980(-1.49628514489137),BH03.3872(1.71273116189197),CH03.384(1.70001493266293)	0.166666666666667
GO:0001676	long-chain fatty acid metabolic process	biological process	12	508	194	27652	0.00027	0.0625556	AH04.1636(1.45957274210152),AH06.23(-1.19829983646708),AH06.797(-1.20652928189984),AH06.798(-1.18664018014982),BH01.4326(1.5068231418943),BH02.795(-5.56503406979713),BH04.1644(1.43001914698535),BH04.435(1.06082725495676),BH05.1255(1.07338731840205),CH01.2753(1.44243229286671),CH04.1883(2.61251937603188),CH06.16(1.30642772199419)	AH04.1636(1.45957274210152),AH06.23(-1.19829983646708),AH06.797(-1.20652928189984),AH06.798(-1.18664018014982),BH01.4326(1.5068231418943),BH02.795(-5.56503406979713),BH04.1644(1.43001914698535),BH04.435(1.06082725495676),BH05.1255(1.07338731840205),CH01.2753(1.44243229286671),CH04.1883(2.61251937603188),CH06.16(1.30642772199419)	0.0618556701030928
GO:0043335	protein unfolding	biological process	4	508	18	27652	0.00028	0.0629066666666667	AH05.1698(1.55254813303032),BH02.3233(2.22604514900774),BH05.1846(1.20553837584402),CH05.1944(1.23369266954453)	AH05.1698(1.55254813303032),BH02.3233(2.22604514900774),BH05.1846(1.20553837584402),CH05.1944(1.23369266954453)	0.222222222222222
GO:0046688	response to copper ion	biological process	6	508	50	27652	0.0003	0.0654176470588235	AH01.4231(2.01715489167442),AH05.1194(-1.23306251626818),AH05.1195(2.00171765213607),BH01.4535(1.71729847643077),BH05.1300(-1.89402933906373),CH07.1065(1.80602788809842)	AH01.4231(2.01715489167442),AH05.1194(-1.23306251626818),AH05.1195(2.00171765213607),BH01.4535(1.71729847643077),BH05.1300(-1.89402933906373),CH07.1065(1.80602788809842)	0.12
GO:0008234	cysteine-type peptidase activity	molecular function	12	442	198	23834	0.00035	0.0669038461538462	AH05.1911(1.00381103299486),AH05.3238(-5.46293303380657),BH01.3780(2.32213365953536),BH01.3781(2.2094192030052),BH01.3782(2.31976861109295),BH01.3783(2.45690615033559),BH05.517(1.8482305295482),CH01.4031(-1.50157227804601),CH01.4032(-1.19367795246638),CH01.4033(-1.42742880618961),CH05.583(1.84158407238068),CH09.2062(1.37957088599684)	AH05.1911(1.00381103299486),AH05.3238(-5.46293303380657),BH01.3780(2.32213365953536),BH01.3781(2.2094192030052),BH01.3782(2.31976861109295),BH01.3783(2.45690615033559),BH05.517(1.8482305295482),CH01.4031(-1.50157227804601),CH01.4032(-1.19367795246638),CH01.4033(-1.42742880618961),CH05.583(1.84158407238068),CH09.2062(1.37957088599684)	0.0606060606060606
GO:0051707	response to other organism	biological process	74	508	2702	27652	0.00033	0.0699034285714286	AH01.218(1.42105184472309),AH01.3750(-2.49953043279891),AH01.4115(1.00532174523185),AH01.4168(1.14121465348535),AH01.4936(-1.07985644036022),AH02.2971(1.39379239950411),AH02.3048(1.58316138667277),AH02.3176(1.03396880792551),AH02.3826(1.13126250283921),AH03.690(-1.07997875006539),AH04.1636(1.45957274210152),AH05.1194(-1.23306251626818),AH05.1195(2.00171765213607),AH05.1713(1.62768636917139),AH05.…	AH01.218(1.42105184472309),AH01.3750(-2.49953043279891),AH01.4115(1.00532174523185),AH01.4168(1.14121465348535),AH01.4936(-1.07985644036022),AH02.2971(1.39379239950411),AH02.3048(1.58316138667277),AH02.3176(1.03396880792551),AH02.3826(1.13126250283921),AH03.690(-1.07997875006539),AH04.1636(1.45957274210152),AH05.1194(-1.23306251626818),AH05.1195(2.00171765213607),AH05.1713(1.62768636917139),AH05.…	0.0273871206513694
GO:0009735	response to cytokinin	biological process	23	508	564	27652	0.00035	0.0720805555555556	AH01.132(1.17393805690002),AH01.218(1.42105184472309),AH02.2971(1.39379239950411),AH03.1221(-1.13895999229589),AH03.161(-1.50340492481241),AH03.246(1.47591732518728),AH06.2178(-1.48291768391305),AH07.3409(1.65117906474892),BH01.3669(1.01918249314754),BH01.528(1.0826514047224),BH02.2550(1.03861910213159),BH02.349(-1.93309135022718),BH02.4597(-1.24764043446771),BH03.3872(1.71273116189197),BH05.2473…	AH01.132(1.17393805690002),AH01.218(1.42105184472309),AH02.2971(1.39379239950411),AH03.1221(-1.13895999229589),AH03.161(-1.50340492481241),AH03.246(1.47591732518728),AH06.2178(-1.48291768391305),AH07.3409(1.65117906474892),BH01.3669(1.01918249314754),BH01.528(1.0826514047224),BH02.2550(1.03861910213159),BH02.349(-1.93309135022718),BH02.4597(-1.24764043446771),BH03.3872(1.71273116189197),BH05.2473…	0.0407801418439716
GO:0010731	protein glutathionylation	biological process	4	508	20	27652	0.00043	0.0861627027027027	AH01.4112(-1.48543964241127),BH01.4419(-1.72023974995951),BH01.4421(-1.20763330281401),BH01.4423(-5.22670693688271)	AH01.4112(-1.48543964241127),BH01.4419(-1.72023974995951),BH01.4421(-1.20763330281401),BH01.4423(-5.22670693688271)	0.2
GO:0016836	hydro-lyase activity	molecular function	9	442	128	23834	0.00065	0.0938777777777778	AH01.218(1.42105184472309),AH07.953(1.18052606287432),BH01.528(1.0826514047224),BH02.2580(1.37821218611818),BH05.1071(-1.49633459125521),BH07.1068(1.145079581957),BH07.1069(2.38497884324108),CH01.385(1.27722138543408),CH02.2804(-1.49520950504028)	AH01.218(1.42105184472309),AH07.953(1.18052606287432),BH01.528(1.0826514047224),BH02.2580(1.37821218611818),BH05.1071(-1.49633459125521),BH07.1068(1.145079581957),BH07.1069(2.38497884324108),CH01.385(1.27722138543408),CH02.2804(-1.49520950504028)	0.0703125
GO:0003824	catalytic activity	molecular function	289	442	13790	23834	0.00065	0.0938777777777778	AH01.132(1.17393805690002),AH01.1408(-1.13006522589522),AH01.154(-2.43157316333397),AH01.1774(1.1187446842994),AH01.2041(1.11805599927562),AH01.218(1.42105184472309),AH01.2734(-1.38037852533069),AH01.3509(2.24331636198289),AH01.4112(-1.48543964241127),AH01.4115(1.00532174523185),AH01.4936(-1.07985644036022),AH01.5215(-1.34280842118624),AH01.555(1.12507719067554),AH01.972(3.28921229567674),AH01.99…	AH01.132(1.17393805690002),AH01.1408(-1.13006522589522),AH01.154(-2.43157316333397),AH01.1774(1.1187446842994),AH01.2041(1.11805599927562),AH01.218(1.42105184472309),AH01.2734(-1.38037852533069),AH01.3509(2.24331636198289),AH01.4112(-1.48543964241127),AH01.4115(1.00532174523185),AH01.4936(-1.07985644036022),AH01.5215(-1.34280842118624),AH01.555(1.12507719067554),AH01.972(3.28921229567674),AH01.99…	0.020957215373459
GO:0004031	aldehyde oxidase activity	molecular function	3	442	10	23834	0.00069	0.0938777777777778	AH01.154(-2.43157316333397),BH03.3901(-3.44291937620516),BH03.3902(-1.45752688473236)	AH01.154(-2.43157316333397),BH03.3901(-3.44291937620516),BH03.3902(-1.45752688473236)	0.3
GO:0018488	aryl-aldehyde oxidase activity	molecular function	3	442	10	23834	0.00069	0.0938777777777778	AH01.154(-2.43157316333397),BH03.3901(-3.44291937620516),BH03.3902(-1.45752688473236)	AH01.154(-2.43157316333397),BH03.3901(-3.44291937620516),BH03.3902(-1.45752688473236)	0.3
GO:0050302	indole-3-acetaldehyde oxidase activity	molecular function	3	442	10	23834	0.00069	0.0938777777777778	AH01.154(-2.43157316333397),BH03.3901(-3.44291937620516),BH03.3902(-1.45752688473236)	AH01.154(-2.43157316333397),BH03.3901(-3.44291937620516),BH03.3902(-1.45752688473236)	0.3
GO:0080032	methyl jasmonate esterase activity	molecular function	4	442	23	23834	0.00078	0.0938777777777778	AH05.2707(-1.75235868664596),BH02.4471(-1.38439324108174),BH05.2809(-2.86559399183016),CH09.2629(-2.60833877418058)	AH05.2707(-1.75235868664596),BH02.4471(-1.38439324108174),BH05.2809(-2.86559399183016),CH09.2629(-2.60833877418058)	0.173913043478261
GO:0010280	UDP-L-rhamnose synthase activity	molecular function	3	442	11	23834	0.00094	0.0938777777777778	AH07.953(1.18052606287432),BH07.1068(1.145079581957),BH07.1069(2.38497884324108)	AH07.953(1.18052606287432),BH07.1068(1.145079581957),BH07.1069(2.38497884324108)	0.272727272727273
GO:0010489	UDP-4-keto-6-deoxy-glucose-3,5-epimerase activity	molecular function	3	442	11	23834	0.00094	0.0938777777777778	AH07.953(1.18052606287432),BH07.1068(1.145079581957),BH07.1069(2.38497884324108)	AH07.953(1.18052606287432),BH07.1068(1.145079581957),BH07.1069(2.38497884324108)	0.272727272727273
GO:0010490	UDP-4-keto-rhamnose-4-keto-reductase activity	molecular function	3	442	11	23834	0.00094	0.0938777777777778	AH07.953(1.18052606287432),BH07.1068(1.145079581957),BH07.1069(2.38497884324108)	AH07.953(1.18052606287432),BH07.1068(1.145079581957),BH07.1069(2.38497884324108)	0.272727272727273
GO:0050377	UDP-glucose 4,6-dehydratase activity	molecular function	3	442	11	23834	0.00094	0.0938777777777778	AH07.953(1.18052606287432),BH07.1068(1.145079581957),BH07.1069(2.38497884324108)	AH07.953(1.18052606287432),BH07.1068(1.145079581957),BH07.1069(2.38497884324108)	0.272727272727273
GO:0008126	acetylesterase activity	molecular function	2	442	3	23834	0.00102	0.0938777777777778	AH01.555(1.12507719067554),BH01.177(1.12410049816221)	AH01.555(1.12507719067554),BH01.177(1.12410049816221)	0.666666666666667
GO:0010303	limit dextrinase activity	molecular function	2	442	3	23834	0.00102	0.0938777777777778	AH09.181(1.40045274344287),CH09.234(1.19547232715283)	AH09.181(1.40045274344287),CH09.234(1.19547232715283)	0.666666666666667
GO:0032542	sulfiredoxin activity	molecular function	2	442	3	23834	0.00102	0.0938777777777778	AH06.416(6.86208626091278),CH06.545(6.15943606139565)	AH06.416(6.86208626091278),CH06.545(6.15943606139565)	0.666666666666667
GO:0051060	pullulanase activity	molecular function	2	442	3	23834	0.00102	0.0938777777777778	AH09.181(1.40045274344287),CH09.234(1.19547232715283)	AH09.181(1.40045274344287),CH09.234(1.19547232715283)	0.666666666666667
GO:0010166	wax metabolic process	biological process	8	508	99	27652	0.00049	0.0956015789473684	AH03.138(1.91452961675131),AH03.1987(1.12349663503618),AH06.2229(1.03042565027139),BH01.4326(1.5068231418943),BH03.2416(1.23264092616269),BH04.1803(2.25672994230619),CH03.226(6.08958335082805),CH03.2320(1.56265393156894)	AH03.138(1.91452961675131),AH03.1987(1.12349663503618),AH06.2229(1.03042565027139),BH01.4326(1.5068231418943),BH03.2416(1.23264092616269),BH04.1803(2.25672994230619),CH03.226(6.08958335082805),CH03.2320(1.56265393156894)	0.0808080808080808
GO:0042631	cellular response to water deprivation	biological process	8	508	101	27652	0.00056	0.103796	AH01.132(1.17393805690002),AH02.4111(1.59499597972463),AH03.246(1.47591732518728),AH03.690(-1.07997875006539),BH03.3872(1.71273116189197),CH03.3762(-1.63617937948609),CH03.384(1.70001493266293),CH04.1213(1.13663543473799)	AH01.132(1.17393805690002),AH02.4111(1.59499597972463),AH03.246(1.47591732518728),AH03.690(-1.07997875006539),BH03.3872(1.71273116189197),CH03.3762(-1.63617937948609),CH03.384(1.70001493266293),CH04.1213(1.13663543473799)	0.0792079207920792
GO:0071462	cellular response to water stimulus	biological process	8	508	101	27652	0.00056	0.103796	AH01.132(1.17393805690002),AH02.4111(1.59499597972463),AH03.246(1.47591732518728),AH03.690(-1.07997875006539),BH03.3872(1.71273116189197),CH03.3762(-1.63617937948609),CH03.384(1.70001493266293),CH04.1213(1.13663543473799)	AH01.132(1.17393805690002),AH02.4111(1.59499597972463),AH03.246(1.47591732518728),AH03.690(-1.07997875006539),BH03.3872(1.71273116189197),CH03.3762(-1.63617937948609),CH03.384(1.70001493266293),CH04.1213(1.13663543473799)	0.0792079207920792
GO:0009407	toxin catabolic process	biological process	5	508	38	27652	0.00062	0.112114146341463	AH01.132(1.17393805690002),AH03.246(1.47591732518728),AH05.456(-1.00120289183436),BH03.3872(1.71273116189197),CH03.384(1.70001493266293)	AH01.132(1.17393805690002),AH03.246(1.47591732518728),AH05.456(-1.00120289183436),BH03.3872(1.71273116189197),CH03.384(1.70001493266293)	0.131578947368421
GO:0006723	cuticle hydrocarbon biosynthetic process	biological process	3	508	10	27652	0.00067	0.112895	AH03.1987(1.12349663503618),BH03.2416(1.23264092616269),CH03.2320(1.56265393156894)	AH03.1987(1.12349663503618),BH03.2416(1.23264092616269),CH03.2320(1.56265393156894)	0.3
GO:0043446	cellular alkane metabolic process	biological process	3	508	10	27652	0.00067	0.112895	AH03.1987(1.12349663503618),BH03.2416(1.23264092616269),CH03.2320(1.56265393156894)	AH03.1987(1.12349663503618),BH03.2416(1.23264092616269),CH03.2320(1.56265393156894)	0.3
GO:0043447	alkane biosynthetic process	biological process	3	508	10	27652	0.00067	0.112895	AH03.1987(1.12349663503618),BH03.2416(1.23264092616269),CH03.2320(1.56265393156894)	AH03.1987(1.12349663503618),BH03.2416(1.23264092616269),CH03.2320(1.56265393156894)	0.3
GO:0048046	apoplast	cellular component	22	495	550	27664	0.00043	0.129453333333333	AH01.132(1.17393805690002),AH01.4115(1.00532174523185),AH01.4168(1.14121465348535),AH01.972(3.28921229567674),AH02.3048(1.58316138667277),AH02.3176(1.03396880792551),AH02.3826(1.13126250283921),AH03.246(1.47591732518728),AH03.4116(1.13942962700908),AH05.1713(1.62768636917139),AH05.2148(2.32416391127292),BH02.2650(1.22276987123993),BH02.3131(1.56950396536884),BH03.3872(1.71273116189197),BH05.1880(…	AH01.132(1.17393805690002),AH01.4115(1.00532174523185),AH01.4168(1.14121465348535),AH01.972(3.28921229567674),AH02.3048(1.58316138667277),AH02.3176(1.03396880792551),AH02.3826(1.13126250283921),AH03.246(1.47591732518728),AH03.4116(1.13942962700908),AH05.1713(1.62768636917139),AH05.2148(2.32416391127292),BH02.2650(1.22276987123993),BH02.3131(1.56950396536884),BH03.3872(1.71273116189197),BH05.1880(…	0.04
GO:0031520	plasma membrane of cell tip	cellular component	3	495	10	27664	0.00062	0.129453333333333	AH04.1125(-2.24854921885576),AH04.1126(-2.56056945372309),CH04.1284(-1.67757913069844)	AH04.1125(-2.24854921885576),AH04.1126(-2.56056945372309),CH04.1284(-1.67757913069844)	0.3
GO:0009506	plasmodesma	cellular component	52	495	1836	27664	0.00073	0.129453333333333	AH01.4115(1.00532174523185),AH01.5254(-1.15449963359213),AH04.1034(1.15145262708862),AH04.1125(-2.24854921885576),AH04.1126(-2.56056945372309),AH04.1340(-8.56582005420252),AH04.1344(4.26795361887293),AH04.1636(1.45957274210152),AH05.1911(1.00381103299486),AH05.2649(1.10519138192462),AH05.4224(-1.24594932579031),AH06.177(1.36725290627335),AH06.23(-1.19829983646708),AH06.2994(-4.13524068899671),AH0…	AH01.4115(1.00532174523185),AH01.5254(-1.15449963359213),AH04.1034(1.15145262708862),AH04.1125(-2.24854921885576),AH04.1126(-2.56056945372309),AH04.1340(-8.56582005420252),AH04.1344(4.26795361887293),AH04.1636(1.45957274210152),AH05.1911(1.00381103299486),AH05.2649(1.10519138192462),AH05.4224(-1.24594932579031),AH06.177(1.36725290627335),AH06.23(-1.19829983646708),AH06.2994(-4.13524068899671),AH0…	0.028322440087146
GO:0055044	symplast	cellular component	52	495	1836	27664	0.00073	0.129453333333333	AH01.4115(1.00532174523185),AH01.5254(-1.15449963359213),AH04.1034(1.15145262708862),AH04.1125(-2.24854921885576),AH04.1126(-2.56056945372309),AH04.1340(-8.56582005420252),AH04.1344(4.26795361887293),AH04.1636(1.45957274210152),AH05.1911(1.00381103299486),AH05.2649(1.10519138192462),AH05.4224(-1.24594932579031),AH06.177(1.36725290627335),AH06.23(-1.19829983646708),AH06.2994(-4.13524068899671),AH0…	AH01.4115(1.00532174523185),AH01.5254(-1.15449963359213),AH04.1034(1.15145262708862),AH04.1125(-2.24854921885576),AH04.1126(-2.56056945372309),AH04.1340(-8.56582005420252),AH04.1344(4.26795361887293),AH04.1636(1.45957274210152),AH05.1911(1.00381103299486),AH05.2649(1.10519138192462),AH05.4224(-1.24594932579031),AH06.177(1.36725290627335),AH06.23(-1.19829983646708),AH06.2994(-4.13524068899671),AH0…	0.028322440087146
GO:0016491	oxidoreductase activity	molecular function	61	442	2242	23834	0.00155	0.135389655172414	AH01.154(-2.43157316333397),AH01.1774(1.1187446842994),AH01.3509(2.24331636198289),AH01.4936(-1.07985644036022),AH01.5215(-1.34280842118624),AH01.972(3.28921229567674),AH02.1602(2.07773931090496),AH03.1987(1.12349663503618),AH03.833(1.67959867245776),AH03.838(-2.950470692073),AH04.1034(1.15145262708862),AH05.2966(-2.3624534885163),AH05.3203(-1.05685606897217),AH05.3374(5.00335630154847),AH06.23(-…	AH01.154(-2.43157316333397),AH01.1774(1.1187446842994),AH01.3509(2.24331636198289),AH01.4936(-1.07985644036022),AH01.5215(-1.34280842118624),AH01.972(3.28921229567674),AH02.1602(2.07773931090496),AH03.1987(1.12349663503618),AH03.833(1.67959867245776),AH03.838(-2.950470692073),AH04.1034(1.15145262708862),AH05.2966(-2.3624534885163),AH05.3203(-1.05685606897217),AH05.3374(5.00335630154847),AH06.23(-…	0.0272078501338091
GO:0043546	molybdopterin cofactor binding	molecular function	3	442	13	23834	0.00158	0.135389655172414	AH01.154(-2.43157316333397),BH03.3901(-3.44291937620516),BH03.3902(-1.45752688473236)	AH01.154(-2.43157316333397),BH03.3901(-3.44291937620516),BH03.3902(-1.45752688473236)	0.230769230769231
GO:0005911	cell-cell junction	cellular component	52	495	1866	27664	0.00105	0.13965	AH01.4115(1.00532174523185),AH01.5254(-1.15449963359213),AH04.1034(1.15145262708862),AH04.1125(-2.24854921885576),AH04.1126(-2.56056945372309),AH04.1340(-8.56582005420252),AH04.1344(4.26795361887293),AH04.1636(1.45957274210152),AH05.1911(1.00381103299486),AH05.2649(1.10519138192462),AH05.4224(-1.24594932579031),AH06.177(1.36725290627335),AH06.23(-1.19829983646708),AH06.2994(-4.13524068899671),AH0…	AH01.4115(1.00532174523185),AH01.5254(-1.15449963359213),AH04.1034(1.15145262708862),AH04.1125(-2.24854921885576),AH04.1126(-2.56056945372309),AH04.1340(-8.56582005420252),AH04.1344(4.26795361887293),AH04.1636(1.45957274210152),AH05.1911(1.00381103299486),AH05.2649(1.10519138192462),AH05.4224(-1.24594932579031),AH06.177(1.36725290627335),AH06.23(-1.19829983646708),AH06.2994(-4.13524068899671),AH0…	0.0278670953912111
GO:0070161	anchoring junction	cellular component	52	495	1866	27664	0.00105	0.13965	AH01.4115(1.00532174523185),AH01.5254(-1.15449963359213),AH04.1034(1.15145262708862),AH04.1125(-2.24854921885576),AH04.1126(-2.56056945372309),AH04.1340(-8.56582005420252),AH04.1344(4.26795361887293),AH04.1636(1.45957274210152),AH05.1911(1.00381103299486),AH05.2649(1.10519138192462),AH05.4224(-1.24594932579031),AH06.177(1.36725290627335),AH06.23(-1.19829983646708),AH06.2994(-4.13524068899671),AH0…	AH01.4115(1.00532174523185),AH01.5254(-1.15449963359213),AH04.1034(1.15145262708862),AH04.1125(-2.24854921885576),AH04.1126(-2.56056945372309),AH04.1340(-8.56582005420252),AH04.1344(4.26795361887293),AH04.1636(1.45957274210152),AH05.1911(1.00381103299486),AH05.2649(1.10519138192462),AH05.4224(-1.24594932579031),AH06.177(1.36725290627335),AH06.23(-1.19829983646708),AH06.2994(-4.13524068899671),AH0…	0.0278670953912111
GO:0016835	carbon-oxygen lyase activity	molecular function	10	442	176	23834	0.00172	0.142473333333333	AH01.218(1.42105184472309),AH07.953(1.18052606287432),BH01.528(1.0826514047224),BH02.2580(1.37821218611818),BH05.1071(-1.49633459125521),BH07.1068(1.145079581957),BH07.1069(2.38497884324108),BH07.223(-1.23399493017668),CH01.385(1.27722138543408),CH02.2804(-1.49520950504028)	AH01.218(1.42105184472309),AH07.953(1.18052606287432),BH01.528(1.0826514047224),BH02.2580(1.37821218611818),BH05.1071(-1.49633459125521),BH07.1068(1.145079581957),BH07.1069(2.38497884324108),BH07.223(-1.23399493017668),CH01.385(1.27722138543408),CH02.2804(-1.49520950504028)	0.0568181818181818
GO:0008936	nicotinamidase activity	molecular function	2	442	4	23834	0.00201	0.14271	AH09.1635(-1.64697277611294),BH07.2319(-1.18739379986762)	AH09.1635(-1.64697277611294),BH07.2319(-1.18739379986762)	0.5
GO:0016004	phospholipase activator activity	molecular function	2	442	4	23834	0.00201	0.14271	AH02.1541(1.17135047928116),BH02.1610(1.05500120831556)	AH02.1541(1.17135047928116),BH02.1610(1.05500120831556)	0.5
GO:0033971	hydroxyisourate hydrolase activity	molecular function	2	442	4	23834	0.00201	0.14271	BH01.3773(1.92243808430556),CH01.4024(-1.31263266810234)	BH01.3773(1.92243808430556),CH01.4024(-1.31263266810234)	0.5
GO:0051997	2-oxo-4-hydroxy-4-carboxy-5-ureidoimidazoline decarboxylase activity	molecular function	2	442	4	23834	0.00201	0.14271	BH01.3773(1.92243808430556),CH01.4024(-1.31263266810234)	BH01.3773(1.92243808430556),CH01.4024(-1.31263266810234)	0.5
GO:0060229	lipase activator activity	molecular function	2	442	4	23834	0.00201	0.14271	AH02.1541(1.17135047928116),BH02.1610(1.05500120831556)	AH02.1541(1.17135047928116),BH02.1610(1.05500120831556)	0.5
GO:0009642	response to light intensity	biological process	18	508	422	27652	0.00091	0.143547659574468	AH01.1914(1.34785586861383),AH01.4168(1.14121465348535),AH01.4897(1.17238028617404),AH02.3826(1.13126250283921),AH05.1698(1.55254813303032),AH05.2148(2.32416391127292),AH07.1130(1.76426516572003),BH01.2335(1.30452348579947),BH01.538(-1.37263972239918),BH01.769(2.35967302825566),BH02.3233(2.22604514900774),BH05.1846(1.20553837584402),BH05.2280(2.48879285508405),BH09.1229(1.01798000661281),BH09.231…	AH01.1914(1.34785586861383),AH01.4168(1.14121465348535),AH01.4897(1.17238028617404),AH02.3826(1.13126250283921),AH05.1698(1.55254813303032),AH05.2148(2.32416391127292),AH07.1130(1.76426516572003),BH01.2335(1.30452348579947),BH01.538(-1.37263972239918),BH01.769(2.35967302825566),BH02.3233(2.22604514900774),BH05.1846(1.20553837584402),BH05.2280(2.48879285508405),BH09.1229(1.01798000661281),BH09.231…	0.042654028436019
GO:0010253	UDP-rhamnose biosynthetic process	biological process	3	508	11	27652	0.00091	0.143547659574468	AH07.953(1.18052606287432),BH07.1068(1.145079581957),BH07.1069(2.38497884324108)	AH07.953(1.18052606287432),BH07.1068(1.145079581957),BH07.1069(2.38497884324108)	0.272727272727273
GO:0033478	UDP-rhamnose metabolic process	biological process	3	508	11	27652	0.00091	0.143547659574468	AH07.953(1.18052606287432),BH07.1068(1.145079581957),BH07.1069(2.38497884324108)	AH07.953(1.18052606287432),BH07.1068(1.145079581957),BH07.1069(2.38497884324108)	0.272727272727273
GO:0009847	spore germination	biological process	2	508	3	27652	0.001	0.14828	BH01.4526(-2.92540791026395),CH01.4826(4.40784398293099)	BH01.4526(-2.92540791026395),CH01.4826(4.40784398293099)	0.666666666666667
GO:0044409	symbiont entry into host	biological process	2	508	3	27652	0.001	0.14828	BH01.4526(-2.92540791026395),CH01.4826(4.40784398293099)	BH01.4526(-2.92540791026395),CH01.4826(4.40784398293099)	0.666666666666667
GO:0048102	autophagic cell death	biological process	2	508	3	27652	0.001	0.14828	BH01.4526(-2.92540791026395),CH01.4826(4.40784398293099)	BH01.4526(-2.92540791026395),CH01.4826(4.40784398293099)	0.666666666666667
GO:0016829	lyase activity	molecular function	20	442	531	23834	0.00236	0.162905555555556	AH01.218(1.42105184472309),AH06.655(1.29270867891887),AH07.953(1.18052606287432),AH08.1971(-1.76154034483936),BH01.3773(1.92243808430556),BH01.528(1.0826514047224),BH02.2580(1.37821218611818),BH02.2719(-2.69400994575208),BH05.1071(-1.49633459125521),BH07.1068(1.145079581957),BH07.1069(2.38497884324108),BH07.223(-1.23399493017668),BH08.1314(3.37113225888741),BH08.2202(2.78163017081613),BH09.1766(1…	AH01.218(1.42105184472309),AH06.655(1.29270867891887),AH07.953(1.18052606287432),AH08.1971(-1.76154034483936),BH01.3773(1.92243808430556),BH01.528(1.0826514047224),BH02.2580(1.37821218611818),BH02.2719(-2.69400994575208),BH05.1071(-1.49633459125521),BH07.1068(1.145079581957),BH07.1069(2.38497884324108),BH07.223(-1.23399493017668),BH08.1314(3.37113225888741),BH08.2202(2.78163017081613),BH09.1766(1…	0.0376647834274953
GO:0006575	cellular modified amino acid metabolic process	biological process	10	508	168	27652	0.00114	0.163382592592593	AH01.132(1.17393805690002),AH01.4112(-1.48543964241127),AH02.1617(-1.70668131707008),AH03.246(1.47591732518728),BH01.4419(-1.72023974995951),BH01.4421(-1.20763330281401),BH01.4423(-5.22670693688271),BH03.3872(1.71273116189197),BH05.137(-2.4411146565569),CH03.384(1.70001493266293)	AH01.132(1.17393805690002),AH01.4112(-1.48543964241127),AH02.1617(-1.70668131707008),AH03.246(1.47591732518728),BH01.4419(-1.72023974995951),BH01.4421(-1.20763330281401),BH01.4423(-5.22670693688271),BH03.3872(1.71273116189197),BH05.137(-2.4411146565569),CH03.384(1.70001493266293)	0.0595238095238095
GO:0009725	response to hormone	biological process	99	508	4009	27652	0.00115	0.163382592592593	AH01.132(1.17393805690002),AH01.218(1.42105184472309),AH01.223(1.85259374889766),AH01.3509(2.24331636198289),AH02.218(1.05852092926917),AH02.2971(1.39379239950411),AH03.1221(-1.13895999229589),AH03.161(-1.50340492481241),AH03.246(1.47591732518728),AH03.3740(1.14634192533797),AH03.690(-1.07997875006539),AH05.1194(-1.23306251626818),AH05.1195(2.00171765213607),AH05.2649(1.10519138192462),AH05.3884(…	AH01.132(1.17393805690002),AH01.218(1.42105184472309),AH01.223(1.85259374889766),AH01.3509(2.24331636198289),AH02.218(1.05852092926917),AH02.2971(1.39379239950411),AH03.1221(-1.13895999229589),AH03.161(-1.50340492481241),AH03.246(1.47591732518728),AH03.3740(1.14634192533797),AH03.690(-1.07997875006539),AH05.1194(-1.23306251626818),AH05.1195(2.00171765213607),AH05.2649(1.10519138192462),AH05.3884(…	0.0246944375155899
GO:0009309	amine biosynthetic process	biological process	7	508	88	27652	0.00119	0.163382592592593	AH01.218(1.42105184472309),AH02.2846(1.5290936861345),BH01.528(1.0826514047224),BH09.1398(1.35528606150063),CH01.385(1.27722138543408),CH05.1907(-3.55001823292883),CH06.189(1.18513112933957)	AH01.218(1.42105184472309),AH02.2846(1.5290936861345),BH01.528(1.0826514047224),BH09.1398(1.35528606150063),CH01.385(1.27722138543408),CH05.1907(-3.55001823292883),CH06.189(1.18513112933957)	0.0795454545454545
GO:0042401	biogenic amine biosynthetic process	biological process	7	508	88	27652	0.00119	0.163382592592593	AH01.218(1.42105184472309),AH02.2846(1.5290936861345),BH01.528(1.0826514047224),BH09.1398(1.35528606150063),CH01.385(1.27722138543408),CH05.1907(-3.55001823292883),CH06.189(1.18513112933957)	AH01.218(1.42105184472309),AH02.2846(1.5290936861345),BH01.528(1.0826514047224),BH09.1398(1.35528606150063),CH01.385(1.27722138543408),CH05.1907(-3.55001823292883),CH06.189(1.18513112933957)	0.0795454545454545
GO:0009635	response to herbicide	biological process	5	508	44	27652	0.00123	0.165804	AH01.132(1.17393805690002),AH03.246(1.47591732518728),AH05.980(-1.49628514489137),BH03.3872(1.71273116189197),CH03.384(1.70001493266293)	AH01.132(1.17393805690002),AH03.246(1.47591732518728),AH05.980(-1.49628514489137),BH03.3872(1.71273116189197),CH03.384(1.70001493266293)	0.113636363636364
GO:0008233	peptidase activity	molecular function	24	442	690	23834	0.00258	0.173278378378378	AH05.1911(1.00381103299486),AH05.3238(-5.46293303380657),AH05.3341(-1.46605363915831),AH07.1741(1.04202465969157),AH07.3756(1.4910236817072),BH01.3780(2.32213365953536),BH01.3781(2.2094192030052),BH01.3782(2.31976861109295),BH01.3783(2.45690615033559),BH01.4222(1.59531058410552),BH01.4506(-5.56091304700889),BH02.2550(1.03861910213159),BH02.4695(2.08760729272484),BH03.2466(1.14043215298918),BH05.4…	AH05.1911(1.00381103299486),AH05.3238(-5.46293303380657),AH05.3341(-1.46605363915831),AH07.1741(1.04202465969157),AH07.3756(1.4910236817072),BH01.3780(2.32213365953536),BH01.3781(2.2094192030052),BH01.3782(2.31976861109295),BH01.3783(2.45690615033559),BH01.4222(1.59531058410552),BH01.4506(-5.56091304700889),BH02.2550(1.03861910213159),BH02.4695(2.08760729272484),BH03.2466(1.14043215298918),BH05.4…	0.0347826086956522
GO:0004175	endopeptidase activity	molecular function	16	442	391	23834	0.00281	0.183759210526316	AH05.1911(1.00381103299486),AH07.1741(1.04202465969157),BH01.3780(2.32213365953536),BH01.3781(2.2094192030052),BH01.3782(2.31976861109295),BH01.3783(2.45690615033559),BH01.4506(-5.56091304700889),BH02.2550(1.03861910213159),BH03.2466(1.14043215298918),BH05.517(1.8482305295482),BH05.633(1.77578618969394),CH01.4031(-1.50157227804601),CH01.4032(-1.19367795246638),CH01.4033(-1.42742880618961),CH05.58…	AH05.1911(1.00381103299486),AH07.1741(1.04202465969157),BH01.3780(2.32213365953536),BH01.3781(2.2094192030052),BH01.3782(2.31976861109295),BH01.3783(2.45690615033559),BH01.4506(-5.56091304700889),BH02.2550(1.03861910213159),BH03.2466(1.14043215298918),BH05.517(1.8482305295482),BH05.633(1.77578618969394),CH01.4031(-1.50157227804601),CH01.4032(-1.19367795246638),CH01.4033(-1.42742880618961),CH05.58…	0.040920716112532
GO:0033984	indole-3-glycerol-phosphate lyase activity	molecular function	3	442	16	23834	0.00296	0.188605128205128	AH01.218(1.42105184472309),BH01.528(1.0826514047224),CH01.385(1.27722138543408)	AH01.218(1.42105184472309),BH01.528(1.0826514047224),CH01.385(1.27722138543408)	0.1875
GO:1901681	sulfur compound binding	molecular function	5	442	54	23834	0.00321	0.195841666666667	AH01.132(1.17393805690002),AH03.246(1.47591732518728),AH05.980(-1.49628514489137),BH03.3872(1.71273116189197),CH03.384(1.70001493266293)	AH01.132(1.17393805690002),AH03.246(1.47591732518728),AH05.980(-1.49628514489137),BH03.3872(1.71273116189197),CH03.384(1.70001493266293)	0.0925925925925926
GO:0008311	double-stranded DNA 3'-5' DNA exonuclease activity	molecular function	2	442	5	23834	0.00331	0.195841666666667	BH03.2885(-2.0318021981252),BH03.2887(-1.49258027942031)	BH03.2885(-2.0318021981252),BH03.2887(-1.49258027942031)	0.4
GO:0030795	methyl jasmonate methylesterase activity	molecular function	2	442	5	23834	0.00331	0.195841666666667	BH05.1255(1.07338731840205),CH01.2753(1.44243229286671)	BH05.1255(1.07338731840205),CH01.2753(1.44243229286671)	0.4
GO:0010025	wax biosynthetic process	biological process	7	508	92	27652	0.00155	0.205208928571429	AH03.138(1.91452961675131),AH03.1987(1.12349663503618),BH01.4326(1.5068231418943),BH03.2416(1.23264092616269),BH04.1803(2.25672994230619),CH03.226(6.08958335082805),CH03.2320(1.56265393156894)	AH03.138(1.91452961675131),AH03.1987(1.12349663503618),BH01.4326(1.5068231418943),BH03.2416(1.23264092616269),BH04.1803(2.25672994230619),CH03.226(6.08958335082805),CH03.2320(1.56265393156894)	0.0760869565217391
GO:0043068	positive regulation of programmed cell death	biological process	10	508	176	27652	0.00161	0.20941298245614	AH05.1911(1.00381103299486),AH07.1130(1.76426516572003),BH01.3780(2.32213365953536),BH01.3781(2.2094192030052),BH01.3782(2.31976861109295),BH01.3783(2.45690615033559),BH01.909(-3.460198052758),CH01.4031(-1.50157227804601),CH01.4032(-1.19367795246638),CH01.4033(-1.42742880618961)	AH05.1911(1.00381103299486),AH07.1130(1.76426516572003),BH01.3780(2.32213365953536),BH01.3781(2.2094192030052),BH01.3782(2.31976861109295),BH01.3783(2.45690615033559),BH01.909(-3.460198052758),CH01.4031(-1.50157227804601),CH01.4032(-1.19367795246638),CH01.4033(-1.42742880618961)	0.0568181818181818
GO:0052689	carboxylic ester hydrolase activity	molecular function	16	442	402	23834	0.00367	0.212091860465116	AH01.555(1.12507719067554),AH05.2707(-1.75235868664596),AH07.1320(1.40546012150245),AH07.91(1.12274151890138),AH09.54(-1.84872484083666),BH01.177(1.12410049816221),BH02.3428(-1.21363087609369),BH02.4471(-1.38439324108174),BH03.4166(-1.50341450588701),BH03.4169(-1.17234723087065),BH03.4383(1.35055154028282),BH05.2809(-2.86559399183016),BH07.2957(1.04858318558531),BH09.127(-2.1206902526182),CH03.47…	AH01.555(1.12507719067554),AH05.2707(-1.75235868664596),AH07.1320(1.40546012150245),AH07.91(1.12274151890138),AH09.54(-1.84872484083666),BH01.177(1.12410049816221),BH02.3428(-1.21363087609369),BH02.4471(-1.38439324108174),BH03.4166(-1.50341450588701),BH03.4169(-1.17234723087065),BH03.4383(1.35055154028282),BH05.2809(-2.86559399183016),BH07.2957(1.04858318558531),BH09.127(-2.1206902526182),CH03.47…	0.0398009950248756
GO:0009719	response to endogenous stimulus	biological process	100	508	4104	27652	0.00167	0.213472068965517	AH01.132(1.17393805690002),AH01.218(1.42105184472309),AH01.223(1.85259374889766),AH01.3509(2.24331636198289),AH02.218(1.05852092926917),AH02.2971(1.39379239950411),AH03.1221(-1.13895999229589),AH03.161(-1.50340492481241),AH03.246(1.47591732518728),AH03.3740(1.14634192533797),AH03.690(-1.07997875006539),AH05.1194(-1.23306251626818),AH05.1195(2.00171765213607),AH05.2649(1.10519138192462),AH05.3884(…	AH01.132(1.17393805690002),AH01.218(1.42105184472309),AH01.223(1.85259374889766),AH01.3509(2.24331636198289),AH02.218(1.05852092926917),AH02.2971(1.39379239950411),AH03.1221(-1.13895999229589),AH03.161(-1.50340492481241),AH03.246(1.47591732518728),AH03.3740(1.14634192533797),AH03.690(-1.07997875006539),AH05.1194(-1.23306251626818),AH05.1195(2.00171765213607),AH05.2649(1.10519138192462),AH05.3884(…	0.0243664717348928
GO:0030054	cell junction	cellular component	52	495	1916	27664	0.00184	0.217528888888889	AH01.4115(1.00532174523185),AH01.5254(-1.15449963359213),AH04.1034(1.15145262708862),AH04.1125(-2.24854921885576),AH04.1126(-2.56056945372309),AH04.1340(-8.56582005420252),AH04.1344(4.26795361887293),AH04.1636(1.45957274210152),AH05.1911(1.00381103299486),AH05.2649(1.10519138192462),AH05.4224(-1.24594932579031),AH06.177(1.36725290627335),AH06.23(-1.19829983646708),AH06.2994(-4.13524068899671),AH0…	AH01.4115(1.00532174523185),AH01.5254(-1.15449963359213),AH04.1034(1.15145262708862),AH04.1125(-2.24854921885576),AH04.1126(-2.56056945372309),AH04.1340(-8.56582005420252),AH04.1344(4.26795361887293),AH04.1636(1.45957274210152),AH05.1911(1.00381103299486),AH05.2649(1.10519138192462),AH05.4224(-1.24594932579031),AH06.177(1.36725290627335),AH06.23(-1.19829983646708),AH06.2994(-4.13524068899671),AH0…	0.0271398747390397
GO:0016903	oxidoreductase activity, acting on the aldehyde or oxo group of donors	molecular function	8	442	136	23834	0.00393	0.221955681818182	AH01.154(-2.43157316333397),AH01.972(3.28921229567674),AH03.833(1.67959867245776),AH07.2811(1.33202645112208),BH03.3900(-2.44064010667881),BH03.3901(-3.44291937620516),BH03.3902(-1.45752688473236),BH07.2620(1.27084639537661)	AH01.154(-2.43157316333397),AH01.972(3.28921229567674),AH03.833(1.67959867245776),AH07.2811(1.33202645112208),BH03.3900(-2.44064010667881),BH03.3901(-3.44291937620516),BH03.3902(-1.45752688473236),BH07.2620(1.27084639537661)	0.0588235294117647
GO:0009011	alpha-1,4-glucan glucosyltransferase (ADP-glucose donor) activity	molecular function	3	442	18	23834	0.0042	0.226891304347826	AH06.131(2.17495032028212),BH06.444(1.05272295237912),CH07.3339(-1.01788298334497)	AH06.131(2.17495032028212),BH06.444(1.05272295237912),CH07.3339(-1.01788298334497)	0.166666666666667
GO:0033840	alpha-1,4-glucan glucosyltransferase (NDP-glucose donor) activity	molecular function	3	442	18	23834	0.0042	0.226891304347826	AH06.131(2.17495032028212),BH06.444(1.05272295237912),CH07.3339(-1.01788298334497)	AH06.131(2.17495032028212),BH06.444(1.05272295237912),CH07.3339(-1.01788298334497)	0.166666666666667
GO:0009611	response to wounding	biological process	25	508	716	27652	0.00182	0.228703050847458	AH01.2041(1.11805599927562),AH04.1125(-2.24854921885576),AH04.1126(-2.56056945372309),AH05.1194(-1.23306251626818),AH05.1195(2.00171765213607),AH05.2738(-5.06601849286449),AH06.23(-1.19829983646708),AH07.2471(1.63975807451823),AH09.2760(1.41614011521496),BH01.1513(1.02055567901932),BH01.1711(7.05225870318491),BH02.4172(1.91211219604444),BH05.1255(1.07338731840205),BH05.1300(-1.89402933906373),BH0…	AH01.2041(1.11805599927562),AH04.1125(-2.24854921885576),AH04.1126(-2.56056945372309),AH05.1194(-1.23306251626818),AH05.1195(2.00171765213607),AH05.2738(-5.06601849286449),AH06.23(-1.19829983646708),AH07.2471(1.63975807451823),AH09.2760(1.41614011521496),BH01.1513(1.02055567901932),BH01.1711(7.05225870318491),BH02.4172(1.91211219604444),BH05.1255(1.07338731840205),BH05.1300(-1.89402933906373),BH0…	0.0349162011173184
GO:0001560	regulation of cell growth by extracellular stimulus	biological process	2	508	4	27652	0.00197	0.235573870967742	BH01.3773(1.92243808430556),CH01.4024(-1.31263266810234)	BH01.3773(1.92243808430556),CH01.4024(-1.31263266810234)	0.5
GO:0019428	allantoin biosynthetic process	biological process	2	508	4	27652	0.00197	0.235573870967742	BH01.3773(1.92243808430556),CH01.4024(-1.31263266810234)	BH01.3773(1.92243808430556),CH01.4024(-1.31263266810234)	0.5
GO:0031001	response to brefeldin A	biological process	2	508	4	27652	0.00197	0.235573870967742	AH02.1541(1.17135047928116),BH02.1610(1.05500120831556)	AH02.1541(1.17135047928116),BH02.1610(1.05500120831556)	0.5
GO:0008482	sulfite oxidase activity	molecular function	2	442	6	23834	0.0049	0.254713	AH05.3374(5.00335630154847),BH05.3375(1.1340182506553)	AH05.3374(5.00335630154847),BH05.3375(1.1340182506553)	0.333333333333333
GO:0004834	tryptophan synthase activity	molecular function	3	442	19	23834	0.00492	0.254713	AH01.218(1.42105184472309),BH01.528(1.0826514047224),CH01.385(1.27722138543408)	AH01.218(1.42105184472309),BH01.528(1.0826514047224),CH01.385(1.27722138543408)	0.157894736842105
GO:0019252	starch biosynthetic process	biological process	5	508	50	27652	0.0022	0.258901587301587	AH06.131(2.17495032028212),AH09.181(1.40045274344287),BH06.444(1.05272295237912),CH07.3339(-1.01788298334497),CH09.234(1.19547232715283)	AH06.131(2.17495032028212),AH09.181(1.40045274344287),BH06.444(1.05272295237912),CH07.3339(-1.01788298334497),CH09.234(1.19547232715283)	0.1
GO:0006629	lipid metabolic process	biological process	54	508	1973	27652	0.00224	0.25949	AH01.555(1.12507719067554),AH01.98(1.15354495558227),AH02.1602(2.07773931090496),AH02.2465(2.69567102815322),AH02.2846(1.5290936861345),AH03.138(1.91452961675131),AH03.1461(-1.36403323109915),AH03.1987(1.12349663503618),AH04.1125(-2.24854921885576),AH04.1126(-2.56056945372309),AH04.1636(1.45957274210152),AH05.3884(-3.8403332407356),AH06.138(1.11566214060911),AH06.2229(1.03042565027139),AH06.23(-1…	AH01.555(1.12507719067554),AH01.98(1.15354495558227),AH02.1602(2.07773931090496),AH02.2465(2.69567102815322),AH02.2846(1.5290936861345),AH03.138(1.91452961675131),AH03.1461(-1.36403323109915),AH03.1987(1.12349663503618),AH04.1125(-2.24854921885576),AH04.1126(-2.56056945372309),AH04.1636(1.45957274210152),AH05.3884(-3.8403332407356),AH06.138(1.11566214060911),AH06.2229(1.03042565027139),AH06.23(-1…	0.0273694880892043
GO:0006952	defense response	biological process	61	508	2297	27652	0.00235	0.268044615384615	AH01.218(1.42105184472309),AH01.3750(-2.49953043279891),AH02.2971(1.39379239950411),AH02.3048(1.58316138667277),AH02.3176(1.03396880792551),AH03.690(-1.07997875006539),AH04.1636(1.45957274210152),AH04.504(1.18138157782608),AH05.1194(-1.23306251626818),AH05.1195(2.00171765213607),AH05.1713(1.62768636917139),AH05.2424(-1.41730721469112),AH05.2738(-5.06601849286449),AH05.3884(-3.8403332407356),AH06.…	AH01.218(1.42105184472309),AH01.3750(-2.49953043279891),AH02.2971(1.39379239950411),AH02.3048(1.58316138667277),AH02.3176(1.03396880792551),AH03.690(-1.07997875006539),AH04.1636(1.45957274210152),AH04.504(1.18138157782608),AH05.1194(-1.23306251626818),AH05.1195(2.00171765213607),AH05.1713(1.62768636917139),AH05.2424(-1.41730721469112),AH05.2738(-5.06601849286449),AH05.3884(-3.8403332407356),AH06.…	0.0265563778841968
GO:0072341	modified amino acid binding	molecular function	5	442	61	23834	0.00544	0.275885714285714	AH01.132(1.17393805690002),AH03.246(1.47591732518728),AH05.980(-1.49628514489137),BH03.3872(1.71273116189197),CH03.384(1.70001493266293)	AH01.132(1.17393805690002),AH03.246(1.47591732518728),AH05.980(-1.49628514489137),BH03.3872(1.71273116189197),CH03.384(1.70001493266293)	0.0819672131147541
GO:0016830	carbon-carbon lyase activity	molecular function	10	442	208	23834	0.00566	0.276273529411765	AH01.218(1.42105184472309),AH06.655(1.29270867891887),BH01.3773(1.92243808430556),BH01.528(1.0826514047224),BH02.2719(-2.69400994575208),BH09.1766(1.19557990743227),CH01.385(1.27722138543408),CH01.4024(-1.31263266810234),CH06.189(1.18513112933957),CH06.1960(1.91514974575297)	AH01.218(1.42105184472309),AH06.655(1.29270867891887),BH01.3773(1.92243808430556),BH01.528(1.0826514047224),BH02.2719(-2.69400994575208),BH09.1766(1.19557990743227),CH01.385(1.27722138543408),CH01.4024(-1.31263266810234),CH06.189(1.18513112933957),CH06.1960(1.91514974575297)	0.0480769230769231
GO:0050660	flavin adenine dinucleotide binding	molecular function	7	442	115	23834	0.00567	0.276273529411765	AH01.154(-2.43157316333397),AH03.833(1.67959867245776),AH06.23(-1.19829983646708),BH03.3900(-2.44064010667881),BH03.3901(-3.44291937620516),BH03.3902(-1.45752688473236),CH06.16(1.30642772199419)	AH01.154(-2.43157316333397),AH03.833(1.67959867245776),AH06.23(-1.19829983646708),BH03.3900(-2.44064010667881),BH03.3901(-3.44291937620516),BH03.3902(-1.45752688473236),CH06.16(1.30642772199419)	0.0608695652173913
GO:0000166	nucleotide binding	molecular function	25	442	780	23834	0.00602	0.282258490566038	AH01.154(-2.43157316333397),AH01.4168(1.14121465348535),AH01.668(2.09471507851263),AH01.827(4.70267480619429),AH02.1541(1.17135047928116),AH02.3826(1.13126250283921),AH03.833(1.67959867245776),AH05.2148(2.32416391127292),AH05.2523(-6.07527518438826),AH06.131(2.17495032028212),AH06.23(-1.19829983646708),AH06.655(1.29270867891887),AH07.3838(-6.06939134208054),BH01.4222(1.59531058410552),BH01.718(-1…	AH01.154(-2.43157316333397),AH01.4168(1.14121465348535),AH01.668(2.09471507851263),AH01.827(4.70267480619429),AH02.1541(1.17135047928116),AH02.3826(1.13126250283921),AH03.833(1.67959867245776),AH05.2148(2.32416391127292),AH05.2523(-6.07527518438826),AH06.131(2.17495032028212),AH06.23(-1.19829983646708),AH06.655(1.29270867891887),AH07.3838(-6.06939134208054),BH01.4222(1.59531058410552),BH01.718(-1…	0.032051282051282
GO:1901265	nucleoside phosphate binding	molecular function	25	442	780	23834	0.00602	0.282258490566038	AH01.154(-2.43157316333397),AH01.4168(1.14121465348535),AH01.668(2.09471507851263),AH01.827(4.70267480619429),AH02.1541(1.17135047928116),AH02.3826(1.13126250283921),AH03.833(1.67959867245776),AH05.2148(2.32416391127292),AH05.2523(-6.07527518438826),AH06.131(2.17495032028212),AH06.23(-1.19829983646708),AH06.655(1.29270867891887),AH07.3838(-6.06939134208054),BH01.4222(1.59531058410552),BH01.718(-1…	AH01.154(-2.43157316333397),AH01.4168(1.14121465348535),AH01.668(2.09471507851263),AH01.827(4.70267480619429),AH02.1541(1.17135047928116),AH02.3826(1.13126250283921),AH03.833(1.67959867245776),AH05.2148(2.32416391127292),AH05.2523(-6.07527518438826),AH06.131(2.17495032028212),AH06.23(-1.19829983646708),AH06.655(1.29270867891887),AH07.3838(-6.06939134208054),BH01.4222(1.59531058410552),BH01.718(-1…	0.032051282051282
GO:0016405	CoA-ligase activity	molecular function	5	442	64	23834	0.00667	0.300419	AH04.1636(1.45957274210152),BH01.4326(1.5068231418943),BH04.1644(1.43001914698535),BH04.435(1.06082725495676),CH04.1883(2.61251937603188)	AH04.1636(1.45957274210152),BH01.4326(1.5068231418943),BH04.1644(1.43001914698535),BH04.435(1.06082725495676),CH04.1883(2.61251937603188)	0.078125
GO:0004089	carbonate dehydratase activity	molecular function	2	442	7	23834	0.00677	0.300419	BH02.2580(1.37821218611818),CH02.2804(-1.49520950504028)	BH02.2580(1.37821218611818),CH02.2804(-1.49520950504028)	0.285714285714286
GO:0008309	double-stranded DNA exodeoxyribonuclease activity	molecular function	2	442	7	23834	0.00677	0.300419	BH03.2885(-2.0318021981252),BH03.2887(-1.49258027942031)	BH03.2885(-2.0318021981252),BH03.2887(-1.49258027942031)	0.285714285714286
GO:0080167	response to karrikin	biological process	14	508	323	27652	0.00281	0.313158507462687	AH01.132(1.17393805690002),AH03.246(1.47591732518728),AH03.3740(1.14634192533797),AH05.4224(-1.24594932579031),AH08.1913(-1.09219953461127),AH08.58(1.02740119348068),BH01.3777(1.89654876161195),BH01.4296(-1.41248140011871),BH02.2883(-1.49986389413807),BH03.3872(1.71273116189197),BH05.2852(-1.14363876482754),BH06.2301(7.92961027068136),CH03.384(1.70001493266293),CH06.189(1.18513112933957)	AH01.132(1.17393805690002),AH03.246(1.47591732518728),AH03.3740(1.14634192533797),AH05.4224(-1.24594932579031),AH08.1913(-1.09219953461127),AH08.58(1.02740119348068),BH01.3777(1.89654876161195),BH01.4296(-1.41248140011871),BH02.2883(-1.49986389413807),BH03.3872(1.71273116189197),BH05.2852(-1.14363876482754),BH06.2301(7.92961027068136),CH03.384(1.70001493266293),CH06.189(1.18513112933957)	0.043343653250774
GO:0006576	biogenic amine metabolic process	biological process	8	508	130	27652	0.00283	0.313158507462687	AH01.218(1.42105184472309),AH02.2846(1.5290936861345),BH01.1711(7.05225870318491),BH01.528(1.0826514047224),BH09.1398(1.35528606150063),CH01.385(1.27722138543408),CH05.1907(-3.55001823292883),CH06.189(1.18513112933957)	AH01.218(1.42105184472309),AH02.2846(1.5290936861345),BH01.1711(7.05225870318491),BH01.528(1.0826514047224),BH09.1398(1.35528606150063),CH01.385(1.27722138543408),CH05.1907(-3.55001823292883),CH06.189(1.18513112933957)	0.0615384615384615
GO:1901700	response to oxygen-containing compound	biological process	98	508	4079	27652	0.00289	0.315095	AH01.132(1.17393805690002),AH01.218(1.42105184472309),AH01.3509(2.24331636198289),AH01.4168(1.14121465348535),AH01.4231(2.01715489167442),AH01.972(3.28921229567674),AH02.1541(1.17135047928116),AH02.3826(1.13126250283921),AH02.4111(1.59499597972463),AH03.1221(-1.13895999229589),AH03.246(1.47591732518728),AH03.3740(1.14634192533797),AH03.690(-1.07997875006539),AH05.1194(-1.23306251626818),AH05.1195…	AH01.132(1.17393805690002),AH01.218(1.42105184472309),AH01.3509(2.24331636198289),AH01.4168(1.14121465348535),AH01.4231(2.01715489167442),AH01.972(3.28921229567674),AH02.1541(1.17135047928116),AH02.3826(1.13126250283921),AH02.4111(1.59499597972463),AH03.1221(-1.13895999229589),AH03.246(1.47591732518728),AH03.3740(1.14634192533797),AH03.690(-1.07997875006539),AH05.1194(-1.23306251626818),AH05.1195…	0.0240254964452072
GO:0009617	response to bacterium	biological process	36	508	1206	27652	0.00314	0.332570857142857	AH01.218(1.42105184472309),AH01.4168(1.14121465348535),AH02.2971(1.39379239950411),AH02.3826(1.13126250283921),AH05.2148(2.32416391127292),AH05.3884(-3.8403332407356),AH08.1663(1.55497810707405),AH08.1971(-1.76154034483936),AH09.2760(1.41614011521496),AH09.54(-1.84872484083666),BH01.1711(7.05225870318491),BH01.528(1.0826514047224),BH02.3428(-1.21363087609369),BH02.4597(-1.24764043446771),BH03.299…	AH01.218(1.42105184472309),AH01.4168(1.14121465348535),AH02.2971(1.39379239950411),AH02.3826(1.13126250283921),AH05.2148(2.32416391127292),AH05.3884(-3.8403332407356),AH08.1663(1.55497810707405),AH08.1971(-1.76154034483936),AH09.2760(1.41614011521496),AH09.54(-1.84872484083666),BH01.1711(7.05225870318491),BH01.528(1.0826514047224),BH02.3428(-1.21363087609369),BH02.4597(-1.24764043446771),BH03.299…	0.0298507462686567
GO:0010192	mucilage biosynthetic process	biological process	6	508	78	27652	0.00314	0.332570857142857	AH07.953(1.18052606287432),BH03.615(1.25445807697387),BH06.761(-1.14571258298398),BH07.1068(1.145079581957),BH07.1069(2.38497884324108),BH09.2751(1.05284431294571)	AH07.953(1.18052606287432),BH03.615(1.25445807697387),BH06.761(-1.14571258298398),BH07.1068(1.145079581957),BH07.1069(2.38497884324108),BH09.2751(1.05284431294571)	0.0769230769230769
GO:0061635	regulation of protein complex stability	biological process	2	508	5	27652	0.00325	0.33937323943662	AH03.3796(1.78664905598203),BH03.4080(1.41129267927713)	AH03.3796(1.78664905598203),BH03.4080(1.41129267927713)	0.4
GO:0019748	secondary metabolic process	biological process	26	508	790	27652	0.00331	0.340838055555556	AH01.132(1.17393805690002),AH01.2041(1.11805599927562),AH01.2734(-1.38037852533069),AH01.4936(-1.07985644036022),AH01.5215(-1.34280842118624),AH03.246(1.47591732518728),AH05.1738(1.45312541375008),AH05.3203(-1.05685606897217),AH05.456(-1.00120289183436),AH06.138(1.11566214060911),AH06.2178(-1.48291768391305),AH06.2715(1.19633112745519),AH07.1016(1.95237210267666),AH08.246(-1.43222984154293),AH09.…	AH01.132(1.17393805690002),AH01.2041(1.11805599927562),AH01.2734(-1.38037852533069),AH01.4936(-1.07985644036022),AH01.5215(-1.34280842118624),AH03.246(1.47591732518728),AH05.1738(1.45312541375008),AH05.3203(-1.05685606897217),AH05.456(-1.00120289183436),AH06.138(1.11566214060911),AH06.2178(-1.48291768391305),AH06.2715(1.19633112745519),AH07.1016(1.95237210267666),AH08.246(-1.43222984154293),AH09.…	0.0329113924050633
GO:0016709	oxidoreductase activity, acting on paired donors, with incorporation or reduction of molecular oxyge...	molecular function	11	442	254	23834	0.00816	0.355747368421053	AH01.5215(-1.34280842118624),AH02.1602(2.07773931090496),AH05.3203(-1.05685606897217),AH06.2715(1.19633112745519),AH07.1016(1.95237210267666),AH08.246(-1.43222984154293),AH09.1317(-1.00576982020205),BH01.1711(7.05225870318491),BH01.1995(-1.05660685001761),BH06.2516(1.05861859170488),BH07.1125(1.79402577438124)	AH01.5215(-1.34280842118624),AH02.1602(2.07773931090496),AH05.3203(-1.05685606897217),AH06.2715(1.19633112745519),AH07.1016(1.95237210267666),AH08.246(-1.43222984154293),AH09.1317(-1.00576982020205),BH01.1711(7.05225870318491),BH01.1995(-1.05660685001761),BH06.2516(1.05861859170488),BH07.1125(1.79402577438124)	0.0433070866141732
GO:0047196	long-chain-alcohol O-fatty-acyltransferase activity	molecular function	3	442	23	23834	0.00852	0.361799152542373	AH03.138(1.91452961675131),BH04.1803(2.25672994230619),CH03.226(6.08958335082805)	AH03.138(1.91452961675131),BH04.1803(2.25672994230619),CH03.226(6.08958335082805)	0.130434782608696
GO:0050734	hydroxycinnamoyltransferase activity	molecular function	5	442	68	23834	0.00859	0.361799152542373	AH04.1298(5.37784326584379),BH04.1295(-2.01207796356486),BH09.542(1.72683806830605),CH07.3661(-1.20806141689119),CH09.3046(1.42373802629049)	AH04.1298(5.37784326584379),BH04.1295(-2.01207796356486),BH09.542(1.72683806830605),CH07.3661(-1.20806141689119),CH09.3046(1.42373802629049)	0.0735294117647059
GO:0016878	acid-thiol ligase activity	molecular function	5	442	70	23834	0.00968	0.400913333333333	AH04.1636(1.45957274210152),BH01.4326(1.5068231418943),BH04.1644(1.43001914698535),BH04.435(1.06082725495676),CH04.1883(2.61251937603188)	AH04.1636(1.45957274210152),BH01.4326(1.5068231418943),BH04.1644(1.43001914698535),BH04.435(1.06082725495676),CH04.1883(2.61251937603188)	0.0714285714285714
GO:0035619	root hair tip	cellular component	3	495	18	27664	0.0038	0.40432	AH04.1125(-2.24854921885576),AH04.1126(-2.56056945372309),CH04.1284(-1.67757913069844)	AH04.1125(-2.24854921885576),AH04.1126(-2.56056945372309),CH04.1284(-1.67757913069844)	0.166666666666667
GO:0010598	NAD(P)H dehydrogenase complex (plastoquinone)	cellular component	4	495	37	27664	0.00419	0.405287272727273	AH01.5254(-1.15449963359213),BH02.4108(-1.02285985378486),BH03.1656(-1.02086036765908),CH03.1810(-2.15952341767547)	AH01.5254(-1.15449963359213),BH02.4108(-1.02285985378486),BH03.1656(-1.02086036765908),CH03.1810(-2.15952341767547)	0.108108108108108
GO:0006656	phosphatidylcholine biosynthetic process	biological process	3	508	18	27652	0.0041	0.416402739726027	AH02.2846(1.5290936861345),CH05.1907(-3.55001823292883),CH06.2271(5.79170263664031)	AH02.2846(1.5290936861345),CH05.1907(-3.55001823292883),CH06.2271(5.79170263664031)	0.166666666666667
GO:0016157	sucrose synthase activity	molecular function	3	442	25	23834	0.01076	0.43206935483871	AH07.4049(1.13241635977661),BH01.911(-2.56167597812647),CH01.3953(1.42131550572138)	AH07.4049(1.13241635977661),BH01.911(-2.56167597812647),CH01.3953(1.42131550572138)	0.12
GO:0016765	transferase activity, transferring alkyl or aryl (other than methyl) groups	molecular function	10	442	229	23834	0.01078	0.43206935483871	AH01.132(1.17393805690002),AH01.4112(-1.48543964241127),AH02.1617(-1.70668131707008),AH03.246(1.47591732518728),AH05.980(-1.49628514489137),BH01.4419(-1.72023974995951),BH01.4421(-1.20763330281401),BH01.4423(-5.22670693688271),BH03.3872(1.71273116189197),CH03.384(1.70001493266293)	AH01.132(1.17393805690002),AH01.4112(-1.48543964241127),AH02.1617(-1.70668131707008),AH03.246(1.47591732518728),AH05.980(-1.49628514489137),BH01.4419(-1.72023974995951),BH01.4421(-1.20763330281401),BH01.4423(-5.22670693688271),BH03.3872(1.71273116189197),CH03.384(1.70001493266293)	0.0436681222707424
GO:0005275	amine transmembrane transporter activity	molecular function	2	442	9	23834	0.01133	0.439923	BH06.1598(4.50743427977343),CH06.1757(3.2925633413818)	BH06.1598(4.50743427977343),CH06.1757(3.2925633413818)	0.222222222222222
GO:0015200	methylammonium transmembrane transporter activity	molecular function	2	442	9	23834	0.01133	0.439923	BH06.1598(4.50743427977343),CH06.1757(3.2925633413818)	BH06.1598(4.50743427977343),CH06.1757(3.2925633413818)	0.222222222222222
GO:0016857	racemase and epimerase activity, acting on carbohydrates and derivatives	molecular function	3	442	26	23834	0.012	0.458769230769231	AH07.953(1.18052606287432),BH07.1068(1.145079581957),BH07.1069(2.38497884324108)	AH07.953(1.18052606287432),BH07.1068(1.145079581957),BH07.1069(2.38497884324108)	0.115384615384615
GO:0005576	extracellular region	cellular component	30	495	1015	27664	0.00535	0.474366666666667	AH01.132(1.17393805690002),AH01.4115(1.00532174523185),AH01.4168(1.14121465348535),AH01.972(3.28921229567674),AH02.3048(1.58316138667277),AH02.3176(1.03396880792551),AH02.3826(1.13126250283921),AH03.246(1.47591732518728),AH03.4116(1.13942962700908),AH04.1581(-1.65501536519361),AH05.1713(1.62768636917139),AH05.2148(2.32416391127292),BH02.2650(1.22276987123993),BH02.3131(1.56950396536884),BH02.378(…	AH01.132(1.17393805690002),AH01.4115(1.00532174523185),AH01.4168(1.14121465348535),AH01.972(3.28921229567674),AH02.3048(1.58316138667277),AH02.3176(1.03396880792551),AH02.3826(1.13126250283921),AH03.246(1.47591732518728),AH03.4116(1.13942962700908),AH04.1581(-1.65501536519361),AH05.1713(1.62768636917139),AH05.2148(2.32416391127292),BH02.2650(1.22276987123993),BH02.3131(1.56950396536884),BH02.378(…	0.0295566502463054
GO:0044255	cellular lipid metabolic process	biological process	46	508	1683	27652	0.0048	0.475484533333333	AH01.555(1.12507719067554),AH01.98(1.15354495558227),AH02.1602(2.07773931090496),AH02.2846(1.5290936861345),AH03.138(1.91452961675131),AH03.1461(-1.36403323109915),AH04.1125(-2.24854921885576),AH04.1126(-2.56056945372309),AH04.1636(1.45957274210152),AH05.3884(-3.8403332407356),AH06.138(1.11566214060911),AH06.23(-1.19829983646708),AH06.797(-1.20652928189984),AH06.798(-1.18664018014982),AH07.91(1.1…	AH01.555(1.12507719067554),AH01.98(1.15354495558227),AH02.1602(2.07773931090496),AH02.2846(1.5290936861345),AH03.138(1.91452961675131),AH03.1461(-1.36403323109915),AH04.1125(-2.24854921885576),AH04.1126(-2.56056945372309),AH04.1636(1.45957274210152),AH05.3884(-3.8403332407356),AH06.138(1.11566214060911),AH06.23(-1.19829983646708),AH06.797(-1.20652928189984),AH06.798(-1.18664018014982),AH07.91(1.1…	0.0273321449792038
GO:0010477	response to sulfur dioxide	biological process	2	508	6	27652	0.00481	0.475484533333333	AH05.3374(5.00335630154847),BH05.3375(1.1340182506553)	AH05.3374(5.00335630154847),BH05.3375(1.1340182506553)	0.333333333333333
GO:0071949	FAD binding	molecular function	3	442	27	23834	0.01332	0.496645	AH01.154(-2.43157316333397),BH03.3901(-3.44291937620516),BH03.3902(-1.45752688473236)	AH01.154(-2.43157316333397),BH03.3901(-3.44291937620516),BH03.3902(-1.45752688473236)	0.111111111111111
GO:0004040	amidase activity	molecular function	2	442	10	23834	0.01399	0.496645	AH09.1635(-1.64697277611294),BH07.2319(-1.18739379986762)	AH09.1635(-1.64697277611294),BH07.2319(-1.18739379986762)	0.2
GO:0016805	dipeptidase activity	molecular function	2	442	10	23834	0.01399	0.496645	AH05.3341(-1.46605363915831),BH07.3593(1.42063347792914)	AH05.3341(-1.46605363915831),BH07.3593(1.42063347792914)	0.2
GO:0034338	short-chain carboxylesterase activity	molecular function	2	442	10	23834	0.01399	0.496645	AH01.555(1.12507719067554),BH01.177(1.12410049816221)	AH01.555(1.12507719067554),BH01.177(1.12410049816221)	0.2
GO:0051787	misfolded protein binding	molecular function	2	442	10	23834	0.01399	0.496645	AH03.3796(1.78664905598203),BH03.4080(1.41129267927713)	AH03.3796(1.78664905598203),BH03.4080(1.41129267927713)	0.2
GO:0016702	oxidoreductase activity, acting on single donors with incorporation of molecular oxygen, incorporati...	molecular function	5	442	77	23834	0.01423	0.49805	AH08.2371(-3.40862710171837),BH02.4172(1.91211219604444),BH05.1847(1.07812610010346),BH09.1229(1.01798000661281),CH05.1945(1.21657444130979)	AH08.2371(-3.40862710171837),BH02.4172(1.91211219604444),BH05.1847(1.07812610010346),BH09.1229(1.01798000661281),CH05.1945(1.21657444130979)	0.0649350649350649
GO:0034596	phosphatidylinositol phosphate 4-phosphatase activity	molecular function	3	442	28	23834	0.01471	0.500744520547945	AH04.1125(-2.24854921885576),AH04.1126(-2.56056945372309),CH04.1284(-1.67757913069844)	AH04.1125(-2.24854921885576),AH04.1126(-2.56056945372309),CH04.1284(-1.67757913069844)	0.107142857142857
GO:0043812	phosphatidylinositol-4-phosphate phosphatase activity	molecular function	3	442	28	23834	0.01471	0.500744520547945	AH04.1125(-2.24854921885576),AH04.1126(-2.56056945372309),CH04.1284(-1.67757913069844)	AH04.1125(-2.24854921885576),AH04.1126(-2.56056945372309),CH04.1284(-1.67757913069844)	0.107142857142857
GO:0098542	defense response to other organism	biological process	52	508	1965	27652	0.00524	0.511175789473684	AH01.218(1.42105184472309),AH01.3750(-2.49953043279891),AH02.2971(1.39379239950411),AH02.3048(1.58316138667277),AH02.3176(1.03396880792551),AH04.1636(1.45957274210152),AH05.1194(-1.23306251626818),AH05.1195(2.00171765213607),AH05.1713(1.62768636917139),AH05.2738(-5.06601849286449),AH05.3884(-3.8403332407356),AH06.138(1.11566214060911),AH06.2465(1.13032578024147),AH07.1130(1.76426516572003),AH07.2…	AH01.218(1.42105184472309),AH01.3750(-2.49953043279891),AH02.2971(1.39379239950411),AH02.3048(1.58316138667277),AH02.3176(1.03396880792551),AH04.1636(1.45957274210152),AH05.1194(-1.23306251626818),AH05.1195(2.00171765213607),AH05.1713(1.62768636917139),AH05.2738(-5.06601849286449),AH05.3884(-3.8403332407356),AH06.138(1.11566214060911),AH06.2465(1.13032578024147),AH07.1130(1.76426516572003),AH07.2…	0.0264631043256997
GO:0016854	racemase and epimerase activity	molecular function	4	442	52	23834	0.01568	0.526551351351351	AH07.953(1.18052606287432),BH05.1071(-1.49633459125521),BH07.1068(1.145079581957),BH07.1069(2.38497884324108)	AH07.953(1.18052606287432),BH05.1071(-1.49633459125521),BH07.1068(1.145079581957),BH07.1069(2.38497884324108)	0.0769230769230769
GO:0010037	response to carbon dioxide	biological process	3	508	20	27652	0.00557	0.529435641025641	BH02.2580(1.37821218611818),CH01.3953(1.42131550572138),CH02.2804(-1.49520950504028)	BH02.2580(1.37821218611818),CH01.3953(1.42131550572138),CH02.2804(-1.49520950504028)	0.15
GO:0072347	response to anesthetic	biological process	3	508	20	27652	0.00557	0.529435641025641	BH02.2580(1.37821218611818),CH01.3953(1.42131550572138),CH02.2804(-1.49520950504028)	BH02.2580(1.37821218611818),CH01.3953(1.42131550572138),CH02.2804(-1.49520950504028)	0.15
GO:0006970	response to osmotic stress	biological process	43	508	1563	27652	0.00565	0.530241772151899	AH01.2041(1.11805599927562),AH01.3509(2.24331636198289),AH01.994(-1.02404578447134),AH03.3740(1.14634192533797),AH04.1125(-2.24854921885576),AH04.1126(-2.56056945372309),AH05.2649(1.10519138192462),AH05.3884(-3.8403332407356),AH06.138(1.11566214060911),AH06.2243(5.44901944773358),AH06.655(1.29270867891887),AH07.2471(1.63975807451823),AH07.3516(1.4315529437123),AH07.3540(1.66653289233184),AH07.394…	AH01.2041(1.11805599927562),AH01.3509(2.24331636198289),AH01.994(-1.02404578447134),AH03.3740(1.14634192533797),AH04.1125(-2.24854921885576),AH04.1126(-2.56056945372309),AH05.2649(1.10519138192462),AH05.3884(-3.8403332407356),AH06.138(1.11566214060911),AH06.2243(5.44901944773358),AH06.655(1.29270867891887),AH07.2471(1.63975807451823),AH07.3516(1.4315529437123),AH07.3540(1.66653289233184),AH07.394…	0.0275111964171465
GO:1901570	fatty acid derivative biosynthetic process	biological process	7	508	117	27652	0.00594	0.550489	AH03.138(1.91452961675131),AH03.1987(1.12349663503618),BH01.4326(1.5068231418943),BH03.2416(1.23264092616269),BH04.1803(2.25672994230619),CH03.226(6.08958335082805),CH03.2320(1.56265393156894)	AH03.138(1.91452961675131),AH03.1987(1.12349663503618),BH01.4326(1.5068231418943),BH03.2416(1.23264092616269),BH04.1803(2.25672994230619),CH03.226(6.08958335082805),CH03.2320(1.56265393156894)	0.0598290598290598
GO:0008296	3'-5'-DNA exonuclease activity	molecular function	2	442	11	23834	0.01689	0.552258552631579	BH03.2885(-2.0318021981252),BH03.2887(-1.49258027942031)	BH03.2885(-2.0318021981252),BH03.2887(-1.49258027942031)	0.181818181818182
GO:0047746	chlorophyllase activity	molecular function	2	442	11	23834	0.01689	0.552258552631579	AH09.54(-1.84872484083666),BH09.127(-2.1206902526182)	AH09.54(-1.84872484083666),BH09.127(-2.1206902526182)	0.181818181818182
GO:0006631	fatty acid metabolic process	biological process	20	508	585	27652	0.00627	0.554800449438202	AH01.555(1.12507719067554),AH01.98(1.15354495558227),AH04.1636(1.45957274210152),AH05.3884(-3.8403332407356),AH06.23(-1.19829983646708),AH06.797(-1.20652928189984),AH06.798(-1.18664018014982),AH08.246(-1.43222984154293),BH01.177(1.12410049816221),BH01.4326(1.5068231418943),BH02.795(-5.56503406979713),BH04.1644(1.43001914698535),BH04.435(1.06082725495676),BH05.1071(-1.49633459125521),BH05.1255(1.0…	AH01.555(1.12507719067554),AH01.98(1.15354495558227),AH04.1636(1.45957274210152),AH05.3884(-3.8403332407356),AH06.23(-1.19829983646708),AH06.797(-1.20652928189984),AH06.798(-1.18664018014982),AH08.246(-1.43222984154293),BH01.177(1.12410049816221),BH01.4326(1.5068231418943),BH02.795(-5.56503406979713),BH04.1644(1.43001914698535),BH04.435(1.06082725495676),BH05.1071(-1.49633459125521),BH05.1255(1.0…	0.0341880341880342
GO:0016110	tetraterpenoid catabolic process	biological process	3	508	21	27652	0.00641	0.554800449438202	AH08.2371(-3.40862710171837),BH05.1847(1.07812610010346),CH05.1945(1.21657444130979)	AH08.2371(-3.40862710171837),BH05.1847(1.07812610010346),CH05.1945(1.21657444130979)	0.142857142857143
GO:0016118	carotenoid catabolic process	biological process	3	508	21	27652	0.00641	0.554800449438202	AH08.2371(-3.40862710171837),BH05.1847(1.07812610010346),CH05.1945(1.21657444130979)	AH08.2371(-3.40862710171837),BH05.1847(1.07812610010346),CH05.1945(1.21657444130979)	0.142857142857143
GO:0016124	xanthophyll catabolic process	biological process	3	508	21	27652	0.00641	0.554800449438202	AH08.2371(-3.40862710171837),BH05.1847(1.07812610010346),CH05.1945(1.21657444130979)	AH08.2371(-3.40862710171837),BH05.1847(1.07812610010346),CH05.1945(1.21657444130979)	0.142857142857143
GO:0046470	phosphatidylcholine metabolic process	biological process	3	508	21	27652	0.00641	0.554800449438202	AH02.2846(1.5290936861345),CH05.1907(-3.55001823292883),CH06.2271(5.79170263664031)	AH02.2846(1.5290936861345),CH05.1907(-3.55001823292883),CH06.2271(5.79170263664031)	0.142857142857143
GO:0061760	antifungal innate immune response	biological process	2	508	7	27652	0.00665	0.554800449438202	AH06.2465(1.13032578024147),BH06.2265(1.2035641669592)	AH06.2465(1.13032578024147),BH06.2265(1.2035641669592)	0.285714285714286
GO:1905034	regulation of antifungal innate immune response	biological process	2	508	7	27652	0.00665	0.554800449438202	AH06.2465(1.13032578024147),BH06.2265(1.2035641669592)	AH06.2465(1.13032578024147),BH06.2265(1.2035641669592)	0.285714285714286
GO:0009773	photosynthetic electron transport in photosystem I	biological process	4	508	41	27652	0.00666	0.554800449438202	AH01.5254(-1.15449963359213),BH03.1656(-1.02086036765908),CH03.1810(-2.15952341767547),CH07.3377(4.11557226025986)	AH01.5254(-1.15449963359213),BH03.1656(-1.02086036765908),CH03.1810(-2.15952341767547),CH07.3377(4.11557226025986)	0.0975609756097561
GO:0080036	regulation of cytokinin-activated signaling pathway	biological process	4	508	41	27652	0.00666	0.554800449438202	AH03.161(-1.50340492481241),AH06.2178(-1.48291768391305),BH07.4018(-1.01608686737493),CH03.255(-2.08933839465433)	AH03.161(-1.50340492481241),AH06.2178(-1.48291768391305),BH07.4018(-1.01608686737493),CH03.255(-2.08933839465433)	0.0975609756097561
GO:0003993	acid phosphatase activity	molecular function	6	442	111	23834	0.01744	0.562836363636364	AH05.1194(-1.23306251626818),AH05.1195(2.00171765213607),AH07.904(1.03752625723148),BH04.1583(2.65277813322695),BH05.1300(-1.89402933906373),BH08.2293(-1.24482729283215)	AH05.1194(-1.23306251626818),AH05.1195(2.00171765213607),AH07.904(1.03752625723148),BH04.1583(2.65277813322695),BH05.1300(-1.89402933906373),BH08.2293(-1.24482729283215)	0.0540540540540541
GO:0015183	L-aspartate transmembrane transporter activity	molecular function	1	442	1	23834	0.01854	0.590665384615385	AH08.214(-1.50622228984451)	AH08.214(-1.50622228984451)	1
GO:0000287	magnesium ion binding	molecular function	8	442	179	23834	0.01888	0.592554166666667	AH05.3341(-1.46605363915831),AH05.3365(2.68684846369824),AH05.3532(-1.46339001842386),BH02.2650(1.22276987123993),BH05.137(-2.4411146565569),BH06.917(1.3220696366656),BH07.223(-1.23399493017668),BH07.3593(1.42063347792914)	AH05.3341(-1.46605363915831),AH05.3365(2.68684846369824),AH05.3532(-1.46339001842386),BH02.2650(1.22276987123993),BH05.137(-2.4411146565569),BH06.917(1.3220696366656),BH07.223(-1.23399493017668),BH07.3593(1.42063347792914)	0.0446927374301676
GO:0016701	oxidoreductase activity, acting on single donors with incorporation of molecular oxygen	molecular function	5	442	83	23834	0.01913	0.592554166666667	AH08.2371(-3.40862710171837),BH02.4172(1.91211219604444),BH05.1847(1.07812610010346),BH09.1229(1.01798000661281),CH05.1945(1.21657444130979)	AH08.2371(-3.40862710171837),BH02.4172(1.91211219604444),BH05.1847(1.07812610010346),BH09.1229(1.01798000661281),CH05.1945(1.21657444130979)	0.0602409638554217
GO:0052744	phosphatidylinositol monophosphate phosphatase activity	molecular function	3	442	31	23834	0.01938	0.592554166666667	AH04.1125(-2.24854921885576),AH04.1126(-2.56056945372309),CH04.1284(-1.67757913069844)	AH04.1125(-2.24854921885576),AH04.1126(-2.56056945372309),CH04.1284(-1.67757913069844)	0.0967741935483871
GO:0061649	ubiquitin-modified histone reader activity	molecular function	2	442	12	23834	0.02003	0.592554166666667	AH05.1266(-1.00425574893899),BH02.2561(-1.2723391821148)	AH05.1266(-1.00425574893899),BH02.2561(-1.2723391821148)	0.166666666666667
GO:0140463	chromatin-protein adaptor activity	molecular function	2	442	12	23834	0.02003	0.592554166666667	AH05.1266(-1.00425574893899),BH02.2561(-1.2723391821148)	AH05.1266(-1.00425574893899),BH02.2561(-1.2723391821148)	0.166666666666667
GO:0140566	histone reader activity	molecular function	2	442	12	23834	0.02003	0.592554166666667	AH05.1266(-1.00425574893899),BH02.2561(-1.2723391821148)	AH05.1266(-1.00425574893899),BH02.2561(-1.2723391821148)	0.166666666666667
GO:0010191	mucilage metabolic process	biological process	6	508	94	27652	0.0078	0.642546666666667	AH07.953(1.18052606287432),BH03.615(1.25445807697387),BH06.761(-1.14571258298398),BH07.1068(1.145079581957),BH07.1069(2.38497884324108),BH09.2751(1.05284431294571)	AH07.953(1.18052606287432),BH03.615(1.25445807697387),BH06.761(-1.14571258298398),BH07.1068(1.145079581957),BH07.1069(2.38497884324108),BH09.2751(1.05284431294571)	0.0638297872340425
GO:0002213	defense response to insect	biological process	4	508	44	27652	0.00855	0.68901847826087	AH05.1194(-1.23306251626818),AH05.1195(2.00171765213607),AH09.2760(1.41614011521496),BH05.1300(-1.89402933906373)	AH05.1194(-1.23306251626818),AH05.1195(2.00171765213607),AH09.2760(1.41614011521496),BH05.1300(-1.89402933906373)	0.0909090909090909
GO:0006383	transcription by RNA polymerase III	biological process	4	508	44	27652	0.00855	0.68901847826087	AH03.1048(1.285312138049),AH07.2704(-4.76527975965471),CH06.2093(6.80623891698887),CH07.2597(-5.26789438586302)	AH03.1048(1.285312138049),AH07.2704(-4.76527975965471),CH06.2093(6.80623891698887),CH07.2597(-5.26789438586302)	0.0909090909090909
GO:0016832	aldehyde-lyase activity	molecular function	4	442	59	23834	0.02385	0.694355232558139	AH01.218(1.42105184472309),BH01.528(1.0826514047224),BH09.1766(1.19557990743227),CH01.385(1.27722138543408)	AH01.218(1.42105184472309),BH01.528(1.0826514047224),BH09.1766(1.19557990743227),CH01.385(1.27722138543408)	0.0677966101694915
GO:0016791	phosphatase activity	molecular function	19	442	622	23834	0.02403	0.694355232558139	AH04.1125(-2.24854921885576),AH04.1126(-2.56056945372309),AH04.752(-2.30705136262141),AH05.1194(-1.23306251626818),AH05.1195(2.00171765213607),AH05.3532(-1.46339001842386),AH07.904(1.03752625723148),AH08.1827(-1.08330030553965),BH01.4524(-7.99079847193587),BH01.909(-3.460198052758),BH04.1583(2.65277813322695),BH05.1300(-1.89402933906373),BH05.2397(-2.67414699459308),BH07.2715(1.14286448244877),BH…	AH04.1125(-2.24854921885576),AH04.1126(-2.56056945372309),AH04.752(-2.30705136262141),AH05.1194(-1.23306251626818),AH05.1195(2.00171765213607),AH05.3532(-1.46339001842386),AH07.904(1.03752625723148),AH08.1827(-1.08330030553965),BH01.4524(-7.99079847193587),BH01.909(-3.460198052758),BH04.1583(2.65277813322695),BH05.1300(-1.89402933906373),BH05.2397(-2.67414699459308),BH07.2715(1.14286448244877),BH…	0.0305466237942122
GO:0071289	cellular response to nickel ion	biological process	2	508	8	27652	0.00876	0.698350967741936	AH06.713(1.37666473753173),AH06.717(-4.00049710287781)	AH06.713(1.37666473753173),AH06.717(-4.00049710287781)	0.25
GO:0140035	ubiquitin-like protein reader activity	molecular function	2	442	14	23834	0.02695	0.761031	AH05.1266(-1.00425574893899),BH02.2561(-1.2723391821148)	AH05.1266(-1.00425574893899),BH02.2561(-1.2723391821148)	0.142857142857143
GO:0140036	ubiquitin-modified protein reader activity	molecular function	2	442	14	23834	0.02695	0.761031	AH05.1266(-1.00425574893899),BH02.2561(-1.2723391821148)	AH05.1266(-1.00425574893899),BH02.2561(-1.2723391821148)	0.142857142857143
GO:0009625	response to insect	biological process	5	508	71	27652	0.00989	0.780047446808511	AH05.1194(-1.23306251626818),AH05.1195(2.00171765213607),BH01.1711(7.05225870318491),BH05.1300(-1.89402933906373),CH06.2100(6.7224370405541)	AH05.1194(-1.23306251626818),AH05.1195(2.00171765213607),BH01.1711(7.05225870318491),BH05.1300(-1.89402933906373),CH06.2100(6.7224370405541)	0.0704225352112676
GO:0016877	ligase activity, forming carbon-sulfur bonds	molecular function	5	442	92	23834	0.02836	0.791849438202247	AH04.1636(1.45957274210152),BH01.4326(1.5068231418943),BH04.1644(1.43001914698535),BH04.435(1.06082725495676),CH04.1883(2.61251937603188)	AH04.1636(1.45957274210152),BH01.4326(1.5068231418943),BH04.1644(1.43001914698535),BH04.435(1.06082725495676),CH04.1883(2.61251937603188)	0.0543478260869565
GO:0004144	diacylglycerol O-acyltransferase activity	molecular function	3	442	36	23834	0.02878	0.794647777777778	AH03.138(1.91452961675131),BH04.1803(2.25672994230619),CH03.226(6.08958335082805)	AH03.138(1.91452961675131),BH04.1803(2.25672994230619),CH03.226(6.08958335082805)	0.0833333333333333
GO:0005773	vacuole	cellular component	55	495	2232	27664	0.00987	0.807821538461538	AH01.132(1.17393805690002),AH01.3750(-2.49953043279891),AH01.4115(1.00532174523185),AH01.4168(1.14121465348535),AH02.2971(1.39379239950411),AH02.3826(1.13126250283921),AH03.246(1.47591732518728),AH03.4116(1.13942962700908),AH05.1194(-1.23306251626818),AH05.1195(2.00171765213607),AH05.2148(2.32416391127292),AH05.3341(-1.46605363915831),AH05.3343(1.01098637130367),AH06.2243(5.44901944773358),AH06.2…	AH01.132(1.17393805690002),AH01.3750(-2.49953043279891),AH01.4115(1.00532174523185),AH01.4168(1.14121465348535),AH02.2971(1.39379239950411),AH02.3826(1.13126250283921),AH03.246(1.47591732518728),AH03.4116(1.13942962700908),AH05.1194(-1.23306251626818),AH05.1195(2.00171765213607),AH05.2148(2.32416391127292),AH05.3341(-1.46605363915831),AH05.3343(1.01098637130367),AH06.2243(5.44901944773358),AH06.2…	0.0246415770609319
GO:0010214	seed coat development	biological process	6	508	101	27652	0.01092	0.808998235294118	AH07.953(1.18052606287432),BH03.615(1.25445807697387),BH06.761(-1.14571258298398),BH07.1068(1.145079581957),BH07.1069(2.38497884324108),BH09.2751(1.05284431294571)	AH07.953(1.18052606287432),BH03.615(1.25445807697387),BH06.761(-1.14571258298398),BH07.1068(1.145079581957),BH07.1069(2.38497884324108),BH09.2751(1.05284431294571)	0.0594059405940594
GO:0019695	choline metabolic process	biological process	2	508	9	27652	0.01113	0.808998235294118	AH02.2846(1.5290936861345),CH05.1907(-3.55001823292883)	AH02.2846(1.5290936861345),CH05.1907(-3.55001823292883)	0.222222222222222
GO:0035017	cuticle pattern formation	biological process	2	508	9	27652	0.01113	0.808998235294118	AH09.1244(1.01289907852528),BH09.1347(1.49477660485966)	AH09.1244(1.01289907852528),BH09.1347(1.49477660485966)	0.222222222222222
GO:0042425	choline biosynthetic process	biological process	2	508	9	27652	0.01113	0.808998235294118	AH02.2846(1.5290936861345),CH05.1907(-3.55001823292883)	AH02.2846(1.5290936861345),CH05.1907(-3.55001823292883)	0.222222222222222
GO:0045471	response to ethanol	biological process	2	508	9	27652	0.01113	0.808998235294118	AH01.4231(2.01715489167442),BH01.4535(1.71729847643077)	AH01.4231(2.01715489167442),BH01.4535(1.71729847643077)	0.222222222222222
GO:0071629	cytoplasm protein quality control by the ubiquitin-proteasome system	biological process	2	508	9	27652	0.01113	0.808998235294118	AH03.3796(1.78664905598203),BH03.4080(1.41129267927713)	AH03.3796(1.78664905598203),BH03.4080(1.41129267927713)	0.222222222222222
GO:0072489	methylammonium transmembrane transport	biological process	2	508	9	27652	0.01113	0.808998235294118	BH06.1598(4.50743427977343),CH06.1757(3.2925633413818)	BH06.1598(4.50743427977343),CH06.1757(3.2925633413818)	0.222222222222222
GO:0140455	cytoplasm protein quality control	biological process	2	508	9	27652	0.01113	0.808998235294118	AH03.3796(1.78664905598203),BH03.4080(1.41129267927713)	AH03.3796(1.78664905598203),BH03.4080(1.41129267927713)	0.222222222222222
GO:0016670	oxidoreductase activity, acting on a sulfur group of donors, oxygen as acceptor	molecular function	2	442	15	23834	0.03072	0.837336956521739	AH05.3374(5.00335630154847),BH05.3375(1.1340182506553)	AH05.3374(5.00335630154847),BH05.3375(1.1340182506553)	0.133333333333333
GO:0004177	aminopeptidase activity	molecular function	4	442	64	23834	0.031	0.837336956521739	AH05.3341(-1.46605363915831),AH07.3756(1.4910236817072),BH02.4695(2.08760729272484),BH07.3593(1.42063347792914)	AH05.3341(-1.46605363915831),AH07.3756(1.4910236817072),BH02.4695(2.08760729272484),BH07.3593(1.42063347792914)	0.0625
GO:0090558	plant epidermis development	biological process	23	508	748	27652	0.01191	0.857288737864078	AH02.3713(1.38898519484491),AH03.1221(-1.13895999229589),AH03.3796(1.78664905598203),AH04.1125(-2.24854921885576),AH04.1126(-2.56056945372309),AH07.2469(1.43785888601999),AH07.3645(1.11799985796351),AH09.1244(1.01289907852528),AH09.1964(1.36205470666426),BH02.2580(1.37821218611818),BH02.2594(1.24246723072568),BH03.2175(1.10505270604529),BH03.4080(1.41129267927713),BH03.615(1.25445807697387),BH06.…	AH02.3713(1.38898519484491),AH03.1221(-1.13895999229589),AH03.3796(1.78664905598203),AH04.1125(-2.24854921885576),AH04.1126(-2.56056945372309),AH07.2469(1.43785888601999),AH07.3645(1.11799985796351),AH09.1244(1.01289907852528),AH09.1964(1.36205470666426),BH02.2580(1.37821218611818),BH02.2594(1.24246723072568),BH03.2175(1.10505270604529),BH03.4080(1.41129267927713),BH03.615(1.25445807697387),BH06.…	0.0307486631016043
GO:0016411	acylglycerol O-acyltransferase activity	molecular function	3	442	38	23834	0.0331	0.88444623655914	AH03.138(1.91452961675131),BH04.1803(2.25672994230619),CH03.226(6.08958335082805)	AH03.138(1.91452961675131),BH04.1803(2.25672994230619),CH03.226(6.08958335082805)	0.0789473684210526
GO:0043168	anion binding	molecular function	31	442	1183	23834	0.03409	0.888451546391753	AH01.132(1.17393805690002),AH01.154(-2.43157316333397),AH01.4168(1.14121465348535),AH02.1541(1.17135047928116),AH02.3826(1.13126250283921),AH03.246(1.47591732518728),AH03.833(1.67959867245776),AH05.2148(2.32416391127292),AH05.980(-1.49628514489137),AH06.131(2.17495032028212),AH06.23(-1.19829983646708),AH06.655(1.29270867891887),AH07.3838(-6.06939134208054),BH01.4222(1.59531058410552),BH01.718(-1.…	AH01.132(1.17393805690002),AH01.154(-2.43157316333397),AH01.4168(1.14121465348535),AH02.1541(1.17135047928116),AH02.3826(1.13126250283921),AH03.246(1.47591732518728),AH03.833(1.67959867245776),AH05.2148(2.32416391127292),AH05.980(-1.49628514489137),AH06.131(2.17495032028212),AH06.23(-1.19829983646708),AH06.655(1.29270867891887),AH07.3838(-6.06939134208054),BH01.4222(1.59531058410552),BH01.718(-1.…	0.0262045646661031
GO:0003906	DNA-(apurinic or apyrimidinic site) endonuclease activity	molecular function	2	442	16	23834	0.03468	0.888451546391753	BH03.2885(-2.0318021981252),BH03.2887(-1.49258027942031)	BH03.2885(-2.0318021981252),BH03.2887(-1.49258027942031)	0.125
GO:0009916	alternative oxidase activity	molecular function	2	442	16	23834	0.03468	0.888451546391753	CH09.2494(8.22700595787921),CH09.3086(1.33033923493985)	CH09.2494(8.22700595787921),CH09.3086(1.33033923493985)	0.125
GO:0016812	hydrolase activity, acting on carbon-nitrogen (but not peptide) bonds, in cyclic amides	molecular function	2	442	16	23834	0.03468	0.888451546391753	BH01.3773(1.92243808430556),CH01.4024(-1.31263266810234)	BH01.3773(1.92243808430556),CH01.4024(-1.31263266810234)	0.125
GO:0009404	toxin metabolic process	biological process	6	508	104	27652	0.01249	0.88968	AH01.132(1.17393805690002),AH03.246(1.47591732518728),AH05.456(-1.00120289183436),BH01.1711(7.05225870318491),BH03.3872(1.71273116189197),CH03.384(1.70001493266293)	AH01.132(1.17393805690002),AH03.246(1.47591732518728),AH05.456(-1.00120289183436),BH01.1711(7.05225870318491),BH03.3872(1.71273116189197),CH03.384(1.70001493266293)	0.0576923076923077
GO:0016121	carotene catabolic process	biological process	3	508	27	27652	0.013	0.88968	AH08.2371(-3.40862710171837),BH05.1847(1.07812610010346),CH05.1945(1.21657444130979)	AH08.2371(-3.40862710171837),BH05.1847(1.07812610010346),CH05.1945(1.21657444130979)	0.111111111111111
GO:0046247	terpene catabolic process	biological process	3	508	27	27652	0.013	0.88968	AH08.2371(-3.40862710171837),BH05.1847(1.07812610010346),CH05.1945(1.21657444130979)	AH08.2371(-3.40862710171837),BH05.1847(1.07812610010346),CH05.1945(1.21657444130979)	0.111111111111111
GO:0120253	hydrocarbon catabolic process	biological process	3	508	27	27652	0.013	0.88968	AH08.2371(-3.40862710171837),BH05.1847(1.07812610010346),CH05.1945(1.21657444130979)	AH08.2371(-3.40862710171837),BH05.1847(1.07812610010346),CH05.1945(1.21657444130979)	0.111111111111111
GO:0051552	flavone metabolic process	biological process	4	508	50	27652	0.01332	0.88968	AH07.953(1.18052606287432),BH02.1494(1.01709186513168),BH07.1068(1.145079581957),BH07.1069(2.38497884324108)	AH07.953(1.18052606287432),BH02.1494(1.01709186513168),BH07.1068(1.145079581957),BH07.1069(2.38497884324108)	0.08
GO:0051553	flavone biosynthetic process	biological process	4	508	50	27652	0.01332	0.88968	AH07.953(1.18052606287432),BH02.1494(1.01709186513168),BH07.1068(1.145079581957),BH07.1069(2.38497884324108)	AH07.953(1.18052606287432),BH02.1494(1.01709186513168),BH07.1068(1.145079581957),BH07.1069(2.38497884324108)	0.08
GO:0051554	flavonol metabolic process	biological process	4	508	50	27652	0.01332	0.88968	AH07.953(1.18052606287432),BH02.1494(1.01709186513168),BH07.1068(1.145079581957),BH07.1069(2.38497884324108)	AH07.953(1.18052606287432),BH02.1494(1.01709186513168),BH07.1068(1.145079581957),BH07.1069(2.38497884324108)	0.08
GO:0051555	flavonol biosynthetic process	biological process	4	508	50	27652	0.01332	0.88968	AH07.953(1.18052606287432),BH02.1494(1.01709186513168),BH07.1068(1.145079581957),BH07.1069(2.38497884324108)	AH07.953(1.18052606287432),BH02.1494(1.01709186513168),BH07.1068(1.145079581957),BH07.1069(2.38497884324108)	0.08
GO:0052482	defense response by cell wall thickening	biological process	4	508	51	27652	0.01425	0.923264786324786	AH01.218(1.42105184472309),BH01.1711(7.05225870318491),BH01.528(1.0826514047224),CH01.385(1.27722138543408)	AH01.218(1.42105184472309),BH01.1711(7.05225870318491),BH01.528(1.0826514047224),CH01.385(1.27722138543408)	0.0784313725490196
GO:0052544	defense response by callose deposition in cell wall	biological process	4	508	51	27652	0.01425	0.923264786324786	AH01.218(1.42105184472309),BH01.1711(7.05225870318491),BH01.528(1.0826514047224),CH01.385(1.27722138543408)	AH01.218(1.42105184472309),BH01.1711(7.05225870318491),BH01.528(1.0826514047224),CH01.385(1.27722138543408)	0.0784313725490196
GO:0048768	root hair cell tip growth	biological process	3	508	28	27652	0.01436	0.923264786324786	AH04.1125(-2.24854921885576),AH04.1126(-2.56056945372309),CH04.1284(-1.67757913069844)	AH04.1125(-2.24854921885576),AH04.1126(-2.56056945372309),CH04.1284(-1.67757913069844)	0.107142857142857
GO:0009733	response to auxin	biological process	28	508	978	27652	0.01444	0.923264786324786	AH01.223(1.85259374889766),AH06.58(1.37275845208707),AH07.2471(1.63975807451823),AH07.3516(1.4315529437123),AH07.953(1.18052606287432),AH08.2158(4.79902097683203),AH08.2371(-3.40862710171837),AH08.246(-1.43222984154293),AH09.1244(1.01289907852528),BH01.1513(1.02055567901932),BH01.629(-1.47462443689753),BH02.1494(1.01709186513168),BH02.2594(1.24246723072568),BH02.628(3.20725293150893),BH02.916(1.1…	AH01.223(1.85259374889766),AH06.58(1.37275845208707),AH07.2471(1.63975807451823),AH07.3516(1.4315529437123),AH07.953(1.18052606287432),AH08.2158(4.79902097683203),AH08.2371(-3.40862710171837),AH08.246(-1.43222984154293),AH09.1244(1.01289907852528),BH01.1513(1.02055567901932),BH01.629(-1.47462443689753),BH02.1494(1.01709186513168),BH02.2594(1.24246723072568),BH02.628(3.20725293150893),BH02.916(1.1…	0.0286298568507157
GO:0009850	auxin metabolic process	biological process	7	508	139	27652	0.01454	0.923264786324786	AH01.154(-2.43157316333397),AH02.1541(1.17135047928116),AH05.2738(-5.06601849286449),BH01.1711(7.05225870318491),BH02.1610(1.05500120831556),BH03.3901(-3.44291937620516),BH03.3902(-1.45752688473236)	AH01.154(-2.43157316333397),AH02.1541(1.17135047928116),AH05.2738(-5.06601849286449),BH01.1711(7.05225870318491),BH02.1610(1.05500120831556),BH03.3901(-3.44291937620516),BH03.3902(-1.45752688473236)	0.0503597122302158
GO:0006508	proteolysis	biological process	47	508	1843	27652	0.01457	0.923264786324786	AH03.3796(1.78664905598203),AH04.60(1.23820260726431),AH05.1911(1.00381103299486),AH05.280(2.68632105026692),AH05.3238(-5.46293303380657),AH05.3341(-1.46605363915831),AH06.2178(-1.48291768391305),AH06.2242(2.92581803811035),AH07.1741(1.04202465969157),AH07.2471(1.63975807451823),AH07.3756(1.4910236817072),AH08.1913(-1.09219953461127),AH09.2093(1.30221603863029),BH01.3532(-1.55127673601061),BH01.3…	AH03.3796(1.78664905598203),AH04.60(1.23820260726431),AH05.1911(1.00381103299486),AH05.280(2.68632105026692),AH05.3238(-5.46293303380657),AH05.3341(-1.46605363915831),AH06.2178(-1.48291768391305),AH06.2242(2.92581803811035),AH07.1741(1.04202465969157),AH07.2471(1.63975807451823),AH07.3756(1.4910236817072),AH08.1913(-1.09219953461127),AH09.2093(1.30221603863029),BH01.3532(-1.55127673601061),BH01.3…	0.0255018990775909
GO:0016747	acyltransferase activity, transferring groups other than amino-acyl groups	molecular function	18	442	611	23834	0.03727	0.932869	AH01.2041(1.11805599927562),AH01.2734(-1.38037852533069),AH03.138(1.91452961675131),AH04.1298(5.37784326584379),AH04.1332(2.19861172566909),BH01.629(-1.47462443689753),BH02.393(6.49617892706179),BH04.1295(-2.01207796356486),BH04.1328(1.00831538080402),BH04.1803(2.25672994230619),BH07.4019(1.6381573752258),BH07.4253(1.66597502681118),BH09.1231(-1.62479049415215),BH09.542(1.72683806830605),CH03.226…	AH01.2041(1.11805599927562),AH01.2734(-1.38037852533069),AH03.138(1.91452961675131),AH04.1298(5.37784326584379),AH04.1332(2.19861172566909),BH01.629(-1.47462443689753),BH02.393(6.49617892706179),BH04.1295(-2.01207796356486),BH04.1328(1.00831538080402),BH04.1803(2.25672994230619),BH07.4019(1.6381573752258),BH07.4253(1.66597502681118),BH09.1231(-1.62479049415215),BH09.542(1.72683806830605),CH03.226…	0.0294599018003273
GO:0042578	phosphoric ester hydrolase activity	molecular function	20	442	698	23834	0.03738	0.932869	AH04.1125(-2.24854921885576),AH04.1126(-2.56056945372309),AH04.752(-2.30705136262141),AH05.1194(-1.23306251626818),AH05.1195(2.00171765213607),AH05.3532(-1.46339001842386),AH07.904(1.03752625723148),AH07.91(1.12274151890138),AH08.1827(-1.08330030553965),BH01.4524(-7.99079847193587),BH01.909(-3.460198052758),BH04.1583(2.65277813322695),BH05.1300(-1.89402933906373),BH05.2397(-2.67414699459308),BH07…	AH04.1125(-2.24854921885576),AH04.1126(-2.56056945372309),AH04.752(-2.30705136262141),AH05.1194(-1.23306251626818),AH05.1195(2.00171765213607),AH05.3532(-1.46339001842386),AH07.904(1.03752625723148),AH07.91(1.12274151890138),AH08.1827(-1.08330030553965),BH01.4524(-7.99079847193587),BH01.909(-3.460198052758),BH04.1583(2.65277813322695),BH05.1300(-1.89402933906373),BH05.2397(-2.67414699459308),BH07…	0.0286532951289398
GO:0031072	heat shock protein binding	molecular function	4	442	68	23834	0.03754	0.932869	AH05.1266(-1.00425574893899),BH02.2561(-1.2723391821148),BH05.2782(5.45637583773834),BH08.1850(1.12198742811592)	AH05.1266(-1.00425574893899),BH02.2561(-1.2723391821148),BH05.2782(5.45637583773834),BH08.1850(1.12198742811592)	0.0588235294117647
GO:1901568	fatty acid derivative metabolic process	biological process	9	508	211	27652	0.01652	1	AH03.138(1.91452961675131),AH03.1987(1.12349663503618),AH06.2229(1.03042565027139),BH01.4326(1.5068231418943),BH02.795(-5.56503406979713),BH03.2416(1.23264092616269),BH04.1803(2.25672994230619),CH03.226(6.08958335082805),CH03.2320(1.56265393156894)	AH03.138(1.91452961675131),AH03.1987(1.12349663503618),AH06.2229(1.03042565027139),BH01.4326(1.5068231418943),BH02.795(-5.56503406979713),BH03.2416(1.23264092616269),BH04.1803(2.25672994230619),CH03.226(6.08958335082805),CH03.2320(1.56265393156894)	0.042654028436019
GO:0010226	response to lithium ion	biological process	2	508	11	27652	0.0166	1	AH07.3941(1.38388342717257),BH07.3750(1.79441500627558)	AH07.3941(1.38388342717257),BH07.3750(1.79441500627558)	0.181818181818182
GO:0006714	sesquiterpenoid metabolic process	biological process	6	508	111	27652	0.01676	1	AH06.138(1.11566214060911),AH08.1913(-1.09219953461127),AH08.2371(-3.40862710171837),BH01.398(3.73127092988898),BH05.1847(1.07812610010346),CH05.1945(1.21657444130979)	AH06.138(1.11566214060911),AH08.1913(-1.09219953461127),AH08.2371(-3.40862710171837),BH01.398(3.73127092988898),BH05.1847(1.07812610010346),CH05.1945(1.21657444130979)	0.0540540540540541
GO:0012501	programmed cell death	biological process	19	508	605	27652	0.0173	1	AH03.1461(-1.36403323109915),AH05.1911(1.00381103299486),AH05.3365(2.68684846369824),AH07.1130(1.76426516572003),AH07.3838(-6.06939134208054),AH07.91(1.12274151890138),BH01.3780(2.32213365953536),BH01.3781(2.2094192030052),BH01.3782(2.31976861109295),BH01.3783(2.45690615033559),BH01.4506(-5.56091304700889),BH01.4526(-2.92540791026395),BH01.909(-3.460198052758),BH03.2990(-4.41635853037507),BH07.41…	AH03.1461(-1.36403323109915),AH05.1911(1.00381103299486),AH05.3365(2.68684846369824),AH07.1130(1.76426516572003),AH07.3838(-6.06939134208054),AH07.91(1.12274151890138),BH01.3780(2.32213365953536),BH01.3781(2.2094192030052),BH01.3782(2.31976861109295),BH01.3783(2.45690615033559),BH01.4506(-5.56091304700889),BH01.4526(-2.92540791026395),BH01.909(-3.460198052758),BH03.2990(-4.41635853037507),BH07.41…	0.031404958677686
GO:0048497	maintenance of floral organ identity	biological process	3	508	30	27652	0.01732	1	AH07.3645(1.11799985796351),AH09.1964(1.36205470666426),BH09.2131(1.17922143338842)	AH07.3645(1.11799985796351),AH09.1964(1.36205470666426),BH09.2131(1.17922143338842)	0.1
GO:0090700	maintenance of plant organ identity	biological process	3	508	30	27652	0.01732	1	AH07.3645(1.11799985796351),AH09.1964(1.36205470666426),BH09.2131(1.17922143338842)	AH07.3645(1.11799985796351),AH09.1964(1.36205470666426),BH09.2131(1.17922143338842)	0.1
GO:1901600	strigolactone metabolic process	biological process	3	508	30	27652	0.01732	1	AH08.2371(-3.40862710171837),BH05.1847(1.07812610010346),CH05.1945(1.21657444130979)	AH08.2371(-3.40862710171837),BH05.1847(1.07812610010346),CH05.1945(1.21657444130979)	0.1
GO:1901601	strigolactone biosynthetic process	biological process	3	508	30	27652	0.01732	1	AH08.2371(-3.40862710171837),BH05.1847(1.07812610010346),CH05.1945(1.21657444130979)	AH08.2371(-3.40862710171837),BH05.1847(1.07812610010346),CH05.1945(1.21657444130979)	0.1
GO:0009651	response to salt stress	biological process	36	508	1355	27652	0.01767	1	AH01.3509(2.24331636198289),AH01.994(-1.02404578447134),AH03.3740(1.14634192533797),AH04.1125(-2.24854921885576),AH04.1126(-2.56056945372309),AH05.2649(1.10519138192462),AH05.3884(-3.8403332407356),AH06.2243(5.44901944773358),AH06.655(1.29270867891887),AH07.2471(1.63975807451823),AH07.3941(1.38388342717257),AH08.1913(-1.09219953461127),AH09.1244(1.01289907852528),BH01.3775(2.45452690484104),BH01.…	AH01.3509(2.24331636198289),AH01.994(-1.02404578447134),AH03.3740(1.14634192533797),AH04.1125(-2.24854921885576),AH04.1126(-2.56056945372309),AH05.2649(1.10519138192462),AH05.3884(-3.8403332407356),AH06.2243(5.44901944773358),AH06.655(1.29270867891887),AH07.2471(1.63975807451823),AH07.3941(1.38388342717257),AH08.1913(-1.09219953461127),AH09.1244(1.01289907852528),BH01.3775(2.45452690484104),BH01.…	0.0265682656826568
GO:0001504	neurotransmitter uptake	biological process	1	508	1	27652	0.01837	1	AH08.214(-1.50622228984451)	AH08.214(-1.50622228984451)	1
GO:0015810	aspartate transmembrane transport	biological process	1	508	1	27652	0.01837	1	AH08.214(-1.50622228984451)	AH08.214(-1.50622228984451)	1
GO:0070778	L-aspartate transmembrane transport	biological process	1	508	1	27652	0.01837	1	AH08.214(-1.50622228984451)	AH08.214(-1.50622228984451)	1
GO:0089718	amino acid import across plasma membrane	biological process	1	508	1	27652	0.01837	1	AH08.214(-1.50622228984451)	AH08.214(-1.50622228984451)	1
GO:0098712	L-glutamate import across plasma membrane	biological process	1	508	1	27652	0.01837	1	AH08.214(-1.50622228984451)	AH08.214(-1.50622228984451)	1
GO:0034250	positive regulation of amide metabolic process	biological process	4	508	56	27652	0.0195	1	AH05.1698(1.55254813303032),BH02.3233(2.22604514900774),BH05.1846(1.20553837584402),CH05.1944(1.23369266954453)	AH05.1698(1.55254813303032),BH02.3233(2.22604514900774),BH05.1846(1.20553837584402),CH05.1944(1.23369266954453)	0.0714285714285714
GO:0045727	positive regulation of translation	biological process	4	508	56	27652	0.0195	1	AH05.1698(1.55254813303032),BH02.3233(2.22604514900774),BH05.1846(1.20553837584402),CH05.1944(1.23369266954453)	AH05.1698(1.55254813303032),BH02.3233(2.22604514900774),BH05.1846(1.20553837584402),CH05.1944(1.23369266954453)	0.0714285714285714
GO:0006023	aminoglycan biosynthetic process	biological process	2	508	12	27652	0.01968	1	BH01.1154(-1.46558481801486),BH08.1006(1.48171245635533)	BH01.1154(-1.46558481801486),BH08.1006(1.48171245635533)	0.166666666666667
GO:0006024	glycosaminoglycan biosynthetic process	biological process	2	508	12	27652	0.01968	1	BH01.1154(-1.46558481801486),BH08.1006(1.48171245635533)	BH01.1154(-1.46558481801486),BH08.1006(1.48171245635533)	0.166666666666667
GO:0010045	response to nickel cation	biological process	2	508	12	27652	0.01968	1	AH06.713(1.37666473753173),AH06.717(-4.00049710287781)	AH06.713(1.37666473753173),AH06.717(-4.00049710287781)	0.166666666666667
GO:0015843	methylammonium transport	biological process	2	508	12	27652	0.01968	1	BH06.1598(4.50743427977343),CH06.1757(3.2925633413818)	BH06.1598(4.50743427977343),CH06.1757(3.2925633413818)	0.166666666666667
GO:2000122	negative regulation of stomatal complex development	biological process	2	508	12	27652	0.01968	1	BH02.2580(1.37821218611818),CH02.2804(-1.49520950504028)	BH02.2580(1.37821218611818),CH02.2804(-1.49520950504028)	0.166666666666667
GO:0043067	regulation of programmed cell death	biological process	14	508	412	27652	0.02108	1	AH03.1461(-1.36403323109915),AH05.1911(1.00381103299486),AH05.3365(2.68684846369824),AH07.1130(1.76426516572003),AH07.3838(-6.06939134208054),BH01.3780(2.32213365953536),BH01.3781(2.2094192030052),BH01.3782(2.31976861109295),BH01.3783(2.45690615033559),BH01.909(-3.460198052758),BH07.4126(-5.35598828491346),CH01.4031(-1.50157227804601),CH01.4032(-1.19367795246638),CH01.4033(-1.42742880618961)	AH03.1461(-1.36403323109915),AH05.1911(1.00381103299486),AH05.3365(2.68684846369824),AH07.1130(1.76426516572003),AH07.3838(-6.06939134208054),BH01.3780(2.32213365953536),BH01.3781(2.2094192030052),BH01.3782(2.31976861109295),BH01.3783(2.45690615033559),BH01.909(-3.460198052758),BH07.4126(-5.35598828491346),CH01.4031(-1.50157227804601),CH01.4032(-1.19367795246638),CH01.4033(-1.42742880618961)	0.0339805825242718
GO:0009627	systemic acquired resistance	biological process	9	508	222	27652	0.02214	1	AH02.3048(1.58316138667277),AH02.3176(1.03396880792551),AH05.1713(1.62768636917139),AH05.2738(-5.06601849286449),BH01.1711(7.05225870318491),BH02.3131(1.56950396536884),BH03.2990(-4.41635853037507),BH05.1880(1.57718684434242),CH06.2100(6.7224370405541)	AH02.3048(1.58316138667277),AH02.3176(1.03396880792551),AH05.1713(1.62768636917139),AH05.2738(-5.06601849286449),BH01.1711(7.05225870318491),BH02.3131(1.56950396536884),BH03.2990(-4.41635853037507),BH05.1880(1.57718684434242),CH06.2100(6.7224370405541)	0.0405405405405405
GO:0045596	negative regulation of cell differentiation	biological process	5	508	87	27652	0.02217	1	AH07.3645(1.11799985796351),AH08.876(-3.42608019931565),AH09.1964(1.36205470666426),BH09.2131(1.17922143338842),CH07.1065(1.80602788809842)	AH07.3645(1.11799985796351),AH08.876(-3.42608019931565),AH09.1964(1.36205470666426),BH09.2131(1.17922143338842),CH07.1065(1.80602788809842)	0.0574712643678161
GO:0048830	adventitious root development	biological process	2	508	13	27652	0.02298	1	AH03.161(-1.50340492481241),CH03.255(-2.08933839465433)	AH03.161(-1.50340492481241),CH03.255(-2.08933839465433)	0.153846153846154
GO:0051754	meiotic sister chromatid cohesion, centromeric	biological process	2	508	13	27652	0.02298	1	AH05.1255(-1.23778016293035),CH01.4807(-1.00740022112611)	AH05.1255(-1.23778016293035),CH01.4807(-1.00740022112611)	0.153846153846154
GO:0009751	response to salicylic acid	biological process	16	508	499	27652	0.0232	1	AH07.2471(1.63975807451823),AH07.3941(1.38388342717257),AH08.1971(-1.76154034483936),AH09.1244(1.01289907852528),BH02.628(3.20725293150893),BH05.37(-1.15817238294417),BH06.1329(1.64720036218459),BH06.426(1.07268826741083),BH07.2277(1.26188792728224),BH07.3750(1.79441500627558),BH08.1314(3.37113225888741),BH08.2202(2.78163017081613),BH09.1347(1.49477660485966),BH09.2318(-5.81130628274591),CH02.642…	AH07.2471(1.63975807451823),AH07.3941(1.38388342717257),AH08.1971(-1.76154034483936),AH09.1244(1.01289907852528),BH02.628(3.20725293150893),BH05.37(-1.15817238294417),BH06.1329(1.64720036218459),BH06.426(1.07268826741083),BH07.2277(1.26188792728224),BH07.3750(1.79441500627558),BH08.1314(3.37113225888741),BH08.2202(2.78163017081613),BH09.1347(1.49477660485966),BH09.2318(-5.81130628274591),CH02.642…	0.032064128256513
GO:0010555	response to mannitol	biological process	3	508	34	27652	0.0242	1	BH01.911(-2.56167597812647),CH01.3953(1.42131550572138),CH07.1065(1.80602788809842)	BH01.911(-2.56167597812647),CH01.3953(1.42131550572138),CH07.1065(1.80602788809842)	0.0882352941176471
GO:1901957	regulation of cutin biosynthetic process	biological process	3	508	34	27652	0.0242	1	AH06.138(1.11566214060911),AH09.1244(1.01289907852528),BH09.1347(1.49477660485966)	AH06.138(1.11566214060911),AH09.1244(1.01289907852528),BH09.1347(1.49477660485966)	0.0882352941176471
GO:0042214	terpene metabolic process	biological process	4	508	60	27652	0.02446	1	AH08.2371(-3.40862710171837),BH05.1847(1.07812610010346),BH07.223(-1.23399493017668),CH05.1945(1.21657444130979)	AH08.2371(-3.40862710171837),BH05.1847(1.07812610010346),BH07.223(-1.23399493017668),CH05.1945(1.21657444130979)	0.0666666666666667
GO:0009755	hormone-mediated signaling pathway	biological process	42	508	1676	27652	0.02611	1	AH02.218(1.05852092926917),AH03.161(-1.50340492481241),AH03.3740(1.14634192533797),AH03.690(-1.07997875006539),AH05.3884(-3.8403332407356),AH06.2178(-1.48291768391305),AH06.2229(1.03042565027139),AH06.2242(2.92581803811035),AH06.58(1.37275845208707),AH07.2471(1.63975807451823),AH07.3516(1.4315529437123),AH07.91(1.12274151890138),AH07.953(1.18052606287432),AH08.1663(1.55497810707405),AH08.1913(-1.…	AH02.218(1.05852092926917),AH03.161(-1.50340492481241),AH03.3740(1.14634192533797),AH03.690(-1.07997875006539),AH05.3884(-3.8403332407356),AH06.2178(-1.48291768391305),AH06.2229(1.03042565027139),AH06.2242(2.92581803811035),AH06.58(1.37275845208707),AH07.2471(1.63975807451823),AH07.3516(1.4315529437123),AH07.91(1.12274151890138),AH07.953(1.18052606287432),AH08.1663(1.55497810707405),AH08.1913(-1.…	0.0250596658711217
GO:0072708	response to sorbitol	biological process	2	508	14	27652	0.02649	1	CH01.3953(1.42131550572138),CH07.1065(1.80602788809842)	CH01.3953(1.42131550572138),CH07.1065(1.80602788809842)	0.142857142857143
GO:0009308	amine metabolic process	biological process	9	508	231	27652	0.02767	1	AH01.218(1.42105184472309),AH02.2846(1.5290936861345),AH03.690(-1.07997875006539),BH01.1711(7.05225870318491),BH01.528(1.0826514047224),BH09.1398(1.35528606150063),CH01.385(1.27722138543408),CH05.1907(-3.55001823292883),CH06.189(1.18513112933957)	AH01.218(1.42105184472309),AH02.2846(1.5290936861345),AH03.690(-1.07997875006539),BH01.1711(7.05225870318491),BH01.528(1.0826514047224),BH09.1398(1.35528606150063),CH01.385(1.27722138543408),CH05.1907(-3.55001823292883),CH06.189(1.18513112933957)	0.038961038961039
GO:0009694	jasmonic acid metabolic process	biological process	6	508	125	27652	0.02813	1	AH06.23(-1.19829983646708),AH06.797(-1.20652928189984),AH06.798(-1.18664018014982),BH05.1255(1.07338731840205),CH01.2753(1.44243229286671),CH06.16(1.30642772199419)	AH06.23(-1.19829983646708),AH06.797(-1.20652928189984),AH06.798(-1.18664018014982),BH05.1255(1.07338731840205),CH01.2753(1.44243229286671),CH06.16(1.30642772199419)	0.048
GO:0097164	ammonium ion metabolic process	biological process	5	508	94	27652	0.02972	1	AH02.2846(1.5290936861345),BH07.2943(1.46064982008212),CH05.1907(-3.55001823292883),CH06.189(1.18513112933957),CH06.2271(5.79170263664031)	AH02.2846(1.5290936861345),BH07.2943(1.46064982008212),CH05.1907(-3.55001823292883),CH06.189(1.18513112933957),CH06.2271(5.79170263664031)	0.0531914893617021
GO:0016119	carotene metabolic process	biological process	3	508	37	27652	0.03018	1	AH08.2371(-3.40862710171837),BH05.1847(1.07812610010346),CH05.1945(1.21657444130979)	AH08.2371(-3.40862710171837),BH05.1847(1.07812610010346),CH05.1945(1.21657444130979)	0.0810810810810811
GO:0009866	induced systemic resistance, ethylene mediated signaling pathway	biological process	2	508	15	27652	0.0302	1	AH08.1663(1.55497810707405),BH09.2318(-5.81130628274591)	AH08.1663(1.55497810707405),BH09.2318(-5.81130628274591)	0.133333333333333
GO:0030203	glycosaminoglycan metabolic process	biological process	2	508	15	27652	0.0302	1	BH01.1154(-1.46558481801486),BH08.1006(1.48171245635533)	BH01.1154(-1.46558481801486),BH08.1006(1.48171245635533)	0.133333333333333
GO:0045087	innate immune response	biological process	25	508	909	27652	0.03057	1	AH02.3048(1.58316138667277),AH02.3176(1.03396880792551),AH05.1713(1.62768636917139),AH05.2738(-5.06601849286449),AH06.2465(1.13032578024147),AH07.1130(1.76426516572003),AH07.2704(-4.76527975965471),AH08.1663(1.55497810707405),BH01.1711(7.05225870318491),BH01.3387(-1.05472007747862),BH02.3131(1.56950396536884),BH02.3199(1.66986108029526),BH02.4108(-1.02285985378486),BH03.2990(-4.41635853037507),BH…	AH02.3048(1.58316138667277),AH02.3176(1.03396880792551),AH05.1713(1.62768636917139),AH05.2738(-5.06601849286449),AH06.2465(1.13032578024147),AH07.1130(1.76426516572003),AH07.2704(-4.76527975965471),AH08.1663(1.55497810707405),BH01.1711(7.05225870318491),BH01.3387(-1.05472007747862),BH02.3131(1.56950396536884),BH02.3199(1.66986108029526),BH02.4108(-1.02285985378486),BH03.2990(-4.41635853037507),BH…	0.0275027502750275
GO:0016106	sesquiterpenoid biosynthetic process	biological process	5	508	96	27652	0.03215	1	AH06.138(1.11566214060911),AH08.2371(-3.40862710171837),BH01.398(3.73127092988898),BH05.1847(1.07812610010346),CH05.1945(1.21657444130979)	AH06.138(1.11566214060911),AH08.2371(-3.40862710171837),BH01.398(3.73127092988898),BH05.1847(1.07812610010346),CH05.1945(1.21657444130979)	0.0520833333333333
GO:0006568	tryptophan metabolic process	biological process	4	508	66	27652	0.03322	1	AH01.218(1.42105184472309),BH01.1711(7.05225870318491),BH01.528(1.0826514047224),CH01.385(1.27722138543408)	AH01.218(1.42105184472309),BH01.1711(7.05225870318491),BH01.528(1.0826514047224),CH01.385(1.27722138543408)	0.0606060606060606
GO:0006586	indolalkylamine metabolic process	biological process	4	508	66	27652	0.03322	1	AH01.218(1.42105184472309),BH01.1711(7.05225870318491),BH01.528(1.0826514047224),CH01.385(1.27722138543408)	AH01.218(1.42105184472309),BH01.1711(7.05225870318491),BH01.528(1.0826514047224),CH01.385(1.27722138543408)	0.0606060606060606
GO:0008219	cell death	biological process	19	508	651	27652	0.03326	1	AH03.1461(-1.36403323109915),AH05.1911(1.00381103299486),AH05.3365(2.68684846369824),AH07.1130(1.76426516572003),AH07.3838(-6.06939134208054),AH07.91(1.12274151890138),BH01.3780(2.32213365953536),BH01.3781(2.2094192030052),BH01.3782(2.31976861109295),BH01.3783(2.45690615033559),BH01.4506(-5.56091304700889),BH01.4526(-2.92540791026395),BH01.909(-3.460198052758),BH03.2990(-4.41635853037507),BH07.41…	AH03.1461(-1.36403323109915),AH05.1911(1.00381103299486),AH05.3365(2.68684846369824),AH07.1130(1.76426516572003),AH07.3838(-6.06939134208054),AH07.91(1.12274151890138),BH01.3780(2.32213365953536),BH01.3781(2.2094192030052),BH01.3782(2.31976861109295),BH01.3783(2.45690615033559),BH01.4506(-5.56091304700889),BH01.4526(-2.92540791026395),BH01.909(-3.460198052758),BH03.2990(-4.41635853037507),BH07.41…	0.0291858678955453
GO:0032787	monocarboxylic acid metabolic process	biological process	29	508	1100	27652	0.03387	1	AH01.555(1.12507719067554),AH01.98(1.15354495558227),AH03.838(-2.950470692073),AH04.1636(1.45957274210152),AH05.3884(-3.8403332407356),AH05.456(-1.00120289183436),AH06.138(1.11566214060911),AH06.23(-1.19829983646708),AH06.797(-1.20652928189984),AH06.798(-1.18664018014982),AH08.1913(-1.09219953461127),AH08.246(-1.43222984154293),BH01.1711(7.05225870318491),BH01.177(1.12410049816221),BH01.398(3.731…	AH01.555(1.12507719067554),AH01.98(1.15354495558227),AH03.838(-2.950470692073),AH04.1636(1.45957274210152),AH05.3884(-3.8403332407356),AH05.456(-1.00120289183436),AH06.138(1.11566214060911),AH06.23(-1.19829983646708),AH06.797(-1.20652928189984),AH06.798(-1.18664018014982),AH08.1913(-1.09219953461127),AH08.246(-1.43222984154293),BH01.1711(7.05225870318491),BH01.177(1.12410049816221),BH01.398(3.731…	0.0263636363636364
GO:0006833	water transport	biological process	6	508	132	27652	0.03535	1	AH03.2773(-1.09953636093687),AH06.138(1.11566214060911),BH02.70(1.11264093385149),BH03.2918(-1.12767480721709),BH06.1598(4.50743427977343),CH06.1757(3.2925633413818)	AH03.2773(-1.09953636093687),AH06.138(1.11566214060911),BH02.70(1.11264093385149),BH03.2918(-1.12767480721709),BH06.1598(4.50743427977343),CH06.1757(3.2925633413818)	0.0454545454545455
GO:0042044	fluid transport	biological process	6	508	132	27652	0.03535	1	AH03.2773(-1.09953636093687),AH06.138(1.11566214060911),BH02.70(1.11264093385149),BH03.2918(-1.12767480721709),BH06.1598(4.50743427977343),CH06.1757(3.2925633413818)	AH03.2773(-1.09953636093687),AH06.138(1.11566214060911),BH02.70(1.11264093385149),BH03.2918(-1.12767480721709),BH06.1598(4.50743427977343),CH06.1757(3.2925633413818)	0.0454545454545455
GO:0006769	nicotinamide metabolic process	biological process	1	508	2	27652	0.03641	1	BH07.2319(-1.18739379986762)	BH07.2319(-1.18739379986762)	0.5
GO:0010032	meiotic chromosome condensation	biological process	1	508	2	27652	0.03641	1	AH05.1255(-1.23778016293035)	AH05.1255(-1.23778016293035)	0.5
GO:0019365	pyridine nucleotide salvage	biological process	1	508	2	27652	0.03641	1	BH07.2319(-1.18739379986762)	BH07.2319(-1.18739379986762)	0.5
GO:0006790	sulfur compound metabolic process	biological process	18	508	615	27652	0.03668	1	AH01.132(1.17393805690002),AH01.4112(-1.48543964241127),AH02.1617(-1.70668131707008),AH03.246(1.47591732518728),AH03.838(-2.950470692073),AH04.2034(1.00162594998135),AH05.3374(5.00335630154847),AH06.118(1.4387242035732),AH06.655(1.29270867891887),AH07.904(1.03752625723148),BH01.1154(-1.46558481801486),BH01.1711(7.05225870318491),BH01.4419(-1.72023974995951),BH01.4421(-1.20763330281401),BH01.4423(…	AH01.132(1.17393805690002),AH01.4112(-1.48543964241127),AH02.1617(-1.70668131707008),AH03.246(1.47591732518728),AH03.838(-2.950470692073),AH04.2034(1.00162594998135),AH05.3374(5.00335630154847),AH06.118(1.4387242035732),AH06.655(1.29270867891887),AH07.904(1.03752625723148),BH01.1154(-1.46558481801486),BH01.1711(7.05225870318491),BH01.4419(-1.72023974995951),BH01.4421(-1.20763330281401),BH01.4423(…	0.0292682926829268
GO:0140546	defense response to symbiont	biological process	26	508	974	27652	0.03786	1	AH01.3750(-2.49953043279891),AH02.3048(1.58316138667277),AH02.3176(1.03396880792551),AH05.1713(1.62768636917139),AH05.2738(-5.06601849286449),AH06.2465(1.13032578024147),AH07.1130(1.76426516572003),AH07.2704(-4.76527975965471),AH08.1663(1.55497810707405),BH01.1711(7.05225870318491),BH01.3387(-1.05472007747862),BH02.3131(1.56950396536884),BH02.3199(1.66986108029526),BH02.4108(-1.02285985378486),BH…	AH01.3750(-2.49953043279891),AH02.3048(1.58316138667277),AH02.3176(1.03396880792551),AH05.1713(1.62768636917139),AH05.2738(-5.06601849286449),AH06.2465(1.13032578024147),AH07.1130(1.76426516572003),AH07.2704(-4.76527975965471),AH08.1663(1.55497810707405),BH01.1711(7.05225870318491),BH01.3387(-1.05472007747862),BH02.3131(1.56950396536884),BH02.3199(1.66986108029526),BH02.4108(-1.02285985378486),BH…	0.026694045174538
GO:0016311	dephosphorylation	biological process	20	508	705	27652	0.03788	1	AH04.1125(-2.24854921885576),AH04.1126(-2.56056945372309),AH04.752(-2.30705136262141),AH05.1194(-1.23306251626818),AH05.1195(2.00171765213607),AH05.3532(-1.46339001842386),AH07.904(1.03752625723148),AH08.1827(-1.08330030553965),BH01.4524(-7.99079847193587),BH01.909(-3.460198052758),BH04.1583(2.65277813322695),BH05.1300(-1.89402933906373),BH05.2397(-2.67414699459308),BH07.2715(1.14286448244877),BH…	AH04.1125(-2.24854921885576),AH04.1126(-2.56056945372309),AH04.752(-2.30705136262141),AH05.1194(-1.23306251626818),AH05.1195(2.00171765213607),AH05.3532(-1.46339001842386),AH07.904(1.03752625723148),AH08.1827(-1.08330030553965),BH01.4524(-7.99079847193587),BH01.909(-3.460198052758),BH04.1583(2.65277813322695),BH05.1300(-1.89402933906373),BH05.2397(-2.67414699459308),BH07.2715(1.14286448244877),BH…	0.0283687943262411
GO:0000255	allantoin metabolic process	biological process	2	508	17	27652	0.03818	1	BH01.3773(1.92243808430556),CH01.4024(-1.31263266810234)	BH01.3773(1.92243808430556),CH01.4024(-1.31263266810234)	0.117647058823529
GO:0006564	L-serine biosynthetic process	biological process	2	508	17	27652	0.03818	1	AH05.3532(-1.46339001842386),AH08.1827(-1.08330030553965)	AH05.3532(-1.46339001842386),AH08.1827(-1.08330030553965)	0.117647058823529
GO:0052542	defense response by callose deposition	biological process	4	508	69	27652	0.03819	1	AH01.218(1.42105184472309),BH01.1711(7.05225870318491),BH01.528(1.0826514047224),CH01.385(1.27722138543408)	AH01.218(1.42105184472309),BH01.1711(7.05225870318491),BH01.528(1.0826514047224),CH01.385(1.27722138543408)	0.0579710144927536
GO:0010315	auxin export across the plasma membrane	biological process	5	508	101	27652	0.03872	1	AH07.953(1.18052606287432),AH08.2158(4.79902097683203),BH02.2594(1.24246723072568),BH07.1068(1.145079581957),BH07.1069(2.38497884324108)	AH07.953(1.18052606287432),AH08.2158(4.79902097683203),BH02.2594(1.24246723072568),BH07.1068(1.145079581957),BH07.1069(2.38497884324108)	0.0495049504950495
GO:0010026	trichome differentiation	biological process	10	508	285	27652	0.03887	1	AH03.3796(1.78664905598203),AH07.2469(1.43785888601999),AH07.3645(1.11799985796351),AH09.1244(1.01289907852528),BH03.4080(1.41129267927713),BH06.761(-1.14571258298398),BH08.2580(1.34952469982352),BH09.1347(1.49477660485966),CH08.2752(1.82510867626068),CH09.457(2.62060865564747)	AH03.3796(1.78664905598203),AH07.2469(1.43785888601999),AH07.3645(1.11799985796351),AH09.1244(1.01289907852528),BH03.4080(1.41129267927713),BH06.761(-1.14571258298398),BH08.2580(1.34952469982352),BH09.1347(1.49477660485966),CH08.2752(1.82510867626068),CH09.457(2.62060865564747)	0.0350877192982456
GO:0120252	hydrocarbon metabolic process	biological process	7	508	171	27652	0.03913	1	AH03.1987(1.12349663503618),AH08.2371(-3.40862710171837),BH03.2416(1.23264092616269),BH05.1847(1.07812610010346),BH07.223(-1.23399493017668),CH03.2320(1.56265393156894),CH05.1945(1.21657444130979)	AH03.1987(1.12349663503618),AH08.2371(-3.40862710171837),BH03.2416(1.23264092616269),BH05.1847(1.07812610010346),BH07.223(-1.23399493017668),CH03.2320(1.56265393156894),CH05.1945(1.21657444130979)	0.0409356725146199
GO:0006515	protein quality control for misfolded or incompletely synthesized proteins	biological process	3	508	41	27652	0.03926	1	AH03.3796(1.78664905598203),BH01.4222(1.59531058410552),BH03.4080(1.41129267927713)	AH03.3796(1.78664905598203),BH01.4222(1.59531058410552),BH03.4080(1.41129267927713)	0.0731707317073171
GO:0016115	terpenoid catabolic process	biological process	3	508	41	27652	0.03926	1	AH08.2371(-3.40862710171837),BH05.1847(1.07812610010346),CH05.1945(1.21657444130979)	AH08.2371(-3.40862710171837),BH05.1847(1.07812610010346),CH05.1945(1.21657444130979)	0.0731707317073171
GO:0010200	response to chitin	biological process	11	508	327	27652	0.04043	1	AH02.4111(1.59499597972463),AH06.2465(1.13032578024147),AH06.713(1.37666473753173),AH06.717(-4.00049710287781),AH07.2109(1.08315588359536),AH08.1913(-1.09219953461127),BH06.2265(1.2035641669592),BH06.426(1.07268826741083),BH07.2067(1.06629732030361),BH07.3179(1.35763835360607),CH06.2100(6.7224370405541)	AH02.4111(1.59499597972463),AH06.2465(1.13032578024147),AH06.713(1.37666473753173),AH06.717(-4.00049710287781),AH07.2109(1.08315588359536),AH08.1913(-1.09219953461127),BH06.2265(1.2035641669592),BH06.426(1.07268826741083),BH07.2067(1.06629732030361),BH07.3179(1.35763835360607),CH06.2100(6.7224370405541)	0.0336391437308868
GO:0009414	response to water deprivation	biological process	25	508	935	27652	0.04051	1	AH01.132(1.17393805690002),AH02.4111(1.59499597972463),AH03.246(1.47591732518728),AH03.690(-1.07997875006539),AH05.2649(1.10519138192462),AH05.3884(-3.8403332407356),AH06.138(1.11566214060911),AH06.2229(1.03042565027139),AH07.2109(1.08315588359536),BH01.1513(1.02055567901932),BH01.1711(7.05225870318491),BH01.398(3.73127092988898),BH01.4505(-8.11366548804658),BH01.911(-2.56167597812647),BH03.3872(…	AH01.132(1.17393805690002),AH02.4111(1.59499597972463),AH03.246(1.47591732518728),AH03.690(-1.07997875006539),AH05.2649(1.10519138192462),AH05.3884(-3.8403332407356),AH06.138(1.11566214060911),AH06.2229(1.03042565027139),AH07.2109(1.08315588359536),BH01.1513(1.02055567901932),BH01.1711(7.05225870318491),BH01.398(3.73127092988898),BH01.4505(-8.11366548804658),BH01.911(-2.56167597812647),BH03.3872(…	0.0267379679144385
GO:0042545	cell wall modification	biological process	7	508	173	27652	0.04123	1	AH01.218(1.42105184472309),AH07.3645(1.11799985796351),AH09.1964(1.36205470666426),BH01.1711(7.05225870318491),BH01.528(1.0826514047224),BH09.2131(1.17922143338842),CH01.385(1.27722138543408)	AH01.218(1.42105184472309),AH07.3645(1.11799985796351),AH09.1964(1.36205470666426),BH01.1711(7.05225870318491),BH01.528(1.0826514047224),BH09.2131(1.17922143338842),CH01.385(1.27722138543408)	0.0404624277456647
GO:0009682	induced systemic resistance	biological process	4	508	71	27652	0.04174	1	AH08.1663(1.55497810707405),BH01.1711(7.05225870318491),BH09.2318(-5.81130628274591),CH06.2100(6.7224370405541)	AH08.1663(1.55497810707405),BH01.1711(7.05225870318491),BH09.2318(-5.81130628274591),CH06.2100(6.7224370405541)	0.0563380281690141
GO:0009415	response to water	biological process	25	508	941	27652	0.04311	1	AH01.132(1.17393805690002),AH02.4111(1.59499597972463),AH03.246(1.47591732518728),AH03.690(-1.07997875006539),AH05.2649(1.10519138192462),AH05.3884(-3.8403332407356),AH06.138(1.11566214060911),AH06.2229(1.03042565027139),AH07.2109(1.08315588359536),BH01.1513(1.02055567901932),BH01.1711(7.05225870318491),BH01.398(3.73127092988898),BH01.4505(-8.11366548804658),BH01.911(-2.56167597812647),BH03.3872(…	AH01.132(1.17393805690002),AH02.4111(1.59499597972463),AH03.246(1.47591732518728),AH03.690(-1.07997875006539),AH05.2649(1.10519138192462),AH05.3884(-3.8403332407356),AH06.138(1.11566214060911),AH06.2229(1.03042565027139),AH07.2109(1.08315588359536),BH01.1513(1.02055567901932),BH01.1711(7.05225870318491),BH01.398(3.73127092988898),BH01.4505(-8.11366548804658),BH01.911(-2.56167597812647),BH03.3872(…	0.026567481402763
GO:0009851	auxin biosynthetic process	biological process	4	508	72	27652	0.04358	1	AH01.154(-2.43157316333397),BH01.1711(7.05225870318491),BH03.3901(-3.44291937620516),BH03.3902(-1.45752688473236)	AH01.154(-2.43157316333397),BH01.1711(7.05225870318491),BH03.3901(-3.44291937620516),BH03.3902(-1.45752688473236)	0.0555555555555556
GO:0048235	pollen sperm cell differentiation	biological process	4	508	73	27652	0.04546	1	AH03.1987(1.12349663503618),BH03.2416(1.23264092616269),BH09.1352(4.34825276318608),CH03.2320(1.56265393156894)	AH03.1987(1.12349663503618),BH03.2416(1.23264092616269),BH09.1352(4.34825276318608),CH03.2320(1.56265393156894)	0.0547945205479452
GO:0052386	cell wall thickening	biological process	4	508	73	27652	0.04546	1	AH01.218(1.42105184472309),BH01.1711(7.05225870318491),BH01.528(1.0826514047224),CH01.385(1.27722138543408)	AH01.218(1.42105184472309),BH01.1711(7.05225870318491),BH01.528(1.0826514047224),CH01.385(1.27722138543408)	0.0547945205479452
GO:0052543	callose deposition in cell wall	biological process	4	508	73	27652	0.04546	1	AH01.218(1.42105184472309),BH01.1711(7.05225870318491),BH01.528(1.0826514047224),CH01.385(1.27722138543408)	AH01.218(1.42105184472309),BH01.1711(7.05225870318491),BH01.528(1.0826514047224),CH01.385(1.27722138543408)	0.0547945205479452
GO:0006022	aminoglycan metabolic process	biological process	2	508	19	27652	0.04687	1	BH01.1154(-1.46558481801486),BH08.1006(1.48171245635533)	BH01.1154(-1.46558481801486),BH08.1006(1.48171245635533)	0.105263157894737
GO:0006182	cGMP biosynthetic process	biological process	3	508	44	27652	0.04687	1	AH08.1971(-1.76154034483936),BH08.1314(3.37113225888741),BH08.2202(2.78163017081613)	AH08.1971(-1.76154034483936),BH08.1314(3.37113225888741),BH08.2202(2.78163017081613)	0.0681818181818182
GO:0009187	cyclic nucleotide metabolic process	biological process	3	508	44	27652	0.04687	1	AH08.1971(-1.76154034483936),BH08.1314(3.37113225888741),BH08.2202(2.78163017081613)	AH08.1971(-1.76154034483936),BH08.1314(3.37113225888741),BH08.2202(2.78163017081613)	0.0681818181818182
GO:0009190	cyclic nucleotide biosynthetic process	biological process	3	508	44	27652	0.04687	1	AH08.1971(-1.76154034483936),BH08.1314(3.37113225888741),BH08.2202(2.78163017081613)	AH08.1971(-1.76154034483936),BH08.1314(3.37113225888741),BH08.2202(2.78163017081613)	0.0681818181818182
GO:0046068	cGMP metabolic process	biological process	3	508	44	27652	0.04687	1	AH08.1971(-1.76154034483936),BH08.1314(3.37113225888741),BH08.2202(2.78163017081613)	AH08.1971(-1.76154034483936),BH08.1314(3.37113225888741),BH08.2202(2.78163017081613)	0.0681818181818182
GO:0052652	cyclic purine nucleotide metabolic process	biological process	3	508	44	27652	0.04687	1	AH08.1971(-1.76154034483936),BH08.1314(3.37113225888741),BH08.2202(2.78163017081613)	AH08.1971(-1.76154034483936),BH08.1314(3.37113225888741),BH08.2202(2.78163017081613)	0.0681818181818182
GO:0019432	triglyceride biosynthetic process	biological process	4	508	74	27652	0.04739	1	AH03.138(1.91452961675131),AH05.3884(-3.8403332407356),BH04.1803(2.25672994230619),CH03.226(6.08958335082805)	AH03.138(1.91452961675131),AH05.3884(-3.8403332407356),BH04.1803(2.25672994230619),CH03.226(6.08958335082805)	0.0540540540540541
GO:0009789	positive regulation of abscisic acid-activated signaling pathway	biological process	5	508	108	27652	0.04922	1	AH05.3884(-3.8403332407356),AH07.91(1.12274151890138),AH08.1913(-1.09219953461127),BH01.4505(-8.11366548804658),BH02.3199(1.66986108029526)	AH05.3884(-3.8403332407356),AH07.91(1.12274151890138),AH08.1913(-1.09219953461127),BH01.4505(-8.11366548804658),BH02.3199(1.66986108029526)	0.0462962962962963
GO:1901421	positive regulation of response to alcohol	biological process	5	508	108	27652	0.04922	1	AH05.3884(-3.8403332407356),AH07.91(1.12274151890138),AH08.1913(-1.09219953461127),BH01.4505(-8.11366548804658),BH02.3199(1.66986108029526)	AH05.3884(-3.8403332407356),AH07.91(1.12274151890138),AH08.1913(-1.09219953461127),BH01.4505(-8.11366548804658),BH02.3199(1.66986108029526)	0.0462962962962963
GO:1905959	positive regulation of cellular response to alcohol	biological process	5	508	108	27652	0.04922	1	AH05.3884(-3.8403332407356),AH07.91(1.12274151890138),AH08.1913(-1.09219953461127),BH01.4505(-8.11366548804658),BH02.3199(1.66986108029526)	AH05.3884(-3.8403332407356),AH07.91(1.12274151890138),AH08.1913(-1.09219953461127),BH01.4505(-8.11366548804658),BH02.3199(1.66986108029526)	0.0462962962962963
GO:0071555	cell wall organization	biological process	14	508	464	27652	0.04923	1	AH01.218(1.42105184472309),AH01.2538(1.33975144511495),AH01.2541(1.62575243254165),AH04.1034(1.15145262708862),AH07.3645(1.11799985796351),AH09.1964(1.36205470666426),BH01.1711(7.05225870318491),BH01.2864(1.51322719200295),BH01.2867(1.30001698347219),BH01.528(1.0826514047224),BH02.4667(2.90795907475475),BH07.2957(1.04858318558531),BH09.2131(1.17922143338842),CH01.385(1.27722138543408)	AH01.218(1.42105184472309),AH01.2538(1.33975144511495),AH01.2541(1.62575243254165),AH04.1034(1.15145262708862),AH07.3645(1.11799985796351),AH09.1964(1.36205470666426),BH01.1711(7.05225870318491),BH01.2864(1.51322719200295),BH01.2867(1.30001698347219),BH01.528(1.0826514047224),BH02.4667(2.90795907475475),BH07.2957(1.04858318558531),BH09.2131(1.17922143338842),CH01.385(1.27722138543408)	0.0301724137931034
GO:0000162	tryptophan biosynthetic process	biological process	3	508	45	27652	0.04956	1	AH01.218(1.42105184472309),BH01.528(1.0826514047224),CH01.385(1.27722138543408)	AH01.218(1.42105184472309),BH01.528(1.0826514047224),CH01.385(1.27722138543408)	0.0666666666666667
GO:0046219	indolalkylamine biosynthetic process	biological process	3	508	45	27652	0.04956	1	AH01.218(1.42105184472309),BH01.528(1.0826514047224),CH01.385(1.27722138543408)	AH01.218(1.42105184472309),BH01.528(1.0826514047224),CH01.385(1.27722138543408)	0.0666666666666667
GO:0009734	auxin-activated signaling pathway	biological process	13	508	422	27652	0.04961	1	AH06.58(1.37275845208707),AH07.2471(1.63975807451823),AH07.3516(1.4315529437123),AH07.953(1.18052606287432),AH08.2158(4.79902097683203),BH01.1513(1.02055567901932),BH01.629(-1.47462443689753),BH02.2594(1.24246723072568),BH02.916(1.18886191903218),BH07.1068(1.145079581957),BH07.1069(2.38497884324108),BH07.2277(1.26188792728224),BH09.1761(1.19332264084104)	AH06.58(1.37275845208707),AH07.2471(1.63975807451823),AH07.3516(1.4315529437123),AH07.953(1.18052606287432),AH08.2158(4.79902097683203),BH01.1513(1.02055567901932),BH01.629(-1.47462443689753),BH02.2594(1.24246723072568),BH02.916(1.18886191903218),BH07.1068(1.145079581957),BH07.1069(2.38497884324108),BH07.2277(1.26188792728224),BH09.1761(1.19332264084104)	0.0308056872037915
GO:0045088	regulation of innate immune response	biological process	12	508	382	27652	0.05124	1	AH05.2738(-5.06601849286449),AH06.2465(1.13032578024147),AH07.2704(-4.76527975965471),AH08.1663(1.55497810707405),BH01.1711(7.05225870318491),BH03.2990(-4.41635853037507),BH05.2473(2.23939074225654),BH06.2265(1.2035641669592),BH07.4126(-5.35598828491346),BH09.2318(-5.81130628274591),CH06.2100(6.7224370405541),CH07.2597(-5.26789438586302)	AH05.2738(-5.06601849286449),AH06.2465(1.13032578024147),AH07.2704(-4.76527975965471),AH08.1663(1.55497810707405),BH01.1711(7.05225870318491),BH03.2990(-4.41635853037507),BH05.2473(2.23939074225654),BH06.2265(1.2035641669592),BH07.4126(-5.35598828491346),BH09.2318(-5.81130628274591),CH06.2100(6.7224370405541),CH07.2597(-5.26789438586302)	0.031413612565445
GO:0090092	regulation of transmembrane receptor protein serine/threonine kinase signaling pathway	biological process	2	508	20	27652	0.05146	1	AH08.876(-3.42608019931565),BH01.1154(-1.46558481801486)	AH08.876(-3.42608019931565),BH01.1154(-1.46558481801486)	0.1
GO:0046685	response to arsenic-containing substance	biological process	3	508	46	27652	0.05232	1	AH01.4231(2.01715489167442),AH03.838(-2.950470692073),BH01.4535(1.71729847643077)	AH01.4231(2.01715489167442),AH03.838(-2.950470692073),BH01.4535(1.71729847643077)	0.0652173913043478
GO:0052545	callose localization	biological process	5	508	110	27652	0.0525	1	AH01.218(1.42105184472309),AH07.4049(1.13241635977661),BH01.1711(7.05225870318491),BH01.528(1.0826514047224),CH01.385(1.27722138543408)	AH01.218(1.42105184472309),AH07.4049(1.13241635977661),BH01.1711(7.05225870318491),BH01.528(1.0826514047224),CH01.385(1.27722138543408)	0.0454545454545455
GO:0009615	response to virus	biological process	8	508	222	27652	0.0535	1	AH01.3750(-2.49953043279891),AH01.4168(1.14121465348535),AH02.3826(1.13126250283921),AH05.2148(2.32416391127292),BH05.2280(2.48879285508405),CH01.1737(1.19982517888637),CH05.2358(2.23074825824048),CH09.2055(1.62833012287574)	AH01.3750(-2.49953043279891),AH01.4168(1.14121465348535),AH02.3826(1.13126250283921),AH05.2148(2.32416391127292),BH05.2280(2.48879285508405),CH01.1737(1.19982517888637),CH05.2358(2.23074825824048),CH09.2055(1.62833012287574)	0.036036036036036
GO:0000379	tRNA-type intron splice site recognition and cleavage	biological process	1	508	3	27652	0.05411	1	AH06.3041(1.02583396269807)	AH06.3041(1.02583396269807)	0.333333333333333
GO:0000492	box C/D snoRNP assembly	biological process	1	508	3	27652	0.05411	1	BH07.4126(-5.35598828491346)	BH07.4126(-5.35598828491346)	0.333333333333333
GO:0002933	lipid hydroxylation	biological process	1	508	3	27652	0.05411	1	AH08.246(-1.43222984154293)	AH08.246(-1.43222984154293)	0.333333333333333
GO:0002940	tRNA N2-guanine methylation	biological process	1	508	3	27652	0.05411	1	BH01.4504(-7.28761786254291)	BH01.4504(-7.28761786254291)	0.333333333333333
GO:0010755	regulation of plasminogen activation	biological process	1	508	3	27652	0.05411	1	BH07.4126(-5.35598828491346)	BH07.4126(-5.35598828491346)	0.333333333333333
GO:0010756	positive regulation of plasminogen activation	biological process	1	508	3	27652	0.05411	1	BH07.4126(-5.35598828491346)	BH07.4126(-5.35598828491346)	0.333333333333333
GO:0012502	induction of programmed cell death	biological process	1	508	3	27652	0.05411	1	AH07.1130(1.76426516572003)	AH07.1130(1.76426516572003)	0.333333333333333
GO:0015014	heparan sulfate proteoglycan biosynthetic process, polysaccharide chain biosynthetic process	biological process	1	508	3	27652	0.05411	1	BH01.1154(-1.46558481801486)	BH01.1154(-1.46558481801486)	0.333333333333333
GO:0015669	gas transport	biological process	1	508	3	27652	0.05411	1	CH06.2195(5.62646437599522)	CH06.2195(5.62646437599522)	0.333333333333333
GO:0015671	oxygen transport	biological process	1	508	3	27652	0.05411	1	CH06.2195(5.62646437599522)	CH06.2195(5.62646437599522)	0.333333333333333
GO:0015751	arabinose transmembrane transport	biological process	1	508	3	27652	0.05411	1	BH03.2015(1.08243144168968)	BH03.2015(1.08243144168968)	0.333333333333333
GO:0018992	germ-line sex determination	biological process	1	508	3	27652	0.05411	1	BH01.909(-3.460198052758)	BH01.909(-3.460198052758)	0.333333333333333
GO:0030177	positive regulation of Wnt signaling pathway	biological process	1	508	3	27652	0.05411	1	BH01.1154(-1.46558481801486)	BH01.1154(-1.46558481801486)	0.333333333333333
GO:0030202	heparin metabolic process	biological process	1	508	3	27652	0.05411	1	BH01.1154(-1.46558481801486)	BH01.1154(-1.46558481801486)	0.333333333333333
GO:0030204	chondroitin sulfate metabolic process	biological process	1	508	3	27652	0.05411	1	BH01.1154(-1.46558481801486)	BH01.1154(-1.46558481801486)	0.333333333333333
GO:0030206	chondroitin sulfate biosynthetic process	biological process	1	508	3	27652	0.05411	1	BH01.1154(-1.46558481801486)	BH01.1154(-1.46558481801486)	0.333333333333333
GO:0030210	heparin biosynthetic process	biological process	1	508	3	27652	0.05411	1	BH01.1154(-1.46558481801486)	BH01.1154(-1.46558481801486)	0.333333333333333
GO:0030238	male sex determination	biological process	1	508	3	27652	0.05411	1	BH01.909(-3.460198052758)	BH01.909(-3.460198052758)	0.333333333333333
GO:0031639	plasminogen activation	biological process	1	508	3	27652	0.05411	1	BH07.4126(-5.35598828491346)	BH07.4126(-5.35598828491346)	0.333333333333333
GO:0040021	hermaphrodite germ-line sex determination	biological process	1	508	3	27652	0.05411	1	BH01.909(-3.460198052758)	BH01.909(-3.460198052758)	0.333333333333333
GO:0042006	masculinization of hermaphroditic germ-line	biological process	1	508	3	27652	0.05411	1	BH01.909(-3.460198052758)	BH01.909(-3.460198052758)	0.333333333333333
GO:0042882	L-arabinose transmembrane transport	biological process	1	508	3	27652	0.05411	1	BH03.2015(1.08243144168968)	BH03.2015(1.08243144168968)	0.333333333333333
GO:0044346	fibroblast apoptotic process	biological process	1	508	3	27652	0.05411	1	BH07.4126(-5.35598828491346)	BH07.4126(-5.35598828491346)	0.333333333333333
GO:0044671	sorocarp spore cell differentiation	biological process	1	508	3	27652	0.05411	1	CH09.2055(1.62833012287574)	CH09.2055(1.62833012287574)	0.333333333333333
GO:0045138	nematode male tail tip morphogenesis	biological process	1	508	3	27652	0.05411	1	BH01.909(-3.460198052758)	BH01.909(-3.460198052758)	0.333333333333333
GO:0048837	sorocarp sorus development	biological process	1	508	3	27652	0.05411	1	CH09.2055(1.62833012287574)	CH09.2055(1.62833012287574)	0.333333333333333
GO:0051792	medium-chain fatty acid biosynthetic process	biological process	1	508	3	27652	0.05411	1	AH08.246(-1.43222984154293)	AH08.246(-1.43222984154293)	0.333333333333333
GO:0090100	positive regulation of transmembrane receptor protein serine/threonine kinase signaling pathway	biological process	1	508	3	27652	0.05411	1	BH01.1154(-1.46558481801486)	BH01.1154(-1.46558481801486)	0.333333333333333
GO:0090263	positive regulation of canonical Wnt signaling pathway	biological process	1	508	3	27652	0.05411	1	BH01.1154(-1.46558481801486)	BH01.1154(-1.46558481801486)	0.333333333333333
GO:0099134	chimeric sorocarp development	biological process	1	508	3	27652	0.05411	1	CH09.2055(1.62833012287574)	CH09.2055(1.62833012287574)	0.333333333333333
GO:0099135	chimeric colonial development	biological process	1	508	3	27652	0.05411	1	CH09.2055(1.62833012287574)	CH09.2055(1.62833012287574)	0.333333333333333
GO:0099136	chimeric non-reproductive fruiting body development	biological process	1	508	3	27652	0.05411	1	CH09.2055(1.62833012287574)	CH09.2055(1.62833012287574)	0.333333333333333
GO:0099139	cheating during chimeric sorocarp development	biological process	1	508	3	27652	0.05411	1	CH09.2055(1.62833012287574)	CH09.2055(1.62833012287574)	0.333333333333333
GO:1901261	regulation of sorocarp spore cell differentiation	biological process	1	508	3	27652	0.05411	1	CH09.2055(1.62833012287574)	CH09.2055(1.62833012287574)	0.333333333333333
GO:1903510	mucopolysaccharide metabolic process	biological process	1	508	3	27652	0.05411	1	BH01.1154(-1.46558481801486)	BH01.1154(-1.46558481801486)	0.333333333333333
GO:2000269	regulation of fibroblast apoptotic process	biological process	1	508	3	27652	0.05411	1	BH07.4126(-5.35598828491346)	BH07.4126(-5.35598828491346)	0.333333333333333
GO:0043401	steroid hormone receptor signaling pathway	biological process	6	508	147	27652	0.05458	1	AH07.3516(1.4315529437123),BH01.3387(-1.05472007747862),BH01.3773(1.92243808430556),BH09.2317(1.11460050743469),CH01.3630(-1.09799277415142),CH01.4024(-1.31263266810234)	AH07.3516(1.4315529437123),BH01.3387(-1.05472007747862),BH01.3773(1.92243808430556),BH09.2317(1.11460050743469),CH01.3630(-1.09799277415142),CH01.4024(-1.31263266810234)	0.0408163265306122
GO:0071383	cellular response to steroid hormone stimulus	biological process	6	508	147	27652	0.05458	1	AH07.3516(1.4315529437123),BH01.3387(-1.05472007747862),BH01.3773(1.92243808430556),BH09.2317(1.11460050743469),CH01.3630(-1.09799277415142),CH01.4024(-1.31263266810234)	AH07.3516(1.4315529437123),BH01.3387(-1.05472007747862),BH01.3773(1.92243808430556),BH09.2317(1.11460050743469),CH01.3630(-1.09799277415142),CH01.4024(-1.31263266810234)	0.0408163265306122
GO:0007135	meiosis II	biological process	3	508	47	27652	0.05516	1	AH05.1255(-1.23778016293035),BH04.766(-5.5458071786754),CH01.4807(-1.00740022112611)	AH05.1255(-1.23778016293035),BH04.766(-5.5458071786754),CH01.4807(-1.00740022112611)	0.0638297872340425
GO:0008300	isoprenoid catabolic process	biological process	3	508	47	27652	0.05516	1	AH08.2371(-3.40862710171837),BH05.1847(1.07812610010346),CH05.1945(1.21657444130979)	AH08.2371(-3.40862710171837),BH05.1847(1.07812610010346),CH05.1945(1.21657444130979)	0.0638297872340425
GO:0061983	meiosis II cell cycle process	biological process	3	508	47	27652	0.05516	1	AH05.1255(-1.23778016293035),BH04.766(-5.5458071786754),CH01.4807(-1.00740022112611)	AH05.1255(-1.23778016293035),BH04.766(-5.5458071786754),CH01.4807(-1.00740022112611)	0.0638297872340425
GO:0005982	starch metabolic process	biological process	7	508	185	27652	0.05542	1	AH06.131(2.17495032028212),AH09.181(1.40045274344287),BH01.911(-2.56167597812647),BH05.2397(-2.67414699459308),BH06.444(1.05272295237912),CH07.3339(-1.01788298334497),CH09.234(1.19547232715283)	AH06.131(2.17495032028212),AH09.181(1.40045274344287),BH01.911(-2.56167597812647),BH05.2397(-2.67414699459308),BH06.444(1.05272295237912),CH07.3339(-1.01788298334497),CH09.234(1.19547232715283)	0.0378378378378378
GO:0009742	brassinosteroid mediated signaling pathway	biological process	5	508	112	27652	0.0559	1	AH07.3516(1.4315529437123),BH01.3387(-1.05472007747862),BH01.3773(1.92243808430556),CH01.3630(-1.09799277415142),CH01.4024(-1.31263266810234)	AH07.3516(1.4315529437123),BH01.3387(-1.05472007747862),BH01.3773(1.92243808430556),CH01.3630(-1.09799277415142),CH01.4024(-1.31263266810234)	0.0446428571428571
GO:0015837	amine transport	biological process	2	508	21	27652	0.05621	1	BH06.1598(4.50743427977343),CH06.1757(3.2925633413818)	BH06.1598(4.50743427977343),CH06.1757(3.2925633413818)	0.0952380952380952
GO:0051177	meiotic sister chromatid cohesion	biological process	2	508	21	27652	0.05621	1	AH05.1255(-1.23778016293035),CH01.4807(-1.00740022112611)	AH05.1255(-1.23778016293035),CH01.4807(-1.00740022112611)	0.0952380952380952
GO:0070601	centromeric sister chromatid cohesion	biological process	2	508	21	27652	0.05621	1	AH05.1255(-1.23778016293035),CH01.4807(-1.00740022112611)	AH05.1255(-1.23778016293035),CH01.4807(-1.00740022112611)	0.0952380952380952
GO:2000038	regulation of stomatal complex development	biological process	2	508	21	27652	0.05621	1	BH02.2580(1.37821218611818),CH02.2804(-1.49520950504028)	BH02.2580(1.37821218611818),CH02.2804(-1.49520950504028)	0.0952380952380952
GO:0048545	response to steroid hormone	biological process	6	508	151	27652	0.06059	1	AH07.3516(1.4315529437123),BH01.3387(-1.05472007747862),BH01.3773(1.92243808430556),BH09.2317(1.11460050743469),CH01.3630(-1.09799277415142),CH01.4024(-1.31263266810234)	AH07.3516(1.4315529437123),BH01.3387(-1.05472007747862),BH01.3773(1.92243808430556),BH09.2317(1.11460050743469),CH01.3630(-1.09799277415142),CH01.4024(-1.31263266810234)	0.0397350993377483
GO:0046460	neutral lipid biosynthetic process	biological process	4	508	81	27652	0.06214	1	AH03.138(1.91452961675131),AH05.3884(-3.8403332407356),BH04.1803(2.25672994230619),CH03.226(6.08958335082805)	AH03.138(1.91452961675131),AH05.3884(-3.8403332407356),BH04.1803(2.25672994230619),CH03.226(6.08958335082805)	0.0493827160493827
GO:0046463	acylglycerol biosynthetic process	biological process	4	508	81	27652	0.06214	1	AH03.138(1.91452961675131),AH05.3884(-3.8403332407356),BH04.1803(2.25672994230619),CH03.226(6.08958335082805)	AH03.138(1.91452961675131),AH05.3884(-3.8403332407356),BH04.1803(2.25672994230619),CH03.226(6.08958335082805)	0.0493827160493827
GO:0042742	defense response to bacterium	biological process	25	508	980	27652	0.06306	1	AH01.218(1.42105184472309),AH02.2971(1.39379239950411),AH05.3884(-3.8403332407356),AH08.1663(1.55497810707405),AH09.2760(1.41614011521496),AH09.54(-1.84872484083666),BH01.1711(7.05225870318491),BH01.528(1.0826514047224),BH02.4597(-1.24764043446771),BH03.2990(-4.41635853037507),BH03.4383(1.35055154028282),BH05.2325(2.8830735934775),BH05.2473(2.23939074225654),BH05.3770(-2.60523079405721),BH06.426(…	AH01.218(1.42105184472309),AH02.2971(1.39379239950411),AH05.3884(-3.8403332407356),AH08.1663(1.55497810707405),AH09.2760(1.41614011521496),AH09.54(-1.84872484083666),BH01.1711(7.05225870318491),BH01.528(1.0826514047224),BH02.4597(-1.24764043446771),BH03.2990(-4.41635853037507),BH03.4383(1.35055154028282),BH05.2325(2.8830735934775),BH05.2473(2.23939074225654),BH05.3770(-2.60523079405721),BH06.426(…	0.0255102040816327
GO:0033037	polysaccharide localization	biological process	5	508	116	27652	0.06308	1	AH01.218(1.42105184472309),AH07.4049(1.13241635977661),BH01.1711(7.05225870318491),BH01.528(1.0826514047224),CH01.385(1.27722138543408)	AH01.218(1.42105184472309),AH07.4049(1.13241635977661),BH01.1711(7.05225870318491),BH01.528(1.0826514047224),CH01.385(1.27722138543408)	0.0431034482758621
GO:0010090	trichome morphogenesis	biological process	8	508	231	27652	0.06438	1	AH07.2469(1.43785888601999),AH07.3645(1.11799985796351),AH09.1244(1.01289907852528),BH06.761(-1.14571258298398),BH08.2580(1.34952469982352),BH09.1347(1.49477660485966),CH08.2752(1.82510867626068),CH09.457(2.62060865564747)	AH07.2469(1.43785888601999),AH07.3645(1.11799985796351),AH09.1244(1.01289907852528),BH06.761(-1.14571258298398),BH08.2580(1.34952469982352),BH09.1347(1.49477660485966),CH08.2752(1.82510867626068),CH09.457(2.62060865564747)	0.0346320346320346
GO:0009620	response to fungus	biological process	26	508	1031	27652	0.06557	1	AH04.1636(1.45957274210152),AH06.138(1.11566214060911),AH06.23(-1.19829983646708),AH06.2465(1.13032578024147),AH07.1130(1.76426516572003),AH08.1971(-1.76154034483936),AH09.54(-1.84872484083666),BH01.3387(-1.05472007747862),BH02.3199(1.66986108029526),BH02.4108(-1.02285985378486),BH02.4530(1.09987577504733),BH03.2990(-4.41635853037507),BH03.411(-1.76415654910962),BH04.1644(1.43001914698535),BH05.2…	AH04.1636(1.45957274210152),AH06.138(1.11566214060911),AH06.23(-1.19829983646708),AH06.2465(1.13032578024147),AH07.1130(1.76426516572003),AH08.1971(-1.76154034483936),AH09.54(-1.84872484083666),BH01.3387(-1.05472007747862),BH02.3199(1.66986108029526),BH02.4108(-1.02285985378486),BH02.4530(1.09987577504733),BH03.2990(-4.41635853037507),BH03.411(-1.76415654910962),BH04.1644(1.43001914698535),BH05.2…	0.0252182347235693
GO:0019375	galactolipid biosynthetic process	biological process	2	508	23	27652	0.06612	1	BH01.4525(-2.90889564053309),CH01.4825(4.36837934075801)	BH01.4525(-2.90889564053309),CH01.4825(4.36837934075801)	0.0869565217391304
GO:0009753	response to jasmonic acid	biological process	17	508	619	27652	0.06666	1	AH05.1194(-1.23306251626818),AH05.1195(2.00171765213607),AH07.2471(1.63975807451823),AH08.1663(1.55497810707405),AH09.1244(1.01289907852528),BH01.1513(1.02055567901932),BH01.4296(-1.41248140011871),BH02.628(3.20725293150893),BH05.1300(-1.89402933906373),BH07.2277(1.26188792728224),BH07.3179(1.35763835360607),BH09.1229(1.01798000661281),BH09.1347(1.49477660485966),BH09.2318(-5.81130628274591),CH02…	AH05.1194(-1.23306251626818),AH05.1195(2.00171765213607),AH07.2471(1.63975807451823),AH08.1663(1.55497810707405),AH09.1244(1.01289907852528),BH01.1513(1.02055567901932),BH01.4296(-1.41248140011871),BH02.628(3.20725293150893),BH05.1300(-1.89402933906373),BH07.2277(1.26188792728224),BH07.3179(1.35763835360607),BH09.1229(1.01798000661281),BH09.1347(1.49477660485966),BH09.2318(-5.81130628274591),CH02…	0.0274636510500808
GO:2000030	regulation of response to red or far red light	biological process	4	508	83	27652	0.06674	1	AH01.132(1.17393805690002),AH03.246(1.47591732518728),BH03.3872(1.71273116189197),CH03.384(1.70001493266293)	AH01.132(1.17393805690002),AH03.246(1.47591732518728),BH03.3872(1.71273116189197),CH03.384(1.70001493266293)	0.0481927710843374
GO:0010374	stomatal complex development	biological process	5	508	118	27652	0.06686	1	AH02.3713(1.38898519484491),AH03.1221(-1.13895999229589),BH02.2580(1.37821218611818),BH03.2175(1.10505270604529),CH02.2804(-1.49520950504028)	AH02.3713(1.38898519484491),AH03.1221(-1.13895999229589),BH02.2580(1.37821218611818),BH03.2175(1.10505270604529),CH02.2804(-1.49520950504028)	0.0423728813559322
GO:0009630	gravitropism	biological process	7	508	194	27652	0.06783	1	AH01.218(1.42105184472309),AH05.1266(-1.00425574893899),BH01.1513(1.02055567901932),BH01.528(1.0826514047224),BH02.2561(-1.2723391821148),BH02.2594(1.24246723072568),CH01.385(1.27722138543408)	AH01.218(1.42105184472309),AH05.1266(-1.00425574893899),BH01.1513(1.02055567901932),BH01.528(1.0826514047224),BH02.2561(-1.2723391821148),BH02.2594(1.24246723072568),CH01.385(1.27722138543408)	0.0360824742268041
GO:0014070	response to organic cyclic compound	biological process	26	508	1037	27652	0.06914	1	AH02.1541(1.17135047928116),AH07.2471(1.63975807451823),AH07.3516(1.4315529437123),AH07.3941(1.38388342717257),AH08.1971(-1.76154034483936),AH09.1244(1.01289907852528),BH01.3387(-1.05472007747862),BH01.3773(1.92243808430556),BH02.1610(1.05500120831556),BH02.628(3.20725293150893),BH03.411(-1.76415654910962),BH05.37(-1.15817238294417),BH06.1329(1.64720036218459),BH06.426(1.07268826741083),BH07.2277…	AH02.1541(1.17135047928116),AH07.2471(1.63975807451823),AH07.3516(1.4315529437123),AH07.3941(1.38388342717257),AH08.1971(-1.76154034483936),AH09.1244(1.01289907852528),BH01.3387(-1.05472007747862),BH01.3773(1.92243808430556),BH02.1610(1.05500120831556),BH02.628(3.20725293150893),BH03.411(-1.76415654910962),BH05.37(-1.15817238294417),BH06.1329(1.64720036218459),BH06.426(1.07268826741083),BH07.2277…	0.0250723240115718
GO:0045229	external encapsulating structure organization	biological process	16	508	578	27652	0.06968	1	AH01.218(1.42105184472309),AH01.2538(1.33975144511495),AH01.2541(1.62575243254165),AH04.1034(1.15145262708862),AH07.3645(1.11799985796351),AH08.246(-1.43222984154293),AH09.1964(1.36205470666426),AH09.28(1.83814412485377),BH01.1711(7.05225870318491),BH01.2864(1.51322719200295),BH01.2867(1.30001698347219),BH01.528(1.0826514047224),BH02.4667(2.90795907475475),BH07.2957(1.04858318558531),BH09.2131(1.…	AH01.218(1.42105184472309),AH01.2538(1.33975144511495),AH01.2541(1.62575243254165),AH04.1034(1.15145262708862),AH07.3645(1.11799985796351),AH08.246(-1.43222984154293),AH09.1964(1.36205470666426),AH09.28(1.83814412485377),BH01.1711(7.05225870318491),BH01.2864(1.51322719200295),BH01.2867(1.30001698347219),BH01.528(1.0826514047224),BH02.4667(2.90795907475475),BH07.2957(1.04858318558531),BH09.2131(1.…	0.027681660899654
GO:0070887	cellular response to chemical stimulus	biological process	68	508	3100	27652	0.06975	1	AH01.132(1.17393805690002),AH01.972(3.28921229567674),AH02.218(1.05852092926917),AH02.4111(1.59499597972463),AH02.4593(-1.09260213701281),AH03.161(-1.50340492481241),AH03.246(1.47591732518728),AH03.3740(1.14634192533797),AH03.3796(1.78664905598203),AH03.690(-1.07997875006539),AH04.1034(1.15145262708862),AH05.1911(1.00381103299486),AH05.3884(-3.8403332407356),AH06.2178(-1.48291768391305),AH06.2229…	AH01.132(1.17393805690002),AH01.972(3.28921229567674),AH02.218(1.05852092926917),AH02.4111(1.59499597972463),AH02.4593(-1.09260213701281),AH03.161(-1.50340492481241),AH03.246(1.47591732518728),AH03.3740(1.14634192533797),AH03.3796(1.78664905598203),AH03.690(-1.07997875006539),AH04.1034(1.15145262708862),AH05.1911(1.00381103299486),AH05.3884(-3.8403332407356),AH06.2178(-1.48291768391305),AH06.2229…	0.0219354838709677
GO:0033539	fatty acid beta-oxidation using acyl-CoA dehydrogenase	biological process	2	508	24	27652	0.07128	1	AH06.23(-1.19829983646708),CH06.16(1.30642772199419)	AH06.23(-1.19829983646708),CH06.16(1.30642772199419)	0.0833333333333333
GO:0045144	meiotic sister chromatid segregation	biological process	2	508	24	27652	0.07128	1	AH05.1255(-1.23778016293035),CH01.4807(-1.00740022112611)	AH05.1255(-1.23778016293035),CH01.4807(-1.00740022112611)	0.0833333333333333
GO:0046794	transport of virus	biological process	2	508	24	27652	0.07128	1	AH01.5254(-1.15449963359213),CH07.1065(1.80602788809842)	AH01.5254(-1.15449963359213),CH07.1065(1.80602788809842)	0.0833333333333333
GO:0090376	seed trichome differentiation	biological process	2	508	24	27652	0.07128	1	AH03.3796(1.78664905598203),BH03.4080(1.41129267927713)	AH03.3796(1.78664905598203),BH03.4080(1.41129267927713)	0.0833333333333333
GO:0090378	seed trichome elongation	biological process	2	508	24	27652	0.07128	1	AH03.3796(1.78664905598203),BH03.4080(1.41129267927713)	AH03.3796(1.78664905598203),BH03.4080(1.41129267927713)	0.0833333333333333
GO:0009273	peptidoglycan-based cell wall biogenesis	biological process	1	508	4	27652	0.07149	1	AH02.2465(2.69567102815322)	AH02.2465(2.69567102815322)	0.25
GO:0009304	tRNA transcription	biological process	1	508	4	27652	0.07149	1	CH06.2093(6.80623891698887)	CH06.2093(6.80623891698887)	0.25
GO:0015808	L-alanine transport	biological process	1	508	4	27652	0.07149	1	AH08.214(-1.50622228984451)	AH08.214(-1.50622228984451)	0.25
GO:0032328	alanine transport	biological process	1	508	4	27652	0.07149	1	AH08.214(-1.50622228984451)	AH08.214(-1.50622228984451)	0.25
GO:0071766	Actinobacterium-type cell wall biogenesis	biological process	1	508	4	27652	0.07149	1	AH02.2465(2.69567102815322)	AH02.2465(2.69567102815322)	0.25
GO:0009416	response to light stimulus	biological process	44	508	1913	27652	0.07357	1	AH01.132(1.17393805690002),AH01.1914(1.34785586861383),AH01.2041(1.11805599927562),AH01.3750(-2.49953043279891),AH01.4168(1.14121465348535),AH01.4897(1.17238028617404),AH02.3826(1.13126250283921),AH03.246(1.47591732518728),AH04.12(-1.10953262404846),AH05.1266(-1.00425574893899),AH05.1698(1.55254813303032),AH05.1911(1.00381103299486),AH05.2148(2.32416391127292),AH06.177(1.36725290627335),AH07.1130…	AH01.132(1.17393805690002),AH01.1914(1.34785586861383),AH01.2041(1.11805599927562),AH01.3750(-2.49953043279891),AH01.4168(1.14121465348535),AH01.4897(1.17238028617404),AH02.3826(1.13126250283921),AH03.246(1.47591732518728),AH04.12(-1.10953262404846),AH05.1266(-1.00425574893899),AH05.1698(1.55254813303032),AH05.1911(1.00381103299486),AH05.2148(2.32416391127292),AH06.177(1.36725290627335),AH07.1130…	0.0230005227391532
GO:0006284	base-excision repair	biological process	3	508	53	27652	0.07363	1	AH09.17(-1.85568020704496),BH03.2885(-2.0318021981252),BH03.2887(-1.49258027942031)	AH09.17(-1.85568020704496),BH03.2885(-2.0318021981252),BH03.2887(-1.49258027942031)	0.0566037735849057
GO:0048354	mucilage biosynthetic process involved in seed coat development	biological process	3	508	53	27652	0.07363	1	BH03.615(1.25445807697387),BH06.761(-1.14571258298398),BH09.2751(1.05284431294571)	BH03.615(1.25445807697387),BH06.761(-1.14571258298398),BH09.2751(1.05284431294571)	0.0566037735849057
GO:0009606	tropism	biological process	8	508	238	27652	0.07372	1	AH01.218(1.42105184472309),AH05.1266(-1.00425574893899),AH07.2285(1.31149014657009),BH01.1513(1.02055567901932),BH01.528(1.0826514047224),BH02.2561(-1.2723391821148),BH02.2594(1.24246723072568),CH01.385(1.27722138543408)	AH01.218(1.42105184472309),AH05.1266(-1.00425574893899),AH07.2285(1.31149014657009),BH01.1513(1.02055567901932),BH01.528(1.0826514047224),BH02.2561(-1.2723391821148),BH02.2594(1.24246723072568),CH01.385(1.27722138543408)	0.0336134453781513
GO:2000278	regulation of DNA biosynthetic process	biological process	4	508	86	27652	0.07398	1	AH05.1266(-1.00425574893899),AH07.2471(1.63975807451823),BH02.2561(-1.2723391821148),BH07.2277(1.26188792728224)	AH05.1266(-1.00425574893899),AH07.2471(1.63975807451823),BH02.2561(-1.2723391821148),BH07.2277(1.26188792728224)	0.0465116279069767
GO:0098754	detoxification	biological process	12	508	407	27652	0.07452	1	AH01.132(1.17393805690002),AH01.972(3.28921229567674),AH03.246(1.47591732518728),AH04.1034(1.15145262708862),AH05.456(-1.00120289183436),AH06.416(6.86208626091278),BH02.4667(2.90795907475475),BH03.3872(1.71273116189197),BH05.2473(2.23939074225654),BH09.2073(5.98902861100901),CH03.384(1.70001493266293),CH06.545(6.15943606139565)	AH01.132(1.17393805690002),AH01.972(3.28921229567674),AH03.246(1.47591732518728),AH04.1034(1.15145262708862),AH05.456(-1.00120289183436),AH06.416(6.86208626091278),BH02.4667(2.90795907475475),BH03.3872(1.71273116189197),BH05.2473(2.23939074225654),BH09.2073(5.98902861100901),CH03.384(1.70001493266293),CH06.545(6.15943606139565)	0.0294840294840295
GO:0051865	protein autoubiquitination	biological process	5	508	122	27652	0.07477	1	AH03.3796(1.78664905598203),AH07.2109(1.08315588359536),BH03.4080(1.41129267927713),BH07.2067(1.06629732030361),BH07.3179(1.35763835360607)	AH03.3796(1.78664905598203),AH07.2109(1.08315588359536),BH03.4080(1.41129267927713),BH07.2067(1.06629732030361),BH07.3179(1.35763835360607)	0.040983606557377
GO:0140115	export across plasma membrane	biological process	5	508	122	27652	0.07477	1	AH07.953(1.18052606287432),AH08.2158(4.79902097683203),BH02.2594(1.24246723072568),BH07.1068(1.145079581957),BH07.1069(2.38497884324108)	AH07.953(1.18052606287432),AH08.2158(4.79902097683203),BH02.2594(1.24246723072568),BH07.1068(1.145079581957),BH07.1069(2.38497884324108)	0.040983606557377
GO:0032989	cellular anatomical entity morphogenesis	biological process	26	508	1047	27652	0.07541	1	AH02.2846(1.5290936861345),AH03.3796(1.78664905598203),AH04.1125(-2.24854921885576),AH04.1126(-2.56056945372309),AH07.2469(1.43785888601999),AH07.3645(1.11799985796351),AH08.246(-1.43222984154293),AH09.1244(1.01289907852528),AH09.28(1.83814412485377),BH01.629(-1.47462443689753),BH02.2594(1.24246723072568),BH03.4080(1.41129267927713),BH03.4166(-1.50341450588701),BH03.4169(-1.17234723087065),BH05.2…	AH02.2846(1.5290936861345),AH03.3796(1.78664905598203),AH04.1125(-2.24854921885576),AH04.1126(-2.56056945372309),AH07.2469(1.43785888601999),AH07.3645(1.11799985796351),AH08.246(-1.43222984154293),AH09.1244(1.01289907852528),AH09.28(1.83814412485377),BH01.629(-1.47462443689753),BH02.2594(1.24246723072568),BH03.4080(1.41129267927713),BH03.4166(-1.50341450588701),BH03.4169(-1.17234723087065),BH05.2…	0.0248328557784145
GO:0048869	cellular developmental process	biological process	56	508	2513	27652	0.0758	1	AH01.46(1.73025701104859),AH02.2846(1.5290936861345),AH02.3713(1.38898519484491),AH03.1221(-1.13895999229589),AH03.1987(1.12349663503618),AH03.3796(1.78664905598203),AH04.1125(-2.24854921885576),AH04.1126(-2.56056945372309),AH05.3365(2.68684846369824),AH07.2469(1.43785888601999),AH07.3645(1.11799985796351),AH07.953(1.18052606287432),AH08.246(-1.43222984154293),AH08.876(-3.42608019931565),AH09.124…	AH01.46(1.73025701104859),AH02.2846(1.5290936861345),AH02.3713(1.38898519484491),AH03.1221(-1.13895999229589),AH03.1987(1.12349663503618),AH03.3796(1.78664905598203),AH04.1125(-2.24854921885576),AH04.1126(-2.56056945372309),AH05.3365(2.68684846369824),AH07.2469(1.43785888601999),AH07.3645(1.11799985796351),AH07.953(1.18052606287432),AH08.246(-1.43222984154293),AH08.876(-3.42608019931565),AH09.124…	0.0222841225626741
GO:0001682	tRNA 5'-leader removal	biological process	2	508	25	27652	0.07657	1	AH06.2744(-1.02884488515977),BH02.975(-1.93773480649565)	AH06.2744(-1.02884488515977),BH02.975(-1.93773480649565)	0.08
GO:0099116	tRNA 5'-end processing	biological process	2	508	25	27652	0.07657	1	AH06.2744(-1.02884488515977),BH02.975(-1.93773480649565)	AH06.2744(-1.02884488515977),BH02.975(-1.93773480649565)	0.08
GO:0030162	regulation of proteolysis	biological process	11	508	366	27652	0.07682	1	AH04.60(1.23820260726431),AH06.2178(-1.48291768391305),AH07.2471(1.63975807451823),BH01.3532(-1.55127673601061),BH01.4508(-4.02690759607214),BH01.909(-3.460198052758),BH07.2277(1.26188792728224),BH07.4018(-1.01608686737493),BH07.4126(-5.35598828491346),BH09.2317(1.11460050743469),CH06.543(5.25428754276253)	AH04.60(1.23820260726431),AH06.2178(-1.48291768391305),AH07.2471(1.63975807451823),BH01.3532(-1.55127673601061),BH01.4508(-4.02690759607214),BH01.909(-3.460198052758),BH07.2277(1.26188792728224),BH07.4018(-1.01608686737493),BH07.4126(-5.35598828491346),BH09.2317(1.11460050743469),CH06.543(5.25428754276253)	0.0300546448087432
GO:0034219	carbohydrate transmembrane transport	biological process	8	508	241	27652	0.07796	1	AH02.2258(-1.32493211394923),AH03.35(-1.13165985695163),AH07.1925(1.65970165109266),AH09.1199(1.01440321641972),BH02.1271(-5.30695208970802),BH03.2015(1.08243144168968),BH04.1368(-1.93175930744499),BH09.1300(1.21457874117357)	AH02.2258(-1.32493211394923),AH03.35(-1.13165985695163),AH07.1925(1.65970165109266),AH09.1199(1.01440321641972),BH02.1271(-5.30695208970802),BH03.2015(1.08243144168968),BH04.1368(-1.93175930744499),BH09.1300(1.21457874117357)	0.033195020746888
GO:0071367	cellular response to brassinosteroid stimulus	biological process	5	508	124	27652	0.07892	1	AH07.3516(1.4315529437123),BH01.3387(-1.05472007747862),BH01.3773(1.92243808430556),CH01.3630(-1.09799277415142),CH01.4024(-1.31263266810234)	AH07.3516(1.4315529437123),BH01.3387(-1.05472007747862),BH01.3773(1.92243808430556),CH01.3630(-1.09799277415142),CH01.4024(-1.31263266810234)	0.0403225806451613
GO:0008610	lipid biosynthetic process	biological process	31	508	1291	27652	0.07899	1	AH02.1602(2.07773931090496),AH02.2465(2.69567102815322),AH02.2846(1.5290936861345),AH03.138(1.91452961675131),AH03.1987(1.12349663503618),AH05.3884(-3.8403332407356),AH06.138(1.11566214060911),AH06.23(-1.19829983646708),AH06.797(-1.20652928189984),AH06.798(-1.18664018014982),AH08.2371(-3.40862710171837),AH08.246(-1.43222984154293),BH01.398(3.73127092988898),BH01.4326(1.5068231418943),BH01.4525(-2…	AH02.1602(2.07773931090496),AH02.2465(2.69567102815322),AH02.2846(1.5290936861345),AH03.138(1.91452961675131),AH03.1987(1.12349663503618),AH05.3884(-3.8403332407356),AH06.138(1.11566214060911),AH06.23(-1.19829983646708),AH06.797(-1.20652928189984),AH06.798(-1.18664018014982),AH08.2371(-3.40862710171837),AH08.246(-1.43222984154293),BH01.398(3.73127092988898),BH01.4326(1.5068231418943),BH01.4525(-2…	0.024012393493416
GO:0070542	response to fatty acid	biological process	17	508	635	27652	0.0798	1	AH05.1194(-1.23306251626818),AH05.1195(2.00171765213607),AH07.2471(1.63975807451823),AH08.1663(1.55497810707405),AH09.1244(1.01289907852528),BH01.1513(1.02055567901932),BH01.4296(-1.41248140011871),BH02.628(3.20725293150893),BH05.1300(-1.89402933906373),BH07.2277(1.26188792728224),BH07.3179(1.35763835360607),BH09.1229(1.01798000661281),BH09.1347(1.49477660485966),BH09.2318(-5.81130628274591),CH02…	AH05.1194(-1.23306251626818),AH05.1195(2.00171765213607),AH07.2471(1.63975807451823),AH08.1663(1.55497810707405),AH09.1244(1.01289907852528),BH01.1513(1.02055567901932),BH01.4296(-1.41248140011871),BH02.628(3.20725293150893),BH05.1300(-1.89402933906373),BH07.2277(1.26188792728224),BH07.3179(1.35763835360607),BH09.1229(1.01798000661281),BH09.1347(1.49477660485966),BH09.2318(-5.81130628274591),CH02…	0.0267716535433071
GO:0051701	biological process involved in interaction with host	biological process	6	508	163	27652	0.0809	1	AH01.5254(-1.15449963359213),BH01.4526(-2.92540791026395),BH05.2473(2.23939074225654),BH07.317(1.24671957493039),CH01.1737(1.19982517888637),CH01.4826(4.40784398293099)	AH01.5254(-1.15449963359213),BH01.4526(-2.92540791026395),BH05.2473(2.23939074225654),BH07.317(1.24671957493039),CH01.1737(1.19982517888637),CH01.4826(4.40784398293099)	0.0368098159509202
GO:0046486	glycerolipid metabolic process	biological process	12	508	413	27652	0.08097	1	AH02.2846(1.5290936861345),AH03.138(1.91452961675131),AH04.1125(-2.24854921885576),AH04.1126(-2.56056945372309),AH05.3884(-3.8403332407356),AH07.91(1.12274151890138),BH04.1803(2.25672994230619),CH03.226(6.08958335082805),CH04.1284(-1.67757913069844),CH05.1907(-3.55001823292883),CH06.2271(5.79170263664031),CH08.809(-3.38505607298226)	AH02.2846(1.5290936861345),AH03.138(1.91452961675131),AH04.1125(-2.24854921885576),AH04.1126(-2.56056945372309),AH05.3884(-3.8403332407356),AH07.91(1.12274151890138),BH04.1803(2.25672994230619),CH03.226(6.08958335082805),CH04.1284(-1.67757913069844),CH05.1907(-3.55001823292883),CH06.2271(5.79170263664031),CH08.809(-3.38505607298226)	0.0290556900726392
GO:0044550	secondary metabolite biosynthetic process	biological process	16	508	591	27652	0.081	1	AH01.2041(1.11805599927562),AH01.4936(-1.07985644036022),AH01.5215(-1.34280842118624),AH05.1738(1.45312541375008),AH05.3203(-1.05685606897217),AH06.138(1.11566214060911),AH06.2715(1.19633112745519),AH07.1016(1.95237210267666),AH08.246(-1.43222984154293),AH09.1317(-1.00576982020205),BH01.1711(7.05225870318491),BH01.1995(-1.05660685001761),BH06.2516(1.05861859170488),BH06.761(-1.14571258298398),BH0…	AH01.2041(1.11805599927562),AH01.4936(-1.07985644036022),AH01.5215(-1.34280842118624),AH05.1738(1.45312541375008),AH05.3203(-1.05685606897217),AH06.138(1.11566214060911),AH06.2715(1.19633112745519),AH07.1016(1.95237210267666),AH08.246(-1.43222984154293),AH09.1317(-1.00576982020205),BH01.1711(7.05225870318491),BH01.1995(-1.05660685001761),BH06.2516(1.05861859170488),BH06.761(-1.14571258298398),BH0…	0.027072758037225
GO:0010167	response to nitrate	biological process	4	508	89	27652	0.0816	1	AH07.2471(1.63975807451823),BH07.2277(1.26188792728224),CH01.3461(1.09891948577259),CH06.1960(1.91514974575297)	AH07.2471(1.63975807451823),BH07.2277(1.26188792728224),CH01.3461(1.09891948577259),CH06.1960(1.91514974575297)	0.0449438202247191
GO:0010112	regulation of systemic acquired resistance	biological process	3	508	56	27652	0.08377	1	AH05.2738(-5.06601849286449),BH01.1711(7.05225870318491),CH06.2100(6.7224370405541)	AH05.2738(-5.06601849286449),BH01.1711(7.05225870318491),CH06.2100(6.7224370405541)	0.0535714285714286
GO:0071214	cellular response to abiotic stimulus	biological process	14	508	505	27652	0.08481	1	AH01.132(1.17393805690002),AH01.3750(-2.49953043279891),AH02.4111(1.59499597972463),AH03.246(1.47591732518728),AH03.690(-1.07997875006539),AH04.12(-1.10953262404846),AH05.3365(2.68684846369824),BH01.4510(-9.24739252023709),BH03.3872(1.71273116189197),CH03.3762(-1.63617937948609),CH03.384(1.70001493266293),CH04.1213(1.13663543473799),CH07.1065(1.80602788809842),CH08.503(-3.83000573348824)	AH01.132(1.17393805690002),AH01.3750(-2.49953043279891),AH02.4111(1.59499597972463),AH03.246(1.47591732518728),AH03.690(-1.07997875006539),AH04.12(-1.10953262404846),AH05.3365(2.68684846369824),BH01.4510(-9.24739252023709),BH03.3872(1.71273116189197),CH03.3762(-1.63617937948609),CH03.384(1.70001493266293),CH04.1213(1.13663543473799),CH07.1065(1.80602788809842),CH08.503(-3.83000573348824)	0.0277227722772277
GO:0104004	cellular response to environmental stimulus	biological process	14	508	505	27652	0.08481	1	AH01.132(1.17393805690002),AH01.3750(-2.49953043279891),AH02.4111(1.59499597972463),AH03.246(1.47591732518728),AH03.690(-1.07997875006539),AH04.12(-1.10953262404846),AH05.3365(2.68684846369824),BH01.4510(-9.24739252023709),BH03.3872(1.71273116189197),CH03.3762(-1.63617937948609),CH03.384(1.70001493266293),CH04.1213(1.13663543473799),CH07.1065(1.80602788809842),CH08.503(-3.83000573348824)	AH01.132(1.17393805690002),AH01.3750(-2.49953043279891),AH02.4111(1.59499597972463),AH03.246(1.47591732518728),AH03.690(-1.07997875006539),AH04.12(-1.10953262404846),AH05.3365(2.68684846369824),BH01.4510(-9.24739252023709),BH03.3872(1.71273116189197),CH03.3762(-1.63617937948609),CH03.384(1.70001493266293),CH04.1213(1.13663543473799),CH07.1065(1.80602788809842),CH08.503(-3.83000573348824)	0.0277227722772277
GO:0006457	protein folding	biological process	10	508	331	27652	0.08641	1	AH04.1340(-8.56582005420252),AH04.1344(4.26795361887293),AH05.1266(-1.00425574893899),AH07.1130(1.76426516572003),BH02.2561(-1.2723391821148),BH04.1332(2.22994057335935),BH04.1333(1.7162152165883),BH04.1334(3.02257584919684),BH05.2782(5.45637583773834),BH09.2012(-2.61095357701413)	AH04.1340(-8.56582005420252),AH04.1344(4.26795361887293),AH05.1266(-1.00425574893899),AH07.1130(1.76426516572003),BH02.2561(-1.2723391821148),BH04.1332(2.22994057335935),BH04.1333(1.7162152165883),BH04.1334(3.02257584919684),BH05.2782(5.45637583773834),BH09.2012(-2.61095357701413)	0.0302114803625378
GO:0006563	L-serine metabolic process	biological process	2	508	27	27652	0.08749	1	AH05.3532(-1.46339001842386),AH08.1827(-1.08330030553965)	AH05.3532(-1.46339001842386),AH08.1827(-1.08330030553965)	0.0740740740740741
GO:0006417	regulation of translation	biological process	8	508	248	27652	0.08841	1	AH05.1266(-1.00425574893899),AH05.1698(1.55254813303032),AH09.2760(1.41614011521496),BH02.2561(-1.2723391821148),BH02.3233(2.22604514900774),BH02.896(-3.73505483248625),BH05.1846(1.20553837584402),CH05.1944(1.23369266954453)	AH05.1266(-1.00425574893899),AH05.1698(1.55254813303032),AH09.2760(1.41614011521496),BH02.2561(-1.2723391821148),BH02.3233(2.22604514900774),BH02.896(-3.73505483248625),BH05.1846(1.20553837584402),CH05.1944(1.23369266954453)	0.032258064516129
GO:0051791	medium-chain fatty acid metabolic process	biological process	1	508	5	27652	0.08855	1	AH08.246(-1.43222984154293)	AH08.246(-1.43222984154293)	0.2
GO:0090156	intracellular sphingolipid homeostasis	biological process	1	508	5	27652	0.08855	1	BH02.2500(1.28150230926589)	BH02.2500(1.28150230926589)	0.2
GO:1902221	erythrose 4-phosphate/phosphoenolpyruvate family amino acid metabolic process	biological process	4	508	92	27652	0.08958	1	AH01.218(1.42105184472309),BH01.1711(7.05225870318491),BH01.528(1.0826514047224),CH01.385(1.27722138543408)	AH01.218(1.42105184472309),BH01.1711(7.05225870318491),BH01.528(1.0826514047224),CH01.385(1.27722138543408)	0.0434782608695652
GO:0071365	cellular response to auxin stimulus	biological process	13	508	467	27652	0.092	1	AH06.58(1.37275845208707),AH07.2471(1.63975807451823),AH07.3516(1.4315529437123),AH07.953(1.18052606287432),AH08.2158(4.79902097683203),BH01.1513(1.02055567901932),BH01.629(-1.47462443689753),BH02.2594(1.24246723072568),BH02.916(1.18886191903218),BH07.1068(1.145079581957),BH07.1069(2.38497884324108),BH07.2277(1.26188792728224),BH09.1761(1.19332264084104)	AH06.58(1.37275845208707),AH07.2471(1.63975807451823),AH07.3516(1.4315529437123),AH07.953(1.18052606287432),AH08.2158(4.79902097683203),BH01.1513(1.02055567901932),BH01.629(-1.47462443689753),BH02.2594(1.24246723072568),BH02.916(1.18886191903218),BH07.1068(1.145079581957),BH07.1069(2.38497884324108),BH07.2277(1.26188792728224),BH09.1761(1.19332264084104)	0.0278372591006424
GO:0009736	cytokinin-activated signaling pathway	biological process	5	508	130	27652	0.09206	1	AH03.161(-1.50340492481241),AH06.2178(-1.48291768391305),BH02.349(-1.93309135022718),BH07.4018(-1.01608686737493),CH03.255(-2.08933839465433)	AH03.161(-1.50340492481241),AH06.2178(-1.48291768391305),BH02.349(-1.93309135022718),BH07.4018(-1.01608686737493),CH03.255(-2.08933839465433)	0.0384615384615385
GO:0071368	cellular response to cytokinin stimulus	biological process	5	508	130	27652	0.09206	1	AH03.161(-1.50340492481241),AH06.2178(-1.48291768391305),BH02.349(-1.93309135022718),BH07.4018(-1.01608686737493),CH03.255(-2.08933839465433)	AH03.161(-1.50340492481241),AH06.2178(-1.48291768391305),BH02.349(-1.93309135022718),BH07.4018(-1.01608686737493),CH03.255(-2.08933839465433)	0.0384615384615385
GO:0010413	glucuronoxylan metabolic process	biological process	3	508	59	27652	0.09446	1	AH05.1521(-1.344909850482),AH09.28(1.83814412485377),BH09.2751(1.05284431294571)	AH05.1521(-1.344909850482),AH09.28(1.83814412485377),BH09.2751(1.05284431294571)	0.0508474576271186
GO:0010417	glucuronoxylan biosynthetic process	biological process	3	508	59	27652	0.09446	1	AH05.1521(-1.344909850482),AH09.28(1.83814412485377),BH09.2751(1.05284431294571)	AH05.1521(-1.344909850482),AH09.28(1.83814412485377),BH09.2751(1.05284431294571)	0.0508474576271186
GO:0008643	carbohydrate transport	biological process	8	508	254	27652	0.09799	1	AH02.2258(-1.32493211394923),AH03.35(-1.13165985695163),AH07.1925(1.65970165109266),AH09.1199(1.01440321641972),BH02.1271(-5.30695208970802),BH03.2015(1.08243144168968),BH04.1368(-1.93175930744499),BH09.1300(1.21457874117357)	AH02.2258(-1.32493211394923),AH03.35(-1.13165985695163),AH07.1925(1.65970165109266),AH09.1199(1.01440321641972),BH02.1271(-5.30695208970802),BH03.2015(1.08243144168968),BH04.1368(-1.93175930744499),BH09.1300(1.21457874117357)	0.031496062992126
GO:0010102	lateral root morphogenesis	biological process	6	508	172	27652	0.09833	1	AH04.1636(1.45957274210152),AH08.1663(1.55497810707405),BH01.1513(1.02055567901932),BH03.2466(1.14043215298918),BH04.1644(1.43001914698535),CH04.1883(2.61251937603188)	AH04.1636(1.45957274210152),AH08.1663(1.55497810707405),BH01.1513(1.02055567901932),BH03.2466(1.14043215298918),BH04.1644(1.43001914698535),CH04.1883(2.61251937603188)	0.0348837209302326
GO:0006955	immune response	biological process	25	508	1032	27652	0.09872	1	AH02.3048(1.58316138667277),AH02.3176(1.03396880792551),AH05.1713(1.62768636917139),AH05.2738(-5.06601849286449),AH06.2465(1.13032578024147),AH07.1130(1.76426516572003),AH07.2704(-4.76527975965471),AH08.1663(1.55497810707405),BH01.1711(7.05225870318491),BH01.3387(-1.05472007747862),BH02.3131(1.56950396536884),BH02.3199(1.66986108029526),BH02.4108(-1.02285985378486),BH03.2990(-4.41635853037507),BH…	AH02.3048(1.58316138667277),AH02.3176(1.03396880792551),AH05.1713(1.62768636917139),AH05.2738(-5.06601849286449),AH06.2465(1.13032578024147),AH07.1130(1.76426516572003),AH07.2704(-4.76527975965471),AH08.1663(1.55497810707405),BH01.1711(7.05225870318491),BH01.3387(-1.05472007747862),BH02.3131(1.56950396536884),BH02.3199(1.66986108029526),BH02.4108(-1.02285985378486),BH03.2990(-4.41635853037507),BH…	0.0242248062015504
GO:2000279	negative regulation of DNA biosynthetic process	biological process	2	508	29	27652	0.09884	1	AH05.1266(-1.00425574893899),BH02.2561(-1.2723391821148)	AH05.1266(-1.00425574893899),BH02.2561(-1.2723391821148)	0.0689655172413793
GO:0009629	response to gravity	biological process	7	508	213	27652	0.09907	1	AH01.218(1.42105184472309),AH05.1266(-1.00425574893899),BH01.1513(1.02055567901932),BH01.528(1.0826514047224),BH02.2561(-1.2723391821148),BH02.2594(1.24246723072568),CH01.385(1.27722138543408)	AH01.218(1.42105184472309),AH05.1266(-1.00425574893899),BH01.1513(1.02055567901932),BH01.528(1.0826514047224),BH02.2561(-1.2723391821148),BH02.2594(1.24246723072568),CH01.385(1.27722138543408)	0.0328638497652582
GO:0015698	inorganic anion transport	biological process	8	508	256	27652	0.10131	1	AH02.2971(1.39379239950411),AH02.4593(-1.09260213701281),AH05.4224(-1.24594932579031),CH01.3461(1.09891948577259),CH01.5238(-1.44485861475196),CH02.3472(1.22682655158881),CH03.2477(-1.43853992836941),Contig181.76(-1.53752055879378)	AH02.2971(1.39379239950411),AH02.4593(-1.09260213701281),AH05.4224(-1.24594932579031),CH01.3461(1.09891948577259),CH01.5238(-1.44485861475196),CH02.3472(1.22682655158881),CH03.2477(-1.43853992836941),Contig181.76(-1.53752055879378)	0.03125
GO:0034248	regulation of amide metabolic process	biological process	8	508	256	27652	0.10131	1	AH05.1266(-1.00425574893899),AH05.1698(1.55254813303032),AH09.2760(1.41614011521496),BH02.2561(-1.2723391821148),BH02.3233(2.22604514900774),BH02.896(-3.73505483248625),BH05.1846(1.20553837584402),CH05.1944(1.23369266954453)	AH05.1266(-1.00425574893899),AH05.1698(1.55254813303032),AH09.2760(1.41614011521496),BH02.2561(-1.2723391821148),BH02.3233(2.22604514900774),BH02.896(-3.73505483248625),BH05.1846(1.20553837584402),CH05.1944(1.23369266954453)	0.03125
GO:0045017	glycerolipid biosynthetic process	biological process	8	508	256	27652	0.10131	1	AH02.2846(1.5290936861345),AH03.138(1.91452961675131),AH05.3884(-3.8403332407356),BH04.1803(2.25672994230619),CH03.226(6.08958335082805),CH05.1907(-3.55001823292883),CH06.2271(5.79170263664031),CH08.809(-3.38505607298226)	AH02.2846(1.5290936861345),AH03.138(1.91452961675131),AH05.3884(-3.8403332407356),BH04.1803(2.25672994230619),CH03.226(6.08958335082805),CH05.1907(-3.55001823292883),CH06.2271(5.79170263664031),CH08.809(-3.38505607298226)	0.03125
GO:0009314	response to radiation	biological process	46	508	2066	27652	0.10168	1	AH01.132(1.17393805690002),AH01.1914(1.34785586861383),AH01.2041(1.11805599927562),AH01.3750(-2.49953043279891),AH01.4168(1.14121465348535),AH01.4897(1.17238028617404),AH02.3826(1.13126250283921),AH03.246(1.47591732518728),AH04.12(-1.10953262404846),AH05.1266(-1.00425574893899),AH05.1698(1.55254813303032),AH05.1911(1.00381103299486),AH05.2148(2.32416391127292),AH05.3365(2.68684846369824),AH06.177…	AH01.132(1.17393805690002),AH01.1914(1.34785586861383),AH01.2041(1.11805599927562),AH01.3750(-2.49953043279891),AH01.4168(1.14121465348535),AH01.4897(1.17238028617404),AH02.3826(1.13126250283921),AH03.246(1.47591732518728),AH04.12(-1.10953262404846),AH05.1266(-1.00425574893899),AH05.1698(1.55254813303032),AH05.1911(1.00381103299486),AH05.2148(2.32416391127292),AH05.3365(2.68684846369824),AH06.177…	0.0222652468538238
GO:0098661	inorganic anion transmembrane transport	biological process	6	508	174	27652	0.10246	1	AH02.4593(-1.09260213701281),AH05.4224(-1.24594932579031),CH01.3461(1.09891948577259),CH01.5238(-1.44485861475196),CH03.2477(-1.43853992836941),Contig181.76(-1.53752055879378)	AH02.4593(-1.09260213701281),AH05.4224(-1.24594932579031),CH01.3461(1.09891948577259),CH01.5238(-1.44485861475196),CH03.2477(-1.43853992836941),Contig181.76(-1.53752055879378)	0.0344827586206897
GO:0071669	plant-type cell wall organization or biogenesis	biological process	17	508	660	27652	0.10354	1	AH01.2538(1.33975144511495),AH01.2541(1.62575243254165),AH01.4526(1.22852110835375),AH03.3321(1.37881241438869),AH04.1034(1.15145262708862),AH05.1521(-1.344909850482),AH07.3645(1.11799985796351),AH08.397(1.11063210645921),AH09.1964(1.36205470666426),AH09.28(1.83814412485377),BH01.2864(1.51322719200295),BH01.2867(1.30001698347219),BH02.4667(2.90795907475475),BH09.2131(1.17922143338842),BH09.2318(-…	AH01.2538(1.33975144511495),AH01.2541(1.62575243254165),AH01.4526(1.22852110835375),AH03.3321(1.37881241438869),AH04.1034(1.15145262708862),AH05.1521(-1.344909850482),AH07.3645(1.11799985796351),AH08.397(1.11063210645921),AH09.1964(1.36205470666426),AH09.28(1.83814412485377),BH01.2864(1.51322719200295),BH01.2867(1.30001698347219),BH02.4667(2.90795907475475),BH09.2131(1.17922143338842),BH09.2318(-…	0.0257575757575758
GO:0010101	post-embryonic root morphogenesis	biological process	6	508	175	27652	0.10456	1	AH04.1636(1.45957274210152),AH08.1663(1.55497810707405),BH01.1513(1.02055567901932),BH03.2466(1.14043215298918),BH04.1644(1.43001914698535),CH04.1883(2.61251937603188)	AH04.1636(1.45957274210152),AH08.1663(1.55497810707405),BH01.1513(1.02055567901932),BH03.2466(1.14043215298918),BH04.1644(1.43001914698535),CH04.1883(2.61251937603188)	0.0342857142857143
GO:0019374	galactolipid metabolic process	biological process	2	508	30	27652	0.10466	1	BH01.4525(-2.90889564053309),CH01.4825(4.36837934075801)	BH01.4525(-2.90889564053309),CH01.4825(4.36837934075801)	0.0666666666666667
GO:0032608	interferon-beta production	biological process	2	508	30	27652	0.10466	1	AH07.2704(-4.76527975965471),CH07.2597(-5.26789438586302)	AH07.2704(-4.76527975965471),CH07.2597(-5.26789438586302)	0.0666666666666667
GO:0032648	regulation of interferon-beta production	biological process	2	508	30	27652	0.10466	1	AH07.2704(-4.76527975965471),CH07.2597(-5.26789438586302)	AH07.2704(-4.76527975965471),CH07.2597(-5.26789438586302)	0.0666666666666667
GO:0032728	positive regulation of interferon-beta production	biological process	2	508	30	27652	0.10466	1	AH07.2704(-4.76527975965471),CH07.2597(-5.26789438586302)	AH07.2704(-4.76527975965471),CH07.2597(-5.26789438586302)	0.0666666666666667
GO:0006657	CDP-choline pathway	biological process	1	508	6	27652	0.1053	1	CH06.2271(5.79170263664031)	CH06.2271(5.79170263664031)	0.166666666666667
GO:0007142	male meiosis II	biological process	1	508	6	27652	0.1053	1	BH04.766(-5.5458071786754)	BH04.766(-5.5458071786754)	0.166666666666667
GO:0007405	neuroblast proliferation	biological process	1	508	6	27652	0.1053	1	BH02.795(-5.56503406979713)	BH02.795(-5.56503406979713)	0.166666666666667
GO:0007622	rhythmic behavior	biological process	1	508	6	27652	0.1053	1	BH02.2883(-1.49986389413807)	BH02.2883(-1.49986389413807)	0.166666666666667
GO:0010656	negative regulation of muscle cell apoptotic process	biological process	1	508	6	27652	0.1053	1	AH03.1461(-1.36403323109915)	AH03.1461(-1.36403323109915)	0.166666666666667
GO:0010657	muscle cell apoptotic process	biological process	1	508	6	27652	0.1053	1	AH03.1461(-1.36403323109915)	AH03.1461(-1.36403323109915)	0.166666666666667
GO:0010658	striated muscle cell apoptotic process	biological process	1	508	6	27652	0.1053	1	AH03.1461(-1.36403323109915)	AH03.1461(-1.36403323109915)	0.166666666666667
GO:0010659	cardiac muscle cell apoptotic process	biological process	1	508	6	27652	0.1053	1	AH03.1461(-1.36403323109915)	AH03.1461(-1.36403323109915)	0.166666666666667
GO:0010660	regulation of muscle cell apoptotic process	biological process	1	508	6	27652	0.1053	1	AH03.1461(-1.36403323109915)	AH03.1461(-1.36403323109915)	0.166666666666667
GO:0010662	regulation of striated muscle cell apoptotic process	biological process	1	508	6	27652	0.1053	1	AH03.1461(-1.36403323109915)	AH03.1461(-1.36403323109915)	0.166666666666667
GO:0010664	negative regulation of striated muscle cell apoptotic process	biological process	1	508	6	27652	0.1053	1	AH03.1461(-1.36403323109915)	AH03.1461(-1.36403323109915)	0.166666666666667
GO:0010665	regulation of cardiac muscle cell apoptotic process	biological process	1	508	6	27652	0.1053	1	AH03.1461(-1.36403323109915)	AH03.1461(-1.36403323109915)	0.166666666666667
GO:0010667	negative regulation of cardiac muscle cell apoptotic process	biological process	1	508	6	27652	0.1053	1	AH03.1461(-1.36403323109915)	AH03.1461(-1.36403323109915)	0.166666666666667
GO:0010954	positive regulation of protein processing	biological process	1	508	6	27652	0.1053	1	BH07.4126(-5.35598828491346)	BH07.4126(-5.35598828491346)	0.166666666666667
GO:0031638	zymogen activation	biological process	1	508	6	27652	0.1053	1	BH07.4126(-5.35598828491346)	BH07.4126(-5.35598828491346)	0.166666666666667
GO:0033385	geranylgeranyl diphosphate metabolic process	biological process	1	508	6	27652	0.1053	1	CH07.3340(-2.79790420644021)	CH07.3340(-2.79790420644021)	0.166666666666667
GO:0033519	phytyl diphosphate metabolic process	biological process	1	508	6	27652	0.1053	1	CH07.3340(-2.79790420644021)	CH07.3340(-2.79790420644021)	0.166666666666667
GO:0033521	phytyl diphosphate biosynthetic process	biological process	1	508	6	27652	0.1053	1	CH07.3340(-2.79790420644021)	CH07.3340(-2.79790420644021)	0.166666666666667
GO:0048512	circadian behavior	biological process	1	508	6	27652	0.1053	1	BH02.2883(-1.49986389413807)	BH02.2883(-1.49986389413807)	0.166666666666667
GO:0061351	neural precursor cell proliferation	biological process	1	508	6	27652	0.1053	1	BH02.795(-5.56503406979713)	BH02.795(-5.56503406979713)	0.166666666666667
GO:0090218	positive regulation of lipid kinase activity	biological process	1	508	6	27652	0.1053	1	AH03.1461(-1.36403323109915)	AH03.1461(-1.36403323109915)	0.166666666666667
GO:0090598	male anatomical structure morphogenesis	biological process	1	508	6	27652	0.1053	1	BH01.909(-3.460198052758)	BH01.909(-3.460198052758)	0.166666666666667
GO:1903319	positive regulation of protein maturation	biological process	1	508	6	27652	0.1053	1	BH07.4126(-5.35598828491346)	BH07.4126(-5.35598828491346)	0.166666666666667
GO:1903727	positive regulation of phospholipid metabolic process	biological process	1	508	6	27652	0.1053	1	AH03.1461(-1.36403323109915)	AH03.1461(-1.36403323109915)	0.166666666666667
GO:1990359	stress response to zinc ion	biological process	1	508	6	27652	0.1053	1	BH09.2318(-5.81130628274591)	BH09.2318(-5.81130628274591)	0.166666666666667
GO:1990532	stress response to nickel ion	biological process	1	508	6	27652	0.1053	1	BH09.2318(-5.81130628274591)	BH09.2318(-5.81130628274591)	0.166666666666667
GO:0000741	karyogamy	biological process	3	508	62	27652	0.10569	1	BH02.399(2.07281095140483),BH09.953(1.49451600006568),CH03.2191(-1.32818746691946)	BH02.399(2.07281095140483),BH09.953(1.49451600006568),CH03.2191(-1.32818746691946)	0.0483870967741935
GO:0009226	nucleotide-sugar biosynthetic process	biological process	3	508	62	27652	0.10569	1	AH07.953(1.18052606287432),BH07.1068(1.145079581957),BH07.1069(2.38497884324108)	AH07.953(1.18052606287432),BH07.1068(1.145079581957),BH07.1069(2.38497884324108)	0.0483870967741935
GO:0010197	polar nucleus fusion	biological process	3	508	62	27652	0.10569	1	BH02.399(2.07281095140483),BH09.953(1.49451600006568),CH03.2191(-1.32818746691946)	BH02.399(2.07281095140483),BH09.953(1.49451600006568),CH03.2191(-1.32818746691946)	0.0483870967741935
GO:0016122	xanthophyll metabolic process	biological process	3	508	62	27652	0.10569	1	AH08.2371(-3.40862710171837),BH05.1847(1.07812610010346),CH05.1945(1.21657444130979)	AH08.2371(-3.40862710171837),BH05.1847(1.07812610010346),CH05.1945(1.21657444130979)	0.0483870967741935
GO:0090626	plant epidermis morphogenesis	biological process	9	508	302	27652	0.10662	1	AH02.3713(1.38898519484491),AH07.2469(1.43785888601999),AH07.3645(1.11799985796351),AH09.1244(1.01289907852528),BH06.761(-1.14571258298398),BH08.2580(1.34952469982352),BH09.1347(1.49477660485966),CH08.2752(1.82510867626068),CH09.457(2.62060865564747)	AH02.3713(1.38898519484491),AH07.2469(1.43785888601999),AH07.3645(1.11799985796351),AH09.1244(1.01289907852528),BH06.761(-1.14571258298398),BH08.2580(1.34952469982352),BH09.1347(1.49477660485966),CH08.2752(1.82510867626068),CH09.457(2.62060865564747)	0.0298013245033113
GO:0005985	sucrose metabolic process	biological process	4	508	98	27652	0.10662	1	AH05.3884(-3.8403332407356),BH01.911(-2.56167597812647),BH05.2397(-2.67414699459308),BH09.8(-1.21557506675374)	AH05.3884(-3.8403332407356),BH01.911(-2.56167597812647),BH05.2397(-2.67414699459308),BH09.8(-1.21557506675374)	0.0408163265306122
GO:0015994	chlorophyll metabolic process	biological process	6	508	178	27652	0.11098	1	AH05.3374(5.00335630154847),AH09.54(-1.84872484083666),BH05.3375(1.1340182506553),BH09.127(-2.1206902526182),CH04.1174(-1.24533587248769),CH07.3340(-2.79790420644021)	AH05.3374(5.00335630154847),AH09.54(-1.84872484083666),BH05.3375(1.1340182506553),BH09.127(-2.1206902526182),CH04.1174(-1.24533587248769),CH07.3340(-2.79790420644021)	0.0337078651685393
GO:0009664	plant-type cell wall organization	biological process	9	508	305	27652	0.11144	1	AH01.2538(1.33975144511495),AH01.2541(1.62575243254165),AH04.1034(1.15145262708862),AH07.3645(1.11799985796351),AH09.1964(1.36205470666426),BH01.2864(1.51322719200295),BH01.2867(1.30001698347219),BH02.4667(2.90795907475475),BH09.2131(1.17922143338842)	AH01.2538(1.33975144511495),AH01.2541(1.62575243254165),AH04.1034(1.15145262708862),AH07.3645(1.11799985796351),AH09.1964(1.36205470666426),BH01.2864(1.51322719200295),BH01.2867(1.30001698347219),BH02.4667(2.90795907475475),BH09.2131(1.17922143338842)	0.0295081967213115
GO:0032870	cellular response to hormone stimulus	biological process	42	508	1884	27652	0.11238	1	AH02.218(1.05852092926917),AH03.161(-1.50340492481241),AH03.3740(1.14634192533797),AH03.690(-1.07997875006539),AH05.3884(-3.8403332407356),AH06.2178(-1.48291768391305),AH06.2229(1.03042565027139),AH06.2242(2.92581803811035),AH06.58(1.37275845208707),AH07.2471(1.63975807451823),AH07.3516(1.4315529437123),AH07.91(1.12274151890138),AH07.953(1.18052606287432),AH08.1663(1.55497810707405),AH08.1913(-1.…	AH02.218(1.05852092926917),AH03.161(-1.50340492481241),AH03.3740(1.14634192533797),AH03.690(-1.07997875006539),AH05.3884(-3.8403332407356),AH06.2178(-1.48291768391305),AH06.2229(1.03042565027139),AH06.2242(2.92581803811035),AH06.58(1.37275845208707),AH07.2471(1.63975807451823),AH07.3516(1.4315529437123),AH07.91(1.12274151890138),AH07.953(1.18052606287432),AH08.1663(1.55497810707405),AH08.1913(-1.…	0.0222929936305732
GO:0009641	shade avoidance	biological process	3	508	64	27652	0.11345	1	AH06.177(1.36725290627335),BH01.1825(-1.16776297584178),BH06.280(1.31530260121842)	AH06.177(1.36725290627335),BH01.1825(-1.16776297584178),BH06.280(1.31530260121842)	0.046875
GO:0022412	cellular process involved in reproduction in multicellular organism	biological process	9	508	308	27652	0.11638	1	AH03.1987(1.12349663503618),AH03.3796(1.78664905598203),AH05.3365(2.68684846369824),AH08.1663(1.55497810707405),BH03.2416(1.23264092616269),BH03.4080(1.41129267927713),BH04.766(-5.5458071786754),BH09.1352(4.34825276318608),CH03.2320(1.56265393156894)	AH03.1987(1.12349663503618),AH03.3796(1.78664905598203),AH05.3365(2.68684846369824),AH08.1663(1.55497810707405),BH03.2416(1.23264092616269),BH03.4080(1.41129267927713),BH04.766(-5.5458071786754),BH09.1352(4.34825276318608),CH03.2320(1.56265393156894)	0.0292207792207792
GO:1902358	sulfate transmembrane transport	biological process	2	508	32	27652	0.11658	1	CH01.5238(-1.44485861475196),Contig181.76(-1.53752055879378)	CH01.5238(-1.44485861475196),Contig181.76(-1.53752055879378)	0.0625
GO:0071554	cell wall organization or biogenesis	biological process	26	508	1103	27652	0.11764	1	AH01.218(1.42105184472309),AH01.2538(1.33975144511495),AH01.2541(1.62575243254165),AH01.4526(1.22852110835375),AH02.2465(2.69567102815322),AH03.2982(1.0176583100603),AH03.3321(1.37881241438869),AH03.4116(1.13942962700908),AH04.1034(1.15145262708862),AH05.1521(-1.344909850482),AH07.3645(1.11799985796351),AH08.397(1.11063210645921),AH09.1964(1.36205470666426),AH09.28(1.83814412485377),BH01.1711(7.0…	AH01.218(1.42105184472309),AH01.2538(1.33975144511495),AH01.2541(1.62575243254165),AH01.4526(1.22852110835375),AH02.2465(2.69567102815322),AH03.2982(1.0176583100603),AH03.3321(1.37881241438869),AH03.4116(1.13942962700908),AH04.1034(1.15145262708862),AH05.1521(-1.344909850482),AH07.3645(1.11799985796351),AH08.397(1.11063210645921),AH09.1964(1.36205470666426),AH09.28(1.83814412485377),BH01.1711(7.0…	0.0235720761559383
GO:0010223	secondary shoot formation	biological process	4	508	102	27652	0.11874	1	AH08.2371(-3.40862710171837),BH05.1847(1.07812610010346),BH07.318(1.10805296871455),CH05.1945(1.21657444130979)	AH08.2371(-3.40862710171837),BH05.1847(1.07812610010346),BH07.318(1.10805296871455),CH05.1945(1.21657444130979)	0.0392156862745098
GO:0010346	shoot axis formation	biological process	4	508	102	27652	0.11874	1	AH08.2371(-3.40862710171837),BH05.1847(1.07812610010346),BH07.318(1.10805296871455),CH05.1945(1.21657444130979)	AH08.2371(-3.40862710171837),BH05.1847(1.07812610010346),BH07.318(1.10805296871455),CH05.1945(1.21657444130979)	0.0392156862745098
GO:0009070	serine family amino acid biosynthetic process	biological process	3	508	66	27652	0.12141	1	AH05.3532(-1.46339001842386),AH08.1827(-1.08330030553965),BH09.1766(1.19557990743227)	AH05.3532(-1.46339001842386),AH08.1827(-1.08330030553965),BH09.1766(1.19557990743227)	0.0454545454545455
GO:0016137	glycoside metabolic process	biological process	3	508	66	27652	0.12141	1	AH03.690(-1.07997875006539),BH01.1711(7.05225870318491),BH08.42(-1.0194240914186)	AH03.690(-1.07997875006539),BH01.1711(7.05225870318491),BH08.42(-1.0194240914186)	0.0454545454545455
GO:0000350	generation of catalytic spliceosome for second transesterification step	biological process	1	508	7	27652	0.12174	1	AH01.934(1.37404825509827)	AH01.934(1.37404825509827)	0.142857142857143
GO:0000491	small nucleolar ribonucleoprotein complex assembly	biological process	1	508	7	27652	0.12174	1	BH07.4126(-5.35598828491346)	BH07.4126(-5.35598828491346)	0.142857142857143
GO:0001649	osteoblast differentiation	biological process	1	508	7	27652	0.12174	1	AH05.3365(2.68684846369824)	AH05.3365(2.68684846369824)	0.142857142857143
GO:0006044	N-acetylglucosamine metabolic process	biological process	1	508	7	27652	0.12174	1	BH01.1154(-1.46558481801486)	BH01.1154(-1.46558481801486)	0.142857142857143
GO:0010350	cellular response to magnesium starvation	biological process	1	508	7	27652	0.12174	1	CH07.1065(1.80602788809842)	CH07.1065(1.80602788809842)	0.142857142857143
GO:0015800	acidic amino acid transport	biological process	1	508	7	27652	0.12174	1	AH08.214(-1.50622228984451)	AH08.214(-1.50622228984451)	0.142857142857143
GO:0015813	L-glutamate transmembrane transport	biological process	1	508	7	27652	0.12174	1	AH08.214(-1.50622228984451)	AH08.214(-1.50622228984451)	0.142857142857143
GO:0030509	BMP signaling pathway	biological process	1	508	7	27652	0.12174	1	AH08.876(-3.42608019931565)	AH08.876(-3.42608019931565)	0.142857142857143
GO:0030510	regulation of BMP signaling pathway	biological process	1	508	7	27652	0.12174	1	AH08.876(-3.42608019931565)	AH08.876(-3.42608019931565)	0.142857142857143
GO:0030514	negative regulation of BMP signaling pathway	biological process	1	508	7	27652	0.12174	1	AH08.876(-3.42608019931565)	AH08.876(-3.42608019931565)	0.142857142857143
GO:0031115	negative regulation of microtubule polymerization	biological process	1	508	7	27652	0.12174	1	CH07.1065(1.80602788809842)	CH07.1065(1.80602788809842)	0.142857142857143
GO:0031117	positive regulation of microtubule depolymerization	biological process	1	508	7	27652	0.12174	1	CH07.1065(1.80602788809842)	CH07.1065(1.80602788809842)	0.142857142857143
GO:0033687	osteoblast proliferation	biological process	1	508	7	27652	0.12174	1	AH05.3365(2.68684846369824)	AH05.3365(2.68684846369824)	0.142857142857143
GO:0043524	negative regulation of neuron apoptotic process	biological process	1	508	7	27652	0.12174	1	AH03.1461(-1.36403323109915)	AH03.1461(-1.36403323109915)	0.142857142857143
GO:0046437	D-amino acid biosynthetic process	biological process	1	508	7	27652	0.12174	1	AH08.1827(-1.08330030553965)	AH08.1827(-1.08330030553965)	0.142857142857143
GO:0051145	smooth muscle cell differentiation	biological process	1	508	7	27652	0.12174	1	AH08.876(-3.42608019931565)	AH08.876(-3.42608019931565)	0.142857142857143
GO:0051148	negative regulation of muscle cell differentiation	biological process	1	508	7	27652	0.12174	1	AH08.876(-3.42608019931565)	AH08.876(-3.42608019931565)	0.142857142857143
GO:0051150	regulation of smooth muscle cell differentiation	biological process	1	508	7	27652	0.12174	1	AH08.876(-3.42608019931565)	AH08.876(-3.42608019931565)	0.142857142857143
GO:0051151	negative regulation of smooth muscle cell differentiation	biological process	1	508	7	27652	0.12174	1	AH08.876(-3.42608019931565)	AH08.876(-3.42608019931565)	0.142857142857143
GO:0051938	L-glutamate import	biological process	1	508	7	27652	0.12174	1	AH08.214(-1.50622228984451)	AH08.214(-1.50622228984451)	0.142857142857143
GO:0070178	D-serine metabolic process	biological process	1	508	7	27652	0.12174	1	AH08.1827(-1.08330030553965)	AH08.1827(-1.08330030553965)	0.142857142857143
GO:0070179	D-serine biosynthetic process	biological process	1	508	7	27652	0.12174	1	AH08.1827(-1.08330030553965)	AH08.1827(-1.08330030553965)	0.142857142857143
GO:0071280	cellular response to copper ion	biological process	1	508	7	27652	0.12174	1	CH07.1065(1.80602788809842)	CH07.1065(1.80602788809842)	0.142857142857143
GO:0071325	cellular response to mannitol stimulus	biological process	1	508	7	27652	0.12174	1	CH07.1065(1.80602788809842)	CH07.1065(1.80602788809842)	0.142857142857143
GO:0071772	response to BMP	biological process	1	508	7	27652	0.12174	1	AH08.876(-3.42608019931565)	AH08.876(-3.42608019931565)	0.142857142857143
GO:0071773	cellular response to BMP stimulus	biological process	1	508	7	27652	0.12174	1	AH08.876(-3.42608019931565)	AH08.876(-3.42608019931565)	0.142857142857143
GO:0072709	cellular response to sorbitol	biological process	1	508	7	27652	0.12174	1	CH07.1065(1.80602788809842)	CH07.1065(1.80602788809842)	0.142857142857143
GO:0080064	4,4-dimethyl-9beta,19-cyclopropylsterol oxidation	biological process	1	508	7	27652	0.12174	1	AH02.1602(2.07773931090496)	AH02.1602(2.07773931090496)	0.142857142857143
GO:0106074	aminoacyl-tRNA metabolism involved in translational fidelity	biological process	1	508	7	27652	0.12174	1	CH03.4725(1.59771865920972)	CH03.4725(1.59771865920972)	0.142857142857143
GO:1900384	regulation of flavonol biosynthetic process	biological process	1	508	7	27652	0.12174	1	BH02.1494(1.01709186513168)	BH02.1494(1.01709186513168)	0.142857142857143
GO:1900386	positive regulation of flavonol biosynthetic process	biological process	1	508	7	27652	0.12174	1	BH02.1494(1.01709186513168)	BH02.1494(1.01709186513168)	0.142857142857143
GO:0010115	regulation of abscisic acid biosynthetic process	biological process	2	508	33	27652	0.12265	1	AH06.138(1.11566214060911),BH01.398(3.73127092988898)	AH06.138(1.11566214060911),BH01.398(3.73127092988898)	0.0606060606060606
GO:0015867	ATP transport	biological process	2	508	33	27652	0.12265	1	BH05.3766(-5.24038173784601),BH06.1339(-1.08094366490697)	BH05.3766(-5.24038173784601),BH06.1339(-1.08094366490697)	0.0606060606060606
GO:0071218	cellular response to misfolded protein	biological process	2	508	33	27652	0.12265	1	AH03.3796(1.78664905598203),BH03.4080(1.41129267927713)	AH03.3796(1.78664905598203),BH03.4080(1.41129267927713)	0.0606060606060606
GO:0009827	plant-type cell wall modification	biological process	3	508	67	27652	0.12547	1	AH07.3645(1.11799985796351),AH09.1964(1.36205470666426),BH09.2131(1.17922143338842)	AH07.3645(1.11799985796351),AH09.1964(1.36205470666426),BH09.2131(1.17922143338842)	0.0447761194029851
GO:0030308	negative regulation of cell growth	biological process	3	508	67	27652	0.12547	1	AH05.1266(-1.00425574893899),BH02.2561(-1.2723391821148),CH07.1065(1.80602788809842)	AH05.1266(-1.00425574893899),BH02.2561(-1.2723391821148),CH07.1065(1.80602788809842)	0.0447761194029851
GO:0001763	morphogenesis of a branching structure	biological process	4	508	105	27652	0.12819	1	AH08.2371(-3.40862710171837),BH05.1847(1.07812610010346),BH07.318(1.10805296871455),CH05.1945(1.21657444130979)	AH08.2371(-3.40862710171837),BH05.1847(1.07812610010346),BH07.318(1.10805296871455),CH05.1945(1.21657444130979)	0.0380952380952381
GO:0006596	polyamine biosynthetic process	biological process	2	508	34	27652	0.12881	1	BH09.1398(1.35528606150063),CH06.189(1.18513112933957)	BH09.1398(1.35528606150063),CH06.189(1.18513112933957)	0.0588235294117647
GO:0006949	syncytium formation	biological process	2	508	34	27652	0.12881	1	AH07.2764(1.18047687204133),BH07.2573(1.11726823328116)	AH07.2764(1.18047687204133),BH07.2573(1.11726823328116)	0.0588235294117647
GO:0009820	alkaloid metabolic process	biological process	2	508	34	27652	0.12881	1	AH05.1738(1.45312541375008),BH07.2319(-1.18739379986762)	AH05.1738(1.45312541375008),BH07.2319(-1.18739379986762)	0.0588235294117647
GO:0031408	oxylipin biosynthetic process	biological process	2	508	34	27652	0.12881	1	AH06.797(-1.20652928189984),AH06.798(-1.18664018014982)	AH06.797(-1.20652928189984),AH06.798(-1.18664018014982)	0.0588235294117647
GO:0051123	RNA polymerase II preinitiation complex assembly	biological process	3	508	68	27652	0.12958	1	AH04.1116(-2.81686834558507),AH04.1791(-5.13336200586022),CH06.543(5.25428754276253)	AH04.1116(-2.81686834558507),AH04.1791(-5.13336200586022),CH06.543(5.25428754276253)	0.0441176470588235
GO:0051604	protein maturation	biological process	14	508	544	27652	0.13087	1	AH04.1340(-8.56582005420252),AH04.1344(4.26795361887293),AH05.1266(-1.00425574893899),AH05.1911(1.00381103299486),AH07.1130(1.76426516572003),BH02.2561(-1.2723391821148),BH04.1332(2.22994057335935),BH04.1333(1.7162152165883),BH04.1334(3.02257584919684),BH05.2782(5.45637583773834),BH07.4126(-5.35598828491346),BH09.2012(-2.61095357701413),BH09.491(-1.01116215621371),CH09.2062(1.37957088599684)	AH04.1340(-8.56582005420252),AH04.1344(4.26795361887293),AH05.1266(-1.00425574893899),AH05.1911(1.00381103299486),AH07.1130(1.76426516572003),BH02.2561(-1.2723391821148),BH04.1332(2.22994057335935),BH04.1333(1.7162152165883),BH04.1334(3.02257584919684),BH05.2782(5.45637583773834),BH07.4126(-5.35598828491346),BH09.2012(-2.61095357701413),BH09.491(-1.01116215621371),CH09.2062(1.37957088599684)	0.0257352941176471
GO:0009073	aromatic amino acid family biosynthetic process	biological process	4	508	106	27652	0.13142	1	AH01.218(1.42105184472309),BH01.528(1.0826514047224),BH06.917(1.3220696366656),CH01.385(1.27722138543408)	AH01.218(1.42105184472309),BH01.528(1.0826514047224),BH06.917(1.3220696366656),CH01.385(1.27722138543408)	0.0377358490566038
GO:0048359	mucilage metabolic process involved in seed coat development	biological process	3	508	69	27652	0.13373	1	BH03.615(1.25445807697387),BH06.761(-1.14571258298398),BH09.2751(1.05284431294571)	BH03.615(1.25445807697387),BH06.761(-1.14571258298398),BH09.2751(1.05284431294571)	0.0434782608695652
GO:0042537	benzene-containing compound metabolic process	biological process	5	508	147	27652	0.13485	1	AH01.132(1.17393805690002),AH03.246(1.47591732518728),AH05.456(-1.00120289183436),BH03.3872(1.71273116189197),CH03.384(1.70001493266293)	AH01.132(1.17393805690002),AH03.246(1.47591732518728),AH05.456(-1.00120289183436),BH03.3872(1.71273116189197),CH03.384(1.70001493266293)	0.0340136054421769
GO:0051260	protein homooligomerization	biological process	5	508	147	27652	0.13485	1	AH01.972(3.28921229567674),AH02.2258(-1.32493211394923),AH06.655(1.29270867891887),BH01.3773(1.92243808430556),CH01.4024(-1.31263266810234)	AH01.972(3.28921229567674),AH02.2258(-1.32493211394923),AH06.655(1.29270867891887),BH01.3773(1.92243808430556),CH01.4024(-1.31263266810234)	0.0340136054421769
GO:0010440	stomatal lineage progression	biological process	2	508	35	27652	0.13503	1	AH03.1221(-1.13895999229589),BH03.2175(1.10505270604529)	AH03.1221(-1.13895999229589),BH03.2175(1.10505270604529)	0.0571428571428571
GO:0019755	one-carbon compound transport	biological process	2	508	35	27652	0.13503	1	BH06.1598(4.50743427977343),CH06.1757(3.2925633413818)	BH06.1598(4.50743427977343),CH06.1757(3.2925633413818)	0.0571428571428571
GO:0000423	mitophagy	biological process	1	508	8	27652	0.13788	1	AH03.1461(-1.36403323109915)	AH03.1461(-1.36403323109915)	0.125
GO:0006076	(1->3)-beta-D-glucan catabolic process	biological process	1	508	8	27652	0.13788	1	BH02.4530(1.09987577504733)	BH02.4530(1.09987577504733)	0.125
GO:0006567	threonine catabolic process	biological process	1	508	8	27652	0.13788	1	BH09.1766(1.19557990743227)	BH09.1766(1.19557990743227)	0.125
GO:0007530	sex determination	biological process	1	508	8	27652	0.13788	1	BH01.909(-3.460198052758)	BH01.909(-3.460198052758)	0.125
GO:0009772	photosynthetic electron transport in photosystem II	biological process	1	508	8	27652	0.13788	1	CH07.3377(4.11557226025986)	CH07.3377(4.11557226025986)	0.125
GO:0044002	acquisition of nutrients from host	biological process	1	508	8	27652	0.13788	1	BH07.317(1.24671957493039)	BH07.317(1.24671957493039)	0.125
GO:0044111	formation of structure involved in a symbiotic process	biological process	1	508	8	27652	0.13788	1	BH07.317(1.24671957493039)	BH07.317(1.24671957493039)	0.125
GO:0051214	RNAi-mediated antiviral immunity against RNA virus	biological process	1	508	8	27652	0.13788	1	CH01.1737(1.19982517888637)	CH01.1737(1.19982517888637)	0.125
GO:0051275	beta-glucan catabolic process	biological process	1	508	8	27652	0.13788	1	BH02.4530(1.09987577504733)	BH02.4530(1.09987577504733)	0.125
GO:0052093	formation of specialized structure for nutrient acquisition	biological process	1	508	8	27652	0.13788	1	BH07.317(1.24671957493039)	BH07.317(1.24671957493039)	0.125
GO:0052096	formation of syncytium involving giant cell for nutrient acquisition	biological process	1	508	8	27652	0.13788	1	BH07.317(1.24671957493039)	BH07.317(1.24671957493039)	0.125
GO:0075733	intracellular transport of virus	biological process	1	508	8	27652	0.13788	1	CH07.1065(1.80602788809842)	CH07.1065(1.80602788809842)	0.125
GO:0090287	regulation of cellular response to growth factor stimulus	biological process	1	508	8	27652	0.13788	1	AH08.876(-3.42608019931565)	AH08.876(-3.42608019931565)	0.125
GO:0090288	negative regulation of cellular response to growth factor stimulus	biological process	1	508	8	27652	0.13788	1	AH08.876(-3.42608019931565)	AH08.876(-3.42608019931565)	0.125
GO:0098780	response to mitochondrial depolarisation	biological process	1	508	8	27652	0.13788	1	AH03.1461(-1.36403323109915)	AH03.1461(-1.36403323109915)	0.125
GO:0016108	tetraterpenoid metabolic process	biological process	4	508	108	27652	0.13796	1	AH08.2371(-3.40862710171837),BH05.1847(1.07812610010346),CH05.1945(1.21657444130979),CH09.3086(1.33033923493985)	AH08.2371(-3.40862710171837),BH05.1847(1.07812610010346),CH05.1945(1.21657444130979),CH09.3086(1.33033923493985)	0.037037037037037
GO:0016116	carotenoid metabolic process	biological process	4	508	108	27652	0.13796	1	AH08.2371(-3.40862710171837),BH05.1847(1.07812610010346),CH05.1945(1.21657444130979),CH09.3086(1.33033923493985)	AH08.2371(-3.40862710171837),BH05.1847(1.07812610010346),CH05.1945(1.21657444130979),CH09.3086(1.33033923493985)	0.037037037037037
GO:0000902	cell morphogenesis	biological process	25	508	1079	27652	0.14047	1	AH02.2846(1.5290936861345),AH03.3796(1.78664905598203),AH04.1125(-2.24854921885576),AH04.1126(-2.56056945372309),AH07.2469(1.43785888601999),AH07.3645(1.11799985796351),AH09.1244(1.01289907852528),BH01.629(-1.47462443689753),BH02.2594(1.24246723072568),BH03.4080(1.41129267927713),BH03.4166(-1.50341450588701),BH03.4169(-1.17234723087065),BH05.2473(2.23939074225654),BH06.1329(1.64720036218459),BH06…	AH02.2846(1.5290936861345),AH03.3796(1.78664905598203),AH04.1125(-2.24854921885576),AH04.1126(-2.56056945372309),AH07.2469(1.43785888601999),AH07.3645(1.11799985796351),AH09.1244(1.01289907852528),BH01.629(-1.47462443689753),BH02.2594(1.24246723072568),BH03.4080(1.41129267927713),BH03.4166(-1.50341450588701),BH03.4169(-1.17234723087065),BH05.2473(2.23939074225654),BH06.1329(1.64720036218459),BH06…	0.0231696014828545
GO:0010508	positive regulation of autophagy	biological process	2	508	36	27652	0.14132	1	AH03.1461(-1.36403323109915),AH07.1130(1.76426516572003)	AH03.1461(-1.36403323109915),AH07.1130(1.76426516572003)	0.0555555555555556
GO:0046856	phosphatidylinositol dephosphorylation	biological process	3	508	71	27652	0.14217	1	AH04.1125(-2.24854921885576),AH04.1126(-2.56056945372309),CH04.1284(-1.67757913069844)	AH04.1125(-2.24854921885576),AH04.1126(-2.56056945372309),CH04.1284(-1.67757913069844)	0.0422535211267606
GO:0009072	aromatic amino acid metabolic process	biological process	5	508	150	27652	0.14319	1	AH01.218(1.42105184472309),BH01.1711(7.05225870318491),BH01.528(1.0826514047224),BH06.917(1.3220696366656),CH01.385(1.27722138543408)	AH01.218(1.42105184472309),BH01.1711(7.05225870318491),BH01.528(1.0826514047224),BH06.917(1.3220696366656),CH01.385(1.27722138543408)	0.0333333333333333
GO:0009687	abscisic acid metabolic process	biological process	3	508	72	27652	0.14646	1	AH06.138(1.11566214060911),AH08.1913(-1.09219953461127),BH01.398(3.73127092988898)	AH06.138(1.11566214060911),AH08.1913(-1.09219953461127),BH01.398(3.73127092988898)	0.0416666666666667
GO:0043288	apocarotenoid metabolic process	biological process	3	508	72	27652	0.14646	1	AH06.138(1.11566214060911),AH08.1913(-1.09219953461127),BH01.398(3.73127092988898)	AH06.138(1.11566214060911),AH08.1913(-1.09219953461127),BH01.398(3.73127092988898)	0.0416666666666667
GO:1902644	tertiary alcohol metabolic process	biological process	3	508	72	27652	0.14646	1	AH06.138(1.11566214060911),AH08.1913(-1.09219953461127),BH01.398(3.73127092988898)	AH06.138(1.11566214060911),AH08.1913(-1.09219953461127),BH01.398(3.73127092988898)	0.0416666666666667
GO:0071495	cellular response to endogenous stimulus	biological process	43	508	1984	27652	0.14717	1	AH02.218(1.05852092926917),AH03.161(-1.50340492481241),AH03.3740(1.14634192533797),AH03.690(-1.07997875006539),AH05.3884(-3.8403332407356),AH06.2178(-1.48291768391305),AH06.2229(1.03042565027139),AH06.2242(2.92581803811035),AH06.58(1.37275845208707),AH07.2471(1.63975807451823),AH07.3516(1.4315529437123),AH07.91(1.12274151890138),AH07.953(1.18052606287432),AH08.1663(1.55497810707405),AH08.1913(-1.…	AH02.218(1.05852092926917),AH03.161(-1.50340492481241),AH03.3740(1.14634192533797),AH03.690(-1.07997875006539),AH05.3884(-3.8403332407356),AH06.2178(-1.48291768391305),AH06.2229(1.03042565027139),AH06.2242(2.92581803811035),AH06.58(1.37275845208707),AH07.2471(1.63975807451823),AH07.3516(1.4315529437123),AH07.91(1.12274151890138),AH07.953(1.18052606287432),AH08.1663(1.55497810707405),AH08.1913(-1.…	0.0216733870967742
GO:0010275	NAD(P)H dehydrogenase complex assembly	biological process	2	508	37	27652	0.14767	1	BH02.4108(-1.02285985378486),BH05.3770(-2.60523079405721)	BH02.4108(-1.02285985378486),BH05.3770(-2.60523079405721)	0.0540540540540541
GO:0031407	oxylipin metabolic process	biological process	2	508	37	27652	0.14767	1	AH06.797(-1.20652928189984),AH06.798(-1.18664018014982)	AH06.797(-1.20652928189984),AH06.798(-1.18664018014982)	0.0540540540540541
GO:0006650	glycerophospholipid metabolic process	biological process	8	508	282	27652	0.14996	1	AH02.2846(1.5290936861345),AH04.1125(-2.24854921885576),AH04.1126(-2.56056945372309),AH07.91(1.12274151890138),CH04.1284(-1.67757913069844),CH05.1907(-3.55001823292883),CH06.2271(5.79170263664031),CH08.809(-3.38505607298226)	AH02.2846(1.5290936861345),AH04.1125(-2.24854921885576),AH04.1126(-2.56056945372309),AH07.91(1.12274151890138),CH04.1284(-1.67757913069844),CH05.1907(-3.55001823292883),CH06.2271(5.79170263664031),CH08.809(-3.38505607298226)	0.0283687943262411
GO:2000142	regulation of DNA-templated transcription initiation	biological process	3	508	73	27652	0.15079	1	BH01.4510(-9.24739252023709),CH06.543(5.25428754276253),CH08.503(-3.83000573348824)	BH01.4510(-9.24739252023709),CH06.543(5.25428754276253),CH08.503(-3.83000573348824)	0.0410958904109589
GO:0050776	regulation of immune response	biological process	12	508	465	27652	0.1512	1	AH05.2738(-5.06601849286449),AH06.2465(1.13032578024147),AH07.2704(-4.76527975965471),AH08.1663(1.55497810707405),BH01.1711(7.05225870318491),BH03.2990(-4.41635853037507),BH05.2473(2.23939074225654),BH06.2265(1.2035641669592),BH07.4126(-5.35598828491346),BH09.2318(-5.81130628274591),CH06.2100(6.7224370405541),CH07.2597(-5.26789438586302)	AH05.2738(-5.06601849286449),AH06.2465(1.13032578024147),AH07.2704(-4.76527975965471),AH08.1663(1.55497810707405),BH01.1711(7.05225870318491),BH03.2990(-4.41635853037507),BH05.2473(2.23939074225654),BH06.2265(1.2035641669592),BH07.4126(-5.35598828491346),BH09.2318(-5.81130628274591),CH06.2100(6.7224370405541),CH07.2597(-5.26789438586302)	0.0258064516129032
GO:0006646	phosphatidylethanolamine biosynthetic process	biological process	1	508	9	27652	0.15372	1	CH08.809(-3.38505607298226)	CH08.809(-3.38505607298226)	0.111111111111111
GO:0006666	3-keto-sphinganine metabolic process	biological process	1	508	9	27652	0.15372	1	BH07.2943(1.46064982008212)	BH07.2943(1.46064982008212)	0.111111111111111
GO:0006868	glutamine transport	biological process	1	508	9	27652	0.15372	1	AH06.58(1.37275845208707)	AH06.58(1.37275845208707)	0.111111111111111
GO:0006878	intracellular copper ion homeostasis	biological process	1	508	9	27652	0.15372	1	BH09.2158(-2.16824170088345)	BH09.2158(-2.16824170088345)	0.111111111111111
GO:0010069	zygote asymmetric cytokinesis in embryo sac	biological process	1	508	9	27652	0.15372	1	AH06.3041(1.02583396269807)	AH06.3041(1.02583396269807)	0.111111111111111
GO:0010070	zygote asymmetric cell division	biological process	1	508	9	27652	0.15372	1	AH06.3041(1.02583396269807)	AH06.3041(1.02583396269807)	0.111111111111111
GO:0015790	UDP-xylose transmembrane transport	biological process	1	508	9	27652	0.15372	1	AH09.1596(1.09679453044335)	AH09.1596(1.09679453044335)	0.111111111111111
GO:0035970	peptidyl-threonine dephosphorylation	biological process	1	508	9	27652	0.15372	1	BH01.909(-3.460198052758)	BH01.909(-3.460198052758)	0.111111111111111
GO:0036289	peptidyl-serine autophosphorylation	biological process	1	508	9	27652	0.15372	1	AH06.2994(-4.13524068899671)	AH06.2994(-4.13524068899671)	0.111111111111111
GO:0043550	regulation of lipid kinase activity	biological process	1	508	9	27652	0.15372	1	AH03.1461(-1.36403323109915)	AH03.1461(-1.36403323109915)	0.111111111111111
GO:0045008	depyrimidination	biological process	1	508	9	27652	0.15372	1	AH09.17(-1.85568020704496)	AH09.17(-1.85568020704496)	0.111111111111111
GO:0045880	positive regulation of smoothened signaling pathway	biological process	1	508	9	27652	0.15372	1	BH01.1154(-1.46558481801486)	BH01.1154(-1.46558481801486)	0.111111111111111
GO:0051764	actin crosslink formation	biological process	1	508	9	27652	0.15372	1	BH02.1914(1.40002256585671)	BH02.1914(1.40002256585671)	0.111111111111111
GO:0070613	regulation of protein processing	biological process	1	508	9	27652	0.15372	1	BH07.4126(-5.35598828491346)	BH07.4126(-5.35598828491346)	0.111111111111111
GO:0071030	nuclear mRNA surveillance of spliceosomal pre-mRNA splicing	biological process	1	508	9	27652	0.15372	1	AH01.934(1.37404825509827)	AH01.934(1.37404825509827)	0.111111111111111
GO:0080005	photosystem stoichiometry adjustment	biological process	1	508	9	27652	0.15372	1	CH08.503(-3.83000573348824)	CH08.503(-3.83000573348824)	0.111111111111111
GO:1903317	regulation of protein maturation	biological process	1	508	9	27652	0.15372	1	BH07.4126(-5.35598828491346)	BH07.4126(-5.35598828491346)	0.111111111111111
GO:0006775	fat-soluble vitamin metabolic process	biological process	2	508	38	27652	0.15408	1	BH02.2719(-2.69400994575208),CH07.3340(-2.79790420644021)	BH02.2719(-2.69400994575208),CH07.3340(-2.79790420644021)	0.0526315789473684
GO:0042362	fat-soluble vitamin biosynthetic process	biological process	2	508	38	27652	0.15408	1	BH02.2719(-2.69400994575208),CH07.3340(-2.79790420644021)	BH02.2719(-2.69400994575208),CH07.3340(-2.79790420644021)	0.0526315789473684
GO:0045862	positive regulation of proteolysis	biological process	5	508	154	27652	0.15465	1	BH01.4508(-4.02690759607214),BH01.909(-3.460198052758),BH07.4126(-5.35598828491346),BH09.2317(1.11460050743469),CH06.543(5.25428754276253)	BH01.4508(-4.02690759607214),BH01.909(-3.460198052758),BH07.4126(-5.35598828491346),BH09.2317(1.11460050743469),CH06.543(5.25428754276253)	0.0324675324675325
GO:0070897	transcription preinitiation complex assembly	biological process	3	508	74	27652	0.15516	1	AH04.1116(-2.81686834558507),AH04.1791(-5.13336200586022),CH06.543(5.25428754276253)	AH04.1116(-2.81686834558507),AH04.1791(-5.13336200586022),CH06.543(5.25428754276253)	0.0405405405405405
GO:0097502	mannosylation	biological process	3	508	74	27652	0.15516	1	AH03.3321(1.37881241438869),AH08.397(1.11063210645921),CH06.1754(-1.12496621074576)	AH03.3321(1.37881241438869),AH08.397(1.11063210645921),CH06.1754(-1.12496621074576)	0.0405405405405405
GO:0009743	response to carbohydrate	biological process	13	508	515	27652	0.15632	1	AH01.218(1.42105184472309),AH03.1221(-1.13895999229589),AH07.2471(1.63975807451823),BH01.1711(7.05225870318491),BH01.398(3.73127092988898),BH01.528(1.0826514047224),BH01.911(-2.56167597812647),BH05.2397(-2.67414699459308),BH07.2277(1.26188792728224),CH01.385(1.27722138543408),CH01.3953(1.42131550572138),CH01.5408(1.1112924252191),CH07.1065(1.80602788809842)	AH01.218(1.42105184472309),AH03.1221(-1.13895999229589),AH07.2471(1.63975807451823),BH01.1711(7.05225870318491),BH01.398(3.73127092988898),BH01.528(1.0826514047224),BH01.911(-2.56167597812647),BH05.2397(-2.67414699459308),BH07.2277(1.26188792728224),CH01.385(1.27722138543408),CH01.3953(1.42131550572138),CH01.5408(1.1112924252191),CH07.1065(1.80602788809842)	0.0252427184466019
GO:0050832	defense response to fungus	biological process	18	508	755	27652	0.15863	1	AH04.1636(1.45957274210152),AH06.138(1.11566214060911),AH06.2465(1.13032578024147),AH07.1130(1.76426516572003),AH09.54(-1.84872484083666),BH01.3387(-1.05472007747862),BH02.3199(1.66986108029526),BH02.4108(-1.02285985378486),BH02.4530(1.09987577504733),BH03.2990(-4.41635853037507),BH04.1644(1.43001914698535),BH05.2473(2.23939074225654),BH06.2265(1.2035641669592),BH07.4126(-5.35598828491346),BH09.1…	AH04.1636(1.45957274210152),AH06.138(1.11566214060911),AH06.2465(1.13032578024147),AH07.1130(1.76426516572003),AH09.54(-1.84872484083666),BH01.3387(-1.05472007747862),BH02.3199(1.66986108029526),BH02.4108(-1.02285985378486),BH02.4530(1.09987577504733),BH03.2990(-4.41635853037507),BH04.1644(1.43001914698535),BH05.2473(2.23939074225654),BH06.2265(1.2035641669592),BH07.4126(-5.35598828491346),BH09.1…	0.023841059602649
GO:0006144	purine nucleobase metabolic process	biological process	2	508	39	27652	0.16054	1	BH01.3773(1.92243808430556),CH01.4024(-1.31263266810234)	BH01.3773(1.92243808430556),CH01.4024(-1.31263266810234)	0.0512820512820513
GO:0090354	regulation of auxin metabolic process	biological process	2	508	39	27652	0.16054	1	AH02.1541(1.17135047928116),BH02.1610(1.05500120831556)	AH02.1541(1.17135047928116),BH02.1610(1.05500120831556)	0.0512820512820513
GO:0006641	triglyceride metabolic process	biological process	4	508	115	27652	0.16182	1	AH03.138(1.91452961675131),AH05.3884(-3.8403332407356),BH04.1803(2.25672994230619),CH03.226(6.08958335082805)	AH03.138(1.91452961675131),AH05.3884(-3.8403332407356),BH04.1803(2.25672994230619),CH03.226(6.08958335082805)	0.0347826086956522
GO:0009695	jasmonic acid biosynthetic process	biological process	4	508	115	27652	0.16182	1	AH06.23(-1.19829983646708),AH06.797(-1.20652928189984),AH06.798(-1.18664018014982),CH06.16(1.30642772199419)	AH06.23(-1.19829983646708),AH06.797(-1.20652928189984),AH06.798(-1.18664018014982),CH06.16(1.30642772199419)	0.0347826086956522
GO:0009914	hormone transport	biological process	9	508	333	27652	0.16202	1	AH07.953(1.18052606287432),AH08.2158(4.79902097683203),AH08.2371(-3.40862710171837),BH02.2594(1.24246723072568),BH02.349(-1.93309135022718),BH05.1847(1.07812610010346),BH07.1068(1.145079581957),BH07.1069(2.38497884324108),CH05.1945(1.21657444130979)	AH07.953(1.18052606287432),AH08.2158(4.79902097683203),AH08.2371(-3.40862710171837),BH02.2594(1.24246723072568),BH02.349(-1.93309135022718),BH05.1847(1.07812610010346),BH07.1068(1.145079581957),BH07.1069(2.38497884324108),CH05.1945(1.21657444130979)	0.027027027027027
GO:0046149	pigment catabolic process	biological process	3	508	76	27652	0.16401	1	AH03.690(-1.07997875006539),AH09.54(-1.84872484083666),BH09.127(-2.1206902526182)	AH03.690(-1.07997875006539),AH09.54(-1.84872484083666),BH09.127(-2.1206902526182)	0.0394736842105263
GO:0001101	response to acid chemical	biological process	60	508	2878	27652	0.16517	1	AH01.132(1.17393805690002),AH01.3509(2.24331636198289),AH02.4111(1.59499597972463),AH03.246(1.47591732518728),AH03.3740(1.14634192533797),AH03.690(-1.07997875006539),AH05.1194(-1.23306251626818),AH05.1195(2.00171765213607),AH05.2649(1.10519138192462),AH05.3884(-3.8403332407356),AH06.138(1.11566214060911),AH06.2229(1.03042565027139),AH07.2109(1.08315588359536),AH07.2471(1.63975807451823),AH07.3941…	AH01.132(1.17393805690002),AH01.3509(2.24331636198289),AH02.4111(1.59499597972463),AH03.246(1.47591732518728),AH03.3740(1.14634192533797),AH03.690(-1.07997875006539),AH05.1194(-1.23306251626818),AH05.1195(2.00171765213607),AH05.2649(1.10519138192462),AH05.3884(-3.8403332407356),AH06.138(1.11566214060911),AH06.2229(1.03042565027139),AH07.2109(1.08315588359536),AH07.2471(1.63975807451823),AH07.3941…	0.0208478109798471
GO:0009409	response to cold	biological process	22	508	956	27652	0.16621	1	AH01.132(1.17393805690002),AH01.2041(1.11805599927562),AH02.2971(1.39379239950411),AH03.246(1.47591732518728),AH05.2649(1.10519138192462),AH07.2471(1.63975807451823),AH07.3917(1.4357164771292),AH07.91(1.12274151890138),BH03.3872(1.71273116189197),BH05.2738(1.20768075198688),BH06.1339(-1.08094366490697),BH07.2277(1.26188792728224),BH07.2715(1.14286448244877),BH07.3475(1.1046197819182),BH07.3724(1.…	AH01.132(1.17393805690002),AH01.2041(1.11805599927562),AH02.2971(1.39379239950411),AH03.246(1.47591732518728),AH05.2649(1.10519138192462),AH07.2471(1.63975807451823),AH07.3917(1.4357164771292),AH07.91(1.12274151890138),BH03.3872(1.71273116189197),BH05.2738(1.20768075198688),BH06.1339(-1.08094366490697),BH07.2277(1.26188792728224),BH07.2715(1.14286448244877),BH07.3475(1.1046197819182),BH07.3724(1.…	0.0230125523012552
GO:0071496	cellular response to external stimulus	biological process	14	508	570	27652	0.16813	1	AH01.132(1.17393805690002),AH02.4111(1.59499597972463),AH03.246(1.47591732518728),AH03.690(-1.07997875006539),AH07.904(1.03752625723148),BH01.3773(1.92243808430556),BH03.3872(1.71273116189197),BH03.411(-1.76415654910962),BH09.2318(-5.81130628274591),CH01.4024(-1.31263266810234),CH03.3762(-1.63617937948609),CH03.384(1.70001493266293),CH04.1213(1.13663543473799),CH07.1065(1.80602788809842)	AH01.132(1.17393805690002),AH02.4111(1.59499597972463),AH03.246(1.47591732518728),AH03.690(-1.07997875006539),AH07.904(1.03752625723148),BH01.3773(1.92243808430556),BH03.3872(1.71273116189197),BH03.411(-1.76415654910962),BH09.2318(-5.81130628274591),CH01.4024(-1.31263266810234),CH03.3762(-1.63617937948609),CH03.384(1.70001493266293),CH04.1213(1.13663543473799),CH07.1065(1.80602788809842)	0.0245614035087719
GO:0051246	regulation of protein metabolic process	biological process	26	508	1156	27652	0.16901	1	AH01.1914(1.34785586861383),AH01.4897(1.17238028617404),AH04.60(1.23820260726431),AH05.1266(-1.00425574893899),AH05.1698(1.55254813303032),AH06.2178(-1.48291768391305),AH07.2471(1.63975807451823),AH08.1663(1.55497810707405),AH09.2760(1.41614011521496),BH01.2335(1.30452348579947),BH01.3532(-1.55127673601061),BH01.4508(-4.02690759607214),BH01.538(-1.37263972239918),BH01.769(2.35967302825566),BH01.9…	AH01.1914(1.34785586861383),AH01.4897(1.17238028617404),AH04.60(1.23820260726431),AH05.1266(-1.00425574893899),AH05.1698(1.55254813303032),AH06.2178(-1.48291768391305),AH07.2471(1.63975807451823),AH08.1663(1.55497810707405),AH09.2760(1.41614011521496),BH01.2335(1.30452348579947),BH01.3532(-1.55127673601061),BH01.4508(-4.02690759607214),BH01.538(-1.37263972239918),BH01.769(2.35967302825566),BH01.9…	0.0224913494809689
GO:0000393	spliceosomal conformational changes to generate catalytic conformation	biological process	1	508	10	27652	0.16927	1	AH01.934(1.37404825509827)	AH01.934(1.37404825509827)	0.1
GO:0006086	acetyl-CoA biosynthetic process from pyruvate	biological process	1	508	10	27652	0.16927	1	AH03.838(-2.950470692073)	AH03.838(-2.950470692073)	0.1
GO:0006450	regulation of translational fidelity	biological process	1	508	10	27652	0.16927	1	CH03.4725(1.59771865920972)	CH03.4725(1.59771865920972)	0.1
GO:0006498	N-terminal protein lipidation	biological process	1	508	10	27652	0.16927	1	CH07.1065(1.80602788809842)	CH07.1065(1.80602788809842)	0.1
GO:0006499	N-terminal protein myristoylation	biological process	1	508	10	27652	0.16927	1	CH07.1065(1.80602788809842)	CH07.1065(1.80602788809842)	0.1
GO:0009413	response to flooding	biological process	1	508	10	27652	0.16927	1	CH01.3953(1.42131550572138)	CH01.3953(1.42131550572138)	0.1
GO:0018377	protein myristoylation	biological process	1	508	10	27652	0.16927	1	CH07.1065(1.80602788809842)	CH07.1065(1.80602788809842)	0.1
GO:0043243	positive regulation of protein-containing complex disassembly	biological process	1	508	10	27652	0.16927	1	CH07.1065(1.80602788809842)	CH07.1065(1.80602788809842)	0.1
GO:0043523	regulation of neuron apoptotic process	biological process	1	508	10	27652	0.16927	1	AH03.1461(-1.36403323109915)	AH03.1461(-1.36403323109915)	0.1
GO:0071461	cellular response to redox state	biological process	1	508	10	27652	0.16927	1	CH08.503(-3.83000573348824)	CH08.503(-3.83000573348824)	0.1
GO:1901881	positive regulation of protein depolymerization	biological process	1	508	10	27652	0.16927	1	CH07.1065(1.80602788809842)	CH07.1065(1.80602788809842)	0.1
GO:0007178	cell surface receptor protein serine/threonine kinase signaling pathway	biological process	9	508	337	27652	0.17003	1	AH07.1064(3.42314328272148),AH07.605(1.05197411877728),AH08.876(-3.42608019931565),BH01.1154(-1.46558481801486),BH01.3387(-1.05472007747862),BH02.2728(1.10856475107682),BH02.3199(1.66986108029526),CH01.3630(-1.09799277415142),CH02.2725(1.05732735534416)	AH07.1064(3.42314328272148),AH07.605(1.05197411877728),AH08.876(-3.42608019931565),BH01.1154(-1.46558481801486),BH01.3387(-1.05472007747862),BH02.2728(1.10856475107682),BH02.3199(1.66986108029526),CH01.3630(-1.09799277415142),CH02.2725(1.05732735534416)	0.0267062314540059
GO:0009767	photosynthetic electron transport chain	biological process	4	508	120	27652	0.17973	1	AH01.5254(-1.15449963359213),BH03.1656(-1.02086036765908),CH03.1810(-2.15952341767547),CH07.3377(4.11557226025986)	AH01.5254(-1.15449963359213),BH03.1656(-1.02086036765908),CH03.1810(-2.15952341767547),CH07.3377(4.11557226025986)	0.0333333333333333
GO:0015804	neutral amino acid transport	biological process	2	508	42	27652	0.18019	1	AH06.58(1.37275845208707),AH08.214(-1.50622228984451)	AH06.58(1.37275845208707),AH08.214(-1.50622228984451)	0.0476190476190476
GO:0043478	pigment accumulation in response to UV light	biological process	2	508	42	27652	0.18019	1	AH09.1964(1.36205470666426),BH09.2131(1.17922143338842)	AH09.1964(1.36205470666426),BH09.2131(1.17922143338842)	0.0476190476190476
GO:0043479	pigment accumulation in tissues in response to UV light	biological process	2	508	42	27652	0.18019	1	AH09.1964(1.36205470666426),BH09.2131(1.17922143338842)	AH09.1964(1.36205470666426),BH09.2131(1.17922143338842)	0.0476190476190476
GO:0043480	pigment accumulation in tissues	biological process	2	508	42	27652	0.18019	1	AH09.1964(1.36205470666426),BH09.2131(1.17922143338842)	AH09.1964(1.36205470666426),BH09.2131(1.17922143338842)	0.0476190476190476
GO:0043481	anthocyanin accumulation in tissues in response to UV light	biological process	2	508	42	27652	0.18019	1	AH09.1964(1.36205470666426),BH09.2131(1.17922143338842)	AH09.1964(1.36205470666426),BH09.2131(1.17922143338842)	0.0476190476190476
GO:0048232	male gamete generation	biological process	7	508	251	27652	0.18088	1	AH03.1987(1.12349663503618),AH05.3365(2.68684846369824),AH08.1663(1.55497810707405),BH03.2416(1.23264092616269),BH04.766(-5.5458071786754),BH09.1352(4.34825276318608),CH03.2320(1.56265393156894)	AH03.1987(1.12349663503618),AH05.3365(2.68684846369824),AH08.1663(1.55497810707405),BH03.2416(1.23264092616269),BH04.766(-5.5458071786754),BH09.1352(4.34825276318608),CH03.2320(1.56265393156894)	0.0278884462151394
GO:0045926	negative regulation of growth	biological process	5	508	163	27652	0.18173	1	AH05.1266(-1.00425574893899),BH02.1494(1.01709186513168),BH02.2561(-1.2723391821148),BH05.2473(2.23939074225654),CH07.1065(1.80602788809842)	AH05.1266(-1.00425574893899),BH02.1494(1.01709186513168),BH02.2561(-1.2723391821148),BH05.2473(2.23939074225654),CH07.1065(1.80602788809842)	0.0306748466257669
GO:0009559	embryo sac central cell differentiation	biological process	3	508	80	27652	0.18215	1	BH02.399(2.07281095140483),BH09.953(1.49451600006568),CH03.2191(-1.32818746691946)	BH02.399(2.07281095140483),BH09.953(1.49451600006568),CH03.2191(-1.32818746691946)	0.0375
GO:0045492	xylan biosynthetic process	biological process	3	508	80	27652	0.18215	1	AH05.1521(-1.344909850482),AH09.28(1.83814412485377),BH09.2751(1.05284431294571)	AH05.1521(-1.344909850482),AH09.28(1.83814412485377),BH09.2751(1.05284431294571)	0.0375
GO:0046323	D-glucose import	biological process	4	508	121	27652	0.18338	1	AH03.35(-1.13165985695163),AH09.1199(1.01440321641972),BH03.2015(1.08243144168968),BH09.1300(1.21457874117357)	AH03.35(-1.13165985695163),AH09.1199(1.01440321641972),BH03.2015(1.08243144168968),BH09.1300(1.21457874117357)	0.0330578512396694
GO:1904659	D-glucose transmembrane transport	biological process	4	508	121	27652	0.18338	1	AH03.35(-1.13165985695163),AH09.1199(1.01440321641972),BH03.2015(1.08243144168968),BH09.1300(1.21457874117357)	AH03.35(-1.13165985695163),AH09.1199(1.01440321641972),BH03.2015(1.08243144168968),BH09.1300(1.21457874117357)	0.0330578512396694
GO:0006545	glycine biosynthetic process	biological process	1	508	11	27652	0.18454	1	BH09.1766(1.19557990743227)	BH09.1766(1.19557990743227)	0.0909090909090909
GO:0006566	threonine metabolic process	biological process	1	508	11	27652	0.18454	1	BH09.1766(1.19557990743227)	BH09.1766(1.19557990743227)	0.0909090909090909
GO:0010080	regulation of floral meristem growth	biological process	1	508	11	27652	0.18454	1	AH06.2994(-4.13524068899671)	AH06.2994(-4.13524068899671)	0.0909090909090909
GO:0031156	regulation of sorocarp development	biological process	1	508	11	27652	0.18454	1	CH09.2055(1.62833012287574)	CH09.2055(1.62833012287574)	0.0909090909090909
GO:0070207	protein homotrimerization	biological process	1	508	11	27652	0.18454	1	AH06.655(1.29270867891887)	AH06.655(1.29270867891887)	0.0909090909090909
GO:0071493	cellular response to UV-B	biological process	1	508	11	27652	0.18454	1	AH01.3750(-2.49953043279891)	AH01.3750(-2.49953043279891)	0.0909090909090909
GO:0141091	transforming growth factor beta receptor superfamily signaling pathway	biological process	1	508	11	27652	0.18454	1	AH08.876(-3.42608019931565)	AH08.876(-3.42608019931565)	0.0909090909090909
GO:1901071	glucosamine-containing compound metabolic process	biological process	1	508	11	27652	0.18454	1	BH01.1154(-1.46558481801486)	BH01.1154(-1.46558481801486)	0.0909090909090909
GO:0034599	cellular response to oxidative stress	biological process	8	508	298	27652	0.18462	1	AH01.972(3.28921229567674),AH05.1911(1.00381103299486),AH06.416(6.86208626091278),BH02.2500(1.28150230926589),BH05.3766(-5.24038173784601),BH09.2073(5.98902861100901),BH09.2318(-5.81130628274591),CH06.545(6.15943606139565)	AH01.972(3.28921229567674),AH05.1911(1.00381103299486),AH06.416(6.86208626091278),BH02.2500(1.28150230926589),BH05.3766(-5.24038173784601),BH09.2073(5.98902861100901),BH09.2318(-5.81130628274591),CH06.545(6.15943606139565)	0.0268456375838926
GO:0034440	lipid oxidation	biological process	5	508	164	27652	0.18484	1	AH02.1602(2.07773931090496),AH06.23(-1.19829983646708),BH05.1071(-1.49633459125521),BH09.1229(1.01798000661281),CH06.16(1.30642772199419)	AH02.1602(2.07773931090496),AH06.23(-1.19829983646708),BH05.1071(-1.49633459125521),BH09.1229(1.01798000661281),CH06.16(1.30642772199419)	0.0304878048780488
GO:0062197	cellular response to chemical stress	biological process	10	508	391	27652	0.18535	1	AH01.972(3.28921229567674),AH05.1911(1.00381103299486),AH06.416(6.86208626091278),BH02.2500(1.28150230926589),BH05.3766(-5.24038173784601),BH09.2073(5.98902861100901),BH09.2318(-5.81130628274591),CH03.3762(-1.63617937948609),CH06.545(6.15943606139565),CH07.1065(1.80602788809842)	AH01.972(3.28921229567674),AH05.1911(1.00381103299486),AH06.416(6.86208626091278),BH02.2500(1.28150230926589),BH05.3766(-5.24038173784601),BH09.2073(5.98902861100901),BH09.2318(-5.81130628274591),CH03.3762(-1.63617937948609),CH06.545(6.15943606139565),CH07.1065(1.80602788809842)	0.0255754475703325
GO:0009056	catabolic process	biological process	65	508	3167	27652	0.18609	1	AH01.132(1.17393805690002),AH01.2866(-5.34164719266543),AH01.317(-1.02326017164126),AH01.934(1.37404825509827),AH03.1461(-1.36403323109915),AH03.246(1.47591732518728),AH03.2982(1.0176583100603),AH03.3796(1.78664905598203),AH03.4116(1.13942962700908),AH03.690(-1.07997875006539),AH04.60(1.23820260726431),AH05.456(-1.00120289183436),AH06.2178(-1.48291768391305),AH06.2242(2.92581803811035),AH06.23(-1…	AH01.132(1.17393805690002),AH01.2866(-5.34164719266543),AH01.317(-1.02326017164126),AH01.934(1.37404825509827),AH03.1461(-1.36403323109915),AH03.246(1.47591732518728),AH03.2982(1.0176583100603),AH03.3796(1.78664905598203),AH03.4116(1.13942962700908),AH03.690(-1.07997875006539),AH04.60(1.23820260726431),AH05.456(-1.00120289183436),AH06.2178(-1.48291768391305),AH06.2242(2.92581803811035),AH06.23(-1…	0.0205241553520682
GO:0030258	lipid modification	biological process	9	508	345	27652	0.18658	1	AH02.1602(2.07773931090496),AH04.1125(-2.24854921885576),AH04.1126(-2.56056945372309),AH06.23(-1.19829983646708),AH08.246(-1.43222984154293),BH05.1071(-1.49633459125521),BH09.1229(1.01798000661281),CH04.1284(-1.67757913069844),CH06.16(1.30642772199419)	AH02.1602(2.07773931090496),AH04.1125(-2.24854921885576),AH04.1126(-2.56056945372309),AH06.23(-1.19829983646708),AH08.246(-1.43222984154293),BH05.1071(-1.49633459125521),BH09.1229(1.01798000661281),CH04.1284(-1.67757913069844),CH06.16(1.30642772199419)	0.0260869565217391
GO:0002791	regulation of peptide secretion	biological process	2	508	43	27652	0.18683	1	AH05.1266(-1.00425574893899),BH02.2561(-1.2723391821148)	AH05.1266(-1.00425574893899),BH02.2561(-1.2723391821148)	0.0465116279069767
GO:0007094	mitotic spindle assembly checkpoint signaling	biological process	2	508	43	27652	0.18683	1	CH01.4807(-1.00740022112611),Contig942_2.2(8.59515449970792)	CH01.4807(-1.00740022112611),Contig942_2.2(8.59515449970792)	0.0465116279069767
GO:0031577	spindle checkpoint signaling	biological process	2	508	43	27652	0.18683	1	CH01.4807(-1.00740022112611),Contig942_2.2(8.59515449970792)	CH01.4807(-1.00740022112611),Contig942_2.2(8.59515449970792)	0.0465116279069767
GO:0050708	regulation of protein secretion	biological process	2	508	43	27652	0.18683	1	AH05.1266(-1.00425574893899),BH02.2561(-1.2723391821148)	AH05.1266(-1.00425574893899),BH02.2561(-1.2723391821148)	0.0465116279069767
GO:0071173	spindle assembly checkpoint signaling	biological process	2	508	43	27652	0.18683	1	CH01.4807(-1.00740022112611),Contig942_2.2(8.59515449970792)	CH01.4807(-1.00740022112611),Contig942_2.2(8.59515449970792)	0.0465116279069767
GO:0071174	mitotic spindle checkpoint signaling	biological process	2	508	43	27652	0.18683	1	CH01.4807(-1.00740022112611),Contig942_2.2(8.59515449970792)	CH01.4807(-1.00740022112611),Contig942_2.2(8.59515449970792)	0.0465116279069767
GO:0120251	hydrocarbon biosynthetic process	biological process	4	508	122	27652	0.18706	1	AH03.1987(1.12349663503618),BH03.2416(1.23264092616269),BH07.223(-1.23399493017668),CH03.2320(1.56265393156894)	AH03.1987(1.12349663503618),BH03.2416(1.23264092616269),BH07.223(-1.23399493017668),CH03.2320(1.56265393156894)	0.0327868852459016
GO:1901607	alpha-amino acid biosynthetic process	biological process	8	508	300	27652	0.18918	1	AH01.218(1.42105184472309),AH05.3532(-1.46339001842386),AH08.1827(-1.08330030553965),BH01.398(3.73127092988898),BH01.528(1.0826514047224),BH05.137(-2.4411146565569),BH09.1766(1.19557990743227),CH01.385(1.27722138543408)	AH01.218(1.42105184472309),AH05.3532(-1.46339001842386),AH08.1827(-1.08330030553965),BH01.398(3.73127092988898),BH01.528(1.0826514047224),BH05.137(-2.4411146565569),BH09.1766(1.19557990743227),CH01.385(1.27722138543408)	0.0266666666666667
GO:0010044	response to aluminum ion	biological process	2	508	44	27652	0.19349	1	BH03.411(-1.76415654910962),BH06.1329(1.64720036218459)	BH03.411(-1.76415654910962),BH06.1329(1.64720036218459)	0.0454545454545455
GO:0032481	positive regulation of type I interferon production	biological process	2	508	44	27652	0.19349	1	AH07.2704(-4.76527975965471),CH07.2597(-5.26789438586302)	AH07.2704(-4.76527975965471),CH07.2597(-5.26789438586302)	0.0454545454545455
GO:0045841	negative regulation of mitotic metaphase/anaphase transition	biological process	2	508	44	27652	0.19349	1	CH01.4807(-1.00740022112611),Contig942_2.2(8.59515449970792)	CH01.4807(-1.00740022112611),Contig942_2.2(8.59515449970792)	0.0454545454545455
GO:1902100	negative regulation of metaphase/anaphase transition of cell cycle	biological process	2	508	44	27652	0.19349	1	CH01.4807(-1.00740022112611),Contig942_2.2(8.59515449970792)	CH01.4807(-1.00740022112611),Contig942_2.2(8.59515449970792)	0.0454545454545455
GO:1905819	negative regulation of chromosome separation	biological process	2	508	44	27652	0.19349	1	CH01.4807(-1.00740022112611),Contig942_2.2(8.59515449970792)	CH01.4807(-1.00740022112611),Contig942_2.2(8.59515449970792)	0.0454545454545455
GO:2000816	negative regulation of mitotic sister chromatid separation	biological process	2	508	44	27652	0.19349	1	CH01.4807(-1.00740022112611),Contig942_2.2(8.59515449970792)	CH01.4807(-1.00740022112611),Contig942_2.2(8.59515449970792)	0.0454545454545455
GO:0030163	protein catabolic process	biological process	28	508	1279	27652	0.19416	1	AH03.3796(1.78664905598203),AH04.60(1.23820260726431),AH06.2178(-1.48291768391305),AH06.2242(2.92581803811035),AH07.1741(1.04202465969157),AH07.2471(1.63975807451823),AH08.1913(-1.09219953461127),AH09.2093(1.30221603863029),BH01.4222(1.59531058410552),BH01.4505(-8.11366548804658),BH01.4506(-5.56091304700889),BH01.4508(-4.02690759607214),BH02.2550(1.03861910213159),BH02.401(1.63774160871684),BH03.…	AH03.3796(1.78664905598203),AH04.60(1.23820260726431),AH06.2178(-1.48291768391305),AH06.2242(2.92581803811035),AH07.1741(1.04202465969157),AH07.2471(1.63975807451823),AH08.1913(-1.09219953461127),AH09.2093(1.30221603863029),BH01.4222(1.59531058410552),BH01.4505(-8.11366548804658),BH01.4506(-5.56091304700889),BH01.4508(-4.02690759607214),BH02.2550(1.03861910213159),BH02.401(1.63774160871684),BH03.…	0.0218921032056294
GO:0008645	hexose transmembrane transport	biological process	4	508	124	27652	0.1945	1	AH03.35(-1.13165985695163),AH09.1199(1.01440321641972),BH03.2015(1.08243144168968),BH09.1300(1.21457874117357)	AH03.35(-1.13165985695163),AH09.1199(1.01440321641972),BH03.2015(1.08243144168968),BH09.1300(1.21457874117357)	0.032258064516129
GO:0009251	glucan catabolic process	biological process	4	508	124	27652	0.1945	1	AH09.181(1.40045274344287),BH02.4530(1.09987577504733),BH05.2397(-2.67414699459308),CH09.234(1.19547232715283)	AH09.181(1.40045274344287),BH02.4530(1.09987577504733),BH05.2397(-2.67414699459308),CH09.234(1.19547232715283)	0.032258064516129
GO:0010091	trichome branching	biological process	4	508	124	27652	0.1945	1	AH07.3645(1.11799985796351),AH09.1244(1.01289907852528),BH09.1347(1.49477660485966),CH09.457(2.62060865564747)	AH07.3645(1.11799985796351),AH09.1244(1.01289907852528),BH09.1347(1.49477660485966),CH09.457(2.62060865564747)	0.032258064516129
GO:0009738	abscisic acid-activated signaling pathway	biological process	14	508	587	27652	0.19512	1	AH03.3740(1.14634192533797),AH03.690(-1.07997875006539),AH05.3884(-3.8403332407356),AH07.2471(1.63975807451823),AH07.91(1.12274151890138),AH08.1663(1.55497810707405),AH08.1913(-1.09219953461127),BH01.4505(-8.11366548804658),BH01.4524(-7.99079847193587),BH02.3199(1.66986108029526),BH02.3736(1.01508306535833),BH07.2277(1.26188792728224),BH07.318(1.10805296871455),CH04.1213(1.13663543473799)	AH03.3740(1.14634192533797),AH03.690(-1.07997875006539),AH05.3884(-3.8403332407356),AH07.2471(1.63975807451823),AH07.91(1.12274151890138),AH08.1663(1.55497810707405),AH08.1913(-1.09219953461127),BH01.4505(-8.11366548804658),BH01.4524(-7.99079847193587),BH02.3199(1.66986108029526),BH02.3736(1.01508306535833),BH07.2277(1.26188792728224),BH07.318(1.10805296871455),CH04.1213(1.13663543473799)	0.0238500851788756
GO:0005983	starch catabolic process	biological process	3	508	83	27652	0.19609	1	AH09.181(1.40045274344287),BH05.2397(-2.67414699459308),CH09.234(1.19547232715283)	AH09.181(1.40045274344287),BH05.2397(-2.67414699459308),CH09.234(1.19547232715283)	0.036144578313253
GO:0009069	serine family amino acid metabolic process	biological process	3	508	83	27652	0.19609	1	AH05.3532(-1.46339001842386),AH08.1827(-1.08330030553965),BH09.1766(1.19557990743227)	AH05.3532(-1.46339001842386),AH08.1827(-1.08330030553965),BH09.1766(1.19557990743227)	0.036144578313253
GO:0036293	response to decreased oxygen levels	biological process	7	508	258	27652	0.19839	1	BH02.2269(-2.88434979311231),BH03.2990(-4.41635853037507),BH03.411(-1.76415654910962),CH01.3953(1.42131550572138),CH06.2100(6.7224370405541),CH06.2195(5.62646437599522),CH07.256(2.70869777799015)	BH02.2269(-2.88434979311231),BH03.2990(-4.41635853037507),BH03.411(-1.76415654910962),CH01.3953(1.42131550572138),CH06.2100(6.7224370405541),CH06.2195(5.62646437599522),CH07.256(2.70869777799015)	0.0271317829457364
GO:0006074	(1->3)-beta-D-glucan metabolic process	biological process	1	508	12	27652	0.19952	1	BH02.4530(1.09987577504733)	BH02.4530(1.09987577504733)	0.0833333333333333
GO:0006244	pyrimidine nucleotide catabolic process	biological process	1	508	12	27652	0.19952	1	AH09.17(-1.85568020704496)	AH09.17(-1.85568020704496)	0.0833333333333333
GO:0009068	aspartate family amino acid catabolic process	biological process	1	508	12	27652	0.19952	1	BH09.1766(1.19557990743227)	BH09.1766(1.19557990743227)	0.0833333333333333
GO:0009223	pyrimidine deoxyribonucleotide catabolic process	biological process	1	508	12	27652	0.19952	1	AH09.17(-1.85568020704496)	AH09.17(-1.85568020704496)	0.0833333333333333
GO:0009264	deoxyribonucleotide catabolic process	biological process	1	508	12	27652	0.19952	1	AH09.17(-1.85568020704496)	AH09.17(-1.85568020704496)	0.0833333333333333
GO:0010230	alternative respiration	biological process	1	508	12	27652	0.19952	1	CH09.2494(8.22700595787921)	CH09.2494(8.22700595787921)	0.0833333333333333
GO:0019756	cyanogenic glycoside biosynthetic process	biological process	1	508	12	27652	0.19952	1	BH01.1711(7.05225870318491)	BH01.1711(7.05225870318491)	0.0833333333333333
GO:0042341	cyanogenic glycoside metabolic process	biological process	1	508	12	27652	0.19952	1	BH01.1711(7.05225870318491)	BH01.1711(7.05225870318491)	0.0833333333333333
GO:0046337	phosphatidylethanolamine metabolic process	biological process	1	508	12	27652	0.19952	1	CH08.809(-3.38505607298226)	CH08.809(-3.38505607298226)	0.0833333333333333
GO:0046386	deoxyribose phosphate catabolic process	biological process	1	508	12	27652	0.19952	1	AH09.17(-1.85568020704496)	AH09.17(-1.85568020704496)	0.0833333333333333
GO:0048661	positive regulation of smooth muscle cell proliferation	biological process	1	508	12	27652	0.19952	1	AH08.876(-3.42608019931565)	AH08.876(-3.42608019931565)	0.0833333333333333
GO:0050650	chondroitin sulfate proteoglycan biosynthetic process	biological process	1	508	12	27652	0.19952	1	BH01.1154(-1.46558481801486)	BH01.1154(-1.46558481801486)	0.0833333333333333
GO:0050654	chondroitin sulfate proteoglycan metabolic process	biological process	1	508	12	27652	0.19952	1	BH01.1154(-1.46558481801486)	BH01.1154(-1.46558481801486)	0.0833333333333333
GO:0050898	nitrile metabolic process	biological process	1	508	12	27652	0.19952	1	BH01.1711(7.05225870318491)	BH01.1711(7.05225870318491)	0.0833333333333333
GO:0051761	sesquiterpene metabolic process	biological process	1	508	12	27652	0.19952	1	BH07.223(-1.23399493017668)	BH07.223(-1.23399493017668)	0.0833333333333333
GO:0051762	sesquiterpene biosynthetic process	biological process	1	508	12	27652	0.19952	1	BH07.223(-1.23399493017668)	BH07.223(-1.23399493017668)	0.0833333333333333
GO:0072089	stem cell proliferation	biological process	1	508	12	27652	0.19952	1	BH02.795(-5.56503406979713)	BH02.795(-5.56503406979713)	0.0833333333333333
GO:0080028	nitrile biosynthetic process	biological process	1	508	12	27652	0.19952	1	BH01.1711(7.05225870318491)	BH01.1711(7.05225870318491)	0.0833333333333333
GO:0080162	endoplasmic reticulum to cytosol auxin transport	biological process	1	508	12	27652	0.19952	1	AH08.2158(4.79902097683203)	AH08.2158(4.79902097683203)	0.0833333333333333
GO:0090408	phloem nitrate loading	biological process	1	508	12	27652	0.19952	1	AH05.4224(-1.24594932579031)	AH05.4224(-1.24594932579031)	0.0833333333333333
GO:0090449	phloem glucosinolate loading	biological process	1	508	12	27652	0.19952	1	AH05.4224(-1.24594932579031)	AH05.4224(-1.24594932579031)	0.0833333333333333
GO:1901349	glucosinolate transport	biological process	1	508	12	27652	0.19952	1	AH05.4224(-1.24594932579031)	AH05.4224(-1.24594932579031)	0.0833333333333333
GO:1904158	axonemal central apparatus assembly	biological process	1	508	12	27652	0.19952	1	AH05.2354(1.16221975548585)	AH05.2354(1.16221975548585)	0.0833333333333333
GO:2000603	regulation of secondary growth	biological process	1	508	12	27652	0.19952	1	BH02.3265(1.33061060064618)	BH02.3265(1.33061060064618)	0.0833333333333333
GO:2000605	positive regulation of secondary growth	biological process	1	508	12	27652	0.19952	1	BH02.3265(1.33061060064618)	BH02.3265(1.33061060064618)	0.0833333333333333
GO:0017062	respiratory chain complex III assembly	biological process	2	508	45	27652	0.20018	1	BH04.1957(5.93413390703657),CH04.2298(5.2498604326139)	BH04.1957(5.93413390703657),CH04.2298(5.2498604326139)	0.0444444444444444
GO:0034551	mitochondrial respiratory chain complex III assembly	biological process	2	508	45	27652	0.20018	1	BH04.1957(5.93413390703657),CH04.2298(5.2498604326139)	BH04.1957(5.93413390703657),CH04.2298(5.2498604326139)	0.0444444444444444
GO:0048826	cotyledon morphogenesis	biological process	2	508	45	27652	0.20018	1	AH08.427(-1.09391211500005),CH01.5408(1.1112924252191)	AH08.427(-1.09391211500005),CH01.5408(1.1112924252191)	0.0444444444444444
GO:0010928	regulation of auxin mediated signaling pathway	biological process	5	508	169	27652	0.20069	1	AH07.953(1.18052606287432),AH08.2158(4.79902097683203),BH02.2594(1.24246723072568),BH07.1068(1.145079581957),BH07.1069(2.38497884324108)	AH07.953(1.18052606287432),AH08.2158(4.79902097683203),BH02.2594(1.24246723072568),BH07.1068(1.145079581957),BH07.1069(2.38497884324108)	0.029585798816568
GO:0001666	response to hypoxia	biological process	6	508	215	27652	0.20491	1	BH02.2269(-2.88434979311231),BH03.2990(-4.41635853037507),BH03.411(-1.76415654910962),CH01.3953(1.42131550572138),CH06.2100(6.7224370405541),CH06.2195(5.62646437599522)	BH02.2269(-2.88434979311231),BH03.2990(-4.41635853037507),BH03.411(-1.76415654910962),CH01.3953(1.42131550572138),CH06.2100(6.7224370405541),CH06.2195(5.62646437599522)	0.027906976744186
GO:0043455	regulation of secondary metabolic process	biological process	4	508	127	27652	0.20582	1	AH06.138(1.11566214060911),AH06.2178(-1.48291768391305),BH01.398(3.73127092988898),BH07.4018(-1.01608686737493)	AH06.138(1.11566214060911),AH06.2178(-1.48291768391305),BH01.398(3.73127092988898),BH07.4018(-1.01608686737493)	0.031496062992126
GO:0070482	response to oxygen levels	biological process	7	508	261	27652	0.20609	1	BH02.2269(-2.88434979311231),BH03.2990(-4.41635853037507),BH03.411(-1.76415654910962),CH01.3953(1.42131550572138),CH06.2100(6.7224370405541),CH06.2195(5.62646437599522),CH07.256(2.70869777799015)	BH02.2269(-2.88434979311231),BH03.2990(-4.41635853037507),BH03.411(-1.76415654910962),CH01.3953(1.42131550572138),CH06.2100(6.7224370405541),CH06.2195(5.62646437599522),CH07.256(2.70869777799015)	0.0268199233716475
GO:0006638	neutral lipid metabolic process	biological process	4	508	128	27652	0.20963	1	AH03.138(1.91452961675131),AH05.3884(-3.8403332407356),BH04.1803(2.25672994230619),CH03.226(6.08958335082805)	AH03.138(1.91452961675131),AH05.3884(-3.8403332407356),BH04.1803(2.25672994230619),CH03.226(6.08958335082805)	0.03125
GO:0006639	acylglycerol metabolic process	biological process	4	508	128	27652	0.20963	1	AH03.138(1.91452961675131),AH05.3884(-3.8403332407356),BH04.1803(2.25672994230619),CH03.226(6.08958335082805)	AH03.138(1.91452961675131),AH05.3884(-3.8403332407356),BH04.1803(2.25672994230619),CH03.226(6.08958335082805)	0.03125
GO:0009225	nucleotide-sugar metabolic process	biological process	3	508	86	27652	0.21027	1	AH07.953(1.18052606287432),BH07.1068(1.145079581957),BH07.1069(2.38497884324108)	AH07.953(1.18052606287432),BH07.1068(1.145079581957),BH07.1069(2.38497884324108)	0.0348837209302326
GO:0006352	DNA-templated transcription initiation	biological process	6	508	217	27652	0.21066	1	AH04.1116(-2.81686834558507),AH04.1791(-5.13336200586022),BH01.4510(-9.24739252023709),CH06.2093(6.80623891698887),CH06.543(5.25428754276253),CH08.503(-3.83000573348824)	AH04.1116(-2.81686834558507),AH04.1791(-5.13336200586022),BH01.4510(-9.24739252023709),CH06.2093(6.80623891698887),CH06.543(5.25428754276253),CH08.503(-3.83000573348824)	0.0276497695852535
GO:0030154	cell differentiation	biological process	44	508	2112	27652	0.21151	1	AH01.46(1.73025701104859),AH02.2846(1.5290936861345),AH02.3713(1.38898519484491),AH03.1221(-1.13895999229589),AH03.1987(1.12349663503618),AH03.3796(1.78664905598203),AH04.1125(-2.24854921885576),AH04.1126(-2.56056945372309),AH05.3365(2.68684846369824),AH07.2469(1.43785888601999),AH07.3645(1.11799985796351),AH07.953(1.18052606287432),AH08.876(-3.42608019931565),AH09.1244(1.01289907852528),AH09.196…	AH01.46(1.73025701104859),AH02.2846(1.5290936861345),AH02.3713(1.38898519484491),AH03.1221(-1.13895999229589),AH03.1987(1.12349663503618),AH03.3796(1.78664905598203),AH04.1125(-2.24854921885576),AH04.1126(-2.56056945372309),AH05.3365(2.68684846369824),AH07.2469(1.43785888601999),AH07.3645(1.11799985796351),AH07.953(1.18052606287432),AH08.876(-3.42608019931565),AH09.1244(1.01289907852528),AH09.196…	0.0208333333333333
GO:0043161	proteasome-mediated ubiquitin-dependent protein catabolic process	biological process	16	508	695	27652	0.21201	1	AH03.3796(1.78664905598203),AH04.60(1.23820260726431),AH06.2178(-1.48291768391305),AH07.2471(1.63975807451823),AH08.1913(-1.09219953461127),AH09.2093(1.30221603863029),BH01.4505(-8.11366548804658),BH01.4508(-4.02690759607214),BH02.401(1.63774160871684),BH03.4080(1.41129267927713),BH04.86(-1.63492716824852),BH07.2277(1.26188792728224),BH07.4018(-1.01608686737493),BH09.2317(1.11460050743469),CH06.1…	AH03.3796(1.78664905598203),AH04.60(1.23820260726431),AH06.2178(-1.48291768391305),AH07.2471(1.63975807451823),AH08.1913(-1.09219953461127),AH09.2093(1.30221603863029),BH01.4505(-8.11366548804658),BH01.4508(-4.02690759607214),BH02.401(1.63774160871684),BH03.4080(1.41129267927713),BH04.86(-1.63492716824852),BH07.2277(1.26188792728224),BH07.4018(-1.01608686737493),BH09.2317(1.11460050743469),CH06.1…	0.023021582733813
GO:0016139	glycoside catabolic process	biological process	2	508	47	27652	0.21365	1	AH03.690(-1.07997875006539),BH08.42(-1.0194240914186)	AH03.690(-1.07997875006539),BH08.42(-1.0194240914186)	0.0425531914893617
GO:0051289	protein homotetramerization	biological process	2	508	47	27652	0.21365	1	BH01.3773(1.92243808430556),CH01.4024(-1.31263266810234)	BH01.3773(1.92243808430556),CH01.4024(-1.31263266810234)	0.0425531914893617
GO:0051788	response to misfolded protein	biological process	2	508	47	27652	0.21365	1	AH03.3796(1.78664905598203),BH03.4080(1.41129267927713)	AH03.3796(1.78664905598203),BH03.4080(1.41129267927713)	0.0425531914893617
GO:0009826	unidimensional cell growth	biological process	15	508	647	27652	0.21376	1	AH02.2846(1.5290936861345),AH03.3796(1.78664905598203),AH04.1125(-2.24854921885576),AH04.1126(-2.56056945372309),BH01.629(-1.47462443689753),BH03.4080(1.41129267927713),BH03.4166(-1.50341450588701),BH03.4169(-1.17234723087065),BH05.2473(2.23939074225654),BH06.1329(1.64720036218459),BH07.435(1.02243992449997),CH04.1284(-1.67757913069844),CH05.1907(-3.55001823292883),CH06.2453(1.32428132206128),CH0…	AH02.2846(1.5290936861345),AH03.3796(1.78664905598203),AH04.1125(-2.24854921885576),AH04.1126(-2.56056945372309),BH01.629(-1.47462443689753),BH03.4080(1.41129267927713),BH03.4166(-1.50341450588701),BH03.4169(-1.17234723087065),BH05.2473(2.23939074225654),BH06.1329(1.64720036218459),BH07.435(1.02243992449997),CH04.1284(-1.67757913069844),CH05.1907(-3.55001823292883),CH06.2453(1.32428132206128),CH0…	0.0231839258114374
GO:0010272	response to silver ion	biological process	1	508	13	27652	0.21424	1	BH03.411(-1.76415654910962)	BH03.411(-1.76415654910962)	0.0769230769230769
GO:0032026	response to magnesium ion	biological process	1	508	13	27652	0.21424	1	CH07.1065(1.80602788809842)	CH07.1065(1.80602788809842)	0.0769230769230769
GO:0043090	amino acid import	biological process	1	508	13	27652	0.21424	1	AH08.214(-1.50622228984451)	AH08.214(-1.50622228984451)	0.0769230769230769
GO:0071217	cellular response to external biotic stimulus	biological process	1	508	13	27652	0.21424	1	BH03.411(-1.76415654910962)	BH03.411(-1.76415654910962)	0.0769230769230769
GO:0071286	cellular response to magnesium ion	biological process	1	508	13	27652	0.21424	1	CH07.1065(1.80602788809842)	CH07.1065(1.80602788809842)	0.0769230769230769
GO:0080165	callose deposition in phloem sieve plate	biological process	1	508	13	27652	0.21424	1	AH07.4049(1.13241635977661)	AH07.4049(1.13241635977661)	0.0769230769230769
GO:0089722	phosphoenolpyruvate transmembrane transport	biological process	1	508	13	27652	0.21424	1	BH02.1271(-5.30695208970802)	BH02.1271(-5.30695208970802)	0.0769230769230769
GO:0008652	amino acid biosynthetic process	biological process	9	508	359	27652	0.21714	1	AH01.218(1.42105184472309),AH05.3532(-1.46339001842386),AH08.1827(-1.08330030553965),BH01.398(3.73127092988898),BH01.528(1.0826514047224),BH05.137(-2.4411146565569),BH06.917(1.3220696366656),BH09.1766(1.19557990743227),CH01.385(1.27722138543408)	AH01.218(1.42105184472309),AH05.3532(-1.46339001842386),AH08.1827(-1.08330030553965),BH01.398(3.73127092988898),BH01.528(1.0826514047224),BH05.137(-2.4411146565569),BH06.917(1.3220696366656),BH09.1766(1.19557990743227),CH01.385(1.27722138543408)	0.0250696378830084
GO:0015749	monosaccharide transmembrane transport	biological process	4	508	130	27652	0.21732	1	AH03.35(-1.13165985695163),AH09.1199(1.01440321641972),BH03.2015(1.08243144168968),BH09.1300(1.21457874117357)	AH03.35(-1.13165985695163),AH09.1199(1.01440321641972),BH03.2015(1.08243144168968),BH09.1300(1.21457874117357)	0.0307692307692308
GO:0016049	cell growth	biological process	23	508	1047	27652	0.2174	1	AH02.2846(1.5290936861345),AH03.2042(1.38072130841729),AH03.3796(1.78664905598203),AH04.1125(-2.24854921885576),AH04.1126(-2.56056945372309),AH05.1266(-1.00425574893899),AH06.655(1.29270867891887),BH01.3773(1.92243808430556),BH01.629(-1.47462443689753),BH02.2561(-1.2723391821148),BH02.2594(1.24246723072568),BH03.4080(1.41129267927713),BH03.4166(-1.50341450588701),BH03.4169(-1.17234723087065),BH05…	AH02.2846(1.5290936861345),AH03.2042(1.38072130841729),AH03.3796(1.78664905598203),AH04.1125(-2.24854921885576),AH04.1126(-2.56056945372309),AH05.1266(-1.00425574893899),AH06.655(1.29270867891887),BH01.3773(1.92243808430556),BH01.629(-1.47462443689753),BH02.2561(-1.2723391821148),BH02.2594(1.24246723072568),BH03.4080(1.41129267927713),BH03.4166(-1.50341450588701),BH03.4169(-1.17234723087065),BH05…	0.0219675262655205
GO:0060918	auxin transport	biological process	8	508	312	27652	0.21749	1	AH07.953(1.18052606287432),AH08.2158(4.79902097683203),AH08.2371(-3.40862710171837),BH02.2594(1.24246723072568),BH05.1847(1.07812610010346),BH07.1068(1.145079581957),BH07.1069(2.38497884324108),CH05.1945(1.21657444130979)	AH07.953(1.18052606287432),AH08.2158(4.79902097683203),AH08.2371(-3.40862710171837),BH02.2594(1.24246723072568),BH05.1847(1.07812610010346),BH07.1068(1.145079581957),BH07.1069(2.38497884324108),CH05.1945(1.21657444130979)	0.0256410256410256
GO:0001558	regulation of cell growth	biological process	8	508	313	27652	0.21991	1	AH03.2042(1.38072130841729),AH05.1266(-1.00425574893899),AH06.655(1.29270867891887),BH01.3773(1.92243808430556),BH02.2561(-1.2723391821148),BH07.3475(1.1046197819182),CH01.4024(-1.31263266810234),CH07.1065(1.80602788809842)	AH03.2042(1.38072130841729),AH05.1266(-1.00425574893899),AH06.655(1.29270867891887),BH01.3773(1.92243808430556),BH02.2561(-1.2723391821148),BH07.3475(1.1046197819182),CH01.4024(-1.31263266810234),CH07.1065(1.80602788809842)	0.0255591054313099
GO:0001819	positive regulation of cytokine production	biological process	2	508	48	27652	0.22041	1	AH07.2704(-4.76527975965471),CH07.2597(-5.26789438586302)	AH07.2704(-4.76527975965471),CH07.2597(-5.26789438586302)	0.0416666666666667
GO:0015770	sucrose transport	biological process	2	508	48	27652	0.22041	1	AH07.1925(1.65970165109266),BH04.1368(-1.93175930744499)	AH07.1925(1.65970165109266),BH04.1368(-1.93175930744499)	0.0416666666666667
GO:1902930	regulation of alcohol biosynthetic process	biological process	2	508	48	27652	0.22041	1	AH06.138(1.11566214060911),BH01.398(3.73127092988898)	AH06.138(1.11566214060911),BH01.398(3.73127092988898)	0.0416666666666667
GO:0042440	pigment metabolic process	biological process	11	508	457	27652	0.22213	1	AH03.690(-1.07997875006539),AH07.953(1.18052606287432),AH09.54(-1.84872484083666),BH02.1494(1.01709186513168),BH05.2852(-1.14363876482754),BH07.1068(1.145079581957),BH07.1069(2.38497884324108),BH09.127(-2.1206902526182),CH04.1174(-1.24533587248769),CH07.3340(-2.79790420644021),CH09.3086(1.33033923493985)	AH03.690(-1.07997875006539),AH07.953(1.18052606287432),AH09.54(-1.84872484083666),BH02.1494(1.01709186513168),BH05.2852(-1.14363876482754),BH07.1068(1.145079581957),BH07.1069(2.38497884324108),BH09.127(-2.1206902526182),CH04.1174(-1.24533587248769),CH07.3340(-2.79790420644021),CH09.3086(1.33033923493985)	0.0240700218818381
GO:0098656	monoatomic anion transmembrane transport	biological process	16	508	702	27652	0.22321	1	AH02.2369(1.70791197956548),AH02.2971(1.39379239950411),AH02.4593(-1.09260213701281),AH05.3884(-3.8403332407356),AH05.4224(-1.24594932579031),AH06.58(1.37275845208707),AH08.214(-1.50622228984451),AH09.1596(1.09679453044335),BH02.1271(-5.30695208970802),BH05.3766(-5.24038173784601),BH06.1339(-1.08094366490697),CH01.5238(-1.44485861475196),CH02.3472(1.22682655158881),CH03.2477(-1.43853992836941),CH…	AH02.2369(1.70791197956548),AH02.2971(1.39379239950411),AH02.4593(-1.09260213701281),AH05.3884(-3.8403332407356),AH05.4224(-1.24594932579031),AH06.58(1.37275845208707),AH08.214(-1.50622228984451),AH09.1596(1.09679453044335),BH02.1271(-5.30695208970802),BH05.3766(-5.24038173784601),BH06.1339(-1.08094366490697),CH01.5238(-1.44485861475196),CH02.3472(1.22682655158881),CH03.2477(-1.43853992836941),CH…	0.0227920227920228
GO:0051262	protein tetramerization	biological process	3	508	89	27652	0.22468	1	AH07.904(1.03752625723148),BH01.3773(1.92243808430556),CH01.4024(-1.31263266810234)	AH07.904(1.03752625723148),BH01.3773(1.92243808430556),CH01.4024(-1.31263266810234)	0.0337078651685393
GO:0072348	sulfur compound transport	biological process	3	508	89	27652	0.22468	1	AH05.4224(-1.24594932579031),CH01.5238(-1.44485861475196),Contig181.76(-1.53752055879378)	AH05.4224(-1.24594932579031),CH01.5238(-1.44485861475196),Contig181.76(-1.53752055879378)	0.0337078651685393
GO:0009934	regulation of meristem structural organization	biological process	2	508	49	27652	0.2272	1	AH02.218(1.05852092926917),AH06.2994(-4.13524068899671)	AH02.218(1.05852092926917),AH06.2994(-4.13524068899671)	0.0408163265306122
GO:0051592	response to calcium ion	biological process	2	508	49	27652	0.2272	1	BH05.3766(-5.24038173784601),CH07.1065(1.80602788809842)	BH05.3766(-5.24038173784601),CH07.1065(1.80602788809842)	0.0408163265306122
GO:0005986	sucrose biosynthetic process	biological process	1	508	14	27652	0.22868	1	BH05.2397(-2.67414699459308)	BH05.2397(-2.67414699459308)	0.0714285714285714
GO:0006384	transcription initiation at RNA polymerase III promoter	biological process	1	508	14	27652	0.22868	1	CH06.2093(6.80623891698887)	CH06.2093(6.80623891698887)	0.0714285714285714
GO:0006624	vacuolar protein processing	biological process	1	508	14	27652	0.22868	1	CH09.2062(1.37957088599684)	CH09.2062(1.37957088599684)	0.0714285714285714
GO:0010258	NADH dehydrogenase complex (plastoquinone) assembly	biological process	1	508	14	27652	0.22868	1	BH02.4108(-1.02285985378486)	BH02.4108(-1.02285985378486)	0.0714285714285714
GO:0010451	floral meristem growth	biological process	1	508	14	27652	0.22868	1	AH06.2994(-4.13524068899671)	AH06.2994(-4.13524068899671)	0.0714285714285714
GO:0019878	lysine biosynthetic process via aminoadipic acid	biological process	1	508	14	27652	0.22868	1	BH05.137(-2.4411146565569)	BH05.137(-2.4411146565569)	0.0714285714285714
GO:0021915	neural tube development	biological process	1	508	14	27652	0.22868	1	AH03.1461(-1.36403323109915)	AH03.1461(-1.36403323109915)	0.0714285714285714
GO:0021954	central nervous system neuron development	biological process	1	508	14	27652	0.22868	1	BH08.42(-1.0194240914186)	BH08.42(-1.0194240914186)	0.0714285714285714
GO:0030388	fructose 1,6-bisphosphate metabolic process	biological process	1	508	14	27652	0.22868	1	BH05.2397(-2.67414699459308)	BH05.2397(-2.67414699459308)	0.0714285714285714
GO:0043060	meiotic metaphase I homologous chromosome alignment	biological process	1	508	14	27652	0.22868	1	AH05.1255(-1.23778016293035)	AH05.1255(-1.23778016293035)	0.0714285714285714
GO:0043692	monoterpene metabolic process	biological process	1	508	14	27652	0.22868	1	BH07.223(-1.23399493017668)	BH07.223(-1.23399493017668)	0.0714285714285714
GO:0043693	monoterpene biosynthetic process	biological process	1	508	14	27652	0.22868	1	BH07.223(-1.23399493017668)	BH07.223(-1.23399493017668)	0.0714285714285714
GO:0045128	negative regulation of reciprocal meiotic recombination	biological process	1	508	14	27652	0.22868	1	AH05.3365(2.68684846369824)	AH05.3365(2.68684846369824)	0.0714285714285714
GO:0046416	D-amino acid metabolic process	biological process	1	508	14	27652	0.22868	1	AH08.1827(-1.08330030553965)	AH08.1827(-1.08330030553965)	0.0714285714285714
GO:0046902	regulation of mitochondrial membrane permeability	biological process	1	508	14	27652	0.22868	1	BH06.1339(-1.08094366490697)	BH06.1339(-1.08094366490697)	0.0714285714285714
GO:0051311	meiotic metaphase chromosome alignment	biological process	1	508	14	27652	0.22868	1	AH05.1255(-1.23778016293035)	AH05.1255(-1.23778016293035)	0.0714285714285714
GO:0051316	attachment of meiotic spindle microtubules to kinetochore	biological process	1	508	14	27652	0.22868	1	AH05.1255(-1.23778016293035)	AH05.1255(-1.23778016293035)	0.0714285714285714
GO:0051455	spindle attachment to meiosis I kinetochore	biological process	1	508	14	27652	0.22868	1	AH05.1255(-1.23778016293035)	AH05.1255(-1.23778016293035)	0.0714285714285714
GO:0051639	actin filament network formation	biological process	1	508	14	27652	0.22868	1	BH02.1914(1.40002256585671)	BH02.1914(1.40002256585671)	0.0714285714285714
GO:0090559	regulation of membrane permeability	biological process	1	508	14	27652	0.22868	1	BH06.1339(-1.08094366490697)	BH06.1339(-1.08094366490697)	0.0714285714285714
GO:0110029	negative regulation of meiosis I	biological process	1	508	14	27652	0.22868	1	AH05.3365(2.68684846369824)	AH05.3365(2.68684846369824)	0.0714285714285714
GO:1902459	positive regulation of stem cell population maintenance	biological process	1	508	14	27652	0.22868	1	CH02.2390(-1.50202573068047)	CH02.2390(-1.50202573068047)	0.0714285714285714
GO:0010311	lateral root formation	biological process	4	508	133	27652	0.22899	1	AH04.1636(1.45957274210152),AH08.1663(1.55497810707405),BH04.1644(1.43001914698535),CH04.1883(2.61251937603188)	AH04.1636(1.45957274210152),AH08.1663(1.55497810707405),BH04.1644(1.43001914698535),CH04.1883(2.61251937603188)	0.0300751879699248
GO:0009057	macromolecule catabolic process	biological process	39	508	1873	27652	0.22943	1	AH01.2866(-5.34164719266543),AH01.317(-1.02326017164126),AH01.934(1.37404825509827),AH03.2982(1.0176583100603),AH03.3796(1.78664905598203),AH03.4116(1.13942962700908),AH04.60(1.23820260726431),AH06.2178(-1.48291768391305),AH06.2242(2.92581803811035),AH06.2744(-1.02884488515977),AH07.1741(1.04202465969157),AH07.2471(1.63975807451823),AH08.1913(-1.09219953461127),AH09.181(1.40045274344287),AH09.209…	AH01.2866(-5.34164719266543),AH01.317(-1.02326017164126),AH01.934(1.37404825509827),AH03.2982(1.0176583100603),AH03.3796(1.78664905598203),AH03.4116(1.13942962700908),AH04.60(1.23820260726431),AH06.2178(-1.48291768391305),AH06.2242(2.92581803811035),AH06.2744(-1.02884488515977),AH07.1741(1.04202465969157),AH07.2471(1.63975807451823),AH08.1913(-1.09219953461127),AH09.181(1.40045274344287),AH09.209…	0.0208222103577149
GO:0046839	phospholipid dephosphorylation	biological process	3	508	90	27652	0.22952	1	AH04.1125(-2.24854921885576),AH04.1126(-2.56056945372309),CH04.1284(-1.67757913069844)	AH04.1125(-2.24854921885576),AH04.1126(-2.56056945372309),CH04.1284(-1.67757913069844)	0.0333333333333333
GO:0008152	metabolic process	biological process	376	508	20043	27652	0.23356	1	AH01.132(1.17393805690002),AH01.154(-2.43157316333397),AH01.1774(1.1187446842994),AH01.1914(1.34785586861383),AH01.2041(1.11805599927562),AH01.218(1.42105184472309),AH01.223(1.85259374889766),AH01.2734(-1.38037852533069),AH01.2866(-5.34164719266543),AH01.317(-1.02326017164126),AH01.3509(2.24331636198289),AH01.3750(-2.49953043279891),AH01.4112(-1.48543964241127),AH01.4168(1.14121465348535),AH01.46…	AH01.132(1.17393805690002),AH01.154(-2.43157316333397),AH01.1774(1.1187446842994),AH01.1914(1.34785586861383),AH01.2041(1.11805599927562),AH01.218(1.42105184472309),AH01.223(1.85259374889766),AH01.2734(-1.38037852533069),AH01.2866(-5.34164719266543),AH01.317(-1.02326017164126),AH01.3509(2.24331636198289),AH01.3750(-2.49953043279891),AH01.4112(-1.48543964241127),AH01.4168(1.14121465348535),AH01.46…	0.0187596667165594
GO:0043476	pigment accumulation	biological process	2	508	50	27652	0.23399	1	AH09.1964(1.36205470666426),BH09.2131(1.17922143338842)	AH09.1964(1.36205470666426),BH09.2131(1.17922143338842)	0.04
GO:0007167	enzyme-linked receptor protein signaling pathway	biological process	9	508	367	27652	0.23543	1	AH07.1064(3.42314328272148),AH07.605(1.05197411877728),AH08.876(-3.42608019931565),BH01.1154(-1.46558481801486),BH01.3387(-1.05472007747862),BH02.2728(1.10856475107682),BH02.3199(1.66986108029526),CH01.3630(-1.09799277415142),CH02.2725(1.05732735534416)	AH07.1064(3.42314328272148),AH07.605(1.05197411877728),AH08.876(-3.42608019931565),BH01.1154(-1.46558481801486),BH01.3387(-1.05472007747862),BH02.2728(1.10856475107682),BH02.3199(1.66986108029526),CH01.3630(-1.09799277415142),CH02.2725(1.05732735534416)	0.0245231607629428
GO:0044248	cellular catabolic process	biological process	56	508	2767	27652	0.23999	1	AH01.132(1.17393805690002),AH01.2866(-5.34164719266543),AH01.317(-1.02326017164126),AH01.934(1.37404825509827),AH03.1461(-1.36403323109915),AH03.246(1.47591732518728),AH03.2982(1.0176583100603),AH03.3796(1.78664905598203),AH04.60(1.23820260726431),AH05.456(-1.00120289183436),AH06.2178(-1.48291768391305),AH06.2242(2.92581803811035),AH06.23(-1.19829983646708),AH06.2744(-1.02884488515977),AH07.1130(…	AH01.132(1.17393805690002),AH01.2866(-5.34164719266543),AH01.317(-1.02326017164126),AH01.934(1.37404825509827),AH03.1461(-1.36403323109915),AH03.246(1.47591732518728),AH03.2982(1.0176583100603),AH03.3796(1.78664905598203),AH04.60(1.23820260726431),AH05.456(-1.00120289183436),AH06.2178(-1.48291768391305),AH06.2242(2.92581803811035),AH06.23(-1.19829983646708),AH06.2744(-1.02884488515977),AH07.1130(…	0.020238525478858
GO:0005984	disaccharide metabolic process	biological process	5	508	181	27652	0.24043	1	AH05.3884(-3.8403332407356),BH01.911(-2.56167597812647),BH05.2397(-2.67414699459308),BH07.2715(1.14286448244877),BH09.8(-1.21557506675374)	AH05.3884(-3.8403332407356),BH01.911(-2.56167597812647),BH05.2397(-2.67414699459308),BH07.2715(1.14286448244877),BH09.8(-1.21557506675374)	0.0276243093922652
GO:0071248	cellular response to metal ion	biological process	5	508	181	27652	0.24043	1	AH06.713(1.37666473753173),AH06.717(-4.00049710287781),BH05.3766(-5.24038173784601),BH09.2318(-5.81130628274591),CH07.1065(1.80602788809842)	AH06.713(1.37666473753173),AH06.717(-4.00049710287781),BH05.3766(-5.24038173784601),BH09.2318(-5.81130628274591),CH07.1065(1.80602788809842)	0.0276243093922652
GO:0002682	regulation of immune system process	biological process	12	508	515	27652	0.24079	1	AH05.2738(-5.06601849286449),AH06.2465(1.13032578024147),AH07.2704(-4.76527975965471),AH08.1663(1.55497810707405),BH01.1711(7.05225870318491),BH03.2990(-4.41635853037507),BH05.2473(2.23939074225654),BH06.2265(1.2035641669592),BH07.4126(-5.35598828491346),BH09.2318(-5.81130628274591),CH06.2100(6.7224370405541),CH07.2597(-5.26789438586302)	AH05.2738(-5.06601849286449),AH06.2465(1.13032578024147),AH07.2704(-4.76527975965471),AH08.1663(1.55497810707405),BH01.1711(7.05225870318491),BH03.2990(-4.41635853037507),BH05.2473(2.23939074225654),BH06.2265(1.2035641669592),BH07.4126(-5.35598828491346),BH09.2318(-5.81130628274591),CH06.2100(6.7224370405541),CH07.2597(-5.26789438586302)	0.0233009708737864
GO:0006595	polyamine metabolic process	biological process	2	508	51	27652	0.2408	1	BH09.1398(1.35528606150063),CH06.189(1.18513112933957)	BH09.1398(1.35528606150063),CH06.189(1.18513112933957)	0.0392156862745098
GO:0015766	disaccharide transport	biological process	2	508	51	27652	0.2408	1	AH07.1925(1.65970165109266),BH04.1368(-1.93175930744499)	AH07.1925(1.65970165109266),BH04.1368(-1.93175930744499)	0.0392156862745098
GO:0015772	oligosaccharide transport	biological process	2	508	51	27652	0.2408	1	AH07.1925(1.65970165109266),BH04.1368(-1.93175930744499)	AH07.1925(1.65970165109266),BH04.1368(-1.93175930744499)	0.0392156862745098
GO:0072488	ammonium transmembrane transport	biological process	2	508	51	27652	0.2408	1	BH06.1598(4.50743427977343),CH06.1757(3.2925633413818)	BH06.1598(4.50743427977343),CH06.1757(3.2925633413818)	0.0392156862745098
GO:0072529	pyrimidine-containing compound catabolic process	biological process	2	508	51	27652	0.2408	1	AH09.17(-1.85568020704496),BH07.2319(-1.18739379986762)	AH09.17(-1.85568020704496),BH07.2319(-1.18739379986762)	0.0392156862745098
GO:0051603	proteolysis involved in protein catabolic process	biological process	24	508	1116	27652	0.24188	1	AH03.3796(1.78664905598203),AH04.60(1.23820260726431),AH06.2178(-1.48291768391305),AH06.2242(2.92581803811035),AH07.2471(1.63975807451823),AH08.1913(-1.09219953461127),AH09.2093(1.30221603863029),BH01.4222(1.59531058410552),BH01.4505(-8.11366548804658),BH01.4508(-4.02690759607214),BH02.401(1.63774160871684),BH03.4080(1.41129267927713),BH04.86(-1.63492716824852),BH05.470(3.89404216872253),BH05.517…	AH03.3796(1.78664905598203),AH04.60(1.23820260726431),AH06.2178(-1.48291768391305),AH06.2242(2.92581803811035),AH07.2471(1.63975807451823),AH08.1913(-1.09219953461127),AH09.2093(1.30221603863029),BH01.4222(1.59531058410552),BH01.4505(-8.11366548804658),BH01.4508(-4.02690759607214),BH02.401(1.63774160871684),BH03.4080(1.41129267927713),BH04.86(-1.63492716824852),BH05.470(3.89404216872253),BH05.517…	0.021505376344086
GO:0000103	sulfate assimilation	biological process	1	508	15	27652	0.24286	1	AH04.2034(1.00162594998135)	AH04.2034(1.00162594998135)	0.0666666666666667
GO:0006388	tRNA splicing, via endonucleolytic cleavage and ligation	biological process	1	508	15	27652	0.24286	1	AH06.3041(1.02583396269807)	AH06.3041(1.02583396269807)	0.0666666666666667
GO:0006622	protein targeting to lysosome	biological process	1	508	15	27652	0.24286	1	CH04.352(1.2543318333373)	CH04.352(1.2543318333373)	0.0666666666666667
GO:0009828	plant-type cell wall loosening	biological process	1	508	15	27652	0.24286	1	AH07.3645(1.11799985796351)	AH07.3645(1.11799985796351)	0.0666666666666667
GO:0031112	positive regulation of microtubule polymerization or depolymerization	biological process	1	508	15	27652	0.24286	1	CH07.1065(1.80602788809842)	CH07.1065(1.80602788809842)	0.0666666666666667
GO:0031113	regulation of microtubule polymerization	biological process	1	508	15	27652	0.24286	1	CH07.1065(1.80602788809842)	CH07.1065(1.80602788809842)	0.0666666666666667
GO:0033002	muscle cell proliferation	biological process	1	508	15	27652	0.24286	1	AH08.876(-3.42608019931565)	AH08.876(-3.42608019931565)	0.0666666666666667
GO:0043173	nucleotide salvage	biological process	1	508	15	27652	0.24286	1	BH07.2319(-1.18739379986762)	BH07.2319(-1.18739379986762)	0.0666666666666667
GO:0045022	early endosome to late endosome transport	biological process	1	508	15	27652	0.24286	1	CH04.352(1.2543318333373)	CH04.352(1.2543318333373)	0.0666666666666667
GO:0046661	male sex differentiation	biological process	1	508	15	27652	0.24286	1	BH01.909(-3.460198052758)	BH01.909(-3.460198052758)	0.0666666666666667
GO:0048659	smooth muscle cell proliferation	biological process	1	508	15	27652	0.24286	1	AH08.876(-3.42608019931565)	AH08.876(-3.42608019931565)	0.0666666666666667
GO:0048660	regulation of smooth muscle cell proliferation	biological process	1	508	15	27652	0.24286	1	AH08.876(-3.42608019931565)	AH08.876(-3.42608019931565)	0.0666666666666667
GO:0061462	protein localization to lysosome	biological process	1	508	15	27652	0.24286	1	CH04.352(1.2543318333373)	CH04.352(1.2543318333373)	0.0666666666666667
GO:0098927	vesicle-mediated transport between endosomal compartments	biological process	1	508	15	27652	0.24286	1	CH04.352(1.2543318333373)	CH04.352(1.2543318333373)	0.0666666666666667
GO:0110126	phloem loading	biological process	1	508	15	27652	0.24286	1	AH05.4224(-1.24594932579031)	AH05.4224(-1.24594932579031)	0.0666666666666667
GO:1902075	cellular response to salt	biological process	1	508	15	27652	0.24286	1	AH02.4593(-1.09260213701281)	AH02.4593(-1.09260213701281)	0.0666666666666667
GO:0048528	post-embryonic root development	biological process	10	508	420	27652	0.24618	1	AH02.2846(1.5290936861345),AH04.1636(1.45957274210152),AH06.138(1.11566214060911),AH08.1663(1.55497810707405),BH01.1513(1.02055567901932),BH03.2466(1.14043215298918),BH04.1644(1.43001914698535),BH09.1761(1.19332264084104),CH04.1883(2.61251937603188),CH05.1907(-3.55001823292883)	AH02.2846(1.5290936861345),AH04.1636(1.45957274210152),AH06.138(1.11566214060911),AH08.1663(1.55497810707405),BH01.1513(1.02055567901932),BH03.2466(1.14043215298918),BH04.1644(1.43001914698535),BH09.1761(1.19332264084104),CH04.1883(2.61251937603188),CH05.1907(-3.55001823292883)	0.0238095238095238
GO:0006778	porphyrin-containing compound metabolic process	biological process	6	508	229	27652	0.24623	1	AH05.3374(5.00335630154847),AH09.54(-1.84872484083666),BH05.3375(1.1340182506553),BH09.127(-2.1206902526182),CH04.1174(-1.24533587248769),CH07.3340(-2.79790420644021)	AH05.3374(5.00335630154847),AH09.54(-1.84872484083666),BH05.3375(1.1340182506553),BH09.127(-2.1206902526182),CH04.1174(-1.24533587248769),CH07.3340(-2.79790420644021)	0.0262008733624454
GO:0033013	tetrapyrrole metabolic process	biological process	6	508	229	27652	0.24623	1	AH05.3374(5.00335630154847),AH09.54(-1.84872484083666),BH05.3375(1.1340182506553),BH09.127(-2.1206902526182),CH04.1174(-1.24533587248769),CH07.3340(-2.79790420644021)	AH05.3374(5.00335630154847),AH09.54(-1.84872484083666),BH05.3375(1.1340182506553),BH09.127(-2.1206902526182),CH04.1174(-1.24533587248769),CH07.3340(-2.79790420644021)	0.0262008733624454
GO:0045491	xylan metabolic process	biological process	4	508	138	27652	0.24878	1	AH03.4116(1.13942962700908),AH05.1521(-1.344909850482),AH09.28(1.83814412485377),BH09.2751(1.05284431294571)	AH03.4116(1.13942962700908),AH05.1521(-1.344909850482),AH09.28(1.83814412485377),BH09.2751(1.05284431294571)	0.0289855072463768
GO:0044403	biological process involved in symbiotic interaction	biological process	7	508	277	27652	0.24895	1	AH01.5254(-1.15449963359213),BH01.4526(-2.92540791026395),BH05.2473(2.23939074225654),BH07.317(1.24671957493039),CH01.1737(1.19982517888637),CH01.4826(4.40784398293099),CH07.1065(1.80602788809842)	AH01.5254(-1.15449963359213),BH01.4526(-2.92540791026395),BH05.2473(2.23939074225654),BH07.317(1.24671957493039),CH01.1737(1.19982517888637),CH01.4826(4.40784398293099),CH07.1065(1.80602788809842)	0.0252707581227437
GO:0000271	polysaccharide biosynthetic process	biological process	9	508	374	27652	0.25187	1	AH05.1521(-1.344909850482),AH06.131(2.17495032028212),AH09.181(1.40045274344287),AH09.28(1.83814412485377),BH01.1154(-1.46558481801486),BH06.444(1.05272295237912),BH09.2751(1.05284431294571),CH07.3339(-1.01788298334497),CH09.234(1.19547232715283)	AH05.1521(-1.344909850482),AH06.131(2.17495032028212),AH09.181(1.40045274344287),AH09.28(1.83814412485377),BH01.1154(-1.46558481801486),BH06.444(1.05272295237912),BH09.2751(1.05284431294571),CH07.3339(-1.01788298334497),CH09.234(1.19547232715283)	0.0240641711229947
GO:0051091	positive regulation of DNA-binding transcription factor activity	biological process	2	508	53	27652	0.25444	1	AH02.15(-5.81276351556536),AH04.1791(-5.13336200586022)	AH02.15(-5.81276351556536),AH04.1791(-5.13336200586022)	0.0377358490566038
GO:0010817	regulation of hormone levels	biological process	23	508	1075	27652	0.25534	1	AH01.154(-2.43157316333397),AH02.1541(1.17135047928116),AH03.690(-1.07997875006539),AH05.2738(-5.06601849286449),AH06.23(-1.19829983646708),AH06.797(-1.20652928189984),AH06.798(-1.18664018014982),AH07.953(1.18052606287432),AH08.2158(4.79902097683203),AH08.2371(-3.40862710171837),BH01.1711(7.05225870318491),BH02.1610(1.05500120831556),BH02.2594(1.24246723072568),BH02.349(-1.93309135022718),BH03.39…	AH01.154(-2.43157316333397),AH02.1541(1.17135047928116),AH03.690(-1.07997875006539),AH05.2738(-5.06601849286449),AH06.23(-1.19829983646708),AH06.797(-1.20652928189984),AH06.798(-1.18664018014982),AH07.953(1.18052606287432),AH08.2158(4.79902097683203),AH08.2371(-3.40862710171837),BH01.1711(7.05225870318491),BH02.1610(1.05500120831556),BH02.2594(1.24246723072568),BH02.349(-1.93309135022718),BH03.39…	0.0213953488372093
GO:0008206	bile acid metabolic process	biological process	1	508	16	27652	0.25677	1	BH08.42(-1.0194240914186)	BH08.42(-1.0194240914186)	0.0625
GO:0008589	regulation of smoothened signaling pathway	biological process	1	508	16	27652	0.25677	1	BH01.1154(-1.46558481801486)	BH01.1154(-1.46558481801486)	0.0625
GO:0009219	pyrimidine deoxyribonucleotide metabolic process	biological process	1	508	16	27652	0.25677	1	AH09.17(-1.85568020704496)	AH09.17(-1.85568020704496)	0.0625
GO:0009662	etioplast organization	biological process	1	508	16	27652	0.25677	1	BH01.3669(1.01918249314754)	BH01.3669(1.01918249314754)	0.0625
GO:0010421	hydrogen peroxide-mediated programmed cell death	biological process	1	508	16	27652	0.25677	1	AH05.1911(1.00381103299486)	AH05.1911(1.00381103299486)	0.0625
GO:0015714	phosphoenolpyruvate transport	biological process	1	508	16	27652	0.25677	1	BH02.1271(-5.30695208970802)	BH02.1271(-5.30695208970802)	0.0625
GO:0016540	protein autoprocessing	biological process	1	508	16	27652	0.25677	1	AH05.1911(1.00381103299486)	AH05.1911(1.00381103299486)	0.0625
GO:0034314	Arp2/3 complex-mediated actin nucleation	biological process	1	508	16	27652	0.25677	1	BH09.1733(1.45541235802723)	BH09.1733(1.45541235802723)	0.0625
GO:0034517	ribophagy	biological process	1	508	16	27652	0.25677	1	BH01.3672(1.41443849470044)	BH01.3672(1.41443849470044)	0.0625
GO:0044001	migration in host	biological process	1	508	16	27652	0.25677	1	AH01.5254(-1.15449963359213)	AH01.5254(-1.15449963359213)	0.0625
GO:0046739	transport of virus in multicellular host	biological process	1	508	16	27652	0.25677	1	AH01.5254(-1.15449963359213)	AH01.5254(-1.15449963359213)	0.0625
GO:0048546	digestive tract morphogenesis	biological process	1	508	16	27652	0.25677	1	AH08.876(-3.42608019931565)	AH08.876(-3.42608019931565)	0.0625
GO:0048557	embryonic digestive tract morphogenesis	biological process	1	508	16	27652	0.25677	1	AH08.876(-3.42608019931565)	AH08.876(-3.42608019931565)	0.0625
GO:0048566	embryonic digestive tract development	biological process	1	508	16	27652	0.25677	1	AH08.876(-3.42608019931565)	AH08.876(-3.42608019931565)	0.0625
GO:0070206	protein trimerization	biological process	1	508	16	27652	0.25677	1	AH06.655(1.29270867891887)	AH06.655(1.29270867891887)	0.0625
GO:0097503	sialylation	biological process	1	508	16	27652	0.25677	1	BH05.3492(9.14436743449182)	BH05.3492(9.14436743449182)	0.0625
GO:0015695	organic cation transport	biological process	3	508	96	27652	0.25895	1	AH08.214(-1.50622228984451),BH06.1598(4.50743427977343),CH06.1757(3.2925633413818)	AH08.214(-1.50622228984451),BH06.1598(4.50743427977343),CH06.1757(3.2925633413818)	0.03125
GO:0042435	indole-containing compound biosynthetic process	biological process	4	508	141	27652	0.26082	1	AH01.218(1.42105184472309),BH01.1711(7.05225870318491),BH01.528(1.0826514047224),CH01.385(1.27722138543408)	AH01.218(1.42105184472309),BH01.1711(7.05225870318491),BH01.528(1.0826514047224),CH01.385(1.27722138543408)	0.0283687943262411
GO:0051784	negative regulation of nuclear division	biological process	3	508	97	27652	0.2639	1	AH05.3365(2.68684846369824),CH01.4807(-1.00740022112611),Contig942_2.2(8.59515449970792)	AH05.3365(2.68684846369824),CH01.4807(-1.00740022112611),Contig942_2.2(8.59515449970792)	0.0309278350515464
GO:1901336	lactone biosynthetic process	biological process	3	508	97	27652	0.2639	1	AH08.2371(-3.40862710171837),BH05.1847(1.07812610010346),CH05.1945(1.21657444130979)	AH08.2371(-3.40862710171837),BH05.1847(1.07812610010346),CH05.1945(1.21657444130979)	0.0309278350515464
GO:0042759	long-chain fatty acid biosynthetic process	biological process	4	508	142	27652	0.26486	1	AH06.23(-1.19829983646708),AH06.797(-1.20652928189984),AH06.798(-1.18664018014982),CH06.16(1.30642772199419)	AH06.23(-1.19829983646708),AH06.797(-1.20652928189984),AH06.798(-1.18664018014982),CH06.16(1.30642772199419)	0.028169014084507
GO:0097237	cellular response to toxic substance	biological process	9	508	380	27652	0.26626	1	AH01.972(3.28921229567674),AH04.1034(1.15145262708862),AH05.1911(1.00381103299486),AH06.416(6.86208626091278),BH01.4296(-1.41248140011871),BH02.4667(2.90795907475475),BH05.2473(2.23939074225654),BH09.2073(5.98902861100901),CH06.545(6.15943606139565)	AH01.972(3.28921229567674),AH04.1034(1.15145262708862),AH05.1911(1.00381103299486),AH06.416(6.86208626091278),BH01.4296(-1.41248140011871),BH02.4667(2.90795907475475),BH05.2473(2.23939074225654),BH09.2073(5.98902861100901),CH06.545(6.15943606139565)	0.0236842105263158
GO:0007166	cell surface receptor signaling pathway	biological process	12	508	528	27652	0.26692	1	AH07.1064(3.42314328272148),AH07.605(1.05197411877728),AH08.1971(-1.76154034483936),AH08.876(-3.42608019931565),BH01.1154(-1.46558481801486),BH01.3387(-1.05472007747862),BH02.2728(1.10856475107682),BH02.3199(1.66986108029526),BH08.1314(3.37113225888741),BH08.2202(2.78163017081613),CH01.3630(-1.09799277415142),CH02.2725(1.05732735534416)	AH07.1064(3.42314328272148),AH07.605(1.05197411877728),AH08.1971(-1.76154034483936),AH08.876(-3.42608019931565),BH01.1154(-1.46558481801486),BH01.3387(-1.05472007747862),BH02.2728(1.10856475107682),BH02.3199(1.66986108029526),BH08.1314(3.37113225888741),BH08.2202(2.78163017081613),CH01.3630(-1.09799277415142),CH02.2725(1.05732735534416)	0.0227272727272727
GO:0048527	lateral root development	biological process	8	508	332	27652	0.26783	1	AH04.1636(1.45957274210152),AH06.138(1.11566214060911),AH08.1663(1.55497810707405),BH01.1513(1.02055567901932),BH03.2466(1.14043215298918),BH04.1644(1.43001914698535),BH09.1761(1.19332264084104),CH04.1883(2.61251937603188)	AH04.1636(1.45957274210152),AH06.138(1.11566214060911),AH08.1663(1.55497810707405),BH01.1513(1.02055567901932),BH03.2466(1.14043215298918),BH04.1644(1.43001914698535),BH09.1761(1.19332264084104),CH04.1883(2.61251937603188)	0.0240963855421687
GO:0015866	ADP transport	biological process	2	508	55	27652	0.26809	1	BH05.3766(-5.24038173784601),BH06.1339(-1.08094366490697)	BH05.3766(-5.24038173784601),BH06.1339(-1.08094366490697)	0.0363636363636364
GO:0033048	negative regulation of mitotic sister chromatid segregation	biological process	2	508	55	27652	0.26809	1	CH01.4807(-1.00740022112611),Contig942_2.2(8.59515449970792)	CH01.4807(-1.00740022112611),Contig942_2.2(8.59515449970792)	0.0363636363636364
GO:0033559	unsaturated fatty acid metabolic process	biological process	2	508	55	27652	0.26809	1	AH05.3884(-3.8403332407356),BH02.795(-5.56503406979713)	AH05.3884(-3.8403332407356),BH02.795(-5.56503406979713)	0.0363636363636364
GO:0046785	microtubule polymerization	biological process	2	508	55	27652	0.26809	1	BH07.317(1.24671957493039),CH07.1065(1.80602788809842)	BH07.317(1.24671957493039),CH07.1065(1.80602788809842)	0.0363636363636364
GO:0010498	proteasomal protein catabolic process	biological process	16	508	729	27652	0.26866	1	AH03.3796(1.78664905598203),AH04.60(1.23820260726431),AH06.2178(-1.48291768391305),AH07.2471(1.63975807451823),AH08.1913(-1.09219953461127),AH09.2093(1.30221603863029),BH01.4505(-8.11366548804658),BH01.4508(-4.02690759607214),BH02.401(1.63774160871684),BH03.4080(1.41129267927713),BH04.86(-1.63492716824852),BH07.2277(1.26188792728224),BH07.4018(-1.01608686737493),BH09.2317(1.11460050743469),CH06.1…	AH03.3796(1.78664905598203),AH04.60(1.23820260726431),AH06.2178(-1.48291768391305),AH07.2471(1.63975807451823),AH08.1913(-1.09219953461127),AH09.2093(1.30221603863029),BH01.4505(-8.11366548804658),BH01.4508(-4.02690759607214),BH02.401(1.63774160871684),BH03.4080(1.41129267927713),BH04.86(-1.63492716824852),BH07.2277(1.26188792728224),BH07.4018(-1.01608686737493),BH09.2317(1.11460050743469),CH06.1…	0.0219478737997256
GO:0001906	cell killing	biological process	1	508	17	27652	0.27043	1	BH03.820(1.41382168084824)	BH03.820(1.41382168084824)	0.0588235294117647
GO:0006553	lysine metabolic process	biological process	1	508	17	27652	0.27043	1	BH05.137(-2.4411146565569)	BH05.137(-2.4411146565569)	0.0588235294117647
GO:0009085	lysine biosynthetic process	biological process	1	508	17	27652	0.27043	1	BH05.137(-2.4411146565569)	BH05.137(-2.4411146565569)	0.0588235294117647
GO:0010520	regulation of reciprocal meiotic recombination	biological process	1	508	17	27652	0.27043	1	AH05.3365(2.68684846369824)	AH05.3365(2.68684846369824)	0.0588235294117647
GO:0015012	heparan sulfate proteoglycan biosynthetic process	biological process	1	508	17	27652	0.27043	1	BH01.1154(-1.46558481801486)	BH01.1154(-1.46558481801486)	0.0588235294117647
GO:0030201	heparan sulfate proteoglycan metabolic process	biological process	1	508	17	27652	0.27043	1	BH01.1154(-1.46558481801486)	BH01.1154(-1.46558481801486)	0.0588235294117647
GO:0031640	killing of cells of another organism	biological process	1	508	17	27652	0.27043	1	BH03.820(1.41382168084824)	BH03.820(1.41382168084824)	0.0588235294117647
GO:0034501	protein localization to kinetochore	biological process	1	508	17	27652	0.27043	1	Contig942_2.2(8.59515449970792)	Contig942_2.2(8.59515449970792)	0.0588235294117647
GO:0042371	vitamin K biosynthetic process	biological process	1	508	17	27652	0.27043	1	BH02.2719(-2.69400994575208)	BH02.2719(-2.69400994575208)	0.0588235294117647
GO:0042372	phylloquinone biosynthetic process	biological process	1	508	17	27652	0.27043	1	BH02.2719(-2.69400994575208)	BH02.2719(-2.69400994575208)	0.0588235294117647
GO:0042373	vitamin K metabolic process	biological process	1	508	17	27652	0.27043	1	BH02.2719(-2.69400994575208)	BH02.2719(-2.69400994575208)	0.0588235294117647
GO:0042374	phylloquinone metabolic process	biological process	1	508	17	27652	0.27043	1	BH02.2719(-2.69400994575208)	BH02.2719(-2.69400994575208)	0.0588235294117647
GO:0046275	flavonoid catabolic process	biological process	1	508	17	27652	0.27043	1	AH03.690(-1.07997875006539)	AH03.690(-1.07997875006539)	0.0588235294117647
GO:0046284	anthocyanin-containing compound catabolic process	biological process	1	508	17	27652	0.27043	1	AH03.690(-1.07997875006539)	AH03.690(-1.07997875006539)	0.0588235294117647
GO:0060631	regulation of meiosis I	biological process	1	508	17	27652	0.27043	1	AH05.3365(2.68684846369824)	AH05.3365(2.68684846369824)	0.0588235294117647
GO:0071459	protein localization to chromosome, centromeric region	biological process	1	508	17	27652	0.27043	1	Contig942_2.2(8.59515449970792)	Contig942_2.2(8.59515449970792)	0.0588235294117647
GO:0090101	negative regulation of transmembrane receptor protein serine/threonine kinase signaling pathway	biological process	1	508	17	27652	0.27043	1	AH08.876(-3.42608019931565)	AH08.876(-3.42608019931565)	0.0588235294117647
GO:0141061	disruption of cell in another organism	biological process	1	508	17	27652	0.27043	1	BH03.820(1.41382168084824)	BH03.820(1.41382168084824)	0.0588235294117647
GO:1900000	regulation of anthocyanin catabolic process	biological process	1	508	17	27652	0.27043	1	AH03.690(-1.07997875006539)	AH03.690(-1.07997875006539)	0.0588235294117647
GO:1903083	protein localization to condensed chromosome	biological process	1	508	17	27652	0.27043	1	Contig942_2.2(8.59515449970792)	Contig942_2.2(8.59515449970792)	0.0588235294117647
GO:1990019	protein storage vacuole organization	biological process	1	508	17	27652	0.27043	1	CH09.2062(1.37957088599684)	CH09.2062(1.37957088599684)	0.0588235294117647
GO:0042445	hormone metabolic process	biological process	17	508	782	27652	0.273	1	AH01.154(-2.43157316333397),AH02.1541(1.17135047928116),AH03.690(-1.07997875006539),AH05.2738(-5.06601849286449),AH06.23(-1.19829983646708),AH06.797(-1.20652928189984),AH06.798(-1.18664018014982),AH08.2371(-3.40862710171837),BH01.1711(7.05225870318491),BH02.1610(1.05500120831556),BH03.3901(-3.44291937620516),BH03.3902(-1.45752688473236),BH05.1255(1.07338731840205),BH05.1847(1.07812610010346),CH01…	AH01.154(-2.43157316333397),AH02.1541(1.17135047928116),AH03.690(-1.07997875006539),AH05.2738(-5.06601849286449),AH06.23(-1.19829983646708),AH06.797(-1.20652928189984),AH06.798(-1.18664018014982),AH08.2371(-3.40862710171837),BH01.1711(7.05225870318491),BH02.1610(1.05500120831556),BH03.3901(-3.44291937620516),BH03.3902(-1.45752688473236),BH05.1255(1.07338731840205),BH05.1847(1.07812610010346),CH01…	0.0217391304347826
GO:0090627	plant epidermal cell differentiation	biological process	10	508	432	27652	0.27323	1	AH02.3713(1.38898519484491),AH03.1221(-1.13895999229589),AH04.1125(-2.24854921885576),AH04.1126(-2.56056945372309),AH09.1964(1.36205470666426),BH02.2594(1.24246723072568),BH03.615(1.25445807697387),BH07.435(1.02243992449997),BH09.2131(1.17922143338842),CH04.1284(-1.67757913069844)	AH02.3713(1.38898519484491),AH03.1221(-1.13895999229589),AH04.1125(-2.24854921885576),AH04.1126(-2.56056945372309),AH09.1964(1.36205470666426),BH02.2594(1.24246723072568),BH03.615(1.25445807697387),BH07.435(1.02243992449997),BH09.2131(1.17922143338842),CH04.1284(-1.67757913069844)	0.0231481481481481
GO:0016485	protein processing	biological process	3	508	99	27652	0.27385	1	AH05.1911(1.00381103299486),BH07.4126(-5.35598828491346),CH09.2062(1.37957088599684)	AH05.1911(1.00381103299486),BH07.4126(-5.35598828491346),CH09.2062(1.37957088599684)	0.0303030303030303
GO:0006855	xenobiotic transmembrane transport	biological process	7	508	286	27652	0.27416	1	AH02.443(1.71103187105947),AH05.1465(1.10045294967412),AH06.58(1.37275845208707),AH08.214(-1.50622228984451),BH05.3766(-5.24038173784601),BH06.1339(-1.08094366490697),CH02.509(1.95657331163129)	AH02.443(1.71103187105947),AH05.1465(1.10045294967412),AH06.58(1.37275845208707),AH08.214(-1.50622228984451),BH05.3766(-5.24038173784601),BH06.1339(-1.08094366490697),CH02.509(1.95657331163129)	0.0244755244755245
GO:0042908	xenobiotic transport	biological process	7	508	286	27652	0.27416	1	AH02.443(1.71103187105947),AH05.1465(1.10045294967412),AH06.58(1.37275845208707),AH08.214(-1.50622228984451),BH05.3766(-5.24038173784601),BH06.1339(-1.08094366490697),CH02.509(1.95657331163129)	AH02.443(1.71103187105947),AH05.1465(1.10045294967412),AH06.58(1.37275845208707),AH08.214(-1.50622228984451),BH05.3766(-5.24038173784601),BH06.1339(-1.08094366490697),CH02.509(1.95657331163129)	0.0244755244755245
GO:1901679	nucleotide transmembrane transport	biological process	2	508	56	27652	0.27492	1	BH05.3766(-5.24038173784601),BH06.1339(-1.08094366490697)	BH05.3766(-5.24038173784601),BH06.1339(-1.08094366490697)	0.0357142857142857
GO:0010051	xylem and phloem pattern formation	biological process	5	508	191	27652	0.27503	1	AH01.4526(1.22852110835375),AH01.46(1.73025701104859),AH07.3516(1.4315529437123),AH08.427(-1.09391211500005),BH09.2751(1.05284431294571)	AH01.4526(1.22852110835375),AH01.46(1.73025701104859),AH07.3516(1.4315529437123),AH08.427(-1.09391211500005),BH09.2751(1.05284431294571)	0.0261780104712042
GO:0009932	cell tip growth	biological process	8	508	335	27652	0.27566	1	AH02.2846(1.5290936861345),AH04.1125(-2.24854921885576),AH04.1126(-2.56056945372309),BH03.4166(-1.50341450588701),BH03.4169(-1.17234723087065),CH04.1284(-1.67757913069844),CH05.1907(-3.55001823292883),CH06.2453(1.32428132206128)	AH02.2846(1.5290936861345),AH04.1125(-2.24854921885576),AH04.1126(-2.56056945372309),BH03.4166(-1.50341450588701),BH03.4169(-1.17234723087065),CH04.1284(-1.67757913069844),CH05.1907(-3.55001823292883),CH06.2453(1.32428132206128)	0.0238805970149254
GO:2000377	regulation of reactive oxygen species metabolic process	biological process	3	508	100	27652	0.27883	1	AH05.3884(-3.8403332407356),CH07.3862(-1.90237130290527),CH09.455(4.35871684825341)	AH05.3884(-3.8403332407356),CH07.3862(-1.90237130290527),CH09.455(4.35871684825341)	0.03
GO:0051046	regulation of secretion	biological process	2	508	57	27652	0.28175	1	AH05.1266(-1.00425574893899),BH02.2561(-1.2723391821148)	AH05.1266(-1.00425574893899),BH02.2561(-1.2723391821148)	0.0350877192982456
GO:1903530	regulation of secretion by cell	biological process	2	508	57	27652	0.28175	1	AH05.1266(-1.00425574893899),BH02.2561(-1.2723391821148)	AH05.1266(-1.00425574893899),BH02.2561(-1.2723391821148)	0.0350877192982456
GO:2000573	positive regulation of DNA biosynthetic process	biological process	2	508	57	27652	0.28175	1	AH07.2471(1.63975807451823),BH07.2277(1.26188792728224)	AH07.2471(1.63975807451823),BH07.2277(1.26188792728224)	0.0350877192982456
GO:0009311	oligosaccharide metabolic process	biological process	6	508	241	27652	0.28338	1	AH05.3884(-3.8403332407356),BH01.911(-2.56167597812647),BH05.2397(-2.67414699459308),BH05.3492(9.14436743449182),BH07.2715(1.14286448244877),BH09.8(-1.21557506675374)	AH05.3884(-3.8403332407356),BH01.911(-2.56167597812647),BH05.2397(-2.67414699459308),BH05.3492(9.14436743449182),BH07.2715(1.14286448244877),BH09.8(-1.21557506675374)	0.024896265560166
GO:0051259	protein complex oligomerization	biological process	6	508	241	27652	0.28338	1	AH01.972(3.28921229567674),AH02.2258(-1.32493211394923),AH06.655(1.29270867891887),AH07.904(1.03752625723148),BH01.3773(1.92243808430556),CH01.4024(-1.31263266810234)	AH01.972(3.28921229567674),AH02.2258(-1.32493211394923),AH06.655(1.29270867891887),AH07.904(1.03752625723148),BH01.3773(1.92243808430556),CH01.4024(-1.31263266810234)	0.024896265560166
GO:0006635	fatty acid beta-oxidation	biological process	3	508	101	27652	0.28383	1	AH06.23(-1.19829983646708),BH05.1071(-1.49633459125521),CH06.16(1.30642772199419)	AH06.23(-1.19829983646708),BH05.1071(-1.49633459125521),CH06.16(1.30642772199419)	0.0297029702970297
GO:0006544	glycine metabolic process	biological process	1	508	18	27652	0.28385	1	BH09.1766(1.19557990743227)	BH09.1766(1.19557990743227)	0.0555555555555556
GO:0006569	tryptophan catabolic process	biological process	1	508	18	27652	0.28385	1	BH01.1711(7.05225870318491)	BH01.1711(7.05225870318491)	0.0555555555555556
GO:0006636	unsaturated fatty acid biosynthetic process	biological process	1	508	18	27652	0.28385	1	AH05.3884(-3.8403332407356)	AH05.3884(-3.8403332407356)	0.0555555555555556
GO:0009303	rRNA transcription	biological process	1	508	18	27652	0.28385	1	CH06.2093(6.80623891698887)	CH06.2093(6.80623891698887)	0.0555555555555556
GO:0015713	phosphoglycerate transmembrane transport	biological process	1	508	18	27652	0.28385	1	BH02.1271(-5.30695208970802)	BH02.1271(-5.30695208970802)	0.0555555555555556
GO:0031111	negative regulation of microtubule polymerization or depolymerization	biological process	1	508	18	27652	0.28385	1	CH07.1065(1.80602788809842)	CH07.1065(1.80602788809842)	0.0555555555555556
GO:0031114	regulation of microtubule depolymerization	biological process	1	508	18	27652	0.28385	1	CH07.1065(1.80602788809842)	CH07.1065(1.80602788809842)	0.0555555555555556
GO:0055070	copper ion homeostasis	biological process	1	508	18	27652	0.28385	1	BH09.2158(-2.16824170088345)	BH09.2158(-2.16824170088345)	0.0555555555555556
GO:0060765	regulation of androgen receptor signaling pathway	biological process	1	508	18	27652	0.28385	1	BH09.2317(1.11460050743469)	BH09.2317(1.11460050743469)	0.0555555555555556
GO:0044242	cellular lipid catabolic process	biological process	6	508	242	27652	0.28653	1	AH06.23(-1.19829983646708),AH08.2371(-3.40862710171837),BH05.1071(-1.49633459125521),BH05.1847(1.07812610010346),CH05.1945(1.21657444130979),CH06.16(1.30642772199419)	AH06.23(-1.19829983646708),AH08.2371(-3.40862710171837),BH05.1071(-1.49633459125521),BH05.1847(1.07812610010346),CH05.1945(1.21657444130979),CH06.16(1.30642772199419)	0.0247933884297521
GO:0000966	RNA 5'-end processing	biological process	2	508	58	27652	0.28856	1	AH06.2744(-1.02884488515977),BH02.975(-1.93773480649565)	AH06.2744(-1.02884488515977),BH02.975(-1.93773480649565)	0.0344827586206897
GO:0033866	nucleoside bisphosphate biosynthetic process	biological process	2	508	58	27652	0.28856	1	AH03.838(-2.950470692073),AH06.655(1.29270867891887)	AH03.838(-2.950470692073),AH06.655(1.29270867891887)	0.0344827586206897
GO:0034030	ribonucleoside bisphosphate biosynthetic process	biological process	2	508	58	27652	0.28856	1	AH03.838(-2.950470692073),AH06.655(1.29270867891887)	AH03.838(-2.950470692073),AH06.655(1.29270867891887)	0.0344827586206897
GO:0034033	purine nucleoside bisphosphate biosynthetic process	biological process	2	508	58	27652	0.28856	1	AH03.838(-2.950470692073),AH06.655(1.29270867891887)	AH03.838(-2.950470692073),AH06.655(1.29270867891887)	0.0344827586206897
GO:0002376	immune system process	biological process	26	508	1253	27652	0.28892	1	AH01.3750(-2.49953043279891),AH02.3048(1.58316138667277),AH02.3176(1.03396880792551),AH05.1713(1.62768636917139),AH05.2738(-5.06601849286449),AH06.2465(1.13032578024147),AH07.1130(1.76426516572003),AH07.2704(-4.76527975965471),AH08.1663(1.55497810707405),BH01.1711(7.05225870318491),BH01.3387(-1.05472007747862),BH02.3131(1.56950396536884),BH02.3199(1.66986108029526),BH02.4108(-1.02285985378486),BH…	AH01.3750(-2.49953043279891),AH02.3048(1.58316138667277),AH02.3176(1.03396880792551),AH05.1713(1.62768636917139),AH05.2738(-5.06601849286449),AH06.2465(1.13032578024147),AH07.1130(1.76426516572003),AH07.2704(-4.76527975965471),AH08.1663(1.55497810707405),BH01.1711(7.05225870318491),BH01.3387(-1.05472007747862),BH02.3131(1.56950396536884),BH02.3199(1.66986108029526),BH02.4108(-1.02285985378486),BH…	0.0207501995211492
GO:0002831	regulation of response to biotic stimulus	biological process	13	508	589	27652	0.28925	1	AH05.2738(-5.06601849286449),AH06.2465(1.13032578024147),AH07.2704(-4.76527975965471),AH08.1663(1.55497810707405),BH01.1711(7.05225870318491),BH03.2990(-4.41635853037507),BH05.2473(2.23939074225654),BH06.2265(1.2035641669592),BH07.318(1.10805296871455),BH07.4126(-5.35598828491346),BH09.2318(-5.81130628274591),CH06.2100(6.7224370405541),CH07.2597(-5.26789438586302)	AH05.2738(-5.06601849286449),AH06.2465(1.13032578024147),AH07.2704(-4.76527975965471),AH08.1663(1.55497810707405),BH01.1711(7.05225870318491),BH03.2990(-4.41635853037507),BH05.2473(2.23939074225654),BH06.2265(1.2035641669592),BH07.318(1.10805296871455),BH07.4126(-5.35598828491346),BH09.2318(-5.81130628274591),CH06.2100(6.7224370405541),CH07.2597(-5.26789438586302)	0.0220713073005093
GO:0071215	cellular response to abscisic acid stimulus	biological process	14	508	641	27652	0.29233	1	AH03.3740(1.14634192533797),AH03.690(-1.07997875006539),AH05.3884(-3.8403332407356),AH07.2471(1.63975807451823),AH07.91(1.12274151890138),AH08.1663(1.55497810707405),AH08.1913(-1.09219953461127),BH01.4505(-8.11366548804658),BH01.4524(-7.99079847193587),BH02.3199(1.66986108029526),BH02.3736(1.01508306535833),BH07.2277(1.26188792728224),BH07.318(1.10805296871455),CH04.1213(1.13663543473799)	AH03.3740(1.14634192533797),AH03.690(-1.07997875006539),AH05.3884(-3.8403332407356),AH07.2471(1.63975807451823),AH07.91(1.12274151890138),AH08.1663(1.55497810707405),AH08.1913(-1.09219953461127),BH01.4505(-8.11366548804658),BH01.4524(-7.99079847193587),BH02.3199(1.66986108029526),BH02.3736(1.01508306535833),BH07.2277(1.26188792728224),BH07.318(1.10805296871455),CH04.1213(1.13663543473799)	0.0218408736349454
GO:0042981	regulation of apoptotic process	biological process	5	508	196	27652	0.2927	1	AH03.1461(-1.36403323109915),AH05.3365(2.68684846369824),AH07.3838(-6.06939134208054),BH01.909(-3.460198052758),BH07.4126(-5.35598828491346)	AH03.1461(-1.36403323109915),AH05.3365(2.68684846369824),AH07.3838(-6.06939134208054),BH01.909(-3.460198052758),BH07.4126(-5.35598828491346)	0.0255102040816327
GO:0006820	monoatomic anion transport	biological process	18	508	845	27652	0.29358	1	AH02.2369(1.70791197956548),AH02.2971(1.39379239950411),AH02.4593(-1.09260213701281),AH05.3884(-3.8403332407356),AH05.4224(-1.24594932579031),AH06.58(1.37275845208707),AH08.214(-1.50622228984451),AH09.1596(1.09679453044335),BH02.1271(-5.30695208970802),BH05.3766(-5.24038173784601),BH06.1339(-1.08094366490697),BH07.2747(1.03096262246911),CH01.3461(1.09891948577259),CH01.5238(-1.44485861475196),CH0…	AH02.2369(1.70791197956548),AH02.2971(1.39379239950411),AH02.4593(-1.09260213701281),AH05.3884(-3.8403332407356),AH05.4224(-1.24594932579031),AH06.58(1.37275845208707),AH08.214(-1.50622228984451),AH09.1596(1.09679453044335),BH02.1271(-5.30695208970802),BH05.3766(-5.24038173784601),BH06.1339(-1.08094366490697),BH07.2747(1.03096262246911),CH01.3461(1.09891948577259),CH01.5238(-1.44485861475196),CH0…	0.021301775147929
GO:1901334	lactone metabolic process	biological process	3	508	103	27652	0.29384	1	AH08.2371(-3.40862710171837),BH05.1847(1.07812610010346),CH05.1945(1.21657444130979)	AH08.2371(-3.40862710171837),BH05.1847(1.07812610010346),CH05.1945(1.21657444130979)	0.029126213592233
GO:1901701	cellular response to oxygen-containing compound	biological process	34	508	1672	27652	0.29387	1	AH01.132(1.17393805690002),AH01.972(3.28921229567674),AH02.4111(1.59499597972463),AH03.246(1.47591732518728),AH03.3740(1.14634192533797),AH03.690(-1.07997875006539),AH05.1911(1.00381103299486),AH05.3884(-3.8403332407356),AH07.2471(1.63975807451823),AH07.3516(1.4315529437123),AH07.91(1.12274151890138),AH08.1663(1.55497810707405),AH08.1913(-1.09219953461127),BH01.3387(-1.05472007747862),BH01.3773(1…	AH01.132(1.17393805690002),AH01.972(3.28921229567674),AH02.4111(1.59499597972463),AH03.246(1.47591732518728),AH03.3740(1.14634192533797),AH03.690(-1.07997875006539),AH05.1911(1.00381103299486),AH05.3884(-3.8403332407356),AH07.2471(1.63975807451823),AH07.3516(1.4315529437123),AH07.91(1.12274151890138),AH08.1663(1.55497810707405),AH08.1913(-1.09219953461127),BH01.3387(-1.05472007747862),BH01.3773(1…	0.0203349282296651
GO:0097306	cellular response to alcohol	biological process	14	508	642	27652	0.29427	1	AH03.3740(1.14634192533797),AH03.690(-1.07997875006539),AH05.3884(-3.8403332407356),AH07.2471(1.63975807451823),AH07.91(1.12274151890138),AH08.1663(1.55497810707405),AH08.1913(-1.09219953461127),BH01.4505(-8.11366548804658),BH01.4524(-7.99079847193587),BH02.3199(1.66986108029526),BH02.3736(1.01508306535833),BH07.2277(1.26188792728224),BH07.318(1.10805296871455),CH04.1213(1.13663543473799)	AH03.3740(1.14634192533797),AH03.690(-1.07997875006539),AH05.3884(-3.8403332407356),AH07.2471(1.63975807451823),AH07.91(1.12274151890138),AH08.1663(1.55497810707405),AH08.1913(-1.09219953461127),BH01.4505(-8.11366548804658),BH01.4524(-7.99079847193587),BH02.3199(1.66986108029526),BH02.3736(1.01508306535833),BH07.2277(1.26188792728224),BH07.318(1.10805296871455),CH04.1213(1.13663543473799)	0.0218068535825545
GO:0015996	chlorophyll catabolic process	biological process	2	508	59	27652	0.29537	1	AH09.54(-1.84872484083666),BH09.127(-2.1206902526182)	AH09.54(-1.84872484083666),BH09.127(-2.1206902526182)	0.0338983050847458
GO:0016567	protein ubiquitination	biological process	23	508	1103	27652	0.29576	1	AH01.4168(1.14121465348535),AH02.15(-5.81276351556536),AH02.3826(1.13126250283921),AH03.3796(1.78664905598203),AH05.2148(2.32416391127292),AH06.1782(2.3826410446822),AH07.2109(1.08315588359536),AH07.2285(1.31149014657009),AH08.1913(-1.09219953461127),AH09.2093(1.30221603863029),BH01.4505(-8.11366548804658),BH01.4508(-4.02690759607214),BH02.401(1.63774160871684),BH03.4080(1.41129267927713),BH04.86…	AH01.4168(1.14121465348535),AH02.15(-5.81276351556536),AH02.3826(1.13126250283921),AH03.3796(1.78664905598203),AH05.2148(2.32416391127292),AH06.1782(2.3826410446822),AH07.2109(1.08315588359536),AH07.2285(1.31149014657009),AH08.1913(-1.09219953461127),AH09.2093(1.30221603863029),BH01.4505(-8.11366548804658),BH01.4508(-4.02690759607214),BH02.401(1.63774160871684),BH03.4080(1.41129267927713),BH04.86…	0.0208522212148685
GO:0000272	polysaccharide catabolic process	biological process	5	508	197	27652	0.29626	1	AH03.4116(1.13942962700908),AH09.181(1.40045274344287),BH02.4530(1.09987577504733),BH05.2397(-2.67414699459308),CH09.234(1.19547232715283)	AH03.4116(1.13942962700908),AH09.181(1.40045274344287),BH02.4530(1.09987577504733),BH05.2397(-2.67414699459308),CH09.234(1.19547232715283)	0.0253807106598985
GO:0001503	ossification	biological process	1	508	19	27652	0.29701	1	AH05.3365(2.68684846369824)	AH05.3365(2.68684846369824)	0.0526315789473684
GO:0006448	regulation of translational elongation	biological process	1	508	19	27652	0.29701	1	BH02.896(-3.73505483248625)	BH02.896(-3.73505483248625)	0.0526315789473684
GO:0007224	smoothened signaling pathway	biological process	1	508	19	27652	0.29701	1	BH01.1154(-1.46558481801486)	BH01.1154(-1.46558481801486)	0.0526315789473684
GO:0009394	2'-deoxyribonucleotide metabolic process	biological process	1	508	19	27652	0.29701	1	AH09.17(-1.85568020704496)	AH09.17(-1.85568020704496)	0.0526315789473684
GO:0016138	glycoside biosynthetic process	biological process	1	508	19	27652	0.29701	1	BH01.1711(7.05225870318491)	BH01.1711(7.05225870318491)	0.0526315789473684
GO:0017183	protein histidyl modification to diphthamide	biological process	1	508	19	27652	0.29701	1	BH02.896(-3.73505483248625)	BH02.896(-3.73505483248625)	0.0526315789473684
GO:0019692	deoxyribose phosphate metabolic process	biological process	1	508	19	27652	0.29701	1	AH09.17(-1.85568020704496)	AH09.17(-1.85568020704496)	0.0526315789473684
GO:0031154	culmination involved in sorocarp development	biological process	1	508	19	27652	0.29701	1	CH09.2055(1.62833012287574)	CH09.2055(1.62833012287574)	0.0526315789473684
GO:0031627	telomeric loop formation	biological process	1	508	19	27652	0.29701	1	CH02.642(2.02764198435247)	CH02.642(2.02764198435247)	0.0526315789473684
GO:0035973	aggrephagy	biological process	1	508	19	27652	0.29701	1	BH01.3672(1.41443849470044)	BH01.3672(1.41443849470044)	0.0526315789473684
GO:0051511	negative regulation of unidimensional cell growth	biological process	1	508	19	27652	0.29701	1	CH07.1065(1.80602788809842)	CH07.1065(1.80602788809842)	0.0526315789473684
GO:1900247	regulation of cytoplasmic translational elongation	biological process	1	508	19	27652	0.29701	1	BH02.896(-3.73505483248625)	BH02.896(-3.73505483248625)	0.0526315789473684
GO:1901999	homogentisate metabolic process	biological process	1	508	19	27652	0.29701	1	AH05.456(-1.00120289183436)	AH05.456(-1.00120289183436)	0.0526315789473684
GO:1902000	homogentisate catabolic process	biological process	1	508	19	27652	0.29701	1	AH05.456(-1.00120289183436)	AH05.456(-1.00120289183436)	0.0526315789473684
GO:2000022	regulation of jasmonic acid mediated signaling pathway	biological process	3	508	104	27652	0.29885	1	BH01.4296(-1.41248140011871),BH07.3179(1.35763835360607),CH06.2100(6.7224370405541)	BH01.4296(-1.41248140011871),BH07.3179(1.35763835360607),CH06.2100(6.7224370405541)	0.0288461538461538
GO:0010054	trichoblast differentiation	biological process	8	508	344	27652	0.29953	1	AH04.1125(-2.24854921885576),AH04.1126(-2.56056945372309),AH09.1964(1.36205470666426),BH02.2594(1.24246723072568),BH03.615(1.25445807697387),BH07.435(1.02243992449997),BH09.2131(1.17922143338842),CH04.1284(-1.67757913069844)	AH04.1125(-2.24854921885576),AH04.1126(-2.56056945372309),AH09.1964(1.36205470666426),BH02.2594(1.24246723072568),BH03.615(1.25445807697387),BH07.435(1.02243992449997),BH09.2131(1.17922143338842),CH04.1284(-1.67757913069844)	0.0232558139534884
GO:0009966	regulation of signal transduction	biological process	24	508	1158	27652	0.30073	1	AH03.161(-1.50340492481241),AH05.3884(-3.8403332407356),AH06.2178(-1.48291768391305),AH06.2242(2.92581803811035),AH07.91(1.12274151890138),AH07.953(1.18052606287432),AH08.1663(1.55497810707405),AH08.1913(-1.09219953461127),AH08.2158(4.79902097683203),AH08.876(-3.42608019931565),BH01.1154(-1.46558481801486),BH01.4296(-1.41248140011871),BH01.4505(-8.11366548804658),BH02.2594(1.24246723072568),BH02.…	AH03.161(-1.50340492481241),AH05.3884(-3.8403332407356),AH06.2178(-1.48291768391305),AH06.2242(2.92581803811035),AH07.91(1.12274151890138),AH07.953(1.18052606287432),AH08.1663(1.55497810707405),AH08.1913(-1.09219953461127),AH08.2158(4.79902097683203),AH08.876(-3.42608019931565),BH01.1154(-1.46558481801486),BH01.4296(-1.41248140011871),BH01.4505(-8.11366548804658),BH02.2594(1.24246723072568),BH02.…	0.0207253886010363
GO:0009639	response to red or far red light	biological process	11	508	494	27652	0.30092	1	AH01.132(1.17393805690002),AH03.246(1.47591732518728),AH05.1266(-1.00425574893899),AH06.177(1.36725290627335),BH01.1825(-1.16776297584178),BH01.4510(-9.24739252023709),BH01.629(-1.47462443689753),BH02.2561(-1.2723391821148),BH03.3872(1.71273116189197),BH06.280(1.31530260121842),CH03.384(1.70001493266293)	AH01.132(1.17393805690002),AH03.246(1.47591732518728),AH05.1266(-1.00425574893899),AH06.177(1.36725290627335),BH01.1825(-1.16776297584178),BH01.4510(-9.24739252023709),BH01.629(-1.47462443689753),BH02.2561(-1.2723391821148),BH03.3872(1.71273116189197),BH06.280(1.31530260121842),CH03.384(1.70001493266293)	0.0222672064777328
GO:0006029	proteoglycan metabolic process	biological process	2	508	60	27652	0.30217	1	BH01.1154(-1.46558481801486),BH03.615(1.25445807697387)	BH01.1154(-1.46558481801486),BH03.615(1.25445807697387)	0.0333333333333333
GO:0009688	abscisic acid biosynthetic process	biological process	2	508	60	27652	0.30217	1	AH06.138(1.11566214060911),BH01.398(3.73127092988898)	AH06.138(1.11566214060911),BH01.398(3.73127092988898)	0.0333333333333333
GO:0043289	apocarotenoid biosynthetic process	biological process	2	508	60	27652	0.30217	1	AH06.138(1.11566214060911),BH01.398(3.73127092988898)	AH06.138(1.11566214060911),BH01.398(3.73127092988898)	0.0333333333333333
GO:1902645	tertiary alcohol biosynthetic process	biological process	2	508	60	27652	0.30217	1	AH06.138(1.11566214060911),BH01.398(3.73127092988898)	AH06.138(1.11566214060911),BH01.398(3.73127092988898)	0.0333333333333333
GO:2000762	regulation of phenylpropanoid metabolic process	biological process	2	508	60	27652	0.30217	1	AH06.2178(-1.48291768391305),BH07.4018(-1.01608686737493)	AH06.2178(-1.48291768391305),BH07.4018(-1.01608686737493)	0.0333333333333333
GO:0007140	male meiotic nuclear division	biological process	3	508	105	27652	0.30387	1	AH05.3365(2.68684846369824),AH08.1663(1.55497810707405),BH04.766(-5.5458071786754)	AH05.3365(2.68684846369824),AH08.1663(1.55497810707405),BH04.766(-5.5458071786754)	0.0285714285714286
GO:0016114	terpenoid biosynthetic process	biological process	8	508	346	27652	0.30489	1	AH06.138(1.11566214060911),AH08.2371(-3.40862710171837),BH01.398(3.73127092988898),BH05.1847(1.07812610010346),BH07.223(-1.23399493017668),CH05.1945(1.21657444130979),CH07.3340(-2.79790420644021),CH09.3086(1.33033923493985)	AH06.138(1.11566214060911),AH08.2371(-3.40862710171837),BH01.398(3.73127092988898),BH05.1847(1.07812610010346),BH07.223(-1.23399493017668),CH05.1945(1.21657444130979),CH07.3340(-2.79790420644021),CH09.3086(1.33033923493985)	0.023121387283237
GO:0071472	cellular response to salt stress	biological process	2	508	61	27652	0.30896	1	CH03.3762(-1.63617937948609),CH07.1065(1.80602788809842)	CH03.3762(-1.63617937948609),CH07.1065(1.80602788809842)	0.0327868852459016
GO:0002182	cytoplasmic translational elongation	biological process	1	508	20	27652	0.30993	1	BH02.896(-3.73505483248625)	BH02.896(-3.73505483248625)	0.05
GO:0009249	protein lipoylation	biological process	1	508	20	27652	0.30993	1	BH09.491(-1.01116215621371)	BH09.491(-1.01116215621371)	0.05
GO:0016078	tRNA decay	biological process	1	508	20	27652	0.30993	1	AH06.2744(-1.02884488515977)	AH06.2744(-1.02884488515977)	0.05
GO:0035864	response to potassium ion	biological process	1	508	20	27652	0.30993	1	CH07.1065(1.80602788809842)	CH07.1065(1.80602788809842)	0.05
GO:0035865	cellular response to potassium ion	biological process	1	508	20	27652	0.30993	1	CH07.1065(1.80602788809842)	CH07.1065(1.80602788809842)	0.05
GO:0043603	amide metabolic process	biological process	26	508	1272	27652	0.31552	1	AH01.132(1.17393805690002),AH01.3750(-2.49953043279891),AH01.4112(-1.48543964241127),AH02.1617(-1.70668131707008),AH03.246(1.47591732518728),AH03.838(-2.950470692073),AH05.1266(-1.00425574893899),AH05.1698(1.55254813303032),AH06.655(1.29270867891887),AH09.2760(1.41614011521496),BH01.3773(1.92243808430556),BH01.4419(-1.72023974995951),BH01.4421(-1.20763330281401),BH01.4423(-5.22670693688271),BH02.…	AH01.132(1.17393805690002),AH01.3750(-2.49953043279891),AH01.4112(-1.48543964241127),AH02.1617(-1.70668131707008),AH03.246(1.47591732518728),AH03.838(-2.950470692073),AH05.1266(-1.00425574893899),AH05.1698(1.55254813303032),AH06.655(1.29270867891887),AH09.2760(1.41614011521496),BH01.3773(1.92243808430556),BH01.4419(-1.72023974995951),BH01.4421(-1.20763330281401),BH01.4423(-5.22670693688271),BH02.…	0.020440251572327
GO:0045089	positive regulation of innate immune response	biological process	6	508	252	27652	0.31843	1	AH07.2704(-4.76527975965471),AH08.1663(1.55497810707405),BH03.2990(-4.41635853037507),BH05.2473(2.23939074225654),BH09.2318(-5.81130628274591),CH07.2597(-5.26789438586302)	AH07.2704(-4.76527975965471),AH08.1663(1.55497810707405),BH03.2990(-4.41635853037507),BH05.2473(2.23939074225654),BH09.2318(-5.81130628274591),CH07.2597(-5.26789438586302)	0.0238095238095238
GO:0044093	positive regulation of molecular function	biological process	12	508	553	27652	0.31955	1	AH02.15(-5.81276351556536),AH02.1541(1.17135047928116),AH03.1461(-1.36403323109915),AH04.1791(-5.13336200586022),AH07.2471(1.63975807451823),AH08.1663(1.55497810707405),BH01.909(-3.460198052758),BH02.1610(1.05500120831556),BH07.2277(1.26188792728224),BH08.1850(1.12198742811592),BH09.2158(-2.16824170088345),CH04.1174(-1.24533587248769)	AH02.15(-5.81276351556536),AH02.1541(1.17135047928116),AH03.1461(-1.36403323109915),AH04.1791(-5.13336200586022),AH07.2471(1.63975807451823),AH08.1663(1.55497810707405),BH01.909(-3.460198052758),BH02.1610(1.05500120831556),BH07.2277(1.26188792728224),BH08.1850(1.12198742811592),BH09.2158(-2.16824170088345),CH04.1174(-1.24533587248769)	0.0216998191681736
GO:0009556	microsporogenesis	biological process	2	508	63	27652	0.3225	1	BH04.766(-5.5458071786754),CH05.1865(-2.18534326942743)	BH04.766(-5.5458071786754),CH05.1865(-2.18534326942743)	0.0317460317460317
GO:0010148	transpiration	biological process	1	508	21	27652	0.32262	1	AH06.138(1.11566214060911)	AH06.138(1.11566214060911)	0.0476190476190476
GO:0010189	vitamin E biosynthetic process	biological process	1	508	21	27652	0.32262	1	CH07.3340(-2.79790420644021)	CH07.3340(-2.79790420644021)	0.0476190476190476
GO:0010222	stem vascular tissue pattern formation	biological process	1	508	21	27652	0.32262	1	AH08.427(-1.09391211500005)	AH08.427(-1.09391211500005)	0.0476190476190476
GO:0015717	triose phosphate transport	biological process	1	508	21	27652	0.32262	1	BH02.1271(-5.30695208970802)	BH02.1271(-5.30695208970802)	0.0476190476190476
GO:0031648	protein destabilization	biological process	1	508	21	27652	0.32262	1	BH07.3179(1.35763835360607)	BH07.3179(1.35763835360607)	0.0476190476190476
GO:0033143	regulation of intracellular steroid hormone receptor signaling pathway	biological process	1	508	21	27652	0.32262	1	BH09.2317(1.11460050743469)	BH09.2317(1.11460050743469)	0.0476190476190476
GO:0035436	triose phosphate transmembrane transport	biological process	1	508	21	27652	0.32262	1	BH02.1271(-5.30695208970802)	BH02.1271(-5.30695208970802)	0.0476190476190476
GO:0042360	vitamin E metabolic process	biological process	1	508	21	27652	0.32262	1	CH07.3340(-2.79790420644021)	CH07.3340(-2.79790420644021)	0.0476190476190476
GO:0042873	aldonate transmembrane transport	biological process	1	508	21	27652	0.32262	1	BH02.1271(-5.30695208970802)	BH02.1271(-5.30695208970802)	0.0476190476190476
GO:0051402	neuron apoptotic process	biological process	1	508	21	27652	0.32262	1	AH03.1461(-1.36403323109915)	AH03.1461(-1.36403323109915)	0.0476190476190476
GO:0071277	cellular response to calcium ion	biological process	1	508	21	27652	0.32262	1	BH05.3766(-5.24038173784601)	BH05.3766(-5.24038173784601)	0.0476190476190476
GO:0009967	positive regulation of signal transduction	biological process	8	508	353	27652	0.32384	1	AH05.3884(-3.8403332407356),AH07.91(1.12274151890138),AH08.1663(1.55497810707405),AH08.1913(-1.09219953461127),BH01.1154(-1.46558481801486),BH01.4505(-8.11366548804658),BH02.3199(1.66986108029526),BH07.3475(1.1046197819182)	AH05.3884(-3.8403332407356),AH07.91(1.12274151890138),AH08.1663(1.55497810707405),AH08.1913(-1.09219953461127),BH01.1154(-1.46558481801486),BH01.4505(-8.11366548804658),BH02.3199(1.66986108029526),BH07.3475(1.1046197819182)	0.0226628895184136
GO:0048598	embryonic morphogenesis	biological process	4	508	157	27652	0.32653	1	AH08.427(-1.09391211500005),AH08.876(-3.42608019931565),BH01.3669(1.01918249314754),CH01.5408(1.1112924252191)	AH08.427(-1.09391211500005),AH08.876(-3.42608019931565),BH01.3669(1.01918249314754),CH01.5408(1.1112924252191)	0.0254777070063694
GO:0055046	microgametogenesis	biological process	4	508	157	27652	0.32653	1	AH03.1987(1.12349663503618),BH03.2416(1.23264092616269),BH09.1352(4.34825276318608),CH03.2320(1.56265393156894)	AH03.1987(1.12349663503618),BH03.2416(1.23264092616269),BH09.1352(4.34825276318608),CH03.2320(1.56265393156894)	0.0254777070063694
GO:0071897	DNA biosynthetic process	biological process	4	508	157	27652	0.32653	1	AH05.1266(-1.00425574893899),AH07.2471(1.63975807451823),BH02.2561(-1.2723391821148),BH07.2277(1.26188792728224)	AH05.1266(-1.00425574893899),AH07.2471(1.63975807451823),BH02.2561(-1.2723391821148),BH07.2277(1.26188792728224)	0.0254777070063694
GO:0007091	metaphase/anaphase transition of mitotic cell cycle	biological process	2	508	64	27652	0.32924	1	CH01.4807(-1.00740022112611),Contig942_2.2(8.59515449970792)	CH01.4807(-1.00740022112611),Contig942_2.2(8.59515449970792)	0.03125
GO:0010965	regulation of mitotic sister chromatid separation	biological process	2	508	64	27652	0.32924	1	CH01.4807(-1.00740022112611),Contig942_2.2(8.59515449970792)	CH01.4807(-1.00740022112611),Contig942_2.2(8.59515449970792)	0.03125
GO:0030071	regulation of mitotic metaphase/anaphase transition	biological process	2	508	64	27652	0.32924	1	CH01.4807(-1.00740022112611),Contig942_2.2(8.59515449970792)	CH01.4807(-1.00740022112611),Contig942_2.2(8.59515449970792)	0.03125
GO:0033046	negative regulation of sister chromatid segregation	biological process	2	508	64	27652	0.32924	1	CH01.4807(-1.00740022112611),Contig942_2.2(8.59515449970792)	CH01.4807(-1.00740022112611),Contig942_2.2(8.59515449970792)	0.03125
GO:0044784	metaphase/anaphase transition of cell cycle	biological process	2	508	64	27652	0.32924	1	CH01.4807(-1.00740022112611),Contig942_2.2(8.59515449970792)	CH01.4807(-1.00740022112611),Contig942_2.2(8.59515449970792)	0.03125
GO:0051985	negative regulation of chromosome segregation	biological process	2	508	64	27652	0.32924	1	CH01.4807(-1.00740022112611),Contig942_2.2(8.59515449970792)	CH01.4807(-1.00740022112611),Contig942_2.2(8.59515449970792)	0.03125
GO:1902099	regulation of metaphase/anaphase transition of cell cycle	biological process	2	508	64	27652	0.32924	1	CH01.4807(-1.00740022112611),Contig942_2.2(8.59515449970792)	CH01.4807(-1.00740022112611),Contig942_2.2(8.59515449970792)	0.03125
GO:1905818	regulation of chromosome separation	biological process	2	508	64	27652	0.32924	1	CH01.4807(-1.00740022112611),Contig942_2.2(8.59515449970792)	CH01.4807(-1.00740022112611),Contig942_2.2(8.59515449970792)	0.03125
GO:0048767	root hair elongation	biological process	4	508	158	27652	0.33068	1	AH04.1125(-2.24854921885576),AH04.1126(-2.56056945372309),BH02.2594(1.24246723072568),CH04.1284(-1.67757913069844)	AH04.1125(-2.24854921885576),AH04.1126(-2.56056945372309),BH02.2594(1.24246723072568),CH04.1284(-1.67757913069844)	0.0253164556962025
GO:0072329	monocarboxylic acid catabolic process	biological process	4	508	159	27652	0.33484	1	AH05.456(-1.00120289183436),AH06.23(-1.19829983646708),BH05.1071(-1.49633459125521),CH06.16(1.30642772199419)	AH05.456(-1.00120289183436),AH06.23(-1.19829983646708),BH05.1071(-1.49633459125521),CH06.16(1.30642772199419)	0.0251572327044025
GO:0003032	detection of oxygen	biological process	1	508	22	27652	0.33508	1	BH02.2269(-2.88434979311231)	BH02.2269(-2.88434979311231)	0.0454545454545455
GO:0006285	base-excision repair, AP site formation	biological process	1	508	22	27652	0.33508	1	AH09.17(-1.85568020704496)	AH09.17(-1.85568020704496)	0.0454545454545455
GO:0007112	male meiosis cytokinesis	biological process	1	508	22	27652	0.33508	1	AH08.1663(1.55497810707405)	AH08.1663(1.55497810707405)	0.0454545454545455
GO:0009554	megasporogenesis	biological process	1	508	22	27652	0.33508	1	CH05.1865(-2.18534326942743)	CH05.1865(-2.18534326942743)	0.0454545454545455
GO:0021953	central nervous system neuron differentiation	biological process	1	508	22	27652	0.33508	1	BH08.42(-1.0194240914186)	BH08.42(-1.0194240914186)	0.0454545454545455
GO:0033206	meiotic cytokinesis	biological process	1	508	22	27652	0.33508	1	AH08.1663(1.55497810707405)	AH08.1663(1.55497810707405)	0.0454545454545455
GO:0051775	response to redox state	biological process	1	508	22	27652	0.33508	1	CH08.503(-3.83000573348824)	CH08.503(-3.83000573348824)	0.0454545454545455
GO:0070483	detection of hypoxia	biological process	1	508	22	27652	0.33508	1	BH02.2269(-2.88434979311231)	BH02.2269(-2.88434979311231)	0.0454545454545455
GO:1903725	regulation of phospholipid metabolic process	biological process	1	508	22	27652	0.33508	1	AH03.1461(-1.36403323109915)	AH03.1461(-1.36403323109915)	0.0454545454545455
GO:1990641	response to iron ion starvation	biological process	1	508	22	27652	0.33508	1	BH09.2318(-5.81130628274591)	BH09.2318(-5.81130628274591)	0.0454545454545455
GO:2000036	regulation of stem cell population maintenance	biological process	1	508	22	27652	0.33508	1	CH02.2390(-1.50202573068047)	CH02.2390(-1.50202573068047)	0.0454545454545455
GO:0032479	regulation of type I interferon production	biological process	2	508	65	27652	0.33597	1	AH07.2704(-4.76527975965471),CH07.2597(-5.26789438586302)	AH07.2704(-4.76527975965471),CH07.2597(-5.26789438586302)	0.0307692307692308
GO:0032606	type I interferon production	biological process	2	508	65	27652	0.33597	1	AH07.2704(-4.76527975965471),CH07.2597(-5.26789438586302)	AH07.2704(-4.76527975965471),CH07.2597(-5.26789438586302)	0.0307692307692308
GO:0034605	cellular response to heat	biological process	4	508	160	27652	0.33901	1	AH05.1698(1.55254813303032),BH01.3532(-1.55127673601061),BH05.1846(1.20553837584402),CH05.1944(1.23369266954453)	AH05.1698(1.55254813303032),BH01.3532(-1.55127673601061),BH05.1846(1.20553837584402),CH05.1944(1.23369266954453)	0.025
GO:0009561	megagametogenesis	biological process	5	508	209	27652	0.33942	1	AH07.2704(-4.76527975965471),BH02.399(2.07281095140483),BH09.953(1.49451600006568),CH03.2191(-1.32818746691946),CH07.2597(-5.26789438586302)	AH07.2704(-4.76527975965471),BH02.399(2.07281095140483),BH09.953(1.49451600006568),CH03.2191(-1.32818746691946),CH07.2597(-5.26789438586302)	0.0239234449760766
GO:0016042	lipid catabolic process	biological process	6	508	259	27652	0.34107	1	AH06.23(-1.19829983646708),AH08.2371(-3.40862710171837),BH05.1071(-1.49633459125521),BH05.1847(1.07812610010346),CH05.1945(1.21657444130979),CH06.16(1.30642772199419)	AH06.23(-1.19829983646708),AH08.2371(-3.40862710171837),BH05.1071(-1.49633459125521),BH05.1847(1.07812610010346),CH05.1945(1.21657444130979),CH06.16(1.30642772199419)	0.0231660231660232
GO:0002790	peptide secretion	biological process	2	508	66	27652	0.34267	1	AH05.1266(-1.00425574893899),BH02.2561(-1.2723391821148)	AH05.1266(-1.00425574893899),BH02.2561(-1.2723391821148)	0.0303030303030303
GO:0009306	protein secretion	biological process	2	508	66	27652	0.34267	1	AH05.1266(-1.00425574893899),BH02.2561(-1.2723391821148)	AH05.1266(-1.00425574893899),BH02.2561(-1.2723391821148)	0.0303030303030303
GO:0035592	establishment of protein localization to extracellular region	biological process	2	508	66	27652	0.34267	1	AH05.1266(-1.00425574893899),BH02.2561(-1.2723391821148)	AH05.1266(-1.00425574893899),BH02.2561(-1.2723391821148)	0.0303030303030303
GO:0071692	protein localization to extracellular region	biological process	2	508	66	27652	0.34267	1	AH05.1266(-1.00425574893899),BH02.2561(-1.2723391821148)	AH05.1266(-1.00425574893899),BH02.2561(-1.2723391821148)	0.0303030303030303
GO:0098876	vesicle-mediated transport to the plasma membrane	biological process	2	508	66	27652	0.34267	1	AH02.1541(1.17135047928116),BH02.1610(1.05500120831556)	AH02.1541(1.17135047928116),BH02.1610(1.05500120831556)	0.0303030303030303
GO:0009250	glucan biosynthetic process	biological process	5	508	211	27652	0.34668	1	AH06.131(2.17495032028212),AH09.181(1.40045274344287),BH06.444(1.05272295237912),CH07.3339(-1.01788298334497),CH09.234(1.19547232715283)	AH06.131(2.17495032028212),AH09.181(1.40045274344287),BH06.444(1.05272295237912),CH07.3339(-1.01788298334497),CH09.234(1.19547232715283)	0.023696682464455
GO:0010119	regulation of stomatal movement	biological process	5	508	211	27652	0.34668	1	AH05.3884(-3.8403332407356),AH07.1320(1.40546012150245),AH07.91(1.12274151890138),BH02.2580(1.37821218611818),CH02.2804(-1.49520950504028)	AH05.3884(-3.8403332407356),AH07.1320(1.40546012150245),AH07.91(1.12274151890138),BH02.2580(1.37821218611818),CH02.2804(-1.49520950504028)	0.023696682464455
GO:0009445	putrescine metabolic process	biological process	1	508	23	27652	0.3473	1	CH06.189(1.18513112933957)	CH06.189(1.18513112933957)	0.0434782608695652
GO:0009446	putrescine biosynthetic process	biological process	1	508	23	27652	0.3473	1	CH06.189(1.18513112933957)	CH06.189(1.18513112933957)	0.0434782608695652
GO:0015750	pentose transmembrane transport	biological process	1	508	23	27652	0.3473	1	BH03.2015(1.08243144168968)	BH03.2015(1.08243144168968)	0.0434782608695652
GO:0015936	coenzyme A metabolic process	biological process	1	508	23	27652	0.3473	1	AH06.655(1.29270867891887)	AH06.655(1.29270867891887)	0.0434782608695652
GO:0015937	coenzyme A biosynthetic process	biological process	1	508	23	27652	0.3473	1	AH06.655(1.29270867891887)	AH06.655(1.29270867891887)	0.0434782608695652
GO:0030866	cortical actin cytoskeleton organization	biological process	1	508	23	27652	0.3473	1	BH09.1733(1.45541235802723)	BH09.1733(1.45541235802723)	0.0434782608695652
GO:0032781	positive regulation of ATP-dependent activity	biological process	1	508	23	27652	0.3473	1	BH08.1850(1.12198742811592)	BH08.1850(1.12198742811592)	0.0434782608695652
GO:0043280	positive regulation of cysteine-type endopeptidase activity involved in apoptotic process	biological process	1	508	23	27652	0.3473	1	BH01.909(-3.460198052758)	BH01.909(-3.460198052758)	0.0434782608695652
GO:0043462	regulation of ATP-dependent activity	biological process	1	508	23	27652	0.3473	1	BH08.1850(1.12198742811592)	BH08.1850(1.12198742811592)	0.0434782608695652
GO:0046473	phosphatidic acid metabolic process	biological process	1	508	23	27652	0.3473	1	AH07.91(1.12274151890138)	AH07.91(1.12274151890138)	0.0434782608695652
GO:0051092	positive regulation of NF-kappaB transcription factor activity	biological process	1	508	23	27652	0.3473	1	AH02.15(-5.81276351556536)	AH02.15(-5.81276351556536)	0.0434782608695652
GO:0060359	response to ammonium ion	biological process	1	508	23	27652	0.3473	1	CH06.1960(1.91514974575297)	CH06.1960(1.91514974575297)	0.0434782608695652
GO:0060628	regulation of ER to Golgi vesicle-mediated transport	biological process	1	508	23	27652	0.3473	1	BH01.3672(1.41443849470044)	BH01.3672(1.41443849470044)	0.0434782608695652
GO:2001056	positive regulation of cysteine-type endopeptidase activity	biological process	1	508	23	27652	0.3473	1	BH01.909(-3.460198052758)	BH01.909(-3.460198052758)	0.0434782608695652
GO:0009062	fatty acid catabolic process	biological process	3	508	114	27652	0.34911	1	AH06.23(-1.19829983646708),BH05.1071(-1.49633459125521),CH06.16(1.30642772199419)	AH06.23(-1.19829983646708),BH05.1071(-1.49633459125521),CH06.16(1.30642772199419)	0.0263157894736842
GO:0051053	negative regulation of DNA metabolic process	biological process	3	508	114	27652	0.34911	1	AH05.1266(-1.00425574893899),AH05.3365(2.68684846369824),BH02.2561(-1.2723391821148)	AH05.1266(-1.00425574893899),AH05.3365(2.68684846369824),BH02.2561(-1.2723391821148)	0.0263157894736842
GO:0010183	pollen tube guidance	biological process	2	508	67	27652	0.34936	1	AH02.2846(1.5290936861345),CH05.1907(-3.55001823292883)	AH02.2846(1.5290936861345),CH05.1907(-3.55001823292883)	0.0298507462686567
GO:0170039	proteinogenic amino acid metabolic process	biological process	9	508	414	27652	0.35164	1	AH01.218(1.42105184472309),AH05.3532(-1.46339001842386),AH08.1827(-1.08330030553965),BH01.1711(7.05225870318491),BH01.398(3.73127092988898),BH01.528(1.0826514047224),BH05.137(-2.4411146565569),BH09.1766(1.19557990743227),CH01.385(1.27722138543408)	AH01.218(1.42105184472309),AH05.3532(-1.46339001842386),AH08.1827(-1.08330030553965),BH01.1711(7.05225870318491),BH01.398(3.73127092988898),BH01.528(1.0826514047224),BH05.137(-2.4411146565569),BH09.1766(1.19557990743227),CH01.385(1.27722138543408)	0.0217391304347826
GO:0009812	flavonoid metabolic process	biological process	8	508	364	27652	0.35401	1	AH03.690(-1.07997875006539),AH05.1738(1.45312541375008),AH07.953(1.18052606287432),BH02.1494(1.01709186513168),BH05.2852(-1.14363876482754),BH07.1068(1.145079581957),BH07.1069(2.38497884324108),CH07.3862(-1.90237130290527)	AH03.690(-1.07997875006539),AH05.1738(1.45312541375008),AH07.953(1.18052606287432),BH02.1494(1.01709186513168),BH05.2852(-1.14363876482754),BH07.1068(1.145079581957),BH07.1069(2.38497884324108),CH07.3862(-1.90237130290527)	0.021978021978022
GO:0009723	response to ethylene	biological process	12	508	569	27652	0.35445	1	AH06.2229(1.03042565027139),AH06.2242(2.92581803811035),AH08.1663(1.55497810707405),AH09.1244(1.01289907852528),BH01.629(-1.47462443689753),BH02.1494(1.01709186513168),BH02.628(3.20725293150893),BH05.37(-1.15817238294417),BH06.1329(1.64720036218459),BH09.1347(1.49477660485966),BH09.2318(-5.81130628274591),CH02.642(2.02764198435247)	AH06.2229(1.03042565027139),AH06.2242(2.92581803811035),AH08.1663(1.55497810707405),AH09.1244(1.01289907852528),BH01.629(-1.47462443689753),BH02.1494(1.01709186513168),BH02.628(3.20725293150893),BH05.37(-1.15817238294417),BH06.1329(1.64720036218459),BH09.1347(1.49477660485966),BH09.2318(-5.81130628274591),CH02.642(2.02764198435247)	0.0210896309314587
GO:0006787	porphyrin-containing compound catabolic process	biological process	2	508	68	27652	0.35602	1	AH09.54(-1.84872484083666),BH09.127(-2.1206902526182)	AH09.54(-1.84872484083666),BH09.127(-2.1206902526182)	0.0294117647058824
GO:0015868	purine ribonucleotide transport	biological process	2	508	68	27652	0.35602	1	BH05.3766(-5.24038173784601),BH06.1339(-1.08094366490697)	BH05.3766(-5.24038173784601),BH06.1339(-1.08094366490697)	0.0294117647058824
GO:0033015	tetrapyrrole catabolic process	biological process	2	508	68	27652	0.35602	1	AH09.54(-1.84872484083666),BH09.127(-2.1206902526182)	AH09.54(-1.84872484083666),BH09.127(-2.1206902526182)	0.0294117647058824
GO:0050918	positive chemotaxis	biological process	2	508	68	27652	0.35602	1	AH02.2846(1.5290936861345),CH05.1907(-3.55001823292883)	AH02.2846(1.5290936861345),CH05.1907(-3.55001823292883)	0.0294117647058824
GO:0051306	mitotic sister chromatid separation	biological process	2	508	68	27652	0.35602	1	CH01.4807(-1.00740022112611),Contig942_2.2(8.59515449970792)	CH01.4807(-1.00740022112611),Contig942_2.2(8.59515449970792)	0.0294117647058824
GO:0006561	proline biosynthetic process	biological process	1	508	24	27652	0.3593	1	BH01.398(3.73127092988898)	BH01.398(3.73127092988898)	0.0416666666666667
GO:0006836	neurotransmitter transport	biological process	1	508	24	27652	0.3593	1	AH08.214(-1.50622228984451)	AH08.214(-1.50622228984451)	0.0416666666666667
GO:0032008	positive regulation of TOR signaling	biological process	1	508	24	27652	0.3593	1	BH07.3475(1.1046197819182)	BH07.3475(1.1046197819182)	0.0416666666666667
GO:0045835	negative regulation of meiotic nuclear division	biological process	1	508	24	27652	0.3593	1	AH05.3365(2.68684846369824)	AH05.3365(2.68684846369824)	0.0416666666666667
GO:0051447	negative regulation of meiotic cell cycle	biological process	1	508	24	27652	0.3593	1	AH05.3365(2.68684846369824)	AH05.3365(2.68684846369824)	0.0416666666666667
GO:0009553	embryo sac development	biological process	9	508	417	27652	0.35939	1	AH07.2471(1.63975807451823),AH07.2704(-4.76527975965471),BH02.399(2.07281095140483),BH07.2277(1.26188792728224),BH09.953(1.49451600006568),CH03.2191(-1.32818746691946),CH05.1865(-2.18534326942743),CH06.543(5.25428754276253),CH07.2597(-5.26789438586302)	AH07.2471(1.63975807451823),AH07.2704(-4.76527975965471),BH02.399(2.07281095140483),BH07.2277(1.26188792728224),BH09.953(1.49451600006568),CH03.2191(-1.32818746691946),CH05.1865(-2.18534326942743),CH06.543(5.25428754276253),CH07.2597(-5.26789438586302)	0.0215827338129496
GO:0006915	apoptotic process	biological process	5	508	215	27652	0.36121	1	AH03.1461(-1.36403323109915),AH05.3365(2.68684846369824),AH07.3838(-6.06939134208054),BH01.909(-3.460198052758),BH07.4126(-5.35598828491346)	AH03.1461(-1.36403323109915),AH05.3365(2.68684846369824),AH07.3838(-6.06939134208054),BH01.909(-3.460198052758),BH07.4126(-5.35598828491346)	0.0232558139534884
GO:0043085	positive regulation of catalytic activity	biological process	10	508	469	27652	0.36122	1	AH02.1541(1.17135047928116),AH03.1461(-1.36403323109915),AH07.2471(1.63975807451823),AH08.1663(1.55497810707405),BH01.909(-3.460198052758),BH02.1610(1.05500120831556),BH07.2277(1.26188792728224),BH08.1850(1.12198742811592),BH09.2158(-2.16824170088345),CH04.1174(-1.24533587248769)	AH02.1541(1.17135047928116),AH03.1461(-1.36403323109915),AH07.2471(1.63975807451823),AH08.1663(1.55497810707405),BH01.909(-3.460198052758),BH02.1610(1.05500120831556),BH07.2277(1.26188792728224),BH08.1850(1.12198742811592),BH09.2158(-2.16824170088345),CH04.1174(-1.24533587248769)	0.0213219616204691
GO:0006721	terpenoid metabolic process	biological process	9	508	418	27652	0.36198	1	AH06.138(1.11566214060911),AH08.1913(-1.09219953461127),AH08.2371(-3.40862710171837),BH01.398(3.73127092988898),BH05.1847(1.07812610010346),BH07.223(-1.23399493017668),CH05.1945(1.21657444130979),CH07.3340(-2.79790420644021),CH09.3086(1.33033923493985)	AH06.138(1.11566214060911),AH08.1913(-1.09219953461127),AH08.2371(-3.40862710171837),BH01.398(3.73127092988898),BH05.1847(1.07812610010346),BH07.223(-1.23399493017668),CH05.1945(1.21657444130979),CH07.3340(-2.79790420644021),CH09.3086(1.33033923493985)	0.0215311004784689
GO:0023056	positive regulation of signaling	biological process	8	508	367	27652	0.3623	1	AH05.3884(-3.8403332407356),AH07.91(1.12274151890138),AH08.1663(1.55497810707405),AH08.1913(-1.09219953461127),BH01.1154(-1.46558481801486),BH01.4505(-8.11366548804658),BH02.3199(1.66986108029526),BH07.3475(1.1046197819182)	AH05.3884(-3.8403332407356),AH07.91(1.12274151890138),AH08.1663(1.55497810707405),AH08.1913(-1.09219953461127),BH01.1154(-1.46558481801486),BH01.4505(-8.11366548804658),BH02.3199(1.66986108029526),BH07.3475(1.1046197819182)	0.0217983651226158
GO:0043473	pigmentation	biological process	2	508	69	27652	0.36265	1	AH09.1964(1.36205470666426),BH09.2131(1.17922143338842)	AH09.1964(1.36205470666426),BH09.2131(1.17922143338842)	0.0289855072463768
GO:0048640	negative regulation of developmental growth	biological process	2	508	69	27652	0.36265	1	BH02.1494(1.01709186513168),CH07.1065(1.80602788809842)	BH02.1494(1.01709186513168),CH07.1065(1.80602788809842)	0.0289855072463768
GO:0170033	L-amino acid metabolic process	biological process	9	508	419	27652	0.36457	1	AH01.218(1.42105184472309),AH05.3532(-1.46339001842386),AH08.1827(-1.08330030553965),BH01.1711(7.05225870318491),BH01.398(3.73127092988898),BH01.528(1.0826514047224),BH05.137(-2.4411146565569),BH09.1766(1.19557990743227),CH01.385(1.27722138543408)	AH01.218(1.42105184472309),AH05.3532(-1.46339001842386),AH08.1827(-1.08330030553965),BH01.1711(7.05225870318491),BH01.398(3.73127092988898),BH01.528(1.0826514047224),BH05.137(-2.4411146565569),BH09.1766(1.19557990743227),CH01.385(1.27722138543408)	0.0214797136038186
GO:0023051	regulation of signaling	biological process	24	508	1201	27652	0.36527	1	AH03.161(-1.50340492481241),AH05.3884(-3.8403332407356),AH06.2178(-1.48291768391305),AH06.2242(2.92581803811035),AH07.91(1.12274151890138),AH07.953(1.18052606287432),AH08.1663(1.55497810707405),AH08.1913(-1.09219953461127),AH08.2158(4.79902097683203),AH08.876(-3.42608019931565),BH01.1154(-1.46558481801486),BH01.4296(-1.41248140011871),BH01.4505(-8.11366548804658),BH02.2594(1.24246723072568),BH02.…	AH03.161(-1.50340492481241),AH05.3884(-3.8403332407356),AH06.2178(-1.48291768391305),AH06.2242(2.92581803811035),AH07.91(1.12274151890138),AH07.953(1.18052606287432),AH08.1663(1.55497810707405),AH08.1913(-1.09219953461127),AH08.2158(4.79902097683203),AH08.876(-3.42608019931565),BH01.1154(-1.46558481801486),BH01.4296(-1.41248140011871),BH01.4505(-8.11366548804658),BH02.2594(1.24246723072568),BH02.…	0.0199833472106578
GO:0022622	root system development	biological process	28	508	1414	27652	0.36843	1	AH02.145(-1.11238087171655),AH02.2846(1.5290936861345),AH03.161(-1.50340492481241),AH04.1125(-2.24854921885576),AH04.1126(-2.56056945372309),AH04.1636(1.45957274210152),AH05.3532(-1.46339001842386),AH06.138(1.11566214060911),AH06.713(1.37666473753173),AH06.717(-4.00049710287781),AH08.1663(1.55497810707405),AH09.1964(1.36205470666426),BH01.1513(1.02055567901932),BH02.2269(-2.88434979311231),BH02.2…	AH02.145(-1.11238087171655),AH02.2846(1.5290936861345),AH03.161(-1.50340492481241),AH04.1125(-2.24854921885576),AH04.1126(-2.56056945372309),AH04.1636(1.45957274210152),AH05.3532(-1.46339001842386),AH06.138(1.11566214060911),AH06.713(1.37666473753173),AH06.717(-4.00049710287781),AH08.1663(1.55497810707405),AH09.1964(1.36205470666426),BH01.1513(1.02055567901932),BH02.2269(-2.88434979311231),BH02.2…	0.0198019801980198
GO:0048364	root development	biological process	28	508	1414	27652	0.36843	1	AH02.145(-1.11238087171655),AH02.2846(1.5290936861345),AH03.161(-1.50340492481241),AH04.1125(-2.24854921885576),AH04.1126(-2.56056945372309),AH04.1636(1.45957274210152),AH05.3532(-1.46339001842386),AH06.138(1.11566214060911),AH06.713(1.37666473753173),AH06.717(-4.00049710287781),AH08.1663(1.55497810707405),AH09.1964(1.36205470666426),BH01.1513(1.02055567901932),BH02.2269(-2.88434979311231),BH02.2…	AH02.145(-1.11238087171655),AH02.2846(1.5290936861345),AH03.161(-1.50340492481241),AH04.1125(-2.24854921885576),AH04.1126(-2.56056945372309),AH04.1636(1.45957274210152),AH05.3532(-1.46339001842386),AH06.138(1.11566214060911),AH06.713(1.37666473753173),AH06.717(-4.00049710287781),AH08.1663(1.55497810707405),AH09.1964(1.36205470666426),BH01.1513(1.02055567901932),BH02.2269(-2.88434979311231),BH02.2…	0.0198019801980198
GO:0006766	vitamin metabolic process	biological process	5	508	217	27652	0.36848	1	AH07.904(1.03752625723148),BH02.2719(-2.69400994575208),BH05.137(-2.4411146565569),BH07.2319(-1.18739379986762),CH07.3340(-2.79790420644021)	AH07.904(1.03752625723148),BH02.2719(-2.69400994575208),BH05.137(-2.4411146565569),BH07.2319(-1.18739379986762),CH07.3340(-2.79790420644021)	0.0230414746543779
GO:1901264	carbohydrate derivative transport	biological process	5	508	217	27652	0.36848	1	AH05.4224(-1.24594932579031),AH09.1596(1.09679453044335),BH02.1271(-5.30695208970802),BH05.3766(-5.24038173784601),BH06.1339(-1.08094366490697)	AH05.4224(-1.24594932579031),AH09.1596(1.09679453044335),BH02.1271(-5.30695208970802),BH05.3766(-5.24038173784601),BH06.1339(-1.08094366490697)	0.0230414746543779
GO:0000394	RNA splicing, via endonucleolytic cleavage and ligation	biological process	1	508	25	27652	0.37108	1	AH06.3041(1.02583396269807)	AH06.3041(1.02583396269807)	0.04
GO:0010023	proanthocyanidin biosynthetic process	biological process	1	508	25	27652	0.37108	1	BH06.761(-1.14571258298398)	BH06.761(-1.14571258298398)	0.04
GO:0015939	pantothenate metabolic process	biological process	1	508	25	27652	0.37108	1	BH05.137(-2.4411146565569)	BH05.137(-2.4411146565569)	0.04
GO:0035435	phosphate ion transmembrane transport	biological process	1	508	25	27652	0.37108	1	CH03.2477(-1.43853992836941)	CH03.2477(-1.43853992836941)	0.04
GO:0045898	regulation of RNA polymerase II transcription preinitiation complex assembly	biological process	1	508	25	27652	0.37108	1	CH06.543(5.25428754276253)	CH06.543(5.25428754276253)	0.04
GO:0045899	positive regulation of RNA polymerase II transcription preinitiation complex assembly	biological process	1	508	25	27652	0.37108	1	CH06.543(5.25428754276253)	CH06.543(5.25428754276253)	0.04
GO:1901959	positive regulation of cutin biosynthetic process	biological process	1	508	25	27652	0.37108	1	AH06.138(1.11566214060911)	AH06.138(1.11566214060911)	0.04
GO:2000765	regulation of cytoplasmic translation	biological process	1	508	25	27652	0.37108	1	BH02.896(-3.73505483248625)	BH02.896(-3.73505483248625)	0.04
GO:0009555	pollen development	biological process	17	508	838	27652	0.37273	1	AH02.2846(1.5290936861345),AH03.1987(1.12349663503618),AH05.3532(-1.46339001842386),AH07.2471(1.63975807451823),AH08.2158(4.79902097683203),AH08.246(-1.43222984154293),AH09.28(1.83814412485377),BH03.2416(1.23264092616269),BH04.766(-5.5458071786754),BH07.2277(1.26188792728224),BH08.2036(-1.2504245672812),BH09.1229(1.01798000661281),BH09.1352(4.34825276318608),CH03.2320(1.56265393156894),CH05.1865(…	AH02.2846(1.5290936861345),AH03.1987(1.12349663503618),AH05.3532(-1.46339001842386),AH07.2471(1.63975807451823),AH08.2158(4.79902097683203),AH08.246(-1.43222984154293),AH09.28(1.83814412485377),BH03.2416(1.23264092616269),BH04.766(-5.5458071786754),BH07.2277(1.26188792728224),BH08.2036(-1.2504245672812),BH09.1229(1.01798000661281),BH09.1352(4.34825276318608),CH03.2320(1.56265393156894),CH05.1865(…	0.0202863961813842
GO:0009112	nucleobase metabolic process	biological process	3	508	119	27652	0.37413	1	BH01.3773(1.92243808430556),BH07.2319(-1.18739379986762),CH01.4024(-1.31263266810234)	BH01.3773(1.92243808430556),BH07.2319(-1.18739379986762),CH01.4024(-1.31263266810234)	0.0252100840336134
GO:0031347	regulation of defense response	biological process	16	508	787	27652	0.37523	1	AH05.2738(-5.06601849286449),AH06.2465(1.13032578024147),AH07.2704(-4.76527975965471),AH08.1663(1.55497810707405),BH01.1711(7.05225870318491),BH02.3199(1.66986108029526),BH03.2990(-4.41635853037507),BH05.2473(2.23939074225654),BH06.2265(1.2035641669592),BH06.426(1.07268826741083),BH07.223(-1.23399493017668),BH07.318(1.10805296871455),BH07.4126(-5.35598828491346),BH09.2318(-5.81130628274591),CH06.…	AH05.2738(-5.06601849286449),AH06.2465(1.13032578024147),AH07.2704(-4.76527975965471),AH08.1663(1.55497810707405),BH01.1711(7.05225870318491),BH02.3199(1.66986108029526),BH03.2990(-4.41635853037507),BH05.2473(2.23939074225654),BH06.2265(1.2035641669592),BH06.426(1.07268826741083),BH07.223(-1.23399493017668),BH07.318(1.10805296871455),BH07.4126(-5.35598828491346),BH09.2318(-5.81130628274591),CH06.…	0.0203303684879288
GO:0060560	developmental growth involved in morphogenesis	biological process	16	508	787	27652	0.37523	1	AH02.2846(1.5290936861345),AH03.3796(1.78664905598203),AH04.1125(-2.24854921885576),AH04.1126(-2.56056945372309),BH01.629(-1.47462443689753),BH02.2594(1.24246723072568),BH03.4080(1.41129267927713),BH03.4166(-1.50341450588701),BH03.4169(-1.17234723087065),BH05.2473(2.23939074225654),BH06.1329(1.64720036218459),BH07.435(1.02243992449997),CH04.1284(-1.67757913069844),CH05.1907(-3.55001823292883),CH0…	AH02.2846(1.5290936861345),AH03.3796(1.78664905598203),AH04.1125(-2.24854921885576),AH04.1126(-2.56056945372309),BH01.629(-1.47462443689753),BH02.2594(1.24246723072568),BH03.4080(1.41129267927713),BH03.4166(-1.50341450588701),BH03.4169(-1.17234723087065),BH05.2473(2.23939074225654),BH06.1329(1.64720036218459),BH07.435(1.02243992449997),CH04.1284(-1.67757913069844),CH05.1907(-3.55001823292883),CH0…	0.0203303684879288
GO:1901800	positive regulation of proteasomal protein catabolic process	biological process	3	508	120	27652	0.37912	1	BH01.4508(-4.02690759607214),BH09.2317(1.11460050743469),CH06.543(5.25428754276253)	BH01.4508(-4.02690759607214),BH09.2317(1.11460050743469),CH06.543(5.25428754276253)	0.025
GO:0010646	regulation of cell communication	biological process	24	508	1210	27652	0.37916	1	AH03.161(-1.50340492481241),AH05.3884(-3.8403332407356),AH06.2178(-1.48291768391305),AH06.2242(2.92581803811035),AH07.91(1.12274151890138),AH07.953(1.18052606287432),AH08.1663(1.55497810707405),AH08.1913(-1.09219953461127),AH08.2158(4.79902097683203),AH08.876(-3.42608019931565),BH01.1154(-1.46558481801486),BH01.4296(-1.41248140011871),BH01.4505(-8.11366548804658),BH02.2594(1.24246723072568),BH02.…	AH03.161(-1.50340492481241),AH05.3884(-3.8403332407356),AH06.2178(-1.48291768391305),AH06.2242(2.92581803811035),AH07.91(1.12274151890138),AH07.953(1.18052606287432),AH08.1663(1.55497810707405),AH08.1913(-1.09219953461127),AH08.2158(4.79902097683203),AH08.876(-3.42608019931565),BH01.1154(-1.46558481801486),BH01.4296(-1.41248140011871),BH01.4505(-8.11366548804658),BH02.2594(1.24246723072568),BH02.…	0.0198347107438017
GO:0009653	anatomical structure morphogenesis	biological process	52	508	2699	27652	0.37946	1	AH02.218(1.05852092926917),AH02.2846(1.5290936861345),AH02.3713(1.38898519484491),AH03.3796(1.78664905598203),AH04.1125(-2.24854921885576),AH04.1126(-2.56056945372309),AH04.1636(1.45957274210152),AH06.2994(-4.13524068899671),AH07.2469(1.43785888601999),AH07.2764(1.18047687204133),AH07.3645(1.11799985796351),AH08.1663(1.55497810707405),AH08.2371(-3.40862710171837),AH08.246(-1.43222984154293),AH08.…	AH02.218(1.05852092926917),AH02.2846(1.5290936861345),AH02.3713(1.38898519484491),AH03.3796(1.78664905598203),AH04.1125(-2.24854921885576),AH04.1126(-2.56056945372309),AH04.1636(1.45957274210152),AH06.2994(-4.13524068899671),AH07.2469(1.43785888601999),AH07.2764(1.18047687204133),AH07.3645(1.11799985796351),AH08.1663(1.55497810707405),AH08.2371(-3.40862710171837),AH08.246(-1.43222984154293),AH08.…	0.0192663949610967
GO:0042430	indole-containing compound metabolic process	biological process	4	508	170	27652	0.38065	1	AH01.218(1.42105184472309),BH01.1711(7.05225870318491),BH01.528(1.0826514047224),CH01.385(1.27722138543408)	AH01.218(1.42105184472309),BH01.1711(7.05225870318491),BH01.528(1.0826514047224),CH01.385(1.27722138543408)	0.0235294117647059
GO:0046474	glycerophospholipid biosynthetic process	biological process	4	508	170	27652	0.38065	1	AH02.2846(1.5290936861345),CH05.1907(-3.55001823292883),CH06.2271(5.79170263664031),CH08.809(-3.38505607298226)	AH02.2846(1.5290936861345),CH05.1907(-3.55001823292883),CH06.2271(5.79170263664031),CH08.809(-3.38505607298226)	0.0235294117647059
GO:0006644	phospholipid metabolic process	biological process	10	508	477	27652	0.38081	1	AH02.2846(1.5290936861345),AH03.1461(-1.36403323109915),AH04.1125(-2.24854921885576),AH04.1126(-2.56056945372309),AH07.91(1.12274151890138),CH04.1284(-1.67757913069844),CH05.1907(-3.55001823292883),CH06.2271(5.79170263664031),CH07.3340(-2.79790420644021),CH08.809(-3.38505607298226)	AH02.2846(1.5290936861345),AH03.1461(-1.36403323109915),AH04.1125(-2.24854921885576),AH04.1126(-2.56056945372309),AH07.91(1.12274151890138),CH04.1284(-1.67757913069844),CH05.1907(-3.55001823292883),CH06.2271(5.79170263664031),CH07.3340(-2.79790420644021),CH08.809(-3.38505607298226)	0.0209643605870021
GO:0031109	microtubule polymerization or depolymerization	biological process	2	508	72	27652	0.3824	1	BH07.317(1.24671957493039),CH07.1065(1.80602788809842)	BH07.317(1.24671957493039),CH07.1065(1.80602788809842)	0.0277777777777778
GO:0033108	mitochondrial respiratory chain complex assembly	biological process	2	508	72	27652	0.3824	1	BH04.1957(5.93413390703657),CH04.2298(5.2498604326139)	BH04.1957(5.93413390703657),CH04.2298(5.2498604326139)	0.0277777777777778
GO:0098739	import across plasma membrane	biological process	2	508	72	27652	0.3824	1	AH08.214(-1.50622228984451),AH08.2158(4.79902097683203)	AH08.214(-1.50622228984451),AH08.2158(4.79902097683203)	0.0277777777777778
GO:0006002	fructose 6-phosphate metabolic process	biological process	1	508	26	27652	0.38265	1	BH05.2397(-2.67414699459308)	BH05.2397(-2.67414699459308)	0.0384615384615385
GO:0006085	acetyl-CoA biosynthetic process	biological process	1	508	26	27652	0.38265	1	AH03.838(-2.950470692073)	AH03.838(-2.950470692073)	0.0384615384615385
GO:0006208	pyrimidine nucleobase catabolic process	biological process	1	508	26	27652	0.38265	1	BH07.2319(-1.18739379986762)	BH07.2319(-1.18739379986762)	0.0384615384615385
GO:0006212	uracil catabolic process	biological process	1	508	26	27652	0.38265	1	BH07.2319(-1.18739379986762)	BH07.2319(-1.18739379986762)	0.0384615384615385
GO:0006808	regulation of nitrogen utilization	biological process	1	508	26	27652	0.38265	1	BH07.3475(1.1046197819182)	BH07.3475(1.1046197819182)	0.0384615384615385
GO:0009229	thiamine diphosphate biosynthetic process	biological process	1	508	26	27652	0.38265	1	AH07.904(1.03752625723148)	AH07.904(1.03752625723148)	0.0384615384615385
GO:0010021	amylopectin biosynthetic process	biological process	1	508	26	27652	0.38265	1	BH06.444(1.05272295237912)	BH06.444(1.05272295237912)	0.0384615384615385
GO:0010444	guard mother cell differentiation	biological process	1	508	26	27652	0.38265	1	AH03.1221(-1.13895999229589)	AH03.1221(-1.13895999229589)	0.0384615384615385
GO:0010771	negative regulation of cell morphogenesis	biological process	1	508	26	27652	0.38265	1	CH07.1065(1.80602788809842)	CH07.1065(1.80602788809842)	0.0384615384615385
GO:0019058	viral life cycle	biological process	1	508	26	27652	0.38265	1	CH07.1065(1.80602788809842)	CH07.1065(1.80602788809842)	0.0384615384615385
GO:0019860	uracil metabolic process	biological process	1	508	26	27652	0.38265	1	BH07.2319(-1.18739379986762)	BH07.2319(-1.18739379986762)	0.0384615384615385
GO:0031110	regulation of microtubule polymerization or depolymerization	biological process	1	508	26	27652	0.38265	1	CH07.1065(1.80602788809842)	CH07.1065(1.80602788809842)	0.0384615384615385
GO:0035082	axoneme assembly	biological process	1	508	26	27652	0.38265	1	AH05.2354(1.16221975548585)	AH05.2354(1.16221975548585)	0.0384615384615385
GO:0042357	thiamine diphosphate metabolic process	biological process	1	508	26	27652	0.38265	1	AH07.904(1.03752625723148)	AH07.904(1.03752625723148)	0.0384615384615385
GO:0060070	canonical Wnt signaling pathway	biological process	1	508	26	27652	0.38265	1	BH01.1154(-1.46558481801486)	BH01.1154(-1.46558481801486)	0.0384615384615385
GO:0060828	regulation of canonical Wnt signaling pathway	biological process	1	508	26	27652	0.38265	1	BH01.1154(-1.46558481801486)	BH01.1154(-1.46558481801486)	0.0384615384615385
GO:0097468	programmed cell death in response to reactive oxygen species	biological process	1	508	26	27652	0.38265	1	AH05.1911(1.00381103299486)	AH05.1911(1.00381103299486)	0.0384615384615385
GO:0097501	stress response to metal ion	biological process	1	508	26	27652	0.38265	1	BH09.2318(-5.81130628274591)	BH09.2318(-5.81130628274591)	0.0384615384615385
GO:1901001	negative regulation of response to salt stress	biological process	1	508	26	27652	0.38265	1	BH03.411(-1.76415654910962)	BH03.411(-1.76415654910962)	0.0384615384615385
GO:1901527	abscisic acid-activated signaling pathway involved in stomatal movement	biological process	1	508	26	27652	0.38265	1	AH03.690(-1.07997875006539)	AH03.690(-1.07997875006539)	0.0384615384615385
GO:2000896	amylopectin metabolic process	biological process	1	508	26	27652	0.38265	1	BH06.444(1.05272295237912)	BH06.444(1.05272295237912)	0.0384615384615385
GO:1903052	positive regulation of proteolysis involved in protein catabolic process	biological process	3	508	121	27652	0.38409	1	BH01.4508(-4.02690759607214),BH09.2317(1.11460050743469),CH06.543(5.25428754276253)	BH01.4508(-4.02690759607214),BH09.2317(1.11460050743469),CH06.543(5.25428754276253)	0.0247933884297521
GO:0098869	cellular oxidant detoxification	biological process	7	508	324	27652	0.38589	1	AH01.972(3.28921229567674),AH04.1034(1.15145262708862),AH06.416(6.86208626091278),BH02.4667(2.90795907475475),BH05.2473(2.23939074225654),BH09.2073(5.98902861100901),CH06.545(6.15943606139565)	AH01.972(3.28921229567674),AH04.1034(1.15145262708862),AH06.416(6.86208626091278),BH02.4667(2.90795907475475),BH05.2473(2.23939074225654),BH09.2073(5.98902861100901),CH06.545(6.15943606139565)	0.0216049382716049
GO:0015706	nitrate transmembrane transport	biological process	2	508	73	27652	0.38892	1	AH05.4224(-1.24594932579031),CH01.3461(1.09891948577259)	AH05.4224(-1.24594932579031),CH01.3461(1.09891948577259)	0.0273972602739726
GO:0015865	purine nucleotide transport	biological process	2	508	73	27652	0.38892	1	BH05.3766(-5.24038173784601),BH06.1339(-1.08094366490697)	BH05.3766(-5.24038173784601),BH06.1339(-1.08094366490697)	0.0273972602739726
GO:0019747	regulation of isoprenoid metabolic process	biological process	2	508	73	27652	0.38892	1	AH06.138(1.11566214060911),BH01.398(3.73127092988898)	AH06.138(1.11566214060911),BH01.398(3.73127092988898)	0.0273972602739726
GO:0045839	negative regulation of mitotic nuclear division	biological process	2	508	73	27652	0.38892	1	CH01.4807(-1.00740022112611),Contig942_2.2(8.59515449970792)	CH01.4807(-1.00740022112611),Contig942_2.2(8.59515449970792)	0.0273972602739726
GO:0051503	adenine nucleotide transport	biological process	2	508	73	27652	0.38892	1	BH05.3766(-5.24038173784601),BH06.1339(-1.08094366490697)	BH05.3766(-5.24038173784601),BH06.1339(-1.08094366490697)	0.0273972602739726
GO:0097250	mitochondrial respirasome assembly	biological process	2	508	73	27652	0.38892	1	BH04.1957(5.93413390703657),CH04.2298(5.2498604326139)	BH04.1957(5.93413390703657),CH04.2298(5.2498604326139)	0.0273972602739726
GO:1902025	nitrate import	biological process	2	508	73	27652	0.38892	1	AH05.4224(-1.24594932579031),CH01.3461(1.09891948577259)	AH05.4224(-1.24594932579031),CH01.3461(1.09891948577259)	0.0273972602739726
GO:0032446	protein modification by small protein conjugation	biological process	23	508	1164	27652	0.38992	1	AH01.4168(1.14121465348535),AH02.15(-5.81276351556536),AH02.3826(1.13126250283921),AH03.3796(1.78664905598203),AH05.2148(2.32416391127292),AH06.1782(2.3826410446822),AH07.2109(1.08315588359536),AH07.2285(1.31149014657009),AH08.1913(-1.09219953461127),AH09.2093(1.30221603863029),BH01.4505(-8.11366548804658),BH01.4508(-4.02690759607214),BH02.401(1.63774160871684),BH03.4080(1.41129267927713),BH04.86…	AH01.4168(1.14121465348535),AH02.15(-5.81276351556536),AH02.3826(1.13126250283921),AH03.3796(1.78664905598203),AH05.2148(2.32416391127292),AH06.1782(2.3826410446822),AH07.2109(1.08315588359536),AH07.2285(1.31149014657009),AH08.1913(-1.09219953461127),AH09.2093(1.30221603863029),BH01.4505(-8.11366548804658),BH01.4508(-4.02690759607214),BH02.401(1.63774160871684),BH03.4080(1.41129267927713),BH04.86…	0.0197594501718213
GO:0070647	protein modification by small protein conjugation or removal	biological process	25	508	1270	27652	0.39007	1	AH01.4168(1.14121465348535),AH02.15(-5.81276351556536),AH02.3826(1.13126250283921),AH03.3796(1.78664905598203),AH05.2148(2.32416391127292),AH05.280(2.68632105026692),AH06.1782(2.3826410446822),AH07.2109(1.08315588359536),AH07.2285(1.31149014657009),AH08.1913(-1.09219953461127),AH09.2093(1.30221603863029),BH01.3672(1.41443849470044),BH01.4505(-8.11366548804658),BH01.4508(-4.02690759607214),BH02.40…	AH01.4168(1.14121465348535),AH02.15(-5.81276351556536),AH02.3826(1.13126250283921),AH03.3796(1.78664905598203),AH05.2148(2.32416391127292),AH05.280(2.68632105026692),AH06.1782(2.3826410446822),AH07.2109(1.08315588359536),AH07.2285(1.31149014657009),AH08.1913(-1.09219953461127),AH09.2093(1.30221603863029),BH01.3672(1.41443849470044),BH01.4505(-8.11366548804658),BH01.4508(-4.02690759607214),BH02.40…	0.0196850393700787
GO:0080147	root hair cell development	biological process	5	508	223	27652	0.39029	1	AH04.1125(-2.24854921885576),AH04.1126(-2.56056945372309),BH02.2594(1.24246723072568),BH03.615(1.25445807697387),CH04.1284(-1.67757913069844)	AH04.1125(-2.24854921885576),AH04.1126(-2.56056945372309),BH02.2594(1.24246723072568),BH03.615(1.25445807697387),CH04.1284(-1.67757913069844)	0.0224215246636771
GO:0032101	regulation of response to external stimulus	biological process	13	508	639	27652	0.39357	1	AH05.2738(-5.06601849286449),AH06.2465(1.13032578024147),AH07.2704(-4.76527975965471),AH08.1663(1.55497810707405),BH01.1711(7.05225870318491),BH03.2990(-4.41635853037507),BH05.2473(2.23939074225654),BH06.2265(1.2035641669592),BH07.318(1.10805296871455),BH07.4126(-5.35598828491346),BH09.2318(-5.81130628274591),CH06.2100(6.7224370405541),CH07.2597(-5.26789438586302)	AH05.2738(-5.06601849286449),AH06.2465(1.13032578024147),AH07.2704(-4.76527975965471),AH08.1663(1.55497810707405),BH01.1711(7.05225870318491),BH03.2990(-4.41635853037507),BH05.2473(2.23939074225654),BH06.2265(1.2035641669592),BH07.318(1.10805296871455),BH07.4126(-5.35598828491346),BH09.2318(-5.81130628274591),CH06.2100(6.7224370405541),CH07.2597(-5.26789438586302)	0.0203442879499218
GO:0008298	intracellular mRNA localization	biological process	1	508	27	27652	0.394	1	AH01.934(1.37404825509827)	AH01.934(1.37404825509827)	0.037037037037037
GO:0010257	NADH dehydrogenase complex assembly	biological process	1	508	27	27652	0.394	1	BH02.4108(-1.02285985378486)	BH02.4108(-1.02285985378486)	0.037037037037037
GO:0010588	cotyledon vascular tissue pattern formation	biological process	1	508	27	27652	0.394	1	AH08.427(-1.09391211500005)	AH08.427(-1.09391211500005)	0.037037037037037
GO:0030111	regulation of Wnt signaling pathway	biological process	1	508	27	27652	0.394	1	BH01.1154(-1.46558481801486)	BH01.1154(-1.46558481801486)	0.037037037037037
GO:0030166	proteoglycan biosynthetic process	biological process	1	508	27	27652	0.394	1	BH01.1154(-1.46558481801486)	BH01.1154(-1.46558481801486)	0.037037037037037
GO:0030261	chromosome condensation	biological process	1	508	27	27652	0.394	1	AH05.1255(-1.23778016293035)	AH05.1255(-1.23778016293035)	0.037037037037037
GO:0032006	regulation of TOR signaling	biological process	1	508	27	27652	0.394	1	BH07.3475(1.1046197819182)	BH07.3475(1.1046197819182)	0.037037037037037
GO:0046898	response to cycloheximide	biological process	1	508	27	27652	0.394	1	BH03.411(-1.76415654910962)	BH03.411(-1.76415654910962)	0.037037037037037
GO:0048565	digestive tract development	biological process	1	508	27	27652	0.394	1	AH08.876(-3.42608019931565)	AH08.876(-3.42608019931565)	0.037037037037037
GO:0060992	response to fungicide	biological process	1	508	27	27652	0.394	1	BH03.411(-1.76415654910962)	BH03.411(-1.76415654910962)	0.037037037037037
GO:0071249	cellular response to nitrate	biological process	1	508	27	27652	0.394	1	CH01.3461(1.09891948577259)	CH01.3461(1.09891948577259)	0.037037037037037
GO:0080110	sporopollenin biosynthetic process	biological process	1	508	27	27652	0.394	1	AH08.246(-1.43222984154293)	AH08.246(-1.43222984154293)	0.037037037037037
GO:0080117	secondary growth	biological process	1	508	27	27652	0.394	1	BH02.3265(1.33061060064618)	BH02.3265(1.33061060064618)	0.037037037037037
GO:0080190	lateral growth	biological process	1	508	27	27652	0.394	1	BH02.3265(1.33061060064618)	BH02.3265(1.33061060064618)	0.037037037037037
GO:0170043	non-proteinogenic amino acid biosynthetic process	biological process	1	508	27	27652	0.394	1	AH08.1827(-1.08330030553965)	AH08.1827(-1.08330030553965)	0.037037037037037
GO:0019395	fatty acid oxidation	biological process	3	508	123	27652	0.39402	1	AH06.23(-1.19829983646708),BH05.1071(-1.49633459125521),CH06.16(1.30642772199419)	AH06.23(-1.19829983646708),BH05.1071(-1.49633459125521),CH06.16(1.30642772199419)	0.024390243902439
GO:0010053	root epidermal cell differentiation	biological process	8	508	379	27652	0.39561	1	AH04.1125(-2.24854921885576),AH04.1126(-2.56056945372309),AH09.1964(1.36205470666426),BH02.2594(1.24246723072568),BH03.615(1.25445807697387),BH07.435(1.02243992449997),BH09.2131(1.17922143338842),CH04.1284(-1.67757913069844)	AH04.1125(-2.24854921885576),AH04.1126(-2.56056945372309),AH09.1964(1.36205470666426),BH02.2594(1.24246723072568),BH03.615(1.25445807697387),BH07.435(1.02243992449997),BH09.2131(1.17922143338842),CH04.1284(-1.67757913069844)	0.0211081794195251
GO:0010647	positive regulation of cell communication	biological process	8	508	379	27652	0.39561	1	AH05.3884(-3.8403332407356),AH07.91(1.12274151890138),AH08.1663(1.55497810707405),AH08.1913(-1.09219953461127),BH01.1154(-1.46558481801486),BH01.4505(-8.11366548804658),BH02.3199(1.66986108029526),BH07.3475(1.1046197819182)	AH05.3884(-3.8403332407356),AH07.91(1.12274151890138),AH08.1663(1.55497810707405),AH08.1913(-1.09219953461127),BH01.1154(-1.46558481801486),BH01.4505(-8.11366548804658),BH02.3199(1.66986108029526),BH07.3475(1.1046197819182)	0.0211081794195251
GO:0097305	response to alcohol	biological process	29	508	1489	27652	0.39971	1	AH01.3509(2.24331636198289),AH01.4231(2.01715489167442),AH03.3740(1.14634192533797),AH03.690(-1.07997875006539),AH05.2649(1.10519138192462),AH05.3884(-3.8403332407356),AH06.138(1.11566214060911),AH07.2471(1.63975807451823),AH07.91(1.12274151890138),AH08.1663(1.55497810707405),AH08.1913(-1.09219953461127),BH01.4505(-8.11366548804658),BH01.4524(-7.99079847193587),BH01.4535(1.71729847643077),BH02.31…	AH01.3509(2.24331636198289),AH01.4231(2.01715489167442),AH03.3740(1.14634192533797),AH03.690(-1.07997875006539),AH05.2649(1.10519138192462),AH05.3884(-3.8403332407356),AH06.138(1.11566214060911),AH07.2471(1.63975807451823),AH07.91(1.12274151890138),AH08.1663(1.55497810707405),AH08.1913(-1.09219953461127),BH01.4505(-8.11366548804658),BH01.4524(-7.99079847193587),BH01.4535(1.71729847643077),BH02.31…	0.0194761584956347
GO:1902600	proton transmembrane transport	biological process	6	508	277	27652	0.39982	1	AH01.994(-1.02404578447134),AH03.35(-1.13165985695163),AH05.4224(-1.24594932579031),AH09.1199(1.01440321641972),BH03.2015(1.08243144168968),BH09.1300(1.21457874117357)	AH01.994(-1.02404578447134),AH03.35(-1.13165985695163),AH05.4224(-1.24594932579031),AH09.1199(1.01440321641972),BH03.2015(1.08243144168968),BH09.1300(1.21457874117357)	0.0216606498194946
GO:0001816	cytokine production	biological process	2	508	75	27652	0.40188	1	AH07.2704(-4.76527975965471),CH07.2597(-5.26789438586302)	AH07.2704(-4.76527975965471),CH07.2597(-5.26789438586302)	0.0266666666666667
GO:0001817	regulation of cytokine production	biological process	2	508	75	27652	0.40188	1	AH07.2704(-4.76527975965471),CH07.2597(-5.26789438586302)	AH07.2704(-4.76527975965471),CH07.2597(-5.26789438586302)	0.0266666666666667
GO:0015807	L-amino acid transport	biological process	2	508	75	27652	0.40188	1	AH06.58(1.37275845208707),AH08.214(-1.50622228984451)	AH06.58(1.37275845208707),AH08.214(-1.50622228984451)	0.0266666666666667
GO:0016998	cell wall macromolecule catabolic process	biological process	2	508	75	27652	0.40188	1	AH03.2982(1.0176583100603),AH03.4116(1.13942962700908)	AH03.2982(1.0176583100603),AH03.4116(1.13942962700908)	0.0266666666666667
GO:1902475	L-alpha-amino acid transmembrane transport	biological process	2	508	75	27652	0.40188	1	AH06.58(1.37275845208707),AH08.214(-1.50622228984451)	AH06.58(1.37275845208707),AH08.214(-1.50622228984451)	0.0266666666666667
GO:0009262	deoxyribonucleotide metabolic process	biological process	1	508	28	27652	0.40514	1	AH09.17(-1.85568020704496)	AH09.17(-1.85568020704496)	0.0357142857142857
GO:0016055	Wnt signaling pathway	biological process	1	508	28	27652	0.40514	1	BH01.1154(-1.46558481801486)	BH01.1154(-1.46558481801486)	0.0357142857142857
GO:0030521	androgen receptor signaling pathway	biological process	1	508	28	27652	0.40514	1	BH09.2317(1.11460050743469)	BH09.2317(1.11460050743469)	0.0357142857142857
GO:0055123	digestive system development	biological process	1	508	28	27652	0.40514	1	AH08.876(-3.42608019931565)	AH08.876(-3.42608019931565)	0.0357142857142857
GO:0048229	gametophyte development	biological process	22	508	1121	27652	0.40605	1	AH02.2846(1.5290936861345),AH03.1987(1.12349663503618),AH05.3532(-1.46339001842386),AH07.2471(1.63975807451823),AH07.2704(-4.76527975965471),AH08.2158(4.79902097683203),AH08.246(-1.43222984154293),AH09.28(1.83814412485377),BH02.399(2.07281095140483),BH03.2416(1.23264092616269),BH04.766(-5.5458071786754),BH07.2277(1.26188792728224),BH08.2036(-1.2504245672812),BH09.1229(1.01798000661281),BH09.1352(…	AH02.2846(1.5290936861345),AH03.1987(1.12349663503618),AH05.3532(-1.46339001842386),AH07.2471(1.63975807451823),AH07.2704(-4.76527975965471),AH08.2158(4.79902097683203),AH08.246(-1.43222984154293),AH09.28(1.83814412485377),BH02.399(2.07281095140483),BH03.2416(1.23264092616269),BH04.766(-5.5458071786754),BH07.2277(1.26188792728224),BH08.2036(-1.2504245672812),BH09.1229(1.01798000661281),BH09.1352(…	0.0196253345227475
GO:1990748	cellular detoxification	biological process	7	508	331	27652	0.40686	1	AH01.972(3.28921229567674),AH04.1034(1.15145262708862),AH06.416(6.86208626091278),BH02.4667(2.90795907475475),BH05.2473(2.23939074225654),BH09.2073(5.98902861100901),CH06.545(6.15943606139565)	AH01.972(3.28921229567674),AH04.1034(1.15145262708862),AH06.416(6.86208626091278),BH02.4667(2.90795907475475),BH05.2473(2.23939074225654),BH09.2073(5.98902861100901),CH06.545(6.15943606139565)	0.0211480362537764
GO:0019637	organophosphate metabolic process	biological process	26	508	1335	27652	0.40805	1	AH02.2846(1.5290936861345),AH03.1461(-1.36403323109915),AH03.838(-2.950470692073),AH04.1125(-2.24854921885576),AH04.1126(-2.56056945372309),AH05.3365(2.68684846369824),AH06.655(1.29270867891887),AH07.3838(-6.06939134208054),AH07.904(1.03752625723148),AH07.91(1.12274151890138),AH07.953(1.18052606287432),AH08.1971(-1.76154034483936),AH09.1635(-1.64697277611294),AH09.17(-1.85568020704496),BH01.4133(…	AH02.2846(1.5290936861345),AH03.1461(-1.36403323109915),AH03.838(-2.950470692073),AH04.1125(-2.24854921885576),AH04.1126(-2.56056945372309),AH05.3365(2.68684846369824),AH06.655(1.29270867891887),AH07.3838(-6.06939134208054),AH07.904(1.03752625723148),AH07.91(1.12274151890138),AH07.953(1.18052606287432),AH08.1971(-1.76154034483936),AH09.1635(-1.64697277611294),AH09.17(-1.85568020704496),BH01.4133(…	0.0194756554307116
GO:0006862	nucleotide transport	biological process	2	508	76	27652	0.40831	1	BH05.3766(-5.24038173784601),BH06.1339(-1.08094366490697)	BH05.3766(-5.24038173784601),BH06.1339(-1.08094366490697)	0.0263157894736842
GO:1902170	cellular response to reactive nitrogen species	biological process	2	508	76	27652	0.40831	1	BH09.2318(-5.81130628274591),CH01.3461(1.09891948577259)	BH09.2318(-5.81130628274591),CH01.3461(1.09891948577259)	0.0263157894736842
GO:0009965	leaf morphogenesis	biological process	5	508	228	27652	0.40844	1	AH08.2371(-3.40862710171837),AH08.427(-1.09391211500005),BH05.1847(1.07812610010346),CH01.5408(1.1112924252191),CH05.1945(1.21657444130979)	AH08.2371(-3.40862710171837),AH08.427(-1.09391211500005),BH05.1847(1.07812610010346),CH01.5408(1.1112924252191),CH05.1945(1.21657444130979)	0.0219298245614035
GO:1900150	regulation of defense response to fungus	biological process	3	508	126	27652	0.40882	1	AH06.2465(1.13032578024147),BH06.2265(1.2035641669592),BH07.4126(-5.35598828491346)	AH06.2465(1.13032578024147),BH06.2265(1.2035641669592),BH07.4126(-5.35598828491346)	0.0238095238095238
GO:0071396	cellular response to lipid	biological process	23	508	1178	27652	0.41225	1	AH03.3740(1.14634192533797),AH03.690(-1.07997875006539),AH05.3884(-3.8403332407356),AH07.2471(1.63975807451823),AH07.3516(1.4315529437123),AH07.91(1.12274151890138),AH08.1663(1.55497810707405),AH08.1913(-1.09219953461127),BH01.3387(-1.05472007747862),BH01.3773(1.92243808430556),BH01.4296(-1.41248140011871),BH01.4505(-8.11366548804658),BH01.4524(-7.99079847193587),BH02.3199(1.66986108029526),BH02.…	AH03.3740(1.14634192533797),AH03.690(-1.07997875006539),AH05.3884(-3.8403332407356),AH07.2471(1.63975807451823),AH07.3516(1.4315529437123),AH07.91(1.12274151890138),AH08.1663(1.55497810707405),AH08.1913(-1.09219953461127),BH01.3387(-1.05472007747862),BH01.3773(1.92243808430556),BH01.4296(-1.41248140011871),BH01.4505(-8.11366548804658),BH01.4524(-7.99079847193587),BH02.3199(1.66986108029526),BH02.…	0.0195246179966044
GO:0070192	chromosome organization involved in meiotic cell cycle	biological process	3	508	127	27652	0.41374	1	AH05.1255(-1.23778016293035),CH01.4807(-1.00740022112611),CH05.1865(-2.18534326942743)	AH05.1255(-1.23778016293035),CH01.4807(-1.00740022112611),CH05.1865(-2.18534326942743)	0.0236220472440945
GO:0009750	response to fructose	biological process	2	508	77	27652	0.4147	1	BH01.398(3.73127092988898),BH05.2397(-2.67414699459308)	BH01.398(3.73127092988898),BH05.2397(-2.67414699459308)	0.025974025974026
GO:1902905	positive regulation of supramolecular fiber organization	biological process	2	508	77	27652	0.4147	1	BH09.1733(1.45541235802723),CH07.1065(1.80602788809842)	BH09.1733(1.45541235802723),CH07.1065(1.80602788809842)	0.025974025974026
GO:0040008	regulation of growth	biological process	13	508	649	27652	0.415	1	AH03.2042(1.38072130841729),AH05.1266(-1.00425574893899),AH06.2994(-4.13524068899671),AH06.655(1.29270867891887),AH07.3482(1.61009080546158),BH01.3773(1.92243808430556),BH02.1494(1.01709186513168),BH02.2561(-1.2723391821148),BH02.3265(1.33061060064618),BH05.2473(2.23939074225654),BH07.3475(1.1046197819182),CH01.4024(-1.31263266810234),CH07.1065(1.80602788809842)	AH03.2042(1.38072130841729),AH05.1266(-1.00425574893899),AH06.2994(-4.13524068899671),AH06.655(1.29270867891887),AH07.3482(1.61009080546158),BH01.3773(1.92243808430556),BH02.1494(1.01709186513168),BH02.2561(-1.2723391821148),BH02.3265(1.33061060064618),BH05.2473(2.23939074225654),BH07.3475(1.1046197819182),CH01.4024(-1.31263266810234),CH07.1065(1.80602788809842)	0.0200308166409861
GO:0007276	gamete generation	biological process	7	508	334	27652	0.41584	1	AH03.1987(1.12349663503618),AH05.3365(2.68684846369824),AH08.1663(1.55497810707405),BH03.2416(1.23264092616269),BH04.766(-5.5458071786754),BH09.1352(4.34825276318608),CH03.2320(1.56265393156894)	AH03.1987(1.12349663503618),AH05.3365(2.68684846369824),AH08.1663(1.55497810707405),BH03.2416(1.23264092616269),BH04.766(-5.5458071786754),BH09.1352(4.34825276318608),CH03.2320(1.56265393156894)	0.0209580838323353
GO:0006000	fructose metabolic process	biological process	1	508	29	27652	0.41608	1	BH05.2397(-2.67414699459308)	BH05.2397(-2.67414699459308)	0.0344827586206897
GO:0008333	endosome to lysosome transport	biological process	1	508	29	27652	0.41608	1	CH04.352(1.2543318333373)	CH04.352(1.2543318333373)	0.0344827586206897
GO:0009310	amine catabolic process	biological process	1	508	29	27652	0.41608	1	BH01.1711(7.05225870318491)	BH01.1711(7.05225870318491)	0.0344827586206897
GO:0010950	positive regulation of endopeptidase activity	biological process	1	508	29	27652	0.41608	1	BH01.909(-3.460198052758)	BH01.909(-3.460198052758)	0.0344827586206897
GO:0042402	cellular biogenic amine catabolic process	biological process	1	508	29	27652	0.41608	1	BH01.1711(7.05225870318491)	BH01.1711(7.05225870318491)	0.0344827586206897
GO:0090481	pyrimidine nucleotide-sugar transmembrane transport	biological process	1	508	29	27652	0.41608	1	AH09.1596(1.09679453044335)	AH09.1596(1.09679453044335)	0.0344827586206897
GO:1900425	negative regulation of defense response to bacterium	biological process	1	508	29	27652	0.41608	1	BH07.318(1.10805296871455)	BH07.318(1.10805296871455)	0.0344827586206897
GO:0016054	organic acid catabolic process	biological process	6	508	282	27652	0.41614	1	AH05.456(-1.00120289183436),AH06.23(-1.19829983646708),BH01.1711(7.05225870318491),BH05.1071(-1.49633459125521),BH09.1766(1.19557990743227),CH06.16(1.30642772199419)	AH05.456(-1.00120289183436),AH06.23(-1.19829983646708),BH01.1711(7.05225870318491),BH05.1071(-1.49633459125521),BH09.1766(1.19557990743227),CH06.16(1.30642772199419)	0.0212765957446809
GO:0046395	carboxylic acid catabolic process	biological process	6	508	282	27652	0.41614	1	AH05.456(-1.00120289183436),AH06.23(-1.19829983646708),BH01.1711(7.05225870318491),BH05.1071(-1.49633459125521),BH09.1766(1.19557990743227),CH06.16(1.30642772199419)	AH05.456(-1.00120289183436),AH06.23(-1.19829983646708),BH01.1711(7.05225870318491),BH05.1071(-1.49633459125521),BH09.1766(1.19557990743227),CH06.16(1.30642772199419)	0.0212765957446809
GO:0043543	protein acylation	biological process	5	508	231	27652	0.41929	1	BH01.629(-1.47462443689753),BH02.628(3.20725293150893),BH07.4126(-5.35598828491346),CH02.2390(-1.50202573068047),CH07.1065(1.80602788809842)	BH01.629(-1.47462443689753),BH02.628(3.20725293150893),BH07.4126(-5.35598828491346),CH02.2390(-1.50202573068047),CH07.1065(1.80602788809842)	0.0216450216450216
GO:0048468	cell development	biological process	24	508	1236	27652	0.41972	1	AH02.2846(1.5290936861345),AH03.3796(1.78664905598203),AH04.1125(-2.24854921885576),AH04.1126(-2.56056945372309),AH07.2469(1.43785888601999),AH07.3645(1.11799985796351),AH09.1244(1.01289907852528),AH09.1964(1.36205470666426),BH02.2594(1.24246723072568),BH03.4080(1.41129267927713),BH03.4166(-1.50341450588701),BH03.4169(-1.17234723087065),BH03.615(1.25445807697387),BH06.761(-1.14571258298398),BH07.…	AH02.2846(1.5290936861345),AH03.3796(1.78664905598203),AH04.1125(-2.24854921885576),AH04.1126(-2.56056945372309),AH07.2469(1.43785888601999),AH07.3645(1.11799985796351),AH09.1244(1.01289907852528),AH09.1964(1.36205470666426),BH02.2594(1.24246723072568),BH03.4080(1.41129267927713),BH03.4166(-1.50341450588701),BH03.4169(-1.17234723087065),BH03.615(1.25445807697387),BH06.761(-1.14571258298398),BH07.…	0.0194174757281553
GO:0051090	regulation of DNA-binding transcription factor activity	biological process	2	508	78	27652	0.42106	1	AH02.15(-5.81276351556536),AH04.1791(-5.13336200586022)	AH02.15(-5.81276351556536),AH04.1791(-5.13336200586022)	0.0256410256410256
GO:0006633	fatty acid biosynthetic process	biological process	7	508	336	27652	0.42182	1	AH05.3884(-3.8403332407356),AH06.23(-1.19829983646708),AH06.797(-1.20652928189984),AH06.798(-1.18664018014982),AH08.246(-1.43222984154293),BH06.761(-1.14571258298398),CH06.16(1.30642772199419)	AH05.3884(-3.8403332407356),AH06.23(-1.19829983646708),AH06.797(-1.20652928189984),AH06.798(-1.18664018014982),AH08.246(-1.43222984154293),BH06.761(-1.14571258298398),CH06.16(1.30642772199419)	0.0208333333333333
GO:0031331	positive regulation of cellular catabolic process	biological process	5	508	232	27652	0.4229	1	AH03.1461(-1.36403323109915),AH07.1130(1.76426516572003),BH01.4508(-4.02690759607214),BH09.2317(1.11460050743469),CH06.543(5.25428754276253)	AH03.1461(-1.36403323109915),AH07.1130(1.76426516572003),BH01.4508(-4.02690759607214),BH09.2317(1.11460050743469),CH06.543(5.25428754276253)	0.021551724137931
GO:0009741	response to brassinosteroid	biological process	5	508	233	27652	0.4265	1	AH07.3516(1.4315529437123),BH01.3387(-1.05472007747862),BH01.3773(1.92243808430556),CH01.3630(-1.09799277415142),CH01.4024(-1.31263266810234)	AH07.3516(1.4315529437123),BH01.3387(-1.05472007747862),BH01.3773(1.92243808430556),CH01.3630(-1.09799277415142),CH01.4024(-1.31263266810234)	0.0214592274678112
GO:0000289	nuclear-transcribed mRNA poly(A) tail shortening	biological process	1	508	30	27652	0.42682	1	AH09.2760(1.41614011521496)	AH09.2760(1.41614011521496)	0.0333333333333333
GO:0006809	nitric oxide biosynthetic process	biological process	1	508	30	27652	0.42682	1	BH07.3443(1.34777515903884)	BH07.3443(1.34777515903884)	0.0333333333333333
GO:0009683	indoleacetic acid metabolic process	biological process	1	508	30	27652	0.42682	1	BH01.1711(7.05225870318491)	BH01.1711(7.05225870318491)	0.0333333333333333
GO:0009684	indoleacetic acid biosynthetic process	biological process	1	508	30	27652	0.42682	1	BH01.1711(7.05225870318491)	BH01.1711(7.05225870318491)	0.0333333333333333
[truncated: 2,034 more rows]
