# Supplementary material for: Molecular Mechanisms of Resistance to Cyhalofop-Butyl in Barnyard Grass (Echinochloa crus-galli)
Source: Plants (Basel). 2026 Jun 19;15(12):1908. doi: 10.3390/plants15121908 (PMC13307144; doi:10.3390/plants15121908)
Supplement: Supplementary file 1 [file plants-15-01908-s001.zip › Table S7:GO enrichment results for DEGs (CK vs RT).xlsx]

## Sheet: Table S7_GO enrichment results 
GO enrichment results for DEGs (CK vs RT)
GO.ID	Term	Ontology	Significant	TotalSignificant	Annotated	TotalAnnotated	Pvalue	Qvalue	Signi_id	Signi_symbol	Rich_factor
GO:0005875	microtubule associated complex	cellular component	133	7029	253	27664	1.8e-20	1.9152e-17	AH01.1058(5.74048510775993),AH01.1221(3.22655091341316),AH01.1600(1.46278329509972),AH01.1885(3.19805062600499),AH01.2502(2.70380564026214),AH01.3914(1.64093248371656),AH01.4139(2.28740036259943),AH01.5059(2.12648764409946),AH01.60(1.28818380490252),AH01.745(4.37864589972465),AH02.1717(5.32532950831731),AH02.2256(5.08725651258459),AH02.2403(1.46853050613228),AH02.2976(2.36093481862899),AH02.3149(…	AH01.1058(5.74048510775993),AH01.1221(3.22655091341316),AH01.1600(1.46278329509972),AH01.1885(3.19805062600499),AH01.2502(2.70380564026214),AH01.3914(1.64093248371656),AH01.4139(2.28740036259943),AH01.5059(2.12648764409946),AH01.60(1.28818380490252),AH01.745(4.37864589972465),AH02.1717(5.32532950831731),AH02.2256(5.08725651258459),AH02.2403(1.46853050613228),AH02.2976(2.36093481862899),AH02.3149(…	0.525691699604743
GO:0015630	microtubule cytoskeleton	cellular component	263	7029	636	27664	4.8e-19	2.5536e-16	AH01.1058(5.74048510775993),AH01.1221(3.22655091341316),AH01.1320(1.34146074105798),AH01.143(2.31935318521758),AH01.1600(1.46278329509972),AH01.1696(5.18526072924404),AH01.1885(3.19805062600499),AH01.232(1.62254575676689),AH01.2502(2.70380564026214),AH01.2882(3.72780773754532),AH01.3914(1.64093248371656),AH01.4139(2.28740036259943),AH01.4526(-1.44154351407423),AH01.5059(2.12648764409946),AH01.60(…	AH01.1058(5.74048510775993),AH01.1221(3.22655091341316),AH01.1320(1.34146074105798),AH01.143(2.31935318521758),AH01.1600(1.46278329509972),AH01.1696(5.18526072924404),AH01.1885(3.19805062600499),AH01.232(1.62254575676689),AH01.2502(2.70380564026214),AH01.2882(3.72780773754532),AH01.3914(1.64093248371656),AH01.4139(2.28740036259943),AH01.4526(-1.44154351407423),AH01.5059(2.12648764409946),AH01.60(…	0.413522012578616
GO:0005856	cytoskeleton	cellular component	351	7029	913	27664	8.2e-19	2.90826666666667e-16	AH01.1058(5.74048510775993),AH01.1221(3.22655091341316),AH01.1282(-2.21959066124004),AH01.1320(1.34146074105798),AH01.143(2.31935318521758),AH01.1600(1.46278329509972),AH01.1696(5.18526072924404),AH01.1885(3.19805062600499),AH01.232(1.62254575676689),AH01.2502(2.70380564026214),AH01.2882(3.72780773754532),AH01.358(1.37226508585813),AH01.3591(3.07248834718525),AH01.3914(1.64093248371656),AH01.4139…	AH01.1058(5.74048510775993),AH01.1221(3.22655091341316),AH01.1282(-2.21959066124004),AH01.1320(1.34146074105798),AH01.143(2.31935318521758),AH01.1600(1.46278329509972),AH01.1696(5.18526072924404),AH01.1885(3.19805062600499),AH01.232(1.62254575676689),AH01.2502(2.70380564026214),AH01.2882(3.72780773754532),AH01.358(1.37226508585813),AH01.3591(3.07248834718525),AH01.3914(1.64093248371656),AH01.4139…	0.384446878422782
GO:0005871	kinesin complex	cellular component	97	7029	179	27664	1.8e-16	4.788e-14	AH01.1058(5.74048510775993),AH01.1600(1.46278329509972),AH01.2502(2.70380564026214),AH01.3914(1.64093248371656),AH01.4139(2.28740036259943),AH01.5059(2.12648764409946),AH01.60(1.28818380490252),AH02.1717(5.32532950831731),AH02.2256(5.08725651258459),AH02.2403(1.46853050613228),AH02.3149(1.77502491126098),AH03.1946(1.47318555858634),AH03.3839(4.44761635244731),AH04.1562(2.75122356932365),AH05.1450…	AH01.1058(5.74048510775993),AH01.1600(1.46278329509972),AH01.2502(2.70380564026214),AH01.3914(1.64093248371656),AH01.4139(2.28740036259943),AH01.5059(2.12648764409946),AH01.60(1.28818380490252),AH02.1717(5.32532950831731),AH02.2256(5.08725651258459),AH02.2403(1.46853050613228),AH02.3149(1.77502491126098),AH03.1946(1.47318555858634),AH03.3839(4.44761635244731),AH04.1562(2.75122356932365),AH05.1450…	0.541899441340782
GO:0071944	cell periphery	cellular component	1990	7029	6850	27664	1.5e-15	3.192e-13	AH01.10(1.73471077582958),AH01.1178(2.66161488614909),AH01.1179(2.79807435027689),AH01.1221(3.22655091341316),AH01.1225(-1.16097347433167),AH01.1226(-1.22362925173543),AH01.1282(-2.21959066124004),AH01.1312(4.67489075467698),AH01.1341(-1.46617735170033),AH01.1374(2.64102957751174),AH01.141(-1.42123711776901),AH01.1461(1.23291702026025),AH01.1524(3.9301852322904),AH01.1531(2.24204335214633),AH01.1…
04),BH08.821(1.36892339111915),BH08.896(2.7184865077293),BH08.989(4.0677168898538),BH09.1031(1.93575553915284),BH09.1079(-2.57412795902407),BH09.1118(-1.23514507843455),BH09.1165(1.70197794698493),BH09.1307(3.81392677160446),BH09.1308(-1.49292018921367),BH09.1326(1.90837601283943),BH09.1371(1.12993536279056),BH09.1395(-2.44424675021656),BH09.1442(1.5773437804049),BH09.1450(1.10336089549308),BH09.…	AH01.10(1.73471077582958),AH01.1178(2.66161488614909),AH01.1179(2.79807435027689),AH01.1221(3.22655091341316),AH01.1225(-1.16097347433167),AH01.1226(-1.22362925173543),AH01.1282(-2.21959066124004),AH01.1312(4.67489075467698),AH01.1341(-1.46617735170033),AH01.1374(2.64102957751174),AH01.141(-1.42123711776901),AH01.1461(1.23291702026025),AH01.1524(3.9301852322904),AH01.1531(2.24204335214633),AH01.1…
04),BH08.821(1.36892339111915),BH08.896(2.7184865077293),BH08.989(4.0677168898538),BH09.1031(1.93575553915284),BH09.1079(-2.57412795902407),BH09.1118(-1.23514507843455),BH09.1165(1.70197794698493),BH09.1307(3.81392677160446),BH09.1308(-1.49292018921367),BH09.1326(1.90837601283943),BH09.1371(1.12993536279056),BH09.1395(-2.44424675021656),BH09.1442(1.5773437804049),BH09.1450(1.10336089549308),BH09.…	0.290510948905109
GO:0003777	microtubule motor activity	molecular function	97	6140	179	23834	4.6e-16	1.1431e-12	AH01.1058(5.74048510775993),AH01.1600(1.46278329509972),AH01.2502(2.70380564026214),AH01.3914(1.64093248371656),AH01.4139(2.28740036259943),AH01.5059(2.12648764409946),AH01.60(1.28818380490252),AH02.1717(5.32532950831731),AH02.2256(5.08725651258459),AH02.2403(1.46853050613228),AH02.3149(1.77502491126098),AH03.1946(1.47318555858634),AH03.3839(4.44761635244731),AH04.1562(2.75122356932365),AH05.1450…	AH01.1058(5.74048510775993),AH01.1600(1.46278329509972),AH01.2502(2.70380564026214),AH01.3914(1.64093248371656),AH01.4139(2.28740036259943),AH01.5059(2.12648764409946),AH01.60(1.28818380490252),AH02.1717(5.32532950831731),AH02.2256(5.08725651258459),AH02.2403(1.46853050613228),AH02.3149(1.77502491126098),AH03.1946(1.47318555858634),AH03.3839(4.44761635244731),AH04.1562(2.75122356932365),AH05.1450…	0.541899441340782
GO:0003774	cytoskeletal motor activity	molecular function	101	6140	195	23834	6.2e-15	7.7035e-12	AH01.1058(5.74048510775993),AH01.1600(1.46278329509972),AH01.2502(2.70380564026214),AH01.3914(1.64093248371656),AH01.4139(2.28740036259943),AH01.5059(2.12648764409946),AH01.60(1.28818380490252),AH02.1717(5.32532950831731),AH02.2256(5.08725651258459),AH02.2403(1.46853050613228),AH02.3149(1.77502491126098),AH03.1946(1.47318555858634),AH03.3839(4.44761635244731),AH04.1562(2.75122356932365),AH05.1450…	AH01.1058(5.74048510775993),AH01.1600(1.46278329509972),AH01.2502(2.70380564026214),AH01.3914(1.64093248371656),AH01.4139(2.28740036259943),AH01.5059(2.12648764409946),AH01.60(1.28818380490252),AH02.1717(5.32532950831731),AH02.2256(5.08725651258459),AH02.2403(1.46853050613228),AH02.3149(1.77502491126098),AH03.1946(1.47318555858634),AH03.3839(4.44761635244731),AH04.1562(2.75122356932365),AH05.1450…	0.517948717948718
GO:0030312	external encapsulating structure	cellular component	505	7029	1512	27664	5.7e-13	9.12e-11	AH01.1178(2.66161488614909),AH01.1179(2.79807435027689),AH01.1524(3.9301852322904),AH01.1531(2.24204335214633),AH01.1696(5.18526072924404),AH01.2092(-2.31276161029744),AH01.211(1.47417805578144),AH01.2318(2.46013719337328),AH01.2538(2.31875874322011),AH01.2540(2.57952421443701),AH01.2541(1.49111953343542),AH01.262(-1.00697226971854),AH01.2685(1.64867159623292),AH01.2686(-1.05346383469375),AH01.30…	AH01.1178(2.66161488614909),AH01.1179(2.79807435027689),AH01.1524(3.9301852322904),AH01.1531(2.24204335214633),AH01.1696(5.18526072924404),AH01.2092(-2.31276161029744),AH01.211(1.47417805578144),AH01.2318(2.46013719337328),AH01.2538(2.31875874322011),AH01.2540(2.57952421443701),AH01.2541(1.49111953343542),AH01.262(-1.00697226971854),AH01.2685(1.64867159623292),AH01.2686(-1.05346383469375),AH01.30…	0.333994708994709
GO:0005618	cell wall	cellular component	502	7029	1502	27664	6.0e-13	9.12e-11	AH01.1178(2.66161488614909),AH01.1179(2.79807435027689),AH01.1524(3.9301852322904),AH01.1531(2.24204335214633),AH01.1696(5.18526072924404),AH01.2092(-2.31276161029744),AH01.211(1.47417805578144),AH01.2318(2.46013719337328),AH01.2538(2.31875874322011),AH01.2540(2.57952421443701),AH01.2541(1.49111953343542),AH01.262(-1.00697226971854),AH01.2685(1.64867159623292),AH01.2686(-1.05346383469375),AH01.30…	AH01.1178(2.66161488614909),AH01.1179(2.79807435027689),AH01.1524(3.9301852322904),AH01.1531(2.24204335214633),AH01.1696(5.18526072924404),AH01.2092(-2.31276161029744),AH01.211(1.47417805578144),AH01.2318(2.46013719337328),AH01.2538(2.31875874322011),AH01.2540(2.57952421443701),AH01.2541(1.49111953343542),AH01.262(-1.00697226971854),AH01.2685(1.64867159623292),AH01.2686(-1.05346383469375),AH01.30…	0.33422103861518
GO:0006260	DNA replication	biological process	193	7042	465	27652	2.0e-14	1.29745e-10	AH01.1158(2.53136645738827),AH01.2121(1.286780001031),AH01.2504(1.15711313909771),AH01.2882(3.72780773754532),AH01.3023(2.99006622121112),AH01.4081(4.59973345454336),AH01.4404(1.68230401518125),AH01.4536(5.1520475778705),AH01.4881(2.84833793945081),AH01.5167(2.33647196641951),AH02.1966(3.28007242074275),AH02.2201(-2.39635927348331),AH02.2243(1.66215494150433),AH02.259(2.85169942443284),AH02.2776(…	AH01.1158(2.53136645738827),AH01.2121(1.286780001031),AH01.2504(1.15711313909771),AH01.2882(3.72780773754532),AH01.3023(2.99006622121112),AH01.4081(4.59973345454336),AH01.4404(1.68230401518125),AH01.4536(5.1520475778705),AH01.4881(2.84833793945081),AH01.5167(2.33647196641951),AH02.1966(3.28007242074275),AH02.2201(-2.39635927348331),AH02.2243(1.66215494150433),AH02.259(2.85169942443284),AH02.2776(…	0.41505376344086
GO:0006261	DNA-templated DNA replication	biological process	167	7042	389	27652	3.5e-14	1.29745e-10	AH01.1158(2.53136645738827),AH01.2121(1.286780001031),AH01.2882(3.72780773754532),AH01.3023(2.99006622121112),AH01.4081(4.59973345454336),AH01.4404(1.68230401518125),AH01.4536(5.1520475778705),AH01.5167(2.33647196641951),AH02.1966(3.28007242074275),AH02.2201(-2.39635927348331),AH02.259(2.85169942443284),AH02.2776(1.91578665446009),AH02.3064(-1.6526405658529),AH02.3067(1.94267104289831),AH02.3229(…	AH01.1158(2.53136645738827),AH01.2121(1.286780001031),AH01.2882(3.72780773754532),AH01.3023(2.99006622121112),AH01.4081(4.59973345454336),AH01.4404(1.68230401518125),AH01.4536(5.1520475778705),AH01.5167(2.33647196641951),AH02.1966(3.28007242074275),AH02.2201(-2.39635927348331),AH02.259(2.85169942443284),AH02.2776(1.91578665446009),AH02.3064(-1.6526405658529),AH02.3067(1.94267104289831),AH02.3229(…	0.429305912596401
GO:0043228	non-membrane-bounded organelle	cellular component	1404	7029	4781	27664	4.9e-12	5.79288888888889e-10	AH01.1058(5.74048510775993),AH01.1074(-1.68441940117259),AH01.1077(4.68778417718124),AH01.1221(3.22655091341316),AH01.1282(-2.21959066124004),AH01.1320(1.34146074105798),AH01.143(2.31935318521758),AH01.1463(2.62850126348546),AH01.1600(1.46278329509972),AH01.1661(1.07528482630023),AH01.1696(5.18526072924404),AH01.1823(1.0207013971016),AH01.1885(3.19805062600499),AH01.1890(1.04808730242044),AH01.20…
202),CH06.2401(3.32191557993417),CH06.257(2.0677109659354),CH06.2594(4.63942474146571),CH06.2697(5.35850623379761),CH06.2711(2.04825169463758),CH06.2713(1.82880718299257),CH06.2734(9.1168359764149),CH06.2789(8.13611436194669),CH06.279(5.79398959771278),CH06.2855(3.9822948098425),CH06.2877(1.82307343414682),CH06.2909(3.70510407275713),CH06.2976(2.32074772855663),CH06.2984(4.16575499400508),CH06.31…	AH01.1058(5.74048510775993),AH01.1074(-1.68441940117259),AH01.1077(4.68778417718124),AH01.1221(3.22655091341316),AH01.1282(-2.21959066124004),AH01.1320(1.34146074105798),AH01.143(2.31935318521758),AH01.1463(2.62850126348546),AH01.1600(1.46278329509972),AH01.1661(1.07528482630023),AH01.1696(5.18526072924404),AH01.1823(1.0207013971016),AH01.1885(3.19805062600499),AH01.1890(1.04808730242044),AH01.20…
202),CH06.2401(3.32191557993417),CH06.257(2.0677109659354),CH06.2594(4.63942474146571),CH06.2697(5.35850623379761),CH06.2711(2.04825169463758),CH06.2713(1.82880718299257),CH06.2734(9.1168359764149),CH06.2789(8.13611436194669),CH06.279(5.79398959771278),CH06.2855(3.9822948098425),CH06.2877(1.82307343414682),CH06.2909(3.70510407275713),CH06.2976(2.32074772855663),CH06.2984(4.16575499400508),CH06.31…	0.293662413720979
GO:0043232	intracellular non-membrane-bounded organelle	cellular component	1404	7029	4781	27664	4.9e-12	5.79288888888889e-10	AH01.1058(5.74048510775993),AH01.1074(-1.68441940117259),AH01.1077(4.68778417718124),AH01.1221(3.22655091341316),AH01.1282(-2.21959066124004),AH01.1320(1.34146074105798),AH01.143(2.31935318521758),AH01.1463(2.62850126348546),AH01.1600(1.46278329509972),AH01.1661(1.07528482630023),AH01.1696(5.18526072924404),AH01.1823(1.0207013971016),AH01.1885(3.19805062600499),AH01.1890(1.04808730242044),AH01.20…
202),CH06.2401(3.32191557993417),CH06.257(2.0677109659354),CH06.2594(4.63942474146571),CH06.2697(5.35850623379761),CH06.2711(2.04825169463758),CH06.2713(1.82880718299257),CH06.2734(9.1168359764149),CH06.2789(8.13611436194669),CH06.279(5.79398959771278),CH06.2855(3.9822948098425),CH06.2877(1.82307343414682),CH06.2909(3.70510407275713),CH06.2976(2.32074772855663),CH06.2984(4.16575499400508),CH06.31…	AH01.1058(5.74048510775993),AH01.1074(-1.68441940117259),AH01.1077(4.68778417718124),AH01.1221(3.22655091341316),AH01.1282(-2.21959066124004),AH01.1320(1.34146074105798),AH01.143(2.31935318521758),AH01.1463(2.62850126348546),AH01.1600(1.46278329509972),AH01.1661(1.07528482630023),AH01.1696(5.18526072924404),AH01.1823(1.0207013971016),AH01.1885(3.19805062600499),AH01.1890(1.04808730242044),AH01.20…
202),CH06.2401(3.32191557993417),CH06.257(2.0677109659354),CH06.2594(4.63942474146571),CH06.2697(5.35850623379761),CH06.2711(2.04825169463758),CH06.2713(1.82880718299257),CH06.2734(9.1168359764149),CH06.2789(8.13611436194669),CH06.279(5.79398959771278),CH06.2855(3.9822948098425),CH06.2877(1.82307343414682),CH06.2909(3.70510407275713),CH06.2976(2.32074772855663),CH06.2984(4.16575499400508),CH06.31…	0.293662413720979
GO:0007018	microtubule-based movement	biological process	108	7042	226	27652	3.4e-13	8.40253333333333e-10	AH01.1058(5.74048510775993),AH01.1600(1.46278329509972),AH01.2502(2.70380564026214),AH01.3914(1.64093248371656),AH01.4139(2.28740036259943),AH01.4701(2.45112897816504),AH01.5059(2.12648764409946),AH01.60(1.28818380490252),AH02.1717(5.32532950831731),AH02.2256(5.08725651258459),AH02.2403(1.46853050613228),AH02.3149(1.77502491126098),AH03.1946(1.47318555858634),AH03.3839(4.44761635244731),AH04.1562…	AH01.1058(5.74048510775993),AH01.1600(1.46278329509972),AH01.2502(2.70380564026214),AH01.3914(1.64093248371656),AH01.4139(2.28740036259943),AH01.4701(2.45112897816504),AH01.5059(2.12648764409946),AH01.60(1.28818380490252),AH02.1717(5.32532950831731),AH02.2256(5.08725651258459),AH02.2403(1.46853050613228),AH02.3149(1.77502491126098),AH03.1946(1.47318555858634),AH03.3839(4.44761635244731),AH04.1562…	0.47787610619469
GO:0022626	cytosolic ribosome	cellular component	195	7029	508	27664	5.6e-11	5.9584e-09	AH01.1823(1.0207013971016),AH01.1890(1.04808730242044),AH01.211(1.47417805578144),AH01.229(1.02142422575687),AH01.3270(1.27532531273897),AH01.3458(1.19141479667068),AH01.3750(-6.07704185680046),AH01.4078(1.01942395940562),AH01.4523(3.58680207627993),AH01.5259(1.11831674877242),AH02.1419(1.05356150199742),AH02.3214(1.69748210950532),AH02.3958(1.72898297820503),AH02.4178(1.36135687169893),AH02.4604…	AH01.1823(1.0207013971016),AH01.1890(1.04808730242044),AH01.211(1.47417805578144),AH01.229(1.02142422575687),AH01.3270(1.27532531273897),AH01.3458(1.19141479667068),AH01.3750(-6.07704185680046),AH01.4078(1.01942395940562),AH01.4523(3.58680207627993),AH01.5259(1.11831674877242),AH02.1419(1.05356150199742),AH02.3214(1.69748210950532),AH02.3958(1.72898297820503),AH02.4178(1.36135687169893),AH02.4604…	0.383858267716535
GO:0030054	cell junction	cellular component	607	7029	1916	27664	9.5e-11	9.18909090909091e-09	AH01.1074(-1.68441940117259),AH01.1282(-2.21959066124004),AH01.1341(-1.46617735170033),AH01.141(-1.42123711776901),AH01.1524(3.9301852322904),AH01.164(-1.27856152580196),AH01.1843(-6.7890070336553),AH01.211(1.47417805578144),AH01.2318(2.46013719337328),AH01.2526(4.11592865507923),AH01.2527(-1.76626323653885),AH01.3309(1.34547559095779),AH01.3368(2.75810732132759),AH01.3387(1.63205646095494),AH01.…	AH01.1074(-1.68441940117259),AH01.1282(-2.21959066124004),AH01.1341(-1.46617735170033),AH01.141(-1.42123711776901),AH01.1524(3.9301852322904),AH01.164(-1.27856152580196),AH01.1843(-6.7890070336553),AH01.211(1.47417805578144),AH01.2318(2.46013719337328),AH01.2526(4.11592865507923),AH01.2527(-1.76626323653885),AH01.3309(1.34547559095779),AH01.3368(2.75810732132759),AH01.3387(1.63205646095494),AH01.…	0.316805845511482
GO:0005911	cell-cell junction	cellular component	592	7029	1866	27664	1.3e-10	1.064e-08	AH01.1074(-1.68441940117259),AH01.1341(-1.46617735170033),AH01.141(-1.42123711776901),AH01.1524(3.9301852322904),AH01.164(-1.27856152580196),AH01.1843(-6.7890070336553),AH01.211(1.47417805578144),AH01.2318(2.46013719337328),AH01.2526(4.11592865507923),AH01.2527(-1.76626323653885),AH01.3309(1.34547559095779),AH01.3368(2.75810732132759),AH01.3387(1.63205646095494),AH01.3458(1.19141479667068),AH01.3…	AH01.1074(-1.68441940117259),AH01.1341(-1.46617735170033),AH01.141(-1.42123711776901),AH01.1524(3.9301852322904),AH01.164(-1.27856152580196),AH01.1843(-6.7890070336553),AH01.211(1.47417805578144),AH01.2318(2.46013719337328),AH01.2526(4.11592865507923),AH01.2527(-1.76626323653885),AH01.3309(1.34547559095779),AH01.3368(2.75810732132759),AH01.3387(1.63205646095494),AH01.3458(1.19141479667068),AH01.3…	0.317256162915327
GO:0070161	anchoring junction	cellular component	592	7029	1866	27664	1.3e-10	1.064e-08	AH01.1074(-1.68441940117259),AH01.1341(-1.46617735170033),AH01.141(-1.42123711776901),AH01.1524(3.9301852322904),AH01.164(-1.27856152580196),AH01.1843(-6.7890070336553),AH01.211(1.47417805578144),AH01.2318(2.46013719337328),AH01.2526(4.11592865507923),AH01.2527(-1.76626323653885),AH01.3309(1.34547559095779),AH01.3368(2.75810732132759),AH01.3387(1.63205646095494),AH01.3458(1.19141479667068),AH01.3…	AH01.1074(-1.68441940117259),AH01.1341(-1.46617735170033),AH01.141(-1.42123711776901),AH01.1524(3.9301852322904),AH01.164(-1.27856152580196),AH01.1843(-6.7890070336553),AH01.211(1.47417805578144),AH01.2318(2.46013719337328),AH01.2526(4.11592865507923),AH01.2527(-1.76626323653885),AH01.3309(1.34547559095779),AH01.3368(2.75810732132759),AH01.3387(1.63205646095494),AH01.3458(1.19141479667068),AH01.3…	0.317256162915327
GO:0009506	plasmodesma	cellular component	583	7029	1836	27664	1.5e-10	1.064e-08	AH01.1074(-1.68441940117259),AH01.1341(-1.46617735170033),AH01.141(-1.42123711776901),AH01.1524(3.9301852322904),AH01.164(-1.27856152580196),AH01.1843(-6.7890070336553),AH01.211(1.47417805578144),AH01.2318(2.46013719337328),AH01.2526(4.11592865507923),AH01.2527(-1.76626323653885),AH01.3309(1.34547559095779),AH01.3368(2.75810732132759),AH01.3387(1.63205646095494),AH01.3458(1.19141479667068),AH01.3…	AH01.1074(-1.68441940117259),AH01.1341(-1.46617735170033),AH01.141(-1.42123711776901),AH01.1524(3.9301852322904),AH01.164(-1.27856152580196),AH01.1843(-6.7890070336553),AH01.211(1.47417805578144),AH01.2318(2.46013719337328),AH01.2526(4.11592865507923),AH01.2527(-1.76626323653885),AH01.3309(1.34547559095779),AH01.3368(2.75810732132759),AH01.3387(1.63205646095494),AH01.3458(1.19141479667068),AH01.3…	0.317538126361656
GO:0055044	symplast	cellular component	583	7029	1836	27664	1.5e-10	1.064e-08	AH01.1074(-1.68441940117259),AH01.1341(-1.46617735170033),AH01.141(-1.42123711776901),AH01.1524(3.9301852322904),AH01.164(-1.27856152580196),AH01.1843(-6.7890070336553),AH01.211(1.47417805578144),AH01.2318(2.46013719337328),AH01.2526(4.11592865507923),AH01.2527(-1.76626323653885),AH01.3309(1.34547559095779),AH01.3368(2.75810732132759),AH01.3387(1.63205646095494),AH01.3458(1.19141479667068),AH01.3…	AH01.1074(-1.68441940117259),AH01.1341(-1.46617735170033),AH01.141(-1.42123711776901),AH01.1524(3.9301852322904),AH01.164(-1.27856152580196),AH01.1843(-6.7890070336553),AH01.211(1.47417805578144),AH01.2318(2.46013719337328),AH01.2526(4.11592865507923),AH01.2527(-1.76626323653885),AH01.3309(1.34547559095779),AH01.3368(2.75810732132759),AH01.3387(1.63205646095494),AH01.3458(1.19141479667068),AH01.3…	0.317538126361656
GO:0005874	microtubule	cellular component	115	7029	267	27664	2.1e-10	1.3965e-08	AH01.1320(1.34146074105798),AH01.143(2.31935318521758),AH01.232(1.62254575676689),AH01.2502(2.70380564026214),AH01.4526(-1.44154351407423),AH01.745(4.37864589972465),AH02.2793(4.47118070198984),AH02.315(5.34272347706013),AH02.3308(3.68776851618695),AH02.332(2.6589690477323),AH02.3780(1.19190593545871),AH02.79(3.12191182437988),AH03.1431(5.06667858416651),AH03.1946(1.47318555858634),AH03.2108(1.80…	AH01.1320(1.34146074105798),AH01.143(2.31935318521758),AH01.232(1.62254575676689),AH01.2502(2.70380564026214),AH01.4526(-1.44154351407423),AH01.745(4.37864589972465),AH02.2793(4.47118070198984),AH02.315(5.34272347706013),AH02.3308(3.68776851618695),AH02.332(2.6589690477323),AH02.3780(1.19190593545871),AH02.79(3.12191182437988),AH03.1431(5.06667858416651),AH03.1946(1.47318555858634),AH03.2108(1.80…	0.430711610486891
GO:0099513	polymeric cytoskeletal fiber	cellular component	126	7029	303	27664	4.7e-10	2.94164705882353e-08	AH01.1320(1.34146074105798),AH01.143(2.31935318521758),AH01.232(1.62254575676689),AH01.2502(2.70380564026214),AH01.3591(3.07248834718525),AH01.4526(-1.44154351407423),AH01.745(4.37864589972465),AH02.2793(4.47118070198984),AH02.3111(-2.65678876797582),AH02.315(5.34272347706013),AH02.3308(3.68776851618695),AH02.332(2.6589690477323),AH02.3780(1.19190593545871),AH02.79(3.12191182437988),AH03.1431(5.0…	AH01.1320(1.34146074105798),AH01.143(2.31935318521758),AH01.232(1.62254575676689),AH01.2502(2.70380564026214),AH01.3591(3.07248834718525),AH01.4526(-1.44154351407423),AH01.745(4.37864589972465),AH02.2793(4.47118070198984),AH02.3111(-2.65678876797582),AH02.315(5.34272347706013),AH02.3308(3.68776851618695),AH02.332(2.6589690477323),AH02.3780(1.19190593545871),AH02.79(3.12191182437988),AH03.1431(5.0…	0.415841584158416
GO:0099081	supramolecular polymer	cellular component	137	7029	339	27664	8.4e-10	4.522e-08	AH01.1282(-2.21959066124004),AH01.1320(1.34146074105798),AH01.143(2.31935318521758),AH01.232(1.62254575676689),AH01.2502(2.70380564026214),AH01.3591(3.07248834718525),AH01.4526(-1.44154351407423),AH01.745(4.37864589972465),AH02.2793(4.47118070198984),AH02.3111(-2.65678876797582),AH02.315(5.34272347706013),AH02.3308(3.68776851618695),AH02.332(2.6589690477323),AH02.3780(1.19190593545871),AH02.79(3.…	AH01.1282(-2.21959066124004),AH01.1320(1.34146074105798),AH01.143(2.31935318521758),AH01.232(1.62254575676689),AH01.2502(2.70380564026214),AH01.3591(3.07248834718525),AH01.4526(-1.44154351407423),AH01.745(4.37864589972465),AH02.2793(4.47118070198984),AH02.3111(-2.65678876797582),AH02.315(5.34272347706013),AH02.3308(3.68776851618695),AH02.332(2.6589690477323),AH02.3780(1.19190593545871),AH02.79(3.…	0.404129793510324
GO:0099512	supramolecular fiber	cellular component	137	7029	339	27664	8.4e-10	4.522e-08	AH01.1282(-2.21959066124004),AH01.1320(1.34146074105798),AH01.143(2.31935318521758),AH01.232(1.62254575676689),AH01.2502(2.70380564026214),AH01.3591(3.07248834718525),AH01.4526(-1.44154351407423),AH01.745(4.37864589972465),AH02.2793(4.47118070198984),AH02.3111(-2.65678876797582),AH02.315(5.34272347706013),AH02.3308(3.68776851618695),AH02.332(2.6589690477323),AH02.3780(1.19190593545871),AH02.79(3.…	AH01.1282(-2.21959066124004),AH01.1320(1.34146074105798),AH01.143(2.31935318521758),AH01.232(1.62254575676689),AH01.2502(2.70380564026214),AH01.3591(3.07248834718525),AH01.4526(-1.44154351407423),AH01.745(4.37864589972465),AH02.2793(4.47118070198984),AH02.3111(-2.65678876797582),AH02.315(5.34272347706013),AH02.3308(3.68776851618695),AH02.332(2.6589690477323),AH02.3780(1.19190593545871),AH02.79(3.…	0.404129793510324
GO:0044391	ribosomal subunit	cellular component	168	7029	436	27664	8.5e-10	4.522e-08	AH01.1823(1.0207013971016),AH01.1890(1.04808730242044),AH01.211(1.47417805578144),AH01.229(1.02142422575687),AH01.3270(1.27532531273897),AH01.3458(1.19141479667068),AH01.3750(-6.07704185680046),AH01.4078(1.01942395940562),AH01.5259(1.11831674877242),AH02.1419(1.05356150199742),AH02.3958(1.72898297820503),AH02.4178(1.36135687169893),AH02.4604(1.81253549802109),AH03.2526(1.0489810181817),AH03.3694(…	AH01.1823(1.0207013971016),AH01.1890(1.04808730242044),AH01.211(1.47417805578144),AH01.229(1.02142422575687),AH01.3270(1.27532531273897),AH01.3458(1.19141479667068),AH01.3750(-6.07704185680046),AH01.4078(1.01942395940562),AH01.5259(1.11831674877242),AH02.1419(1.05356150199742),AH02.3958(1.72898297820503),AH02.4178(1.36135687169893),AH02.4604(1.81253549802109),AH03.2526(1.0489810181817),AH03.3694(…	0.385321100917431
GO:0005886	plasma membrane	cellular component	1633	7029	5749	27664	3.4e-09	1.72266666666667e-07	AH01.10(1.73471077582958),AH01.1221(3.22655091341316),AH01.1225(-1.16097347433167),AH01.1226(-1.22362925173543),AH01.1282(-2.21959066124004),AH01.1312(4.67489075467698),AH01.1341(-1.46617735170033),AH01.1374(2.64102957751174),AH01.141(-1.42123711776901),AH01.1461(1.23291702026025),AH01.164(-1.27856152580196),AH01.1725(2.93825008704334),AH01.1843(-6.7890070336553),AH01.1884(5.17531497798638),AH01.…
396346546),CH02.767(2.43841002613342),CH02.784(4.94426147887622),CH02.866(5.00999336171192),CH02.917(3.04797272821489),CH03.1060(5.32093894373266),CH03.1178(6.12521844902088),CH03.1192(1.52748985625602),CH03.1230(2.35933412008831),CH03.1300(2.3551734720864),CH03.1450(6.32746525580941),CH03.15(5.53283402774882),CH03.1526(7.61209485157066),CH03.1556(1.5705880670895),CH03.1890(6.092099178242),CH03.1…	AH01.10(1.73471077582958),AH01.1221(3.22655091341316),AH01.1225(-1.16097347433167),AH01.1226(-1.22362925173543),AH01.1282(-2.21959066124004),AH01.1312(4.67489075467698),AH01.1341(-1.46617735170033),AH01.1374(2.64102957751174),AH01.141(-1.42123711776901),AH01.1461(1.23291702026025),AH01.164(-1.27856152580196),AH01.1725(2.93825008704334),AH01.1843(-6.7890070336553),AH01.1884(5.17531497798638),AH01.…
396346546),CH02.767(2.43841002613342),CH02.784(4.94426147887622),CH02.866(5.00999336171192),CH02.917(3.04797272821489),CH03.1060(5.32093894373266),CH03.1178(6.12521844902088),CH03.1192(1.52748985625602),CH03.1230(2.35933412008831),CH03.1300(2.3551734720864),CH03.1450(6.32746525580941),CH03.15(5.53283402774882),CH03.1526(7.61209485157066),CH03.1556(1.5705880670895),CH03.1890(6.092099178242),CH03.1…	0.284049399895634
GO:0042575	DNA polymerase complex	cellular component	28	7029	40	27664	4.1e-09	1.98290909090909e-07	AH01.5167(2.33647196641951),AH02.1350(-1.28205575798103),AH02.3229(3.35184688334412),AH02.4004(3.07700108014321),AH03.2631(-1.80217776638023),AH04.553(1.97996711443209),AH05.2810(1.8978312423274),AH05.573(3.15752360711028),AH07.1915(1.88250420835602),AH07.2885(4.1922582927015),BH01.2211(2.45629071011425),BH01.5044(4.72797469014155),BH02.4020(3.24910838277483),BH04.593(1.79860944428398),BH05.2936(…	AH01.5167(2.33647196641951),AH02.1350(-1.28205575798103),AH02.3229(3.35184688334412),AH02.4004(3.07700108014321),AH03.2631(-1.80217776638023),AH04.553(1.97996711443209),AH05.2810(1.8978312423274),AH05.573(3.15752360711028),AH07.1915(1.88250420835602),AH07.2885(4.1922582927015),BH01.2211(2.45629071011425),BH01.5044(4.72797469014155),BH02.4020(3.24910838277483),BH04.593(1.79860944428398),BH05.2936(…	0.7
GO:0032993	protein-DNA complex	cellular component	72	7029	153	27664	5.7e-09	2.63686956521739e-07	AH01.2121(1.286780001031),AH01.3070(1.58316485568571),AH01.4179(1.01820733414349),AH01.4536(5.1520475778705),AH01.5100(3.76985415663018),AH01.5167(2.33647196641951),AH01.782(5.45282451307896),AH02.3791(1.97747871081868),AH02.4004(3.07700108014321),AH03.152(3.02834882771675),AH03.2014(1.43379596716055),AH03.2016(2.48460833621907),AH03.2631(-1.80217776638023),AH04.141(4.96937050071423),AH04.553(1.9…	AH01.2121(1.286780001031),AH01.3070(1.58316485568571),AH01.4179(1.01820733414349),AH01.4536(5.1520475778705),AH01.5100(3.76985415663018),AH01.5167(2.33647196641951),AH01.782(5.45282451307896),AH02.3791(1.97747871081868),AH02.4004(3.07700108014321),AH03.152(3.02834882771675),AH03.2014(1.43379596716055),AH03.2016(2.48460833621907),AH03.2631(-1.80217776638023),AH04.141(4.96937050071423),AH04.553(1.9…	0.470588235294118
GO:0005840	ribosome	cellular component	206	7029	581	27664	3.6e-08	1.596e-06	AH01.1823(1.0207013971016),AH01.1890(1.04808730242044),AH01.211(1.47417805578144),AH01.229(1.02142422575687),AH01.3270(1.27532531273897),AH01.3458(1.19141479667068),AH01.3750(-6.07704185680046),AH01.4078(1.01942395940562),AH01.4523(3.58680207627993),AH01.5259(1.11831674877242),AH02.1419(1.05356150199742),AH02.3214(1.69748210950532),AH02.3958(1.72898297820503),AH02.4178(1.36135687169893),AH02.4604…	AH01.1823(1.0207013971016),AH01.1890(1.04808730242044),AH01.211(1.47417805578144),AH01.229(1.02142422575687),AH01.3270(1.27532531273897),AH01.3458(1.19141479667068),AH01.3750(-6.07704185680046),AH01.4078(1.01942395940562),AH01.4523(3.58680207627993),AH01.5259(1.11831674877242),AH02.1419(1.05356150199742),AH02.3214(1.69748210950532),AH02.3958(1.72898297820503),AH02.4178(1.36135687169893),AH02.4604…	0.354561101549053
GO:0003735	structural constituent of ribosome	molecular function	178	6140	467	23834	2.1e-09	1.7395e-06	AH01.1823(1.0207013971016),AH01.1890(1.04808730242044),AH01.211(1.47417805578144),AH01.229(1.02142422575687),AH01.3270(1.27532531273897),AH01.3458(1.19141479667068),AH01.3750(-6.07704185680046),AH01.4078(1.01942395940562),AH01.5259(1.11831674877242),AH02.1419(1.05356150199742),AH02.3958(1.72898297820503),AH02.4178(1.36135687169893),AH02.4604(1.81253549802109),AH03.2526(1.0489810181817),AH03.3694(…	AH01.1823(1.0207013971016),AH01.1890(1.04808730242044),AH01.211(1.47417805578144),AH01.229(1.02142422575687),AH01.3270(1.27532531273897),AH01.3458(1.19141479667068),AH01.3750(-6.07704185680046),AH01.4078(1.01942395940562),AH01.5259(1.11831674877242),AH02.1419(1.05356150199742),AH02.3958(1.72898297820503),AH02.4178(1.36135687169893),AH02.4604(1.81253549802109),AH03.2526(1.0489810181817),AH03.3694(…	0.381156316916488
GO:0090626	plant epidermis morphogenesis	biological process	124	7042	302	27652	1.9e-09	3.52165e-06	AH01.232(1.62254575676689),AH01.358(1.37226508585813),AH01.4081(4.59973345454336),AH01.4089(1.17622341942384),AH01.4351(1.10802913467322),AH01.4523(3.58680207627993),AH01.5271(3.98437556163834),AH02.3214(1.69748210950532),AH02.3713(3.79560622385776),AH02.4283(5.5332016452493),AH02.665(1.29078090436476),AH03.2104(1.51608088829325),AH03.3782(1.41334267666945),AH03.4077(-2.24906530282183),AH04.106(3…	AH01.232(1.62254575676689),AH01.358(1.37226508585813),AH01.4081(4.59973345454336),AH01.4089(1.17622341942384),AH01.4351(1.10802913467322),AH01.4523(3.58680207627993),AH01.5271(3.98437556163834),AH02.3214(1.69748210950532),AH02.3713(3.79560622385776),AH02.4283(5.5332016452493),AH02.665(1.29078090436476),AH03.2104(1.51608088829325),AH03.3782(1.41334267666945),AH03.4077(-2.24906530282183),AH04.106(3…	0.410596026490066
GO:0009505	plant-type cell wall	cellular component	232	7029	674	27664	8.4e-08	3.57504e-06	AH01.1524(3.9301852322904),AH01.2318(2.46013719337328),AH01.2685(1.64867159623292),AH01.2686(-1.05346383469375),AH01.3055(-6.44334791301005),AH01.3107(1.9614331334745),AH01.3387(1.63205646095494),AH01.3948(7.94984729729704),AH01.4089(1.17622341942384),AH01.4726(4.58286158504289),AH01.4875(1.98715378579045),AH01.5201(-1.37951911664428),AH01.5366(2.80094689455811),AH01.59(1.32879562129274),AH02.210…	AH01.1524(3.9301852322904),AH01.2318(2.46013719337328),AH01.2685(1.64867159623292),AH01.2686(-1.05346383469375),AH01.3055(-6.44334791301005),AH01.3107(1.9614331334745),AH01.3387(1.63205646095494),AH01.3948(7.94984729729704),AH01.4089(1.17622341942384),AH01.4726(4.58286158504289),AH01.4875(1.98715378579045),AH01.5201(-1.37951911664428),AH01.5366(2.80094689455811),AH01.59(1.32879562129274),AH02.210…	0.344213649851632
GO:0050896	response to stimulus	biological process	3397	7042	12520	27652	4.1e-09	6.07948e-06	AH01.10(1.73471077582958),AH01.1033(6.49895219908328),AH01.1074(-1.68441940117259),AH01.1077(4.68778417718124),AH01.1166(3.50123098627834),AH01.12(-2.51626159288641),AH01.1212(1.24198523440946),AH01.1225(-1.16097347433167),AH01.1226(-1.22362925173543),AH01.1285(-1.37788501735764),AH01.1370(-1.1485345014716),AH01.1374(2.64102957751174),AH01.1393(1.90672018075541),AH01.1406(2.35044579545765),AH01.1…
-1.94138773176596),BH01.5126(-5.05426216061966),BH01.5127(1.0244725078073),BH01.5143(-1.37038653177891),BH01.5148(-2.62432861210886),BH01.5162(4.29959903430923),BH01.5199(1.31717100983273),BH01.522(-1.28320266934431),BH01.5230(-1.40894257336449),BH01.5231(1.23567026031531),BH01.524(2.57155351512334),BH01.528(2.6576978007592),BH01.5288(-1.17033356468031),BH01.529(1.50263167246835),BH01.530(1.11644…
H02.2392(3.35697145798257),CH02.2418(2.00969465266677),CH02.2450(5.66046173669942),CH02.2472(8.13161836979552),CH02.2519(2.16948559698725),CH02.2534(-5.11113914054617),CH02.2547(7.05312429281679),CH02.2615(5.14908845461744),CH02.2640(1.47156141331398),CH02.2678(5.88014123800205),CH02.2709(6.04614855869301),CH02.2721(2.36741180362592),CH02.2725(1.44704421066354),CH02.2726(6.80111938750662),CH02.27…	AH01.10(1.73471077582958),AH01.1033(6.49895219908328),AH01.1074(-1.68441940117259),AH01.1077(4.68778417718124),AH01.1166(3.50123098627834),AH01.12(-2.51626159288641),AH01.1212(1.24198523440946),AH01.1225(-1.16097347433167),AH01.1226(-1.22362925173543),AH01.1285(-1.37788501735764),AH01.1370(-1.1485345014716),AH01.1374(2.64102957751174),AH01.1393(1.90672018075541),AH01.1406(2.35044579545765),AH01.1…
-1.94138773176596),BH01.5126(-5.05426216061966),BH01.5127(1.0244725078073),BH01.5143(-1.37038653177891),BH01.5148(-2.62432861210886),BH01.5162(4.29959903430923),BH01.5199(1.31717100983273),BH01.522(-1.28320266934431),BH01.5230(-1.40894257336449),BH01.5231(1.23567026031531),BH01.524(2.57155351512334),BH01.528(2.6576978007592),BH01.5288(-1.17033356468031),BH01.529(1.50263167246835),BH01.530(1.11644…
H02.2392(3.35697145798257),CH02.2418(2.00969465266677),CH02.2450(5.66046173669942),CH02.2472(8.13161836979552),CH02.2519(2.16948559698725),CH02.2534(-5.11113914054617),CH02.2547(7.05312429281679),CH02.2615(5.14908845461744),CH02.2640(1.47156141331398),CH02.2678(5.88014123800205),CH02.2709(6.04614855869301),CH02.2721(2.36741180362592),CH02.2725(1.44704421066354),CH02.2726(6.80111938750662),CH02.27…	0.271325878594249
GO:0000786	nucleosome	cellular component	29	7029	47	27664	1.6e-07	6.54769230769231e-06	AH01.3070(1.58316485568571),AH01.5100(3.76985415663018),AH01.782(5.45282451307896),AH02.3791(1.97747871081868),AH03.152(3.02834882771675),AH03.2014(1.43379596716055),AH03.2016(2.48460833621907),AH05.1972(3.96614027854463),AH07.3025(5.23599234856344),AH09.2066(4.28583127616382),AH09.2067(5.11154495757147),BH01.3417(1.64895983604165),BH01.5111(4.51979489019437),BH01.5234(5.10584018006166),BH02.3805…	AH01.3070(1.58316485568571),AH01.5100(3.76985415663018),AH01.782(5.45282451307896),AH02.3791(1.97747871081868),AH03.152(3.02834882771675),AH03.2014(1.43379596716055),AH03.2016(2.48460833621907),AH05.1972(3.96614027854463),AH07.3025(5.23599234856344),AH09.2066(4.28583127616382),AH09.2067(5.11154495757147),BH01.3417(1.64895983604165),BH01.5111(4.51979489019437),BH01.5234(5.10584018006166),BH02.3805…	0.617021276595745
GO:0022625	cytosolic large ribosomal subunit	cellular component	93	7029	227	27664	1.9e-07	7.48740740740741e-06	AH01.1823(1.0207013971016),AH01.1890(1.04808730242044),AH01.211(1.47417805578144),AH01.3750(-6.07704185680046),AH01.4078(1.01942395940562),AH01.5259(1.11831674877242),AH02.1419(1.05356150199742),AH02.3958(1.72898297820503),AH02.4178(1.36135687169893),AH03.2526(1.0489810181817),AH03.3946(1.46126555011516),AH03.400(1.12204322683678),AH04.212(1.19969590094177),AH04.384(1.26994884601744),AH05.129(1.2…	AH01.1823(1.0207013971016),AH01.1890(1.04808730242044),AH01.211(1.47417805578144),AH01.3750(-6.07704185680046),AH01.4078(1.01942395940562),AH01.5259(1.11831674877242),AH02.1419(1.05356150199742),AH02.3958(1.72898297820503),AH02.4178(1.36135687169893),AH03.2526(1.0489810181817),AH03.3946(1.46126555011516),AH03.400(1.12204322683678),AH04.212(1.19969590094177),AH04.384(1.26994884601744),AH05.129(1.2…	0.409691629955947
GO:0022627	cytosolic small ribosomal subunit	cellular component	69	7029	156	27664	2.4e-07	9.12e-06	AH01.229(1.02142422575687),AH01.3270(1.27532531273897),AH01.3458(1.19141479667068),AH02.4604(1.81253549802109),AH03.3694(1.72407962818987),AH05.1000(1.22601348795166),AH05.3577(1.21173904265272),AH07.1756(1.0487757754173),AH07.3403(1.21877628614939),AH07.926(1.51848358274032),AH08.151(1.21727398294477),AH09.1478(1.45171549978835),AH09.2276(1.5980441432817),AH09.2814(1.50929575833212),AH09.647(1.1…	AH01.229(1.02142422575687),AH01.3270(1.27532531273897),AH01.3458(1.19141479667068),AH02.4604(1.81253549802109),AH03.3694(1.72407962818987),AH05.1000(1.22601348795166),AH05.3577(1.21173904265272),AH07.1756(1.0487757754173),AH07.3403(1.21877628614939),AH07.926(1.51848358274032),AH08.151(1.21727398294477),AH09.1478(1.45171549978835),AH09.2276(1.5980441432817),AH09.2814(1.50929575833212),AH09.647(1.1…	0.442307692307692
GO:0007017	microtubule-based process	biological process	184	7042	499	27652	8.9e-09	1.09974333333333e-05	AH01.1058(5.74048510775993),AH01.1600(1.46278329509972),AH01.232(1.62254575676689),AH01.2502(2.70380564026214),AH01.3914(1.64093248371656),AH01.4139(2.28740036259943),AH01.4351(1.10802913467322),AH01.4502(-1.90021253582007),AH01.4701(2.45112897816504),AH01.5059(2.12648764409946),AH01.60(1.28818380490252),AH01.745(4.37864589972465),AH02.1717(5.32532950831731),AH02.2256(5.08725651258459),AH02.2403(…	AH01.1058(5.74048510775993),AH01.1600(1.46278329509972),AH01.232(1.62254575676689),AH01.2502(2.70380564026214),AH01.3914(1.64093248371656),AH01.4139(2.28740036259943),AH01.4351(1.10802913467322),AH01.4502(-1.90021253582007),AH01.4701(2.45112897816504),AH01.5059(2.12648764409946),AH01.60(1.28818380490252),AH01.745(4.37864589972465),AH02.1717(5.32532950831731),AH02.2256(5.08725651258459),AH02.2403(…	0.3687374749499
GO:0006270	DNA replication initiation	biological process	38	7042	65	27652	1.7e-08	1.80054285714286e-05	AH01.2121(1.286780001031),AH01.2882(3.72780773754532),AH02.1966(3.28007242074275),AH02.2776(1.91578665446009),AH02.4004(3.07700108014321),AH03.2763(-1.04384842216861),AH03.3789(3.22196192885),AH04.141(4.96937050071423),AH04.806(2.82470404133053),AH04.908(-3.46373505062952),AH05.573(3.15752360711028),AH06.585(3.3808878691072),AH07.3794(3.83090350582415),AH08.1668(-1.04495387367139),BH01.2485(1.701…	AH01.2121(1.286780001031),AH01.2882(3.72780773754532),AH02.1966(3.28007242074275),AH02.2776(1.91578665446009),AH02.4004(3.07700108014321),AH03.2763(-1.04384842216861),AH03.3789(3.22196192885),AH04.141(4.96937050071423),AH04.806(2.82470404133053),AH04.908(-3.46373505062952),AH05.573(3.15752360711028),AH06.585(3.3808878691072),AH07.3794(3.83090350582415),AH08.1668(-1.04495387367139),BH01.2485(1.701…	0.584615384615385
GO:0005819	spindle	cellular component	93	7029	237	27664	1.8e-06	6.60413793103448e-05	AH01.1058(5.74048510775993),AH01.1696(5.18526072924404),AH01.2502(2.70380564026214),AH01.2882(3.72780773754532),AH01.745(4.37864589972465),AH02.3308(3.68776851618695),AH02.332(2.6589690477323),AH02.966(5.40484187817058),AH03.1839(-1.21284521463855),AH03.1840(-1.2640956601723),AH03.1946(1.47318555858634),AH03.2108(1.80350440044495),AH03.3103(5.93873260900822),AH04.1562(2.75122356932365),AH05.1029(…	AH01.1058(5.74048510775993),AH01.1696(5.18526072924404),AH01.2502(2.70380564026214),AH01.2882(3.72780773754532),AH01.745(4.37864589972465),AH02.3308(3.68776851618695),AH02.332(2.6589690477323),AH02.966(5.40484187817058),AH03.1839(-1.21284521463855),AH03.1840(-1.2640956601723),AH03.1946(1.47318555858634),AH03.2108(1.80350440044495),AH03.3103(5.93873260900822),AH04.1562(2.75122356932365),AH05.1029(…	0.392405063291139
GO:1903047	mitotic cell cycle process	biological process	244	7042	713	27652	8.3e-08	7.692025e-05	AH01.2502(2.70380564026214),AH01.2882(3.72780773754532),AH01.3023(2.99006622121112),AH01.3663(1.07810769008786),AH01.4081(4.59973345454336),AH01.4536(5.1520475778705),AH01.4549(1.6066452126494),AH01.60(1.28818380490252),AH01.745(4.37864589972465),AH02.1499(1.38173523371778),AH02.1717(5.32532950831731),AH02.1929(5.3300999075156),AH02.218(4.01271000449464),AH02.2343(2.22451368841383),AH02.2403(1.46…	AH01.2502(2.70380564026214),AH01.2882(3.72780773754532),AH01.3023(2.99006622121112),AH01.3663(1.07810769008786),AH01.4081(4.59973345454336),AH01.4536(5.1520475778705),AH01.4549(1.6066452126494),AH01.60(1.28818380490252),AH01.745(4.37864589972465),AH02.1499(1.38173523371778),AH02.1717(5.32532950831731),AH02.1929(5.3300999075156),AH02.218(4.01271000449464),AH02.2343(2.22451368841383),AH02.2403(1.46…	0.342215988779804
GO:0005694	chromosome	cellular component	358	7029	1143	27664	2.6e-06	9.22133333333333e-05	AH01.1077(4.68778417718124),AH01.2031(6.08458453740538),AH01.2081(1.80915881719815),AH01.2121(1.286780001031),AH01.2771(1.62034289368101),AH01.3023(2.99006622121112),AH01.3070(1.58316485568571),AH01.3663(1.07810769008786),AH01.4026(1.52429922670314),AH01.4044(3.84068560333921),AH01.4145(5.00447269666563),AH01.4179(1.01820733414349),AH01.4536(5.1520475778705),AH01.4844(-1.15923988686107),AH01.4894…	AH01.1077(4.68778417718124),AH01.2031(6.08458453740538),AH01.2081(1.80915881719815),AH01.2121(1.286780001031),AH01.2771(1.62034289368101),AH01.3023(2.99006622121112),AH01.3070(1.58316485568571),AH01.3663(1.07810769008786),AH01.4026(1.52429922670314),AH01.4044(3.84068560333921),AH01.4145(5.00447269666563),AH01.4179(1.01820733414349),AH01.4536(5.1520475778705),AH01.4844(-1.15923988686107),AH01.4894…	0.31321084864392
GO:0070542	response to fatty acid	biological process	220	7042	635	27652	1.2e-07	9.88533333333333e-05	AH01.1393(1.90672018075541),AH01.1754(1.99919018850575),AH01.1804(2.10820933894293),AH01.2279(2.03998559076088),AH01.2297(2.41281364207233),AH01.24(1.36709493675868),AH01.2526(4.11592865507923),AH01.2527(-1.76626323653885),AH01.3218(1.20596088791466),AH01.3357(2.96864495398311),AH01.3999(1.03230105456134),AH01.4263(-3.96695991678656),AH01.4772(1.34433193520617),AH01.4773(1.94709731982743),AH01.47…	AH01.1393(1.90672018075541),AH01.1754(1.99919018850575),AH01.1804(2.10820933894293),AH01.2279(2.03998559076088),AH01.2297(2.41281364207233),AH01.24(1.36709493675868),AH01.2526(4.11592865507923),AH01.2527(-1.76626323653885),AH01.3218(1.20596088791466),AH01.3357(2.96864495398311),AH01.3999(1.03230105456134),AH01.4263(-3.96695991678656),AH01.4772(1.34433193520617),AH01.4773(1.94709731982743),AH01.47…	0.346456692913386
GO:0007135	meiosis II	biological process	29	7042	47	27652	1.7e-07	0.00011458	AH01.2031(6.08458453740538),AH01.4081(4.59973345454336),AH02.71(3.89721375068476),AH03.3114(3.12916800192407),AH05.1255(-2.78700117878572),AH05.3438(6.04493995335778),AH07.2412(5.49914477682848),AH07.2414(5.08420025926909),AH07.683(5.33258905105148),BH01.2184(6.02321137229275),BH02.60(5.13398640988429),BH03.3296(5.07967090938883),BH03.692(3.41974240874073),BH05.3424(5.34500616737983),BH07.2228(5.…	AH01.2031(6.08458453740538),AH01.4081(4.59973345454336),AH02.71(3.89721375068476),AH03.3114(3.12916800192407),AH05.1255(-2.78700117878572),AH05.3438(6.04493995335778),AH07.2412(5.49914477682848),AH07.2414(5.08420025926909),AH07.683(5.33258905105148),BH01.2184(6.02321137229275),BH02.60(5.13398640988429),BH03.3296(5.07967090938883),BH03.692(3.41974240874073),BH05.3424(5.34500616737983),BH07.2228(5.…	0.617021276595745
GO:0061983	meiosis II cell cycle process	biological process	29	7042	47	27652	1.7e-07	0.00011458	AH01.2031(6.08458453740538),AH01.4081(4.59973345454336),AH02.71(3.89721375068476),AH03.3114(3.12916800192407),AH05.1255(-2.78700117878572),AH05.3438(6.04493995335778),AH07.2412(5.49914477682848),AH07.2414(5.08420025926909),AH07.683(5.33258905105148),BH01.2184(6.02321137229275),BH02.60(5.13398640988429),BH03.3296(5.07967090938883),BH03.692(3.41974240874073),BH05.3424(5.34500616737983),BH07.2228(5.…	AH01.2031(6.08458453740538),AH01.4081(4.59973345454336),AH02.71(3.89721375068476),AH03.3114(3.12916800192407),AH05.1255(-2.78700117878572),AH05.3438(6.04493995335778),AH07.2412(5.49914477682848),AH07.2414(5.08420025926909),AH07.683(5.33258905105148),BH01.2184(6.02321137229275),BH02.60(5.13398640988429),BH03.3296(5.07967090938883),BH03.692(3.41974240874073),BH05.3424(5.34500616737983),BH07.2228(5.…	0.617021276595745
GO:0000775	chromosome, centromeric region	cellular component	64	7029	151	27664	3.8e-06	0.000125176470588235	AH01.2031(6.08458453740538),AH01.745(4.37864589972465),AH01.904(3.26000692410674),AH02.1499(1.38173523371778),AH02.1717(5.32532950831731),AH02.2343(2.22451368841383),AH02.332(2.6589690477323),AH02.3460(2.51085542047835),AH02.79(3.12191182437988),AH03.1839(-1.21284521463855),AH03.1840(-1.2640956601723),AH03.1946(1.47318555858634),AH03.3114(3.12916800192407),AH04.1562(2.75122356932365),AH05.1450(3.…	AH01.2031(6.08458453740538),AH01.745(4.37864589972465),AH01.904(3.26000692410674),AH02.1499(1.38173523371778),AH02.1717(5.32532950831731),AH02.2343(2.22451368841383),AH02.332(2.6589690477323),AH02.3460(2.51085542047835),AH02.79(3.12191182437988),AH03.1839(-1.21284521463855),AH03.1840(-1.2640956601723),AH03.1946(1.47318555858634),AH03.3114(3.12916800192407),AH04.1562(2.75122356932365),AH05.1450(3.…	0.423841059602649
GO:0005658	alpha DNA polymerase:primase complex	cellular component	12	7029	14	27664	3.8e-06	0.000125176470588235	AH02.4004(3.07700108014321),AH05.2810(1.8978312423274),AH05.573(3.15752360711028),AH07.2885(4.1922582927015),BH01.2211(2.45629071011425),BH02.4020(3.24910838277483),BH05.2936(2.45381389403551),BH05.615(3.52369103522221),BH07.2702(3.9446003090435),CH02.4051(5.24580609899573),CH05.2909(2.80743098742642),CH07.2773(4.43656996445)	AH02.4004(3.07700108014321),AH05.2810(1.8978312423274),AH05.573(3.15752360711028),AH07.2885(4.1922582927015),BH01.2211(2.45629071011425),BH02.4020(3.24910838277483),BH05.2936(2.45381389403551),BH05.615(3.52369103522221),BH07.2702(3.9446003090435),CH02.4051(5.24580609899573),CH05.2909(2.80743098742642),CH07.2773(4.43656996445)	0.857142857142857
GO:0030894	replisome	cellular component	28	7029	50	27664	4.0e-06	0.000125176470588235	AH01.4536(5.1520475778705),AH01.5167(2.33647196641951),AH02.4004(3.07700108014321),AH03.2631(-1.80217776638023),AH04.553(1.97996711443209),AH05.230(1.87747250517822),AH05.2810(1.8978312423274),AH05.573(3.15752360711028),AH06.2810(1.47261199931652),AH07.2885(4.1922582927015),AH07.4029(4.07116848628351),BH01.2211(2.45629071011425),BH01.5044(4.72797469014155),BH01.5162(4.29959903430923),BH02.4020(3.…	AH01.4536(5.1520475778705),AH01.5167(2.33647196641951),AH02.4004(3.07700108014321),AH03.2631(-1.80217776638023),AH04.553(1.97996711443209),AH05.230(1.87747250517822),AH05.2810(1.8978312423274),AH05.573(3.15752360711028),AH06.2810(1.47261199931652),AH07.2885(4.1922582927015),AH07.4029(4.07116848628351),BH01.2211(2.45629071011425),BH01.5044(4.72797469014155),BH01.5162(4.29959903430923),BH02.4020(3.…	0.56
GO:0043601	nuclear replisome	cellular component	28	7029	50	27664	4.0e-06	0.000125176470588235	AH01.4536(5.1520475778705),AH01.5167(2.33647196641951),AH02.4004(3.07700108014321),AH03.2631(-1.80217776638023),AH04.553(1.97996711443209),AH05.230(1.87747250517822),AH05.2810(1.8978312423274),AH05.573(3.15752360711028),AH06.2810(1.47261199931652),AH07.2885(4.1922582927015),AH07.4029(4.07116848628351),BH01.2211(2.45629071011425),BH01.5044(4.72797469014155),BH01.5162(4.29959903430923),BH02.4020(3.…	AH01.4536(5.1520475778705),AH01.5167(2.33647196641951),AH02.4004(3.07700108014321),AH03.2631(-1.80217776638023),AH04.553(1.97996711443209),AH05.230(1.87747250517822),AH05.2810(1.8978312423274),AH05.573(3.15752360711028),AH06.2810(1.47261199931652),AH07.2885(4.1922582927015),AH07.4029(4.07116848628351),BH01.2211(2.45629071011425),BH01.5044(4.72797469014155),BH01.5162(4.29959903430923),BH02.4020(3.…	0.56
GO:0048826	cotyledon morphogenesis	biological process	28	7042	45	27652	2.1e-07	0.000129745	AH01.1374(2.64102957751174),AH01.1725(2.93825008704334),AH01.2101(1.8304831074816),AH01.4830(2.56515310063483),AH03.2269(1.08574041539028),AH06.927(2.29955132691125),AH08.427(-1.86006920624064),BH01.1283(2.20355356048962),BH01.1920(1.63087795122927),BH01.2465(1.49918455280537),BH01.4764(4.69177195703095),BH02.1384(-2.29621530302944),BH02.218(3.70455137095316),BH03.1684(4.2627102493131),BH03.2130(…	AH01.1374(2.64102957751174),AH01.1725(2.93825008704334),AH01.2101(1.8304831074816),AH01.4830(2.56515310063483),AH03.2269(1.08574041539028),AH06.927(2.29955132691125),AH08.427(-1.86006920624064),BH01.1283(2.20355356048962),BH01.1920(1.63087795122927),BH01.2465(1.49918455280537),BH01.4764(4.69177195703095),BH02.1384(-2.29621530302944),BH02.218(3.70455137095316),BH03.1684(4.2627102493131),BH03.2130(…	0.622222222222222
GO:0000779	condensed chromosome, centromeric region	cellular component	52	7029	117	27664	5.8e-06	0.00017632	AH01.745(4.37864589972465),AH01.904(3.26000692410674),AH02.1499(1.38173523371778),AH02.2343(2.22451368841383),AH02.332(2.6589690477323),AH02.3460(2.51085542047835),AH02.79(3.12191182437988),AH03.1839(-1.21284521463855),AH03.1840(-1.2640956601723),AH03.1946(1.47318555858634),AH03.3114(3.12916800192407),AH04.1562(2.75122356932365),AH05.1450(3.37011059639981),AH05.562(2.01824941340241),AH05.563(3.94…	AH01.745(4.37864589972465),AH01.904(3.26000692410674),AH02.1499(1.38173523371778),AH02.2343(2.22451368841383),AH02.332(2.6589690477323),AH02.3460(2.51085542047835),AH02.79(3.12191182437988),AH03.1839(-1.21284521463855),AH03.1840(-1.2640956601723),AH03.1946(1.47318555858634),AH03.3114(3.12916800192407),AH04.1562(2.75122356932365),AH05.1450(3.37011059639981),AH05.562(2.01824941340241),AH05.563(3.94…	0.444444444444444
GO:0008017	microtubule binding	molecular function	94	6140	230	23834	3.6e-07	0.00018886	AH01.1320(1.34146074105798),AH01.143(2.31935318521758),AH01.1461(1.23291702026025),AH01.1696(5.18526072924404),AH01.232(1.62254575676689),AH01.3914(1.64093248371656),AH01.4351(1.10802913467322),AH01.4526(-1.44154351407423),AH01.802(3.03175951582374),AH02.2793(4.47118070198984),AH02.315(5.34272347706013),AH02.3170(2.07821062473838),AH02.79(3.12191182437988),AH02.966(5.40484187817058),AH03.1946(1.4…	AH01.1320(1.34146074105798),AH01.143(2.31935318521758),AH01.1461(1.23291702026025),AH01.1696(5.18526072924404),AH01.232(1.62254575676689),AH01.3914(1.64093248371656),AH01.4351(1.10802913467322),AH01.4526(-1.44154351407423),AH01.802(3.03175951582374),AH02.2793(4.47118070198984),AH02.315(5.34272347706013),AH02.3170(2.07821062473838),AH02.79(3.12191182437988),AH02.966(5.40484187817058),AH03.1946(1.4…	0.408695652173913
GO:0016491	oxidoreductase activity	molecular function	677	6140	2242	23834	3.8e-07	0.00018886	AH01.1271(3.72663729731204),AH01.1499(5.30765136392575),AH01.1524(3.9301852322904),AH01.153(-2.44312545498008),AH01.1531(2.24204335214633),AH01.154(-3.76585534596787),AH01.156(-3.26315391023),AH01.1603(-1.94216831421905),AH01.1673(1.07802131147551),AH01.1675(1.06169931127334),AH01.1774(1.66511740078866),AH01.1779(-1.70952773783456),AH01.1800(-1.73657800849833),AH01.1869(-1.9218702738414),AH01.191…	AH01.1271(3.72663729731204),AH01.1499(5.30765136392575),AH01.1524(3.9301852322904),AH01.153(-2.44312545498008),AH01.1531(2.24204335214633),AH01.154(-3.76585534596787),AH01.156(-3.26315391023),AH01.1603(-1.94216831421905),AH01.1673(1.07802131147551),AH01.1675(1.06169931127334),AH01.1774(1.66511740078866),AH01.1779(-1.70952773783456),AH01.1800(-1.73657800849833),AH01.1869(-1.9218702738414),AH01.191…	0.301962533452275
GO:0015934	large ribosomal subunit	cellular component	96	7029	253	27664	6.8e-06	0.000200977777777778	AH01.1823(1.0207013971016),AH01.1890(1.04808730242044),AH01.211(1.47417805578144),AH01.3750(-6.07704185680046),AH01.4078(1.01942395940562),AH01.5259(1.11831674877242),AH02.1419(1.05356150199742),AH02.3958(1.72898297820503),AH02.4178(1.36135687169893),AH03.2526(1.0489810181817),AH03.3946(1.46126555011516),AH03.400(1.12204322683678),AH04.212(1.19969590094177),AH04.384(1.26994884601744),AH05.129(1.2…	AH01.1823(1.0207013971016),AH01.1890(1.04808730242044),AH01.211(1.47417805578144),AH01.3750(-6.07704185680046),AH01.4078(1.01942395940562),AH01.5259(1.11831674877242),AH02.1419(1.05356150199742),AH02.3958(1.72898297820503),AH02.4178(1.36135687169893),AH03.2526(1.0489810181817),AH03.3946(1.46126555011516),AH03.400(1.12204322683678),AH04.212(1.19969590094177),AH04.384(1.26994884601744),AH05.129(1.2…	0.379446640316206
GO:0098687	chromosomal region	cellular component	96	7029	254	27664	8.3e-06	0.000238681081081081	AH01.2031(6.08458453740538),AH01.2121(1.286780001031),AH01.4179(1.01820733414349),AH01.4536(5.1520475778705),AH01.745(4.37864589972465),AH01.904(3.26000692410674),AH02.1499(1.38173523371778),AH02.1717(5.32532950831731),AH02.2343(2.22451368841383),AH02.332(2.6589690477323),AH02.3460(2.51085542047835),AH02.3477(-3.32000163490893),AH02.550(2.50555738579939),AH02.79(3.12191182437988),AH03.1839(-1.212…	AH01.2031(6.08458453740538),AH01.2121(1.286780001031),AH01.4179(1.01820733414349),AH01.4536(5.1520475778705),AH01.745(4.37864589972465),AH01.904(3.26000692410674),AH02.1499(1.38173523371778),AH02.1717(5.32532950831731),AH02.2343(2.22451368841383),AH02.332(2.6589690477323),AH02.3460(2.51085542047835),AH02.3477(-3.32000163490893),AH02.550(2.50555738579939),AH02.79(3.12191182437988),AH03.1839(-1.212…	0.377952755905512
GO:0000278	mitotic cell cycle	biological process	289	7042	881	27652	4.5e-07	0.000256638461538462	AH01.10(1.73471077582958),AH01.1058(5.74048510775993),AH01.2502(2.70380564026214),AH01.2882(3.72780773754532),AH01.3023(2.99006622121112),AH01.3663(1.07810769008786),AH01.4081(4.59973345454336),AH01.4472(1.66629548020804),AH01.4536(5.1520475778705),AH01.4549(1.6066452126494),AH01.4881(2.84833793945081),AH01.60(1.28818380490252),AH01.745(4.37864589972465),AH02.1499(1.38173523371778),AH02.1717(5.32…	AH01.10(1.73471077582958),AH01.1058(5.74048510775993),AH01.2502(2.70380564026214),AH01.2882(3.72780773754532),AH01.3023(2.99006622121112),AH01.3663(1.07810769008786),AH01.4081(4.59973345454336),AH01.4472(1.66629548020804),AH01.4536(5.1520475778705),AH01.4549(1.6066452126494),AH01.4881(2.84833793945081),AH01.60(1.28818380490252),AH01.745(4.37864589972465),AH02.1499(1.38173523371778),AH02.1717(5.32…	0.328036322360953
GO:0010374	stomatal complex development	biological process	55	7042	118	27652	5.4e-07	0.000285968571428571	AH01.4089(1.17622341942384),AH01.5271(3.98437556163834),AH02.191(3.26356570657113),AH02.3713(3.79560622385776),AH02.4283(5.5332016452493),AH03.1221(2.03579561155726),AH03.2224(2.99423692174395),AH03.3782(1.41334267666945),AH04.106(3.15601271110678),AH05.1049(1.09929676572872),AH05.15(4.44361811681369),AH05.2039(3.36592463045061),AH05.3531(4.20696473752999),AH06.1820(1.82654290830261),AH06.2954(4.…	AH01.4089(1.17622341942384),AH01.5271(3.98437556163834),AH02.191(3.26356570657113),AH02.3713(3.79560622385776),AH02.4283(5.5332016452493),AH03.1221(2.03579561155726),AH03.2224(2.99423692174395),AH03.3782(1.41334267666945),AH04.106(3.15601271110678),AH05.1049(1.09929676572872),AH05.15(4.44361811681369),AH05.2039(3.36592463045061),AH05.3531(4.20696473752999),AH06.1820(1.82654290830261),AH06.2954(4.…	0.466101694915254
GO:0010091	trichome branching	biological process	57	7042	124	27652	6.1e-07	0.000301502666666667	AH01.232(1.62254575676689),AH01.358(1.37226508585813),AH01.4081(4.59973345454336),AH01.4523(3.58680207627993),AH02.3214(1.69748210950532),AH02.665(1.29078090436476),AH03.2104(1.51608088829325),AH03.4077(-2.24906530282183),AH06.694(3.73563530786343),AH06.736(2.93789271518695),AH07.217(-3.31084411219847),AH07.2342(2.21359381473616),AH07.2412(5.49914477682848),AH07.2414(5.08420025926909),AH07.3645(2…	AH01.232(1.62254575676689),AH01.358(1.37226508585813),AH01.4081(4.59973345454336),AH01.4523(3.58680207627993),AH02.3214(1.69748210950532),AH02.665(1.29078090436476),AH03.2104(1.51608088829325),AH03.4077(-2.24906530282183),AH06.694(3.73563530786343),AH06.736(2.93789271518695),AH07.217(-3.31084411219847),AH07.2342(2.21359381473616),AH07.2412(5.49914477682848),AH07.2414(5.08420025926909),AH07.3645(2…	0.459677419354839
GO:0005198	structural molecule activity	molecular function	224	6140	656	23834	8.0e-07	0.000331333333333333	AH01.1282(-2.21959066124004),AH01.1823(1.0207013971016),AH01.1890(1.04808730242044),AH01.211(1.47417805578144),AH01.229(1.02142422575687),AH01.3270(1.27532531273897),AH01.3458(1.19141479667068),AH01.3750(-6.07704185680046),AH01.4078(1.01942395940562),AH01.5259(1.11831674877242),AH01.808(1.73877566205373),AH02.1419(1.05356150199742),AH02.1499(1.38173523371778),AH02.3460(2.51085542047835),AH02.3930…	AH01.1282(-2.21959066124004),AH01.1823(1.0207013971016),AH01.1890(1.04808730242044),AH01.211(1.47417805578144),AH01.229(1.02142422575687),AH01.3270(1.27532531273897),AH01.3458(1.19141479667068),AH01.3750(-6.07704185680046),AH01.4078(1.01942395940562),AH01.5259(1.11831674877242),AH01.808(1.73877566205373),AH02.1419(1.05356150199742),AH02.1499(1.38173523371778),AH02.3460(2.51085542047835),AH02.3930…	0.341463414634146
GO:0009628	response to abiotic stimulus	biological process	1428	7042	5073	27652	8.1e-07	0.000375334	AH01.1374(2.64102957751174),AH01.1499(5.30765136392575),AH01.152(1.26889024140223),AH01.1573(-1.09215309399385),AH01.1603(-1.94216831421905),AH01.1627(3.65888281224309),AH01.1628(1.80040155930673),AH01.1650(-3.02485909369718),AH01.1696(5.18526072924404),AH01.1725(2.93825008704334),AH01.1754(1.99919018850575),AH01.1783(-1.50091882565843),AH01.1804(2.10820933894293),AH01.1869(-1.9218702738414),AH01…
744(1.28263512037878),CH05.747(1.82619644380251),CH05.919(4.54480745559324),CH06.1003(1.63172453469926),CH06.1049(4.37554046781927),CH06.1052(6.56164445528141),CH06.1113(2.94206563040886),CH06.1232(4.12063548214203),CH06.1242(7.26698911206919),CH06.1249(8.85318962062387),CH06.1424(9.4030491946064),CH06.145(5.14970532940768),CH06.1654(1.09531700107185),CH06.1736(5.32194090881833),CH06.1775(4.26600…	AH01.1374(2.64102957751174),AH01.1499(5.30765136392575),AH01.152(1.26889024140223),AH01.1573(-1.09215309399385),AH01.1603(-1.94216831421905),AH01.1627(3.65888281224309),AH01.1628(1.80040155930673),AH01.1650(-3.02485909369718),AH01.1696(5.18526072924404),AH01.1725(2.93825008704334),AH01.1754(1.99919018850575),AH01.1783(-1.50091882565843),AH01.1804(2.10820933894293),AH01.1869(-1.9218702738414),AH01…
744(1.28263512037878),CH05.747(1.82619644380251),CH05.919(4.54480745559324),CH06.1003(1.63172453469926),CH06.1049(4.37554046781927),CH06.1052(6.56164445528141),CH06.1113(2.94206563040886),CH06.1232(4.12063548214203),CH06.1242(7.26698911206919),CH06.1249(8.85318962062387),CH06.1424(9.4030491946064),CH06.145(5.14970532940768),CH06.1654(1.09531700107185),CH06.1736(5.32194090881833),CH06.1775(4.26600…	0.281490242460083
GO:0031429	box H/ACA snoRNP complex	cellular component	12	7029	15	27664	1.5e-05	0.000409230769230769	AH02.976(1.62606955543464),AH03.3828(1.6966430024552),AH04.1738(1.31786614595273),AH06.1144(1.37770080953749),BH02.1149(1.60260240196322),BH03.4111(2.21525711562289),BH04.1730(1.36434320332908),BH06.1178(1.09331990967659),CH02.1262(2.01784537249382),CH03.4389(4.63893065207423),CH04.1976(2.51308959651181),CH07.3206(5.86392493269408)	AH02.976(1.62606955543464),AH03.3828(1.6966430024552),AH04.1738(1.31786614595273),AH06.1144(1.37770080953749),BH02.1149(1.60260240196322),BH03.4111(2.21525711562289),BH04.1730(1.36434320332908),BH06.1178(1.09331990967659),CH02.1262(2.01784537249382),CH03.4389(4.63893065207423),CH04.1976(2.51308959651181),CH07.3206(5.86392493269408)	0.8
GO:0072588	box H/ACA RNP complex	cellular component	12	7029	15	27664	1.5e-05	0.000409230769230769	AH02.976(1.62606955543464),AH03.3828(1.6966430024552),AH04.1738(1.31786614595273),AH06.1144(1.37770080953749),BH02.1149(1.60260240196322),BH03.4111(2.21525711562289),BH04.1730(1.36434320332908),BH06.1178(1.09331990967659),CH02.1262(2.01784537249382),CH03.4389(4.63893065207423),CH04.1976(2.51308959651181),CH07.3206(5.86392493269408)	AH02.976(1.62606955543464),AH03.3828(1.6966430024552),AH04.1738(1.31786614595273),AH06.1144(1.37770080953749),BH02.1149(1.60260240196322),BH03.4111(2.21525711562289),BH04.1730(1.36434320332908),BH06.1178(1.09331990967659),CH02.1262(2.01784537249382),CH03.4389(4.63893065207423),CH04.1976(2.51308959651181),CH07.3206(5.86392493269408)	0.8
GO:0043596	nuclear replication fork	cellular component	38	7029	80	27664	1.6e-05	0.0004256	AH01.4536(5.1520475778705),AH01.5167(2.33647196641951),AH02.4004(3.07700108014321),AH03.2631(-1.80217776638023),AH03.2763(-1.04384842216861),AH04.141(4.96937050071423),AH04.553(1.97996711443209),AH04.908(-3.46373505062952),AH05.230(1.87747250517822),AH05.2810(1.8978312423274),AH05.573(3.15752360711028),AH06.2810(1.47261199931652),AH06.3057(3.47898371299752),AH07.2885(4.1922582927015),AH07.4029(4.…	AH01.4536(5.1520475778705),AH01.5167(2.33647196641951),AH02.4004(3.07700108014321),AH03.2631(-1.80217776638023),AH03.2763(-1.04384842216861),AH04.141(4.96937050071423),AH04.553(1.97996711443209),AH04.908(-3.46373505062952),AH05.230(1.87747250517822),AH05.2810(1.8978312423274),AH05.573(3.15752360711028),AH06.2810(1.47261199931652),AH06.3057(3.47898371299752),AH07.2885(4.1922582927015),AH07.4029(4.…	0.475
GO:0005657	replication fork	cellular component	55	7029	130	27664	1.9e-05	0.000493073170731707	AH01.4536(5.1520475778705),AH01.5167(2.33647196641951),AH02.3067(1.94267104289831),AH02.4004(3.07700108014321),AH03.2631(-1.80217776638023),AH03.2763(-1.04384842216861),AH03.4079(2.2256910848017),AH04.141(4.96937050071423),AH04.553(1.97996711443209),AH04.908(-3.46373505062952),AH05.1645(2.12439677934138),AH05.230(1.87747250517822),AH05.2810(1.8978312423274),AH05.573(3.15752360711028),AH06.2810(1.…	AH01.4536(5.1520475778705),AH01.5167(2.33647196641951),AH02.3067(1.94267104289831),AH02.4004(3.07700108014321),AH03.2631(-1.80217776638023),AH03.2763(-1.04384842216861),AH03.4079(2.2256910848017),AH04.141(4.96937050071423),AH04.553(1.97996711443209),AH04.908(-3.46373505062952),AH05.1645(2.12439677934138),AH05.230(1.87747250517822),AH05.2810(1.8978312423274),AH05.573(3.15752360711028),AH06.2810(1.…	0.423076923076923
GO:0009753	response to jasmonic acid	biological process	210	7042	619	27652	1.3e-06	0.000566952941176471	AH01.1393(1.90672018075541),AH01.1754(1.99919018850575),AH01.1804(2.10820933894293),AH01.2279(2.03998559076088),AH01.2297(2.41281364207233),AH01.24(1.36709493675868),AH01.2526(4.11592865507923),AH01.2527(-1.76626323653885),AH01.3218(1.20596088791466),AH01.3357(2.96864495398311),AH01.3999(1.03230105456134),AH01.4263(-3.96695991678656),AH01.4772(1.34433193520617),AH01.4773(1.94709731982743),AH01.47…	AH01.1393(1.90672018075541),AH01.1754(1.99919018850575),AH01.1804(2.10820933894293),AH01.2279(2.03998559076088),AH01.2297(2.41281364207233),AH01.24(1.36709493675868),AH01.2526(4.11592865507923),AH01.2527(-1.76626323653885),AH01.3218(1.20596088791466),AH01.3357(2.96864495398311),AH01.3999(1.03230105456134),AH01.4263(-3.96695991678656),AH01.4772(1.34433193520617),AH01.4773(1.94709731982743),AH01.47…	0.339256865912762
GO:0008574	plus-end-directed microtubule motor activity	molecular function	36	6140	68	23834	1.6e-06	0.000568	AH01.1058(5.74048510775993),AH01.2502(2.70380564026214),AH01.4139(2.28740036259943),AH01.60(1.28818380490252),AH02.2256(5.08725651258459),AH05.1450(3.37011059639981),AH05.925(1.23401049202061),AH07.3438(4.52892415199217),AH07.3901(5.45996435817602),AH08.2379(5.10984495925983),AH09.652(6.47415542149496),BH01.1645(3.52590904291523),BH01.2836(5.56904246588615),BH01.4394(4.33176335360982),BH01.581(1.…	AH01.1058(5.74048510775993),AH01.2502(2.70380564026214),AH01.4139(2.28740036259943),AH01.60(1.28818380490252),AH02.2256(5.08725651258459),AH05.1450(3.37011059639981),AH05.925(1.23401049202061),AH07.3438(4.52892415199217),AH07.3901(5.45996435817602),AH08.2379(5.10984495925983),AH09.652(6.47415542149496),BH01.1645(3.52590904291523),BH01.2836(5.56904246588615),BH01.4394(4.33176335360982),BH01.581(1.…	0.529411764705882
GO:0015935	small ribosomal subunit	cellular component	72	7029	183	27664	2.3e-05	0.000582666666666667	AH01.229(1.02142422575687),AH01.3270(1.27532531273897),AH01.3458(1.19141479667068),AH02.4604(1.81253549802109),AH03.3694(1.72407962818987),AH05.1000(1.22601348795166),AH05.3577(1.21173904265272),AH07.1756(1.0487757754173),AH07.3403(1.21877628614939),AH07.926(1.51848358274032),AH08.151(1.21727398294477),AH09.1478(1.45171549978835),AH09.2276(1.5980441432817),AH09.2814(1.50929575833212),AH09.647(1.1…	AH01.229(1.02142422575687),AH01.3270(1.27532531273897),AH01.3458(1.19141479667068),AH02.4604(1.81253549802109),AH03.3694(1.72407962818987),AH05.1000(1.22601348795166),AH05.3577(1.21173904265272),AH07.1756(1.0487757754173),AH07.3403(1.21877628614939),AH07.926(1.51848358274032),AH08.151(1.21727398294477),AH09.1478(1.45171549978835),AH09.2276(1.5980441432817),AH09.2814(1.50929575833212),AH09.647(1.1…	0.39344262295082
GO:0000228	nuclear chromosome	cellular component	198	7029	607	27664	3.5e-05	0.000866046511627907	AH01.2121(1.286780001031),AH01.3070(1.58316485568571),AH01.3663(1.07810769008786),AH01.4026(1.52429922670314),AH01.4145(5.00447269666563),AH01.4179(1.01820733414349),AH01.4536(5.1520475778705),AH01.4844(-1.15923988686107),AH01.4894(4.11776538802591),AH01.5100(3.76985415663018),AH01.5167(2.33647196641951),AH01.745(4.37864589972465),AH01.904(3.26000692410674),AH02.1350(-1.28205575798103),AH02.1499(…	AH01.2121(1.286780001031),AH01.3070(1.58316485568571),AH01.3663(1.07810769008786),AH01.4026(1.52429922670314),AH01.4145(5.00447269666563),AH01.4179(1.01820733414349),AH01.4536(5.1520475778705),AH01.4844(-1.15923988686107),AH01.4894(4.11776538802591),AH01.5100(3.76985415663018),AH01.5167(2.33647196641951),AH01.745(4.37864589972465),AH01.904(3.26000692410674),AH02.1350(-1.28205575798103),AH02.1499(…	0.326194398682043
GO:0010090	trichome morphogenesis	biological process	91	7042	231	27652	2.2e-06	0.000906155555555556	AH01.232(1.62254575676689),AH01.358(1.37226508585813),AH01.4081(4.59973345454336),AH01.4351(1.10802913467322),AH01.4523(3.58680207627993),AH02.3214(1.69748210950532),AH02.665(1.29078090436476),AH03.2104(1.51608088829325),AH03.4077(-2.24906530282183),AH05.247(1.700861970913),AH06.694(3.73563530786343),AH06.736(2.93789271518695),AH07.217(-3.31084411219847),AH07.2342(2.21359381473616),AH07.2412(5.49…	AH01.232(1.62254575676689),AH01.358(1.37226508585813),AH01.4081(4.59973345454336),AH01.4351(1.10802913467322),AH01.4523(3.58680207627993),AH02.3214(1.69748210950532),AH02.665(1.29078090436476),AH03.2104(1.51608088829325),AH03.4077(-2.24906530282183),AH05.247(1.700861970913),AH06.694(3.73563530786343),AH06.736(2.93789271518695),AH07.217(-3.31084411219847),AH07.2342(2.21359381473616),AH07.2412(5.49…	0.393939393939394
GO:0000776	kinetochore	cellular component	46	7029	106	27664	4.1e-05	0.000991454545454546	AH01.904(3.26000692410674),AH02.1499(1.38173523371778),AH02.2343(2.22451368841383),AH02.3460(2.51085542047835),AH02.79(3.12191182437988),AH03.1839(-1.21284521463855),AH03.1840(-1.2640956601723),AH03.1946(1.47318555858634),AH03.3114(3.12916800192407),AH04.1562(2.75122356932365),AH05.1450(3.37011059639981),AH05.562(2.01824941340241),AH05.563(3.94283788001945),AH07.2148(-1.21729363658614),AH07.683(5…	AH01.904(3.26000692410674),AH02.1499(1.38173523371778),AH02.2343(2.22451368841383),AH02.3460(2.51085542047835),AH02.79(3.12191182437988),AH03.1839(-1.21284521463855),AH03.1840(-1.2640956601723),AH03.1946(1.47318555858634),AH03.3114(3.12916800192407),AH04.1562(2.75122356932365),AH05.1450(3.37011059639981),AH05.562(2.01824941340241),AH05.563(3.94283788001945),AH07.2148(-1.21729363658614),AH07.683(5…	0.433962264150943
GO:0015631	tubulin binding	molecular function	101	6140	263	23834	4.1e-06	0.00127356	AH01.1320(1.34146074105798),AH01.143(2.31935318521758),AH01.1461(1.23291702026025),AH01.1696(5.18526072924404),AH01.232(1.62254575676689),AH01.3914(1.64093248371656),AH01.4351(1.10802913467322),AH01.4526(-1.44154351407423),AH01.802(3.03175951582374),AH02.2793(4.47118070198984),AH02.315(5.34272347706013),AH02.3170(2.07821062473838),AH02.550(2.50555738579939),AH02.79(3.12191182437988),AH02.966(5.40…	AH01.1320(1.34146074105798),AH01.143(2.31935318521758),AH01.1461(1.23291702026025),AH01.1696(5.18526072924404),AH01.232(1.62254575676689),AH01.3914(1.64093248371656),AH01.4351(1.10802913467322),AH01.4526(-1.44154351407423),AH01.802(3.03175951582374),AH02.2793(4.47118070198984),AH02.315(5.34272347706013),AH02.3170(2.07821062473838),AH02.550(2.50555738579939),AH02.79(3.12191182437988),AH02.966(5.40…	0.384030418250951
GO:0006268	DNA unwinding involved in DNA replication	biological process	21	7042	33	27652	4.2e-06	0.00163888421052632	AH01.4536(5.1520475778705),AH02.1966(3.28007242074275),AH04.806(2.82470404133053),AH05.2040(3.78871471159609),AH05.3737(3.95350992441979),AH05.566(3.36276852076926),AH07.3794(3.83090350582415),BH01.5162(4.29959903430923),BH02.2019(3.71843326990439),BH04.1233(2.92502181483214),BH05.2178(3.88397413915867),BH05.3784(3.87438896795994),BH05.608(3.64625397049413),BH07.3614(3.99058225490173),CH01.5148(5…	AH01.4536(5.1520475778705),AH02.1966(3.28007242074275),AH04.806(2.82470404133053),AH05.2040(3.78871471159609),AH05.3737(3.95350992441979),AH05.566(3.36276852076926),AH07.3794(3.83090350582415),BH01.5162(4.29959903430923),BH02.2019(3.71843326990439),BH04.1233(2.92502181483214),BH05.2178(3.88397413915867),BH05.3784(3.87438896795994),BH05.608(3.64625397049413),BH07.3614(3.99058225490173),CH01.5148(5…	0.636363636363636
GO:0000793	condensed chromosome	cellular component	83	7029	225	27664	8.7e-05	0.00205706666666667	AH01.3663(1.07810769008786),AH01.745(4.37864589972465),AH01.904(3.26000692410674),AH02.1499(1.38173523371778),AH02.1929(5.3300999075156),AH02.2343(2.22451368841383),AH02.332(2.6589690477323),AH02.3460(2.51085542047835),AH02.4222(3.24222189854825),AH02.550(2.50555738579939),AH02.79(3.12191182437988),AH03.1839(-1.21284521463855),AH03.1840(-1.2640956601723),AH03.1946(1.47318555858634),AH03.3114(3.12…	AH01.3663(1.07810769008786),AH01.745(4.37864589972465),AH01.904(3.26000692410674),AH02.1499(1.38173523371778),AH02.1929(5.3300999075156),AH02.2343(2.22451368841383),AH02.332(2.6589690477323),AH02.3460(2.51085542047835),AH02.4222(3.24222189854825),AH02.550(2.50555738579939),AH02.79(3.12191182437988),AH03.1839(-1.21284521463855),AH03.1840(-1.2640956601723),AH03.1946(1.47318555858634),AH03.3114(3.12…	0.368888888888889
GO:0005881	cytoplasmic microtubule	cellular component	34	7029	74	27664	0.0001	0.00231304347826087	AH01.232(1.62254575676689),AH02.2793(4.47118070198984),AH03.2108(1.80350440044495),AH03.395(2.86994562407052),AH03.4127(2.27080590126653),AH04.526(1.16747487933907),AH06.1270(1.57554126102614),AH07.1278(2.8191045903089),AH07.1290(2.7777732184645),AH09.2470(3.83330184631633),AH09.2634(1.47747360620041),BH01.515(1.58236642644023),BH02.2871(4.20461093291341),BH02.61(-1.04248959458239),BH03.4470(5.44…	AH01.232(1.62254575676689),AH02.2793(4.47118070198984),AH03.2108(1.80350440044495),AH03.395(2.86994562407052),AH03.4127(2.27080590126653),AH04.526(1.16747487933907),AH06.1270(1.57554126102614),AH07.1278(2.8191045903089),AH07.1290(2.7777732184645),AH09.2470(3.83330184631633),AH09.2634(1.47747360620041),BH01.515(1.58236642644023),BH02.2871(4.20461093291341),BH02.61(-1.04248959458239),BH03.4470(5.44…	0.459459459459459
GO:1901700	response to oxygen-containing compound	biological process	1152	7042	4079	27652	6.8e-06	0.00252076	AH01.10(1.73471077582958),AH01.1166(3.50123098627834),AH01.1374(2.64102957751174),AH01.1393(1.90672018075541),AH01.141(-1.42123711776901),AH01.1414(-2.18632664609548),AH01.1499(5.30765136392575),AH01.1650(-3.02485909369718),AH01.1725(2.93825008704334),AH01.1754(1.99919018850575),AH01.1804(2.10820933894293),AH01.2048(-3.12890789654027),AH01.2101(1.8304831074816),AH01.2121(1.286780001031),AH01.218(…	AH01.10(1.73471077582958),AH01.1166(3.50123098627834),AH01.1374(2.64102957751174),AH01.1393(1.90672018075541),AH01.141(-1.42123711776901),AH01.1414(-2.18632664609548),AH01.1499(5.30765136392575),AH01.1650(-3.02485909369718),AH01.1725(2.93825008704334),AH01.1754(1.99919018850575),AH01.1804(2.10820933894293),AH01.2048(-3.12890789654027),AH01.2101(1.8304831074816),AH01.2121(1.286780001031),AH01.218(…	0.28242216229468
GO:0072686	mitotic spindle	cellular component	26	7029	52	27664	0.00012	0.00271659574468085	AH01.2882(3.72780773754532),AH03.1946(1.47318555858634),AH04.1562(2.75122356932365),AH05.1450(3.37011059639981),AH05.2154(3.23125645462183),AH05.562(2.01824941340241),AH05.563(3.94283788001945),AH06.1270(1.57554126102614),AH07.3631(1.5793068658719),AH09.2634(1.47747360620041),BH01.3224(2.58162909047411),BH02.3634(-1.68707959497024),BH03.1985(2.36886711405208),BH04.1575(5.05142572181943),BH04.1640…	AH01.2882(3.72780773754532),AH03.1946(1.47318555858634),AH04.1562(2.75122356932365),AH05.1450(3.37011059639981),AH05.2154(3.23125645462183),AH05.562(2.01824941340241),AH05.563(3.94283788001945),AH06.1270(1.57554126102614),AH07.3631(1.5793068658719),AH09.2634(1.47747360620041),BH01.3224(2.58162909047411),BH02.3634(-1.68707959497024),BH03.1985(2.36886711405208),BH04.1575(5.05142572181943),BH04.1640…	0.5
GO:0006576	biogenic amine metabolic process	biological process	56	7042	130	27652	9.0e-06	0.00317742857142857	AH01.1499(5.30765136392575),AH01.218(4.70629372321658),AH01.4252(3.67046249360746),AH01.444(1.43445009416349),AH01.809(-1.95632633581938),AH02.2847(2.06136684989926),AH03.2790(5.78034652746236),AH03.2985(2.31237042604545),AH03.409(1.24878323547158),AH04.409(1.40161184179674),AH06.505(1.06674104376467),AH07.2706(-2.80304414316469),AH07.3179(-1.29998719232784),AH09.1265(2.11107836664176),AH09.2669(…	AH01.1499(5.30765136392575),AH01.218(4.70629372321658),AH01.4252(3.67046249360746),AH01.444(1.43445009416349),AH01.809(-1.95632633581938),AH02.2847(2.06136684989926),AH03.2790(5.78034652746236),AH03.2985(2.31237042604545),AH03.409(1.24878323547158),AH04.409(1.40161184179674),AH06.505(1.06674104376467),AH07.2706(-2.80304414316469),AH07.3179(-1.29998719232784),AH09.1265(2.11107836664176),AH09.2669(…	0.430769230769231
GO:2000022	regulation of jasmonic acid mediated signaling pathway	biological process	47	7042	104	27652	1.0e-05	0.00337	AH01.1393(1.90672018075541),AH01.2279(2.03998559076088),AH01.2297(2.41281364207233),AH01.3357(2.96864495398311),AH01.3999(1.03230105456134),AH01.4772(1.34433193520617),AH01.4773(1.94709731982743),AH01.790(-1.44278787473446),AH02.314(1.3765208183306),AH02.3768(5.71730073693643),AH03.2059(2.18898327242969),AH03.249(3.87549838717902),AH07.3353(1.27443972236732),AH08.1604(1.68374839043424),AH09.872(2…	AH01.1393(1.90672018075541),AH01.2279(2.03998559076088),AH01.2297(2.41281364207233),AH01.3357(2.96864495398311),AH01.3999(1.03230105456134),AH01.4772(1.34433193520617),AH01.4773(1.94709731982743),AH01.790(-1.44278787473446),AH02.314(1.3765208183306),AH02.3768(5.71730073693643),AH03.2059(2.18898327242969),AH03.249(3.87549838717902),AH07.3353(1.27443972236732),AH08.1604(1.68374839043424),AH09.872(2…	0.451923076923077
GO:0022402	cell cycle process	biological process	398	7042	1301	27652	1.1e-05	0.00354582608695652	AH01.1158(2.53136645738827),AH01.1573(-1.09215309399385),AH01.2031(6.08458453740538),AH01.2081(1.80915881719815),AH01.2121(1.286780001031),AH01.2502(2.70380564026214),AH01.2504(1.15711313909771),AH01.2882(3.72780773754532),AH01.3023(2.99006622121112),AH01.3663(1.07810769008786),AH01.4026(1.52429922670314),AH01.4044(3.84068560333921),AH01.4081(4.59973345454336),AH01.4404(1.68230401518125),AH01.453…	AH01.1158(2.53136645738827),AH01.1573(-1.09215309399385),AH01.2031(6.08458453740538),AH01.2081(1.80915881719815),AH01.2121(1.286780001031),AH01.2502(2.70380564026214),AH01.2504(1.15711313909771),AH01.2882(3.72780773754532),AH01.3023(2.99006622121112),AH01.3663(1.07810769008786),AH01.4026(1.52429922670314),AH01.4044(3.84068560333921),AH01.4081(4.59973345454336),AH01.4404(1.68230401518125),AH01.453…	0.305918524212144
GO:0099080	supramolecular complex	cellular component	195	7029	612	27664	0.00017	0.00376833333333333	AH01.1282(-2.21959066124004),AH01.1320(1.34146074105798),AH01.143(2.31935318521758),AH01.1661(1.07528482630023),AH01.232(1.62254575676689),AH01.2502(2.70380564026214),AH01.3591(3.07248834718525),AH01.4526(-1.44154351407423),AH01.745(4.37864589972465),AH01.904(3.26000692410674),AH02.1499(1.38173523371778),AH02.2343(2.22451368841383),AH02.2793(4.47118070198984),AH02.3111(-2.65678876797582),AH02.315…	AH01.1282(-2.21959066124004),AH01.1320(1.34146074105798),AH01.143(2.31935318521758),AH01.1661(1.07528482630023),AH01.232(1.62254575676689),AH01.2502(2.70380564026214),AH01.3591(3.07248834718525),AH01.4526(-1.44154351407423),AH01.745(4.37864589972465),AH01.904(3.26000692410674),AH02.1499(1.38173523371778),AH02.2343(2.22451368841383),AH02.2793(4.47118070198984),AH02.3111(-2.65678876797582),AH02.315…	0.318627450980392
GO:1901983	regulation of protein acetylation	biological process	24	7042	42	27652	1.3e-05	0.00385528	AH01.2771(1.62034289368101),AH01.782(5.45282451307896),AH02.4471(1.34141577844677),AH03.152(3.02834882771675),AH05.1787(4.32702574025808),AH05.762(1.00538610309263),AH06.829(-1.2951036165405),AH07.3093(2.46724575819716),AH09.1535(3.16962922601472),BH01.3099(1.3166031747963),BH03.188(1.69857517046905),BH05.1010(5.3385422311228),BH05.1954(4.87104722632947),BH05.2771(1.93100255624116),BH07.2917(2.31…	AH01.2771(1.62034289368101),AH01.782(5.45282451307896),AH02.4471(1.34141577844677),AH03.152(3.02834882771675),AH05.1787(4.32702574025808),AH05.762(1.00538610309263),AH06.829(-1.2951036165405),AH07.3093(2.46724575819716),AH09.1535(3.16962922601472),BH01.3099(1.3166031747963),BH03.188(1.69857517046905),BH05.1010(5.3385422311228),BH05.1954(4.87104722632947),BH05.2771(1.93100255624116),BH07.2917(2.31…	0.571428571428571
GO:2000756	regulation of peptidyl-lysine acetylation	biological process	24	7042	42	27652	1.3e-05	0.00385528	AH01.2771(1.62034289368101),AH01.782(5.45282451307896),AH02.4471(1.34141577844677),AH03.152(3.02834882771675),AH05.1787(4.32702574025808),AH05.762(1.00538610309263),AH06.829(-1.2951036165405),AH07.3093(2.46724575819716),AH09.1535(3.16962922601472),BH01.3099(1.3166031747963),BH03.188(1.69857517046905),BH05.1010(5.3385422311228),BH05.1954(4.87104722632947),BH05.2771(1.93100255624116),BH07.2917(2.31…	AH01.2771(1.62034289368101),AH01.782(5.45282451307896),AH02.4471(1.34141577844677),AH03.152(3.02834882771675),AH05.1787(4.32702574025808),AH05.762(1.00538610309263),AH06.829(-1.2951036165405),AH07.3093(2.46724575819716),AH09.1535(3.16962922601472),BH01.3099(1.3166031747963),BH03.188(1.69857517046905),BH05.1010(5.3385422311228),BH05.1954(4.87104722632947),BH05.2771(1.93100255624116),BH07.2917(2.31…	0.571428571428571
GO:0009828	plant-type cell wall loosening	biological process	12	7042	15	27652	1.5e-05	0.00427730769230769	AH02.1031(-1.99637855056924),AH02.2646(2.38905318534874),AH06.736(2.93789271518695),AH07.3645(2.27348182584832),BH02.1090(-4.6506257799525),BH02.2723(1.66230128726896),BH06.777(2.44181032226233),BH07.3453(1.93574554126062),CH02.3812(4.98382488567122),CH06.808(6.24141677303458),CH07.3524(3.35628545355735),Contig931.13(6.2237947819695)	AH02.1031(-1.99637855056924),AH02.2646(2.38905318534874),AH06.736(2.93789271518695),AH07.3645(2.27348182584832),BH02.1090(-4.6506257799525),BH02.2723(1.66230128726896),BH06.777(2.44181032226233),BH07.3453(1.93574554126062),CH02.3812(4.98382488567122),CH06.808(6.24141677303458),CH07.3524(3.35628545355735),Contig931.13(6.2237947819695)	0.8
GO:0019199	transmembrane receptor protein kinase activity	molecular function	120	6140	332	23834	1.6e-05	0.00441777777777778	AH01.435(1.85860626465002),AH01.4423(2.7758247456133),AH01.4914(-1.43868331897527),AH01.522(1.07794733450792),AH01.792(-2.81216731385576),AH02.2106(3.4828358659694),AH02.2433(1.73102436646874),AH02.2653(1.19983245647859),AH02.3109(1.84175660796478),AH02.3130(1.80508128591714),AH02.3131(2.71831345464147),AH03.1758(-1.20696011267011),AH03.2916(5.27787836461468),AH03.652(1.2418805120146),AH05.644(3.…	AH01.435(1.85860626465002),AH01.4423(2.7758247456133),AH01.4914(-1.43868331897527),AH01.522(1.07794733450792),AH01.792(-2.81216731385576),AH02.2106(3.4828358659694),AH02.2433(1.73102436646874),AH02.2653(1.19983245647859),AH02.3109(1.84175660796478),AH02.3130(1.80508128591714),AH02.3131(2.71831345464147),AH03.1758(-1.20696011267011),AH03.2916(5.27787836461468),AH03.652(1.2418805120146),AH05.644(3.…	0.36144578313253
GO:0010938	cytoplasmic microtubule depolymerization	biological process	8	7042	8	27652	1.8e-05	0.0044484	AH01.60(1.28818380490252),AH02.2256(5.08725651258459),BH01.581(1.64819288398032),BH02.2361(6.29820723191523),BH02.4483(4.41531059028632),CH01.558(1.84166604943521),CH02.2535(5.49756588382206),CH02.4530(3.77915951883364)	AH01.60(1.28818380490252),AH02.2256(5.08725651258459),BH01.581(1.64819288398032),BH02.2361(6.29820723191523),BH02.4483(4.41531059028632),CH01.558(1.84166604943521),CH02.2535(5.49756588382206),CH02.4530(3.77915951883364)	1
GO:0060404	axonemal microtubule depolymerization	biological process	8	7042	8	27652	1.8e-05	0.0044484	AH01.60(1.28818380490252),AH02.2256(5.08725651258459),BH01.581(1.64819288398032),BH02.2361(6.29820723191523),BH02.4483(4.41531059028632),CH01.558(1.84166604943521),CH02.2535(5.49756588382206),CH02.4530(3.77915951883364)	AH01.60(1.28818380490252),AH02.2256(5.08725651258459),BH01.581(1.64819288398032),BH02.2361(6.29820723191523),BH02.4483(4.41531059028632),CH01.558(1.84166604943521),CH02.2535(5.49756588382206),CH02.4530(3.77915951883364)	1
GO:0061523	cilium disassembly	biological process	8	7042	8	27652	1.8e-05	0.0044484	AH01.60(1.28818380490252),AH02.2256(5.08725651258459),BH01.581(1.64819288398032),BH02.2361(6.29820723191523),BH02.4483(4.41531059028632),CH01.558(1.84166604943521),CH02.2535(5.49756588382206),CH02.4530(3.77915951883364)	AH01.60(1.28818380490252),AH02.2256(5.08725651258459),BH01.581(1.64819288398032),BH02.2361(6.29820723191523),BH02.4483(4.41531059028632),CH01.558(1.84166604943521),CH02.2535(5.49756588382206),CH02.4530(3.77915951883364)	1
GO:0070462	plus-end specific microtubule depolymerization	biological process	8	7042	8	27652	1.8e-05	0.0044484	AH01.60(1.28818380490252),AH02.2256(5.08725651258459),BH01.581(1.64819288398032),BH02.2361(6.29820723191523),BH02.4483(4.41531059028632),CH01.558(1.84166604943521),CH02.2535(5.49756588382206),CH02.4530(3.77915951883364)	AH01.60(1.28818380490252),AH02.2256(5.08725651258459),BH01.581(1.64819288398032),BH02.2361(6.29820723191523),BH02.4483(4.41531059028632),CH01.558(1.84166604943521),CH02.2535(5.49756588382206),CH02.4530(3.77915951883364)	1
GO:0004888	transmembrane signaling receptor activity	molecular function	132	6140	372	23834	1.8e-05	0.004473	AH01.435(1.85860626465002),AH01.4423(2.7758247456133),AH01.4914(-1.43868331897527),AH01.5063(1.19412410477262),AH01.522(1.07794733450792),AH01.792(-2.81216731385576),AH02.2106(3.4828358659694),AH02.2433(1.73102436646874),AH02.2653(1.19983245647859),AH02.3109(1.84175660796478),AH02.3130(1.80508128591714),AH02.3131(2.71831345464147),AH02.3492(-1.02743568278736),AH03.1758(-1.20696011267011),AH03.291…	AH01.435(1.85860626465002),AH01.4423(2.7758247456133),AH01.4914(-1.43868331897527),AH01.5063(1.19412410477262),AH01.522(1.07794733450792),AH01.792(-2.81216731385576),AH02.2106(3.4828358659694),AH02.2433(1.73102436646874),AH02.2653(1.19983245647859),AH02.3109(1.84175660796478),AH02.3130(1.80508128591714),AH02.3131(2.71831345464147),AH02.3492(-1.02743568278736),AH03.1758(-1.20696011267011),AH03.291…	0.354838709677419
GO:0006950	response to stress	biological process	1901	7042	6957	27652	2.3e-05	0.00532881	AH01.10(1.73471077582958),AH01.1033(6.49895219908328),AH01.1074(-1.68441940117259),AH01.1285(-1.37788501735764),AH01.1370(-1.1485345014716),AH01.1374(2.64102957751174),AH01.1393(1.90672018075541),AH01.1406(2.35044579545765),AH01.141(-1.42123711776901),AH01.1414(-2.18632664609548),AH01.1454(-1.65998565299554),AH01.1499(5.30765136392575),AH01.1573(-1.09215309399385),AH01.1593(2.34756574967565),AH01…
11649958108626),CH01.2209(1.84995619590488),CH01.2237(1.73548915090312),CH01.2250(5.67764405782166),CH01.2280(2.87153374872215),CH01.2322(6.08938268800713),CH01.234(2.33458696039593),CH01.2424(4.2979640597243),CH01.246(4.7376236023158),CH01.2487(8.31967641860716),CH01.250(6.26554575106857),CH01.2542(5.76477795472805),CH01.2544(-1.618658504586),CH01.2575(5.65088118486458),CH01.2645(1.2868417280927…	AH01.10(1.73471077582958),AH01.1033(6.49895219908328),AH01.1074(-1.68441940117259),AH01.1285(-1.37788501735764),AH01.1370(-1.1485345014716),AH01.1374(2.64102957751174),AH01.1393(1.90672018075541),AH01.1406(2.35044579545765),AH01.141(-1.42123711776901),AH01.1414(-2.18632664609548),AH01.1454(-1.65998565299554),AH01.1499(5.30765136392575),AH01.1573(-1.09215309399385),AH01.1593(2.34756574967565),AH01…
11649958108626),CH01.2209(1.84995619590488),CH01.2237(1.73548915090312),CH01.2250(5.67764405782166),CH01.2280(2.87153374872215),CH01.2322(6.08938268800713),CH01.234(2.33458696039593),CH01.2424(4.2979640597243),CH01.246(4.7376236023158),CH01.2487(8.31967641860716),CH01.250(6.26554575106857),CH01.2542(5.76477795472805),CH01.2544(-1.618658504586),CH01.2575(5.65088118486458),CH01.2645(1.2868417280927…	0.273249964064971
GO:0044786	cell cycle DNA replication	biological process	74	7042	189	27652	2.3e-05	0.00532881	AH01.1158(2.53136645738827),AH01.2121(1.286780001031),AH01.2882(3.72780773754532),AH01.4081(4.59973345454336),AH01.4404(1.68230401518125),AH01.4536(5.1520475778705),AH02.3928(3.65952155656442),AH02.4053(2.8232735888755),AH02.550(2.50555738579939),AH02.96(4.66466147827969),AH03.3782(1.41334267666945),AH04.106(3.15601271110678),AH04.141(4.96937050071423),AH05.15(4.44361811681369),AH05.230(1.8774725…	AH01.1158(2.53136645738827),AH01.2121(1.286780001031),AH01.2882(3.72780773754532),AH01.4081(4.59973345454336),AH01.4404(1.68230401518125),AH01.4536(5.1520475778705),AH02.3928(3.65952155656442),AH02.4053(2.8232735888755),AH02.550(2.50555738579939),AH02.96(4.66466147827969),AH03.3782(1.41334267666945),AH04.106(3.15601271110678),AH04.141(4.96937050071423),AH05.15(4.44361811681369),AH05.230(1.8774725…	0.391534391534392
GO:0009308	amine metabolic process	biological process	87	7042	231	27652	2.7e-05	0.006066	AH01.1499(5.30765136392575),AH01.218(4.70629372321658),AH01.4252(3.67046249360746),AH01.444(1.43445009416349),AH01.809(-1.95632633581938),AH02.2179(2.35961478456597),AH02.2847(2.06136684989926),AH02.3453(1.10092018976448),AH03.2790(5.78034652746236),AH03.2985(2.31237042604545),AH03.409(1.24878323547158),AH03.690(-4.0641903192539),AH03.691(-5.61507307596465),AH04.2214(1.30666930032632),AH04.409(1.…	AH01.1499(5.30765136392575),AH01.218(4.70629372321658),AH01.4252(3.67046249360746),AH01.444(1.43445009416349),AH01.809(-1.95632633581938),AH02.2179(2.35961478456597),AH02.2847(2.06136684989926),AH02.3453(1.10092018976448),AH03.2790(5.78034652746236),AH03.2985(2.31237042604545),AH03.409(1.24878323547158),AH03.690(-4.0641903192539),AH03.691(-5.61507307596465),AH04.2214(1.30666930032632),AH04.409(1.…	0.376623376623377
GO:0030247	polysaccharide binding	molecular function	58	6140	139	23834	2.8e-05	0.00632545454545455	AH01.1341(-1.46617735170033),AH01.164(-1.27856152580196),AH01.3387(1.63205646095494),AH01.4495(1.38656711229894),AH01.779(-1.28674302205238),AH02.3118(2.64168838058741),AH02.3825(2.7782117646813),AH03.2493(-1.15947150258308),AH03.3330(1.69757360850165),AH03.336(1.41220314634863),AH03.3617(2.59220788797016),AH04.1292(3.27703610829573),AH05.1767(1.67558984597819),AH05.2264(1.45134533169269),AH06.22…	AH01.1341(-1.46617735170033),AH01.164(-1.27856152580196),AH01.3387(1.63205646095494),AH01.4495(1.38656711229894),AH01.779(-1.28674302205238),AH02.3118(2.64168838058741),AH02.3825(2.7782117646813),AH03.2493(-1.15947150258308),AH03.3330(1.69757360850165),AH03.336(1.41220314634863),AH03.3617(2.59220788797016),AH04.1292(3.27703610829573),AH05.1767(1.67558984597819),AH05.2264(1.45134533169269),AH06.22…	0.41726618705036
GO:0009815	1-aminocyclopropane-1-carboxylate oxidase activity	molecular function	9	6140	10	23834	3.8e-05	0.006745	AH03.2132(1.74511345764647),AH03.2133(1.90170812714843),AH07.3638(-2.55336343394341),BH03.2278(1.50157316823131),BH03.2279(3.74501311914199),BH07.3447(-2.74685553930242),CH03.2452(2.35867774355591),CH03.2454(1.85321912683159),Contig1927.1(-2.60282369562255)	AH03.2132(1.74511345764647),AH03.2133(1.90170812714843),AH07.3638(-2.55336343394341),BH03.2278(1.50157316823131),BH03.2279(3.74501311914199),BH07.3447(-2.74685553930242),CH03.2452(2.35867774355591),CH03.2454(1.85321912683159),Contig1927.1(-2.60282369562255)	0.9
GO:0016715	oxidoreductase activity, acting on paired donors, with incorporation or reduction of molecular oxyge...	molecular function	9	6140	10	23834	3.8e-05	0.006745	AH03.2132(1.74511345764647),AH03.2133(1.90170812714843),AH07.3638(-2.55336343394341),BH03.2278(1.50157316823131),BH03.2279(3.74501311914199),BH07.3447(-2.74685553930242),CH03.2452(2.35867774355591),CH03.2454(1.85321912683159),Contig1927.1(-2.60282369562255)	AH03.2132(1.74511345764647),AH03.2133(1.90170812714843),AH07.3638(-2.55336343394341),BH03.2278(1.50157316823131),BH03.2279(3.74501311914199),BH07.3447(-2.74685553930242),CH03.2452(2.35867774355591),CH03.2454(1.85321912683159),Contig1927.1(-2.60282369562255)	0.9
GO:0070182	DNA polymerase binding	molecular function	9	6140	10	23834	3.8e-05	0.006745	AH01.2504(1.15711313909771),AH02.3229(3.35184688334412),AH06.207(2.94041182680579),AH06.250(3.03482324010236),BH06.310(2.82632237136356),BH06.356(3.75689635711841),BH08.1862(2.56706970128202),CH06.348(4.51340567657378),CH08.2026(2.58740702632157)	AH01.2504(1.15711313909771),AH02.3229(3.35184688334412),AH06.207(2.94041182680579),AH06.250(3.03482324010236),BH06.310(2.82632237136356),BH06.356(3.75689635711841),BH08.1862(2.56706970128202),CH06.348(4.51340567657378),CH08.2026(2.58740702632157)	0.9
GO:1901987	regulation of cell cycle phase transition	biological process	92	7042	248	27652	3.2e-05	0.00697788235294118	AH01.2504(1.15711313909771),AH01.2882(3.72780773754532),AH01.3023(2.99006622121112),AH01.3663(1.07810769008786),AH01.943(3.96678733294213),AH02.218(4.01271000449464),AH02.3771(1.16013015843807),AH02.4059(1.29039938408623),AH02.4174(4.7578627237139),AH03.1946(1.47318555858634),AH03.3114(3.12916800192407),AH03.3782(1.41334267666945),AH04.106(3.15601271110678),AH04.141(4.96937050071423),AH04.1562(2.…	AH01.2504(1.15711313909771),AH01.2882(3.72780773754532),AH01.3023(2.99006622121112),AH01.3663(1.07810769008786),AH01.943(3.96678733294213),AH02.218(4.01271000449464),AH02.3771(1.16013015843807),AH02.4059(1.29039938408623),AH02.4174(4.7578627237139),AH03.1946(1.47318555858634),AH03.3114(3.12916800192407),AH03.3782(1.41334267666945),AH04.106(3.15601271110678),AH04.141(4.96937050071423),AH04.1562(2.…	0.370967741935484
GO:0010103	stomatal complex morphogenesis	biological process	37	7042	79	27652	3.3e-05	0.00699034285714286	AH01.4089(1.17622341942384),AH01.5271(3.98437556163834),AH02.3713(3.79560622385776),AH02.4283(5.5332016452493),AH03.3782(1.41334267666945),AH04.106(3.15601271110678),AH05.1049(1.09929676572872),AH05.15(4.44361811681369),AH05.2039(3.36592463045061),AH06.682(3.18069470646834),AH07.2400(1.11209090524205),AH07.3533(2.58525872034045),AH07.3673(3.69282669075143),AH08.2221(3.69582358014053),BH01.1214(2.…	AH01.4089(1.17622341942384),AH01.5271(3.98437556163834),AH02.3713(3.79560622385776),AH02.4283(5.5332016452493),AH03.3782(1.41334267666945),AH04.106(3.15601271110678),AH05.1049(1.09929676572872),AH05.15(4.44361811681369),AH05.2039(3.36592463045061),AH06.682(3.18069470646834),AH07.2400(1.11209090524205),AH07.3533(2.58525872034045),AH07.3673(3.69282669075143),AH08.2221(3.69582358014053),BH01.1214(2.…	0.468354430379747
GO:0006272	leading strand elongation	biological process	9	7042	10	27652	3.5e-05	0.00701324324324324	AH02.4004(3.07700108014321),AH07.1915(1.88250420835602),AH07.3831(2.6723631045103),BH02.4020(3.24910838277483),BH07.1890(2.27292100794192),BH07.3664(1.76464073078049),CH02.4051(5.24580609899573),CH07.1761(5.79094397326013),CH07.3737(2.93058442270716)	AH02.4004(3.07700108014321),AH07.1915(1.88250420835602),AH07.3831(2.6723631045103),BH02.4020(3.24910838277483),BH07.1890(2.27292100794192),BH07.3664(1.76464073078049),CH02.4051(5.24580609899573),CH07.1761(5.79094397326013),CH07.3737(2.93058442270716)	0.9
GO:0009727	detection of ethylene stimulus	biological process	9	7042	10	27652	3.5e-05	0.00701324324324324	AH03.2132(1.74511345764647),AH03.2133(1.90170812714843),AH07.3638(-2.55336343394341),BH03.2278(1.50157316823131),BH03.2279(3.74501311914199),BH07.3447(-2.74685553930242),CH03.2452(2.35867774355591),CH03.2454(1.85321912683159),Contig1927.1(-2.60282369562255)	AH03.2132(1.74511345764647),AH03.2133(1.90170812714843),AH07.3638(-2.55336343394341),BH03.2278(1.50157316823131),BH03.2279(3.74501311914199),BH07.3447(-2.74685553930242),CH03.2452(2.35867774355591),CH03.2454(1.85321912683159),Contig1927.1(-2.60282369562255)	0.9
GO:0009309	amine biosynthetic process	biological process	40	7042	88	27652	3.8e-05	0.00722389743589744	AH01.218(4.70629372321658),AH01.4252(3.67046249360746),AH01.444(1.43445009416349),AH01.809(-1.95632633581938),AH02.2847(2.06136684989926),AH03.2790(5.78034652746236),AH03.2985(2.31237042604545),AH03.409(1.24878323547158),AH06.505(1.06674104376467),AH07.2706(-2.80304414316469),AH09.1265(2.11107836664176),AH09.43(-1.1195200428357),BH01.297(1.0421794260245),BH01.4557(2.1853532638807),BH01.528(2.6576…	AH01.218(4.70629372321658),AH01.4252(3.67046249360746),AH01.444(1.43445009416349),AH01.809(-1.95632633581938),AH02.2847(2.06136684989926),AH03.2790(5.78034652746236),AH03.2985(2.31237042604545),AH03.409(1.24878323547158),AH06.505(1.06674104376467),AH07.2706(-2.80304414316469),AH09.1265(2.11107836664176),AH09.43(-1.1195200428357),BH01.297(1.0421794260245),BH01.4557(2.1853532638807),BH01.528(2.6576…	0.454545454545455
GO:0042401	biogenic amine biosynthetic process	biological process	40	7042	88	27652	3.8e-05	0.00722389743589744	AH01.218(4.70629372321658),AH01.4252(3.67046249360746),AH01.444(1.43445009416349),AH01.809(-1.95632633581938),AH02.2847(2.06136684989926),AH03.2790(5.78034652746236),AH03.2985(2.31237042604545),AH03.409(1.24878323547158),AH06.505(1.06674104376467),AH07.2706(-2.80304414316469),AH09.1265(2.11107836664176),AH09.43(-1.1195200428357),BH01.297(1.0421794260245),BH01.4557(2.1853532638807),BH01.528(2.6576…	AH01.218(4.70629372321658),AH01.4252(3.67046249360746),AH01.444(1.43445009416349),AH01.809(-1.95632633581938),AH02.2847(2.06136684989926),AH03.2790(5.78034652746236),AH03.2985(2.31237042604545),AH03.409(1.24878323547158),AH06.505(1.06674104376467),AH07.2706(-2.80304414316469),AH09.1265(2.11107836664176),AH09.43(-1.1195200428357),BH01.297(1.0421794260245),BH01.4557(2.1853532638807),BH01.528(2.6576…	0.454545454545455
GO:0044770	cell cycle phase transition	biological process	113	7042	318	27652	4.0e-05	0.007414	AH01.2504(1.15711313909771),AH01.2882(3.72780773754532),AH01.3023(2.99006622121112),AH01.3663(1.07810769008786),AH01.943(3.96678733294213),AH02.218(4.01271000449464),AH02.3771(1.16013015843807),AH02.4059(1.29039938408623),AH02.4174(4.7578627237139),AH03.1221(2.03579561155726),AH03.1946(1.47318555858634),AH03.3114(3.12916800192407),AH03.3782(1.41334267666945),AH04.106(3.15601271110678),AH04.141(4.…	AH01.2504(1.15711313909771),AH01.2882(3.72780773754532),AH01.3023(2.99006622121112),AH01.3663(1.07810769008786),AH01.943(3.96678733294213),AH02.218(4.01271000449464),AH02.3771(1.16013015843807),AH02.4059(1.29039938408623),AH02.4174(4.7578627237139),AH03.1221(2.03579561155726),AH03.1946(1.47318555858634),AH03.3114(3.12916800192407),AH03.3782(1.41334267666945),AH04.106(3.15601271110678),AH04.141(4.…	0.355345911949686
GO:0005950	anthranilate synthase complex	cellular component	10	7029	14	27664	0.00039	0.00846857142857143	AH01.4252(3.67046249360746),AH01.444(1.43445009416349),AH01.809(-1.95632633581938),AH09.1265(2.11107836664176),BH01.297(1.0421794260245),BH01.4557(2.1853532638807),BH01.955(-1.62819224490844),CH01.4863(9.80881566763076),CH05.2896(3.93518320038501),CH09.1483(1.01081814682136)	AH01.4252(3.67046249360746),AH01.444(1.43445009416349),AH01.809(-1.95632633581938),AH09.1265(2.11107836664176),BH01.297(1.0421794260245),BH01.4557(2.1853532638807),BH01.955(-1.62819224490844),CH01.4863(9.80881566763076),CH05.2896(3.93518320038501),CH09.1483(1.01081814682136)	0.714285714285714
GO:0007049	cell cycle	biological process	482	7042	1626	27652	4.8e-05	0.00867980487804878	AH01.10(1.73471077582958),AH01.1058(5.74048510775993),AH01.1158(2.53136645738827),AH01.1166(3.50123098627834),AH01.1573(-1.09215309399385),AH01.1696(5.18526072924404),AH01.2031(6.08458453740538),AH01.2081(1.80915881719815),AH01.2121(1.286780001031),AH01.2502(2.70380564026214),AH01.2504(1.15711313909771),AH01.2882(3.72780773754532),AH01.3023(2.99006622121112),AH01.3640(1.05846353194986),AH01.3663(…	AH01.10(1.73471077582958),AH01.1058(5.74048510775993),AH01.1158(2.53136645738827),AH01.1166(3.50123098627834),AH01.1573(-1.09215309399385),AH01.1696(5.18526072924404),AH01.2031(6.08458453740538),AH01.2081(1.80915881719815),AH01.2121(1.286780001031),AH01.2502(2.70380564026214),AH01.2504(1.15711313909771),AH01.2882(3.72780773754532),AH01.3023(2.99006622121112),AH01.3640(1.05846353194986),AH01.3663(…	0.296432964329643
GO:0010143	cutin biosynthetic process	biological process	43	7042	98	27652	5.6e-05	0.0096045	AH01.3107(1.9614331334745),AH02.2430(2.49874805875647),AH03.2353(1.56722485676022),AH04.1636(1.77253737369194),AH04.2217(1.57575389964584),AH05.2231(1.95344501835228),AH05.858(2.07973594229425),AH06.2715(1.15090476954708),AH07.120(2.4529180636369),AH07.2342(2.21359381473616),AH07.2469(4.9599304434158),AH08.1699(2.20372440580189),AH08.2408(1.35439434405984),AH09.1244(1.63373983821203),BH01.269(-2.…	AH01.3107(1.9614331334745),AH02.2430(2.49874805875647),AH03.2353(1.56722485676022),AH04.1636(1.77253737369194),AH04.2217(1.57575389964584),AH05.2231(1.95344501835228),AH05.858(2.07973594229425),AH06.2715(1.15090476954708),AH07.120(2.4529180636369),AH07.2342(2.21359381473616),AH07.2469(4.9599304434158),AH08.1699(2.20372440580189),AH08.2408(1.35439434405984),AH09.1244(1.63373983821203),BH01.269(-2.…	0.438775510204082
GO:0160062	cutin-based cuticle development	biological process	43	7042	98	27652	5.6e-05	0.0096045	AH01.3107(1.9614331334745),AH02.2430(2.49874805875647),AH03.2353(1.56722485676022),AH04.1636(1.77253737369194),AH04.2217(1.57575389964584),AH05.2231(1.95344501835228),AH05.858(2.07973594229425),AH06.2715(1.15090476954708),AH07.120(2.4529180636369),AH07.2342(2.21359381473616),AH07.2469(4.9599304434158),AH08.1699(2.20372440580189),AH08.2408(1.35439434405984),AH09.1244(1.63373983821203),BH01.269(-2.…	AH01.3107(1.9614331334745),AH02.2430(2.49874805875647),AH03.2353(1.56722485676022),AH04.1636(1.77253737369194),AH04.2217(1.57575389964584),AH05.2231(1.95344501835228),AH05.858(2.07973594229425),AH06.2715(1.15090476954708),AH07.120(2.4529180636369),AH07.2342(2.21359381473616),AH07.2469(4.9599304434158),AH08.1699(2.20372440580189),AH08.2408(1.35439434405984),AH09.1244(1.63373983821203),BH01.269(-2.…	0.438775510204082
GO:0031122	cytoplasmic microtubule organization	biological process	45	7042	104	27652	5.7e-05	0.0096045	AH01.232(1.62254575676689),AH01.2502(2.70380564026214),AH01.60(1.28818380490252),AH02.2256(5.08725651258459),AH02.3780(1.19190593545871),AH03.1802(4.97030221570258),AH03.2108(1.80350440044495),AH03.2285(1.58197679803608),AH05.1029(1.15651228266574),AH05.910(1.53056324350407),AH05.925(1.23401049202061),AH06.1270(1.57554126102614),AH07.1278(2.8191045903089),AH07.1290(2.7777732184645),AH09.2634(1.47…	AH01.232(1.62254575676689),AH01.2502(2.70380564026214),AH01.60(1.28818380490252),AH02.2256(5.08725651258459),AH02.3780(1.19190593545871),AH03.1802(4.97030221570258),AH03.2108(1.80350440044495),AH03.2285(1.58197679803608),AH05.1029(1.15651228266574),AH05.910(1.53056324350407),AH05.925(1.23401049202061),AH06.1270(1.57554126102614),AH07.1278(2.8191045903089),AH07.1290(2.7777732184645),AH09.2634(1.47…	0.432692307692308
GO:0008622	epsilon DNA polymerase complex	cellular component	8	7029	10	27664	0.00047	0.0100016	AH02.1350(-1.28205575798103),AH02.3229(3.35184688334412),AH07.1915(1.88250420835602),BH07.1890(2.27292100794192),BH08.1862(2.56706970128202),CH03.1418(6.20900687489098),CH07.1761(5.79094397326013),CH08.2026(2.58740702632157)	AH02.1350(-1.28205575798103),AH02.3229(3.35184688334412),AH07.1915(1.88250420835602),BH07.1890(2.27292100794192),BH08.1862(2.56706970128202),CH03.1418(6.20900687489098),CH07.1761(5.79094397326013),CH08.2026(2.58740702632157)	0.8
GO:0016020	membrane	cellular component	2680	7029	10094	27664	0.00051	0.01064	AH01.10(1.73471077582958),AH01.1221(3.22655091341316),AH01.1225(-1.16097347433167),AH01.1226(-1.22362925173543),AH01.1242(2.59487767567895),AH01.1282(-2.21959066124004),AH01.1285(-1.37788501735764),AH01.1312(4.67489075467698),AH01.1341(-1.46617735170033),AH01.1374(2.64102957751174),AH01.141(-1.42123711776901),AH01.1461(1.23291702026025),AH01.1463(2.62850126348546),AH01.1499(5.30765136392575),AH01…
1.31974627540591),BH05.171(-2.32574726966417),BH05.1755(1.71897656998045),BH05.179(-4.92882207842047),BH05.1797(2.62966693440958),BH05.1840(1.99843919213211),BH05.1939(2.41120114098672),BH05.1954(4.87104722632947),BH05.1996(1.00041886942826),BH05.2(3.61256613357643),BH05.201(2.28041332267143),BH05.2043(-1.24726610515938),BH05.2052(1.01760213785763),BH05.2060(-1.38669014605226),BH05.2090(1.0040086…
(3.16395035848599),CH07.2135(2.07806028793841),CH07.2184(1.27555290405546),CH07.2194(5.34165124912226),CH07.2196(4.86863950288044),CH07.2235(1.58276708489021),CH07.2272(1.44533358030566),CH07.2285(1.69652308301553),CH07.2314(3.03299118674309),CH07.232(4.86863950288044),CH07.2331(3.03197604540404),CH07.2360(6.96231619655472),CH07.2365(2.70169518804537),CH07.2428(5.23421878509259),CH07.249(1.911176…	AH01.10(1.73471077582958),AH01.1221(3.22655091341316),AH01.1225(-1.16097347433167),AH01.1226(-1.22362925173543),AH01.1242(2.59487767567895),AH01.1282(-2.21959066124004),AH01.1285(-1.37788501735764),AH01.1312(4.67489075467698),AH01.1341(-1.46617735170033),AH01.1374(2.64102957751174),AH01.141(-1.42123711776901),AH01.1461(1.23291702026025),AH01.1463(2.62850126348546),AH01.1499(5.30765136392575),AH01…
1.31974627540591),BH05.171(-2.32574726966417),BH05.1755(1.71897656998045),BH05.179(-4.92882207842047),BH05.1797(2.62966693440958),BH05.1840(1.99843919213211),BH05.1939(2.41120114098672),BH05.1954(4.87104722632947),BH05.1996(1.00041886942826),BH05.2(3.61256613357643),BH05.201(2.28041332267143),BH05.2043(-1.24726610515938),BH05.2052(1.01760213785763),BH05.2060(-1.38669014605226),BH05.2090(1.0040086…
(3.16395035848599),CH07.2135(2.07806028793841),CH07.2184(1.27555290405546),CH07.2194(5.34165124912226),CH07.2196(4.86863950288044),CH07.2235(1.58276708489021),CH07.2272(1.44533358030566),CH07.2285(1.69652308301553),CH07.2314(3.03299118674309),CH07.232(4.86863950288044),CH07.2331(3.03197604540404),CH07.2360(6.96231619655472),CH07.2365(2.70169518804537),CH07.2428(5.23421878509259),CH07.249(1.911176…	0.26550425995641
GO:1901984	negative regulation of protein acetylation	biological process	15	7042	23	27652	6.8e-05	0.0106576	AH01.2771(1.62034289368101),AH01.782(5.45282451307896),AH03.152(3.02834882771675),AH05.1787(4.32702574025808),AH07.3093(2.46724575819716),AH09.1535(3.16962922601472),BH01.3099(1.3166031747963),BH03.188(1.69857517046905),BH05.1954(4.87104722632947),BH07.2917(2.31392641570056),BH09.1734(4.39969404531161),CH01.3329(1.78775604929714),CH05.2021(7.7920028738494),CH07.2996(5.9474992839584),CH08.1761(5.8…	AH01.2771(1.62034289368101),AH01.782(5.45282451307896),AH03.152(3.02834882771675),AH05.1787(4.32702574025808),AH07.3093(2.46724575819716),AH09.1535(3.16962922601472),BH01.3099(1.3166031747963),BH03.188(1.69857517046905),BH05.1954(4.87104722632947),BH07.2917(2.31392641570056),BH09.1734(4.39969404531161),CH01.3329(1.78775604929714),CH05.2021(7.7920028738494),CH07.2996(5.9474992839584),CH08.1761(5.8…	0.652173913043478
GO:2000757	negative regulation of peptidyl-lysine acetylation	biological process	15	7042	23	27652	6.8e-05	0.0106576	AH01.2771(1.62034289368101),AH01.782(5.45282451307896),AH03.152(3.02834882771675),AH05.1787(4.32702574025808),AH07.3093(2.46724575819716),AH09.1535(3.16962922601472),BH01.3099(1.3166031747963),BH03.188(1.69857517046905),BH05.1954(4.87104722632947),BH07.2917(2.31392641570056),BH09.1734(4.39969404531161),CH01.3329(1.78775604929714),CH05.2021(7.7920028738494),CH07.2996(5.9474992839584),CH08.1761(5.8…	AH01.2771(1.62034289368101),AH01.782(5.45282451307896),AH03.152(3.02834882771675),AH05.1787(4.32702574025808),AH07.3093(2.46724575819716),AH09.1535(3.16962922601472),BH01.3099(1.3166031747963),BH03.188(1.69857517046905),BH05.1954(4.87104722632947),BH07.2917(2.31392641570056),BH09.1734(4.39969404531161),CH01.3329(1.78775604929714),CH05.2021(7.7920028738494),CH07.2996(5.9474992839584),CH08.1761(5.8…	0.652173913043478
GO:0010564	regulation of cell cycle process	biological process	151	7042	450	27652	6.9e-05	0.0106576	AH01.2504(1.15711313909771),AH01.2882(3.72780773754532),AH01.3023(2.99006622121112),AH01.3663(1.07810769008786),AH01.4081(4.59973345454336),AH01.4404(1.68230401518125),AH01.4536(5.1520475778705),AH01.745(4.37864589972465),AH01.943(3.96678733294213),AH02.218(4.01271000449464),AH02.332(2.6589690477323),AH02.3771(1.16013015843807),AH02.4059(1.29039938408623),AH02.4174(4.7578627237139),AH02.550(2.505…	AH01.2504(1.15711313909771),AH01.2882(3.72780773754532),AH01.3023(2.99006622121112),AH01.3663(1.07810769008786),AH01.4081(4.59973345454336),AH01.4404(1.68230401518125),AH01.4536(5.1520475778705),AH01.745(4.37864589972465),AH01.943(3.96678733294213),AH02.218(4.01271000449464),AH02.332(2.6589690477323),AH02.3771(1.16013015843807),AH02.4059(1.29039938408623),AH02.4174(4.7578627237139),AH02.550(2.505…	0.335555555555556
GO:0045962	positive regulation of development, heterochronic	biological process	7	7042	7	27652	6.9e-05	0.0106576	AH05.1764(1.34473209236972),BH02.218(3.70455137095316),BH02.3616(1.52977093874207),BH05.1938(1.35719959791128),CH02.275(8.39183590071005),CH02.3150(6.39205632888776),CH05.2002(1.86119196666008)	AH05.1764(1.34473209236972),BH02.218(3.70455137095316),BH02.3616(1.52977093874207),BH05.1938(1.35719959791128),CH02.275(8.39183590071005),CH02.3150(6.39205632888776),CH05.2002(1.86119196666008)	1
GO:0043622	cortical microtubule organization	biological process	35	7042	76	27652	8.1e-05	0.0122557959183673	AH01.232(1.62254575676689),AH01.2502(2.70380564026214),AH02.3780(1.19190593545871),AH03.1802(4.97030221570258),AH03.2285(1.58197679803608),AH05.1029(1.15651228266574),AH05.910(1.53056324350407),AH05.925(1.23401049202061),AH06.1270(1.57554126102614),AH07.1278(2.8191045903089),AH07.1290(2.7777732184645),AH09.2634(1.47747360620041),BH01.2836(5.56904246588615),BH01.515(1.58236642644023),BH02.61(-1.04…	AH01.232(1.62254575676689),AH01.2502(2.70380564026214),AH02.3780(1.19190593545871),AH03.1802(4.97030221570258),AH03.2285(1.58197679803608),AH05.1029(1.15651228266574),AH05.910(1.53056324350407),AH05.925(1.23401049202061),AH06.1270(1.57554126102614),AH07.1278(2.8191045903089),AH07.1290(2.7777732184645),AH09.2634(1.47747360620041),BH01.2836(5.56904246588615),BH01.515(1.58236642644023),BH02.61(-1.04…	0.460526315789474
GO:0042221	response to chemical	biological process	1939	7042	7141	27652	8.3e-05	0.0123072	AH01.10(1.73471077582958),AH01.1077(4.68778417718124),AH01.1166(3.50123098627834),AH01.12(-2.51626159288641),AH01.1212(1.24198523440946),AH01.1225(-1.16097347433167),AH01.1226(-1.22362925173543),AH01.1374(2.64102957751174),AH01.1393(1.90672018075541),AH01.141(-1.42123711776901),AH01.1414(-2.18632664609548),AH01.1454(-1.65998565299554),AH01.1499(5.30765136392575),AH01.1524(3.9301852322904),AH01.16…
(1.13042995395126),BH09.2698(3.71711830251616),BH09.2729(1.4547401767693),BH09.275(2.83864154863259),BH09.2770(1.21268128014134),BH09.2776(2.43351272472668),BH09.2810(-1.9444357766403),BH09.2844(1.07470835031821),BH09.286(2.29361811834661),BH09.2904(1.63279028298486),BH09.2958(2.13317119420916),BH09.2995(-1.2673442610987),BH09.3023(-3.84472514352205),BH09.3042(-1.97226319824753),BH09.311(2.158963…	AH01.10(1.73471077582958),AH01.1077(4.68778417718124),AH01.1166(3.50123098627834),AH01.12(-2.51626159288641),AH01.1212(1.24198523440946),AH01.1225(-1.16097347433167),AH01.1226(-1.22362925173543),AH01.1374(2.64102957751174),AH01.1393(1.90672018075541),AH01.141(-1.42123711776901),AH01.1414(-2.18632664609548),AH01.1454(-1.65998565299554),AH01.1499(5.30765136392575),AH01.1524(3.9301852322904),AH01.16…
(1.13042995395126),BH09.2698(3.71711830251616),BH09.2729(1.4547401767693),BH09.275(2.83864154863259),BH09.2770(1.21268128014134),BH09.2776(2.43351272472668),BH09.2810(-1.9444357766403),BH09.2844(1.07470835031821),BH09.286(2.29361811834661),BH09.2904(1.63279028298486),BH09.2958(2.13317119420916),BH09.2995(-1.2673442610987),BH09.3023(-3.84472514352205),BH09.3042(-1.97226319824753),BH09.311(2.158963…	0.271530597955468
GO:0003688	DNA replication origin binding	molecular function	18	6140	30	23834	7.6e-05	0.0125906666666667	AH01.2121(1.286780001031),AH02.2776(1.91578665446009),AH03.2763(-1.04384842216861),AH03.3789(3.22196192885),AH04.141(4.96937050071423),AH04.908(-3.46373505062952),BH01.2485(1.70151547277494),BH01.657(2.25762488384964),BH02.2861(1.95582447920223),BH03.1724(-1.3215651806135),BH03.2908(3.11466197034489),BH03.4072(3.07622736291157),BH04.142(3.49418851051768),BH05.88(3.41036813881116),CH01.5315(2.1065…	AH01.2121(1.286780001031),AH02.2776(1.91578665446009),AH03.2763(-1.04384842216861),AH03.3789(3.22196192885),AH04.141(4.96937050071423),AH04.908(-3.46373505062952),BH01.2485(1.70151547277494),BH01.657(2.25762488384964),BH02.2861(1.95582447920223),BH03.1724(-1.3215651806135),BH03.2908(3.11466197034489),BH03.4072(3.07622736291157),BH04.142(3.49418851051768),BH05.88(3.41036813881116),CH01.5315(2.1065…	0.6
GO:0009524	phragmoplast	cellular component	65	7029	178	27664	0.00065	0.0133	AH01.1696(5.18526072924404),AH01.802(3.03175951582374),AH02.1717(5.32532950831731),AH02.2793(4.47118070198984),AH02.332(2.6589690477323),AH02.966(5.40484187817058),AH03.3103(5.93873260900822),AH05.2478(4.2717078922444),AH06.1270(1.57554126102614),AH07.3901(5.45996435817602),AH08.2171(-1.02384470353406),AH09.2470(3.83330184631633),AH09.2634(1.47747360620041),AH09.2735(1.0555611319019),AH09.652(6.4…	AH01.1696(5.18526072924404),AH01.802(3.03175951582374),AH02.1717(5.32532950831731),AH02.2793(4.47118070198984),AH02.332(2.6589690477323),AH02.966(5.40484187817058),AH03.3103(5.93873260900822),AH05.2478(4.2717078922444),AH06.1270(1.57554126102614),AH07.3901(5.45996435817602),AH08.2171(-1.02384470353406),AH09.2470(3.83330184631633),AH09.2634(1.47747360620041),AH09.2735(1.0555611319019),AH09.652(6.4…	0.365168539325843
GO:0006952	defense response	biological process	661	7042	2297	27652	9.4e-05	0.0136650196078431	AH01.10(1.73471077582958),AH01.1033(6.49895219908328),AH01.1285(-1.37788501735764),AH01.1370(-1.1485345014716),AH01.1393(1.90672018075541),AH01.141(-1.42123711776901),AH01.1414(-2.18632664609548),AH01.1454(-1.65998565299554),AH01.1499(5.30765136392575),AH01.1600(1.46278329509972),AH01.1702(-2.1163384601398),AH01.1742(-1.05353768827862),AH01.1804(2.10820933894293),AH01.2030(1.90137823745954),AH01.…	AH01.10(1.73471077582958),AH01.1033(6.49895219908328),AH01.1285(-1.37788501735764),AH01.1370(-1.1485345014716),AH01.1393(1.90672018075541),AH01.141(-1.42123711776901),AH01.1414(-2.18632664609548),AH01.1454(-1.65998565299554),AH01.1499(5.30765136392575),AH01.1600(1.46278329509972),AH01.1702(-2.1163384601398),AH01.1742(-1.05353768827862),AH01.1804(2.10820933894293),AH01.2030(1.90137823745954),AH01.…	0.287766652154985
GO:0010030	positive regulation of seed germination	biological process	43	7042	100	27652	9.9e-05	0.0141151153846154	AH01.3178(-3.59862921973552),AH01.3179(-2.30111419518302),AH03.1206(2.45836095879943),AH03.2132(1.74511345764647),AH03.2133(1.90170812714843),AH03.3609(-2.4063855027753),AH03.384(-3.47603947896417),AH03.385(-2.49186023417258),AH03.386(-4.49132494746979),AH03.388(1.0680434728432),AH05.1322(-1.93228880563128),AH05.320(10.8548595355097),AH07.3638(-2.55336343394341),BH01.2522(-5.28643362487591),BH01.…	AH01.3178(-3.59862921973552),AH01.3179(-2.30111419518302),AH03.1206(2.45836095879943),AH03.2132(1.74511345764647),AH03.2133(1.90170812714843),AH03.3609(-2.4063855027753),AH03.384(-3.47603947896417),AH03.385(-2.49186023417258),AH03.386(-4.49132494746979),AH03.388(1.0680434728432),AH05.1322(-1.93228880563128),AH05.320(10.8548595355097),AH07.3638(-2.55336343394341),BH01.2522(-5.28643362487591),BH01.…	0.43
GO:0004675	transmembrane receptor protein serine/threonine kinase activity	molecular function	112	6140	317	23834	9.2e-05	0.0142887	AH01.435(1.85860626465002),AH01.4423(2.7758247456133),AH01.4914(-1.43868331897527),AH01.522(1.07794733450792),AH01.792(-2.81216731385576),AH02.2106(3.4828358659694),AH02.2433(1.73102436646874),AH02.2653(1.19983245647859),AH02.3109(1.84175660796478),AH02.3130(1.80508128591714),AH02.3131(2.71831345464147),AH03.1758(-1.20696011267011),AH03.2916(5.27787836461468),AH03.652(1.2418805120146),AH05.644(3.…	AH01.435(1.85860626465002),AH01.4423(2.7758247456133),AH01.4914(-1.43868331897527),AH01.522(1.07794733450792),AH01.792(-2.81216731385576),AH02.2106(3.4828358659694),AH02.2433(1.73102436646874),AH02.2653(1.19983245647859),AH02.3109(1.84175660796478),AH02.3130(1.80508128591714),AH02.3131(2.71831345464147),AH03.1758(-1.20696011267011),AH03.2916(5.27787836461468),AH03.652(1.2418805120146),AH05.644(3.…	0.353312302839117
GO:0010026	trichome differentiation	biological process	101	7042	285	27652	0.00011	0.014828	AH01.232(1.62254575676689),AH01.358(1.37226508585813),AH01.4081(4.59973345454336),AH01.4089(1.17622341942384),AH01.4351(1.10802913467322),AH01.4523(3.58680207627993),AH02.3214(1.69748210950532),AH02.665(1.29078090436476),AH03.2104(1.51608088829325),AH03.2226(-2.08120969936071),AH03.4077(-2.24906530282183),AH05.247(1.700861970913),AH06.694(3.73563530786343),AH06.736(2.93789271518695),AH07.217(-3.3…	AH01.232(1.62254575676689),AH01.358(1.37226508585813),AH01.4081(4.59973345454336),AH01.4089(1.17622341942384),AH01.4351(1.10802913467322),AH01.4523(3.58680207627993),AH02.3214(1.69748210950532),AH02.665(1.29078090436476),AH03.2104(1.51608088829325),AH03.2226(-2.08120969936071),AH03.4077(-2.24906530282183),AH05.247(1.700861970913),AH06.694(3.73563530786343),AH06.736(2.93789271518695),AH07.217(-3.3…	0.354385964912281
GO:0097435	supramolecular fiber organization	biological process	124	7042	362	27652	0.00011	0.014828	AH01.232(1.62254575676689),AH01.2502(2.70380564026214),AH01.358(1.37226508585813),AH01.3591(3.07248834718525),AH01.3772(1.17719328840459),AH01.3803(-1.57563202298404),AH01.4299(3.64999106056313),AH01.4351(1.10802913467322),AH01.4639(1.07319615821245),AH01.570(-1.96620776627068),AH01.60(1.28818380490252),AH02.2256(5.08725651258459),AH02.2793(4.47118070198984),AH02.3119(1.91099611473399),AH02.3780(…	AH01.232(1.62254575676689),AH01.2502(2.70380564026214),AH01.358(1.37226508585813),AH01.3591(3.07248834718525),AH01.3772(1.17719328840459),AH01.3803(-1.57563202298404),AH01.4299(3.64999106056313),AH01.4351(1.10802913467322),AH01.4639(1.07319615821245),AH01.570(-1.96620776627068),AH01.60(1.28818380490252),AH02.2256(5.08725651258459),AH02.2793(4.47118070198984),AH02.3119(1.91099611473399),AH02.3780(…	0.342541436464088
GO:0071103	DNA conformation change	biological process	110	7042	315	27652	0.00011	0.014828	AH01.138(1.04545659123711),AH01.3070(1.58316485568571),AH01.4536(5.1520475778705),AH01.4881(2.84833793945081),AH01.5100(3.76985415663018),AH01.782(5.45282451307896),AH02.1929(5.3300999075156),AH02.1966(3.28007242074275),AH02.3791(1.97747871081868),AH02.4174(4.7578627237139),AH03.152(3.02834882771675),AH03.1839(-1.21284521463855),AH03.1840(-1.2640956601723),AH03.2014(1.43379596716055),AH03.2016(2.…	AH01.138(1.04545659123711),AH01.3070(1.58316485568571),AH01.4536(5.1520475778705),AH01.4881(2.84833793945081),AH01.5100(3.76985415663018),AH01.782(5.45282451307896),AH02.1929(5.3300999075156),AH02.1966(3.28007242074275),AH02.3791(1.97747871081868),AH02.4174(4.7578627237139),AH03.152(3.02834882771675),AH03.1839(-1.21284521463855),AH03.1840(-1.2640956601723),AH03.2014(1.43379596716055),AH03.2016(2.…	0.349206349206349
GO:0009607	response to biotic stimulus	biological process	778	7042	2737	27652	0.00012	0.0156084210526316	AH01.10(1.73471077582958),AH01.1033(6.49895219908328),AH01.1285(-1.37788501735764),AH01.1370(-1.1485345014716),AH01.1393(1.90672018075541),AH01.141(-1.42123711776901),AH01.1414(-2.18632664609548),AH01.1454(-1.65998565299554),AH01.1499(5.30765136392575),AH01.1650(-3.02485909369718),AH01.1742(-1.05353768827862),AH01.1804(2.10820933894293),AH01.1843(-6.7890070336553),AH01.2030(1.90137823745954),AH01…	AH01.10(1.73471077582958),AH01.1033(6.49895219908328),AH01.1285(-1.37788501735764),AH01.1370(-1.1485345014716),AH01.1393(1.90672018075541),AH01.141(-1.42123711776901),AH01.1414(-2.18632664609548),AH01.1454(-1.65998565299554),AH01.1499(5.30765136392575),AH01.1650(-3.02485909369718),AH01.1742(-1.05353768827862),AH01.1804(2.10820933894293),AH01.1843(-6.7890070336553),AH01.2030(1.90137823745954),AH01…	0.28425283156741
GO:1905421	regulation of plant organ morphogenesis	biological process	30	7042	63	27652	0.00012	0.0156084210526316	AH01.5111(-1.28887613068795),AH02.2106(3.4828358659694),AH03.2004(-7.66341552372253),AH06.119(1.45449378807486),AH06.682(3.18069470646834),AH07.3673(3.69282669075143),AH08.153(3.49137634004644),AH08.2023(2.960442265291),AH08.885(2.31169783443743),BH02.2172(1.27690287662358),BH03.2399(-1.81816148226339),BH03.2535(1.0094815179872),BH05.2588(2.22177971972639),BH06.235(2.45775502185096),BH06.756(3.98…	AH01.5111(-1.28887613068795),AH02.2106(3.4828358659694),AH03.2004(-7.66341552372253),AH06.119(1.45449378807486),AH06.682(3.18069470646834),AH07.3673(3.69282669075143),AH08.153(3.49137634004644),AH08.2023(2.960442265291),AH08.885(2.31169783443743),BH02.2172(1.27690287662358),BH03.2399(-1.81816148226339),BH03.2535(1.0094815179872),BH05.2588(2.22177971972639),BH06.235(2.45775502185096),BH06.756(3.98…	0.476190476190476
GO:0010016	shoot system morphogenesis	biological process	151	7042	455	27652	0.00013	0.0163359322033898	AH01.1374(2.64102957751174),AH01.1725(2.93825008704334),AH01.1763(-3.69324725676208),AH01.2101(1.8304831074816),AH01.2771(1.62034289368101),AH01.3207(-2.20051553921007),AH01.4089(1.17622341942384),AH01.4830(2.56515310063483),AH01.5111(-1.28887613068795),AH01.5271(3.98437556163834),AH02.3713(3.79560622385776),AH02.4004(3.07700108014321),AH02.4283(5.5332016452493),AH02.4604(1.81253549802109),AH03.1…	AH01.1374(2.64102957751174),AH01.1725(2.93825008704334),AH01.1763(-3.69324725676208),AH01.2101(1.8304831074816),AH01.2771(1.62034289368101),AH01.3207(-2.20051553921007),AH01.4089(1.17622341942384),AH01.4830(2.56515310063483),AH01.5111(-1.28887613068795),AH01.5271(3.98437556163834),AH02.3713(3.79560622385776),AH02.4004(3.07700108014321),AH02.4283(5.5332016452493),AH02.4604(1.81253549802109),AH03.1…	0.331868131868132
GO:0051707	response to other organism	biological process	768	7042	2702	27652	0.00013	0.0163359322033898	AH01.10(1.73471077582958),AH01.1033(6.49895219908328),AH01.1285(-1.37788501735764),AH01.1370(-1.1485345014716),AH01.1393(1.90672018075541),AH01.141(-1.42123711776901),AH01.1414(-2.18632664609548),AH01.1454(-1.65998565299554),AH01.1499(5.30765136392575),AH01.1650(-3.02485909369718),AH01.1742(-1.05353768827862),AH01.1804(2.10820933894293),AH01.1843(-6.7890070336553),AH01.2030(1.90137823745954),AH01…	AH01.10(1.73471077582958),AH01.1033(6.49895219908328),AH01.1285(-1.37788501735764),AH01.1370(-1.1485345014716),AH01.1393(1.90672018075541),AH01.141(-1.42123711776901),AH01.1414(-2.18632664609548),AH01.1454(-1.65998565299554),AH01.1499(5.30765136392575),AH01.1650(-3.02485909369718),AH01.1742(-1.05353768827862),AH01.1804(2.10820933894293),AH01.1843(-6.7890070336553),AH01.2030(1.90137823745954),AH01…	0.284233900814212
GO:0043207	response to external biotic stimulus	biological process	773	7042	2722	27652	0.00014	0.0172993333333333	AH01.10(1.73471077582958),AH01.1033(6.49895219908328),AH01.1285(-1.37788501735764),AH01.1370(-1.1485345014716),AH01.1393(1.90672018075541),AH01.141(-1.42123711776901),AH01.1414(-2.18632664609548),AH01.1454(-1.65998565299554),AH01.1499(5.30765136392575),AH01.1650(-3.02485909369718),AH01.1742(-1.05353768827862),AH01.1804(2.10820933894293),AH01.1843(-6.7890070336553),AH01.2030(1.90137823745954),AH01…	AH01.10(1.73471077582958),AH01.1033(6.49895219908328),AH01.1285(-1.37788501735764),AH01.1370(-1.1485345014716),AH01.1393(1.90672018075541),AH01.141(-1.42123711776901),AH01.1414(-2.18632664609548),AH01.1454(-1.65998565299554),AH01.1499(5.30765136392575),AH01.1650(-3.02485909369718),AH01.1742(-1.05353768827862),AH01.1804(2.10820933894293),AH01.1843(-6.7890070336553),AH01.2030(1.90137823745954),AH01…	0.283982365907421
GO:0007113	endomitotic cell cycle	biological process	9	7042	11	27652	0.00015	0.0182311475409836	AH01.4081(4.59973345454336),AH07.2412(5.49914477682848),AH07.2414(5.08420025926909),BH07.2228(5.76932370812854),BH07.2230(5.46842318187618),BH09.1448(4.9746514058559),CH07.2298(3.59985688579835),CH08.1172(5.39727009828815),CH09.1558(5.63217337272464)	AH01.4081(4.59973345454336),AH07.2412(5.49914477682848),AH07.2414(5.08420025926909),BH07.2228(5.76932370812854),BH07.2230(5.46842318187618),BH09.1448(4.9746514058559),CH07.2298(3.59985688579835),CH08.1172(5.39727009828815),CH09.1558(5.63217337272464)	0.818181818181818
GO:0000819	sister chromatid segregation	biological process	90	7042	251	27652	0.00016	0.0188292063492064	AH01.2031(6.08458453740538),AH01.4536(5.1520475778705),AH01.60(1.28818380490252),AH02.1499(1.38173523371778),AH02.1717(5.32532950831731),AH02.1929(5.3300999075156),AH02.2343(2.22451368841383),AH02.3460(2.51085542047835),AH02.536(3.22827311729288),AH03.1946(1.47318555858634),AH03.2108(1.80350440044495),AH03.3103(5.93873260900822),AH03.3114(3.12916800192407),AH04.1562(2.75122356932365),AH05.1029(1.…	AH01.2031(6.08458453740538),AH01.4536(5.1520475778705),AH01.60(1.28818380490252),AH02.1499(1.38173523371778),AH02.1717(5.32532950831731),AH02.1929(5.3300999075156),AH02.2343(2.22451368841383),AH02.3460(2.51085542047835),AH02.536(3.22827311729288),AH03.1946(1.47318555858634),AH03.2108(1.80350440044495),AH03.3103(5.93873260900822),AH03.3114(3.12916800192407),AH04.1562(2.75122356932365),AH05.1029(1.…	0.358565737051793
GO:0000082	G1/S transition of mitotic cell cycle	biological process	37	7042	84	27652	0.00016	0.0188292063492064	AH01.2882(3.72780773754532),AH01.3023(2.99006622121112),AH02.218(4.01271000449464),AH02.4059(1.29039938408623),AH03.1221(2.03579561155726),AH04.106(3.15601271110678),AH04.141(4.96937050071423),AH05.15(4.44361811681369),AH05.573(3.15752360711028),AH07.1915(1.88250420835602),AH08.2047(3.63435793700668),AH08.2221(3.69582358014053),BH01.3224(2.58162909047411),BH02.4068(1.54429678595756),BH02.4637(1.1…	AH01.2882(3.72780773754532),AH01.3023(2.99006622121112),AH02.218(4.01271000449464),AH02.4059(1.29039938408623),AH03.1221(2.03579561155726),AH04.106(3.15601271110678),AH04.141(4.96937050071423),AH05.15(4.44361811681369),AH05.573(3.15752360711028),AH07.1915(1.88250420835602),AH08.2047(3.63435793700668),AH08.2221(3.69582358014053),BH01.3224(2.58162909047411),BH02.4068(1.54429678595756),BH02.4637(1.1…	0.44047619047619
GO:0007010	cytoskeleton organization	biological process	217	7042	688	27652	0.00017	0.0193904615384615	AH01.1282(-2.21959066124004),AH01.1461(1.23291702026025),AH01.1696(5.18526072924404),AH01.232(1.62254575676689),AH01.2502(2.70380564026214),AH01.358(1.37226508585813),AH01.3591(3.07248834718525),AH01.3772(1.17719328840459),AH01.3803(-1.57563202298404),AH01.4051(-1.26237010989245),AH01.4299(3.64999106056313),AH01.4351(1.10802913467322),AH01.4526(-1.44154351407423),AH01.4639(1.07319615821245),AH01.…	AH01.1282(-2.21959066124004),AH01.1461(1.23291702026025),AH01.1696(5.18526072924404),AH01.232(1.62254575676689),AH01.2502(2.70380564026214),AH01.358(1.37226508585813),AH01.3591(3.07248834718525),AH01.3772(1.17719328840459),AH01.3803(-1.57563202298404),AH01.4051(-1.26237010989245),AH01.4299(3.64999106056313),AH01.4351(1.10802913467322),AH01.4526(-1.44154351407423),AH01.4639(1.07319615821245),AH01.…	0.315406976744186
GO:1901990	regulation of mitotic cell cycle phase transition	biological process	63	7042	164	27652	0.00017	0.0193904615384615	AH01.2882(3.72780773754532),AH01.3023(2.99006622121112),AH02.218(4.01271000449464),AH02.3771(1.16013015843807),AH02.4059(1.29039938408623),AH02.4174(4.7578627237139),AH03.1946(1.47318555858634),AH03.3114(3.12916800192407),AH04.106(3.15601271110678),AH04.141(4.96937050071423),AH04.1562(2.75122356932365),AH05.15(4.44361811681369),AH05.3531(4.20696473752999),AH05.562(2.01824941340241),AH05.563(3.942…	AH01.2882(3.72780773754532),AH01.3023(2.99006622121112),AH02.218(4.01271000449464),AH02.3771(1.16013015843807),AH02.4059(1.29039938408623),AH02.4174(4.7578627237139),AH03.1946(1.47318555858634),AH03.3114(3.12916800192407),AH04.106(3.15601271110678),AH04.141(4.96937050071423),AH04.1562(2.75122356932365),AH05.15(4.44361811681369),AH05.3531(4.20696473752999),AH05.562(2.01824941340241),AH05.563(3.942…	0.384146341463415
GO:0000808	origin recognition complex	cellular component	14	7029	25	27664	0.00108	0.02128	AH01.2121(1.286780001031),AH02.2776(1.91578665446009),AH03.3789(3.22196192885),AH06.585(3.3808878691072),BH01.2485(1.70151547277494),BH01.657(2.25762488384964),BH02.2861(1.95582447920223),BH03.1724(-1.3215651806135),BH03.4072(3.07622736291157),BH06.639(2.98426722489685),CH01.5315(2.10653446762597),CH02.3676(5.66745865392877),CH06.652(4.75344097095158),Contig309.20(1.48379141133139)	AH01.2121(1.286780001031),AH02.2776(1.91578665446009),AH03.3789(3.22196192885),AH06.585(3.3808878691072),BH01.2485(1.70151547277494),BH01.657(2.25762488384964),BH02.2861(1.95582447920223),BH03.1724(-1.3215651806135),BH03.4072(3.07622736291157),BH06.639(2.98426722489685),CH01.5315(2.10653446762597),CH02.3676(5.66745865392877),CH06.652(4.75344097095158),Contig309.20(1.48379141133139)	0.56
GO:0005664	nuclear origin of replication recognition complex	cellular component	14	7029	25	27664	0.00108	0.02128	AH01.2121(1.286780001031),AH02.2776(1.91578665446009),AH03.3789(3.22196192885),AH06.585(3.3808878691072),BH01.2485(1.70151547277494),BH01.657(2.25762488384964),BH02.2861(1.95582447920223),BH03.1724(-1.3215651806135),BH03.4072(3.07622736291157),BH06.639(2.98426722489685),CH01.5315(2.10653446762597),CH02.3676(5.66745865392877),CH06.652(4.75344097095158),Contig309.20(1.48379141133139)	AH01.2121(1.286780001031),AH02.2776(1.91578665446009),AH03.3789(3.22196192885),AH06.585(3.3808878691072),BH01.2485(1.70151547277494),BH01.657(2.25762488384964),BH02.2861(1.95582447920223),BH03.1724(-1.3215651806135),BH03.4072(3.07622736291157),BH06.639(2.98426722489685),CH01.5315(2.10653446762597),CH02.3676(5.66745865392877),CH06.652(4.75344097095158),Contig309.20(1.48379141133139)	0.56
GO:0000162	tryptophan biosynthetic process	biological process	23	7042	45	27652	0.0002	0.0214898550724638	AH01.218(4.70629372321658),AH01.4252(3.67046249360746),AH01.444(1.43445009416349),AH01.809(-1.95632633581938),AH03.409(1.24878323547158),AH09.1265(2.11107836664176),BH01.297(1.0421794260245),BH01.4557(2.1853532638807),BH01.528(2.6576978007592),BH01.529(1.50263167246835),BH01.955(-1.62819224490844),BH04.2124(8.39860250479424),CH01.383(3.24226669999374),CH01.385(4.15837610745132),CH01.386(7.1968522…	AH01.218(4.70629372321658),AH01.4252(3.67046249360746),AH01.444(1.43445009416349),AH01.809(-1.95632633581938),AH03.409(1.24878323547158),AH09.1265(2.11107836664176),BH01.297(1.0421794260245),BH01.4557(2.1853532638807),BH01.528(2.6576978007592),BH01.529(1.50263167246835),BH01.955(-1.62819224490844),BH04.2124(8.39860250479424),CH01.383(3.24226669999374),CH01.385(4.15837610745132),CH01.386(7.1968522…	0.511111111111111
GO:0017062	respiratory chain complex III assembly	biological process	23	7042	45	27652	0.0002	0.0214898550724638	AH01.249(-3.57700371871495),AH03.496(-3.15480357578686),AH03.559(-2.16467459317251),AH04.2019(-1.32163279259601),AH05.1922(-2.13111252883493),AH05.1923(-2.12351660745596),AH05.4230(-1.25826568222894),BH01.1768(-1.4181016601732),BH01.3629(-1.23027982077733),BH01.477(-5.92900941354994),BH03.2307(3.38477656812317),BH03.596(-4.164326306512),BH03.665(-2.11495528407944),BH04.1957(6.02807046683983),BH05…	AH01.249(-3.57700371871495),AH03.496(-3.15480357578686),AH03.559(-2.16467459317251),AH04.2019(-1.32163279259601),AH05.1922(-2.13111252883493),AH05.1923(-2.12351660745596),AH05.4230(-1.25826568222894),BH01.1768(-1.4181016601732),BH01.3629(-1.23027982077733),BH01.477(-5.92900941354994),BH03.2307(3.38477656812317),BH03.596(-4.164326306512),BH03.665(-2.11495528407944),BH04.1957(6.02807046683983),BH05…	0.511111111111111
GO:0034551	mitochondrial respiratory chain complex III assembly	biological process	23	7042	45	27652	0.0002	0.0214898550724638	AH01.249(-3.57700371871495),AH03.496(-3.15480357578686),AH03.559(-2.16467459317251),AH04.2019(-1.32163279259601),AH05.1922(-2.13111252883493),AH05.1923(-2.12351660745596),AH05.4230(-1.25826568222894),BH01.1768(-1.4181016601732),BH01.3629(-1.23027982077733),BH01.477(-5.92900941354994),BH03.2307(3.38477656812317),BH03.596(-4.164326306512),BH03.665(-2.11495528407944),BH04.1957(6.02807046683983),BH05…	AH01.249(-3.57700371871495),AH03.496(-3.15480357578686),AH03.559(-2.16467459317251),AH04.2019(-1.32163279259601),AH05.1922(-2.13111252883493),AH05.1923(-2.12351660745596),AH05.4230(-1.25826568222894),BH01.1768(-1.4181016601732),BH01.3629(-1.23027982077733),BH01.477(-5.92900941354994),BH03.2307(3.38477656812317),BH03.596(-4.164326306512),BH03.665(-2.11495528407944),BH04.1957(6.02807046683983),BH05…	0.511111111111111
GO:0046219	indolalkylamine biosynthetic process	biological process	23	7042	45	27652	0.0002	0.0214898550724638	AH01.218(4.70629372321658),AH01.4252(3.67046249360746),AH01.444(1.43445009416349),AH01.809(-1.95632633581938),AH03.409(1.24878323547158),AH09.1265(2.11107836664176),BH01.297(1.0421794260245),BH01.4557(2.1853532638807),BH01.528(2.6576978007592),BH01.529(1.50263167246835),BH01.955(-1.62819224490844),BH04.2124(8.39860250479424),CH01.383(3.24226669999374),CH01.385(4.15837610745132),CH01.386(7.1968522…	AH01.218(4.70629372321658),AH01.4252(3.67046249360746),AH01.444(1.43445009416349),AH01.809(-1.95632633581938),AH03.409(1.24878323547158),AH09.1265(2.11107836664176),BH01.297(1.0421794260245),BH01.4557(2.1853532638807),BH01.528(2.6576978007592),BH01.529(1.50263167246835),BH01.955(-1.62819224490844),BH04.2124(8.39860250479424),CH01.383(3.24226669999374),CH01.385(4.15837610745132),CH01.386(7.1968522…	0.511111111111111
GO:0004553	hydrolase activity, hydrolyzing O-glycosyl compounds	molecular function	182	6140	558	23834	0.00015	0.0219264705882353	AH01.1341(-1.46617735170033),AH01.164(-1.27856152580196),AH01.1782(3.88359805112699),AH01.2857(1.2987236707187),AH01.3154(-3.65488033409556),AH01.3387(1.63205646095494),AH01.4495(1.38656711229894),AH01.4546(-1.65244771228162),AH01.4622(-1.5159635829948),AH01.4875(1.98715378579045),AH01.5260(-1.22714820939483),AH01.779(-1.28674302205238),AH01.916(3.80031055512048),AH02.1461(3.87581113727345),AH02.…	AH01.1341(-1.46617735170033),AH01.164(-1.27856152580196),AH01.1782(3.88359805112699),AH01.2857(1.2987236707187),AH01.3154(-3.65488033409556),AH01.3387(1.63205646095494),AH01.4495(1.38656711229894),AH01.4546(-1.65244771228162),AH01.4622(-1.5159635829948),AH01.4875(1.98715378579045),AH01.5260(-1.22714820939483),AH01.779(-1.28674302205238),AH01.916(3.80031055512048),AH02.1461(3.87581113727345),AH02.…	0.326164874551971
GO:0008810	cellulase activity	molecular function	9	6140	11	23834	0.00016	0.0220888888888889	AH02.1461(3.87581113727345),AH06.1052(2.9229691457351),AH07.3363(4.44501497891278),BH02.1533(1.79728594556248),BH06.1093(2.64880310901882),BH07.3198(4.10575307618212),CH02.1673(1.66615686399147),CH06.1189(2.8870341779908),CH07.3252(7.47406412495599)	AH02.1461(3.87581113727345),AH06.1052(2.9229691457351),AH07.3363(4.44501497891278),BH02.1533(1.79728594556248),BH06.1093(2.64880310901882),BH07.3198(4.10575307618212),CH02.1673(1.66615686399147),CH06.1189(2.8870341779908),CH07.3252(7.47406412495599)	0.818181818181818
GO:0080167	response to karrikin	biological process	111	7042	323	27652	0.00021	0.022242	AH01.381(-1.86891427670837),AH01.3999(1.03230105456134),AH01.4770(1.25953033677813),AH01.632(-4.6546816878119),AH01.916(3.80031055512048),AH02.2430(2.49874805875647),AH02.3768(5.71730073693643),AH02.3920(1.9673246861877),AH02.4049(2.37523682602357),AH02.4628(-2.89450246531798),AH03.1766(-1.48961332138326),AH03.3194(-1.49839242846786),AH03.3740(2.69565576667755),AH03.3790(-2.74878953140847),AH03.3…	AH01.381(-1.86891427670837),AH01.3999(1.03230105456134),AH01.4770(1.25953033677813),AH01.632(-4.6546816878119),AH01.916(3.80031055512048),AH02.2430(2.49874805875647),AH02.3768(5.71730073693643),AH02.3920(1.9673246861877),AH02.4049(2.37523682602357),AH02.4628(-2.89450246531798),AH03.1766(-1.48961332138326),AH03.3194(-1.49839242846786),AH03.3740(2.69565576667755),AH03.3790(-2.74878953140847),AH03.3…	0.343653250773994
GO:0042742	defense response to bacterium	biological process	298	7042	980	27652	0.00022	0.0229729577464789	AH01.1393(1.90672018075541),AH01.1414(-2.18632664609548),AH01.1499(5.30765136392575),AH01.1742(-1.05353768827862),AH01.1804(2.10820933894293),AH01.218(4.70629372321658),AH01.2685(1.64867159623292),AH01.2686(-1.05346383469375),AH01.2995(3.88240266205424),AH01.3218(1.20596088791466),AH01.3357(2.96864495398311),AH01.3797(1.01620419767052),AH01.3829(-2.28736116350895),AH01.3916(1.76899546136527),AH01…	AH01.1393(1.90672018075541),AH01.1414(-2.18632664609548),AH01.1499(5.30765136392575),AH01.1742(-1.05353768827862),AH01.1804(2.10820933894293),AH01.218(4.70629372321658),AH01.2685(1.64867159623292),AH01.2686(-1.05346383469375),AH01.2995(3.88240266205424),AH01.3218(1.20596088791466),AH01.3357(2.96864495398311),AH01.3797(1.01620419767052),AH01.3829(-2.28736116350895),AH01.3916(1.76899546136527),AH01…	0.304081632653061
GO:1902749	regulation of cell cycle G2/M phase transition	biological process	31	7042	68	27652	0.00025	0.0250222	AH01.2882(3.72780773754532),AH01.943(3.96678733294213),AH02.218(4.01271000449464),AH02.3771(1.16013015843807),AH02.4174(4.7578627237139),AH04.106(3.15601271110678),AH05.15(4.44361811681369),AH05.3531(4.20696473752999),AH06.2954(4.93830061176555),AH08.2047(3.63435793700668),BH01.1081(4.74700428703145),BH01.3224(2.58162909047411),BH02.3782(1.22217410687315),BH02.4195(4.37848119856325),BH02.4542(5.0…	AH01.2882(3.72780773754532),AH01.943(3.96678733294213),AH02.218(4.01271000449464),AH02.3771(1.16013015843807),AH02.4174(4.7578627237139),AH04.106(3.15601271110678),AH05.15(4.44361811681369),AH05.3531(4.20696473752999),AH06.2954(4.93830061176555),AH08.2047(3.63435793700668),BH01.1081(4.74700428703145),BH01.3224(2.58162909047411),BH02.3782(1.22217410687315),BH02.4195(4.37848119856325),BH02.4542(5.0…	0.455882352941176
GO:0044772	mitotic cell cycle phase transition	biological process	83	7042	231	27652	0.00026	0.0250222	AH01.2882(3.72780773754532),AH01.3023(2.99006622121112),AH02.218(4.01271000449464),AH02.3771(1.16013015843807),AH02.4059(1.29039938408623),AH02.4174(4.7578627237139),AH03.1221(2.03579561155726),AH03.1946(1.47318555858634),AH03.3114(3.12916800192407),AH04.106(3.15601271110678),AH04.141(4.96937050071423),AH04.1562(2.75122356932365),AH05.15(4.44361811681369),AH05.3531(4.20696473752999),AH05.562(2.01…	AH01.2882(3.72780773754532),AH01.3023(2.99006622121112),AH02.218(4.01271000449464),AH02.3771(1.16013015843807),AH02.4059(1.29039938408623),AH02.4174(4.7578627237139),AH03.1221(2.03579561155726),AH03.1946(1.47318555858634),AH03.3114(3.12916800192407),AH04.106(3.15601271110678),AH04.141(4.96937050071423),AH04.1562(2.75122356932365),AH05.15(4.44361811681369),AH05.3531(4.20696473752999),AH05.562(2.01…	0.359307359307359
GO:0042023	DNA endoreduplication	biological process	48	7042	119	27652	0.00026	0.0250222	AH01.1158(2.53136645738827),AH01.4081(4.59973345454336),AH01.4404(1.68230401518125),AH02.3928(3.65952155656442),AH02.4053(2.8232735888755),AH02.96(4.66466147827969),AH03.3782(1.41334267666945),AH04.106(3.15601271110678),AH05.15(4.44361811681369),AH05.3531(4.20696473752999),AH06.2954(4.93830061176555),AH06.891(1.45465155832663),AH07.2412(5.49914477682848),AH07.2414(5.08420025926909),AH07.3414(4.41…	AH01.1158(2.53136645738827),AH01.4081(4.59973345454336),AH01.4404(1.68230401518125),AH02.3928(3.65952155656442),AH02.4053(2.8232735888755),AH02.96(4.66466147827969),AH03.3782(1.41334267666945),AH04.106(3.15601271110678),AH05.15(4.44361811681369),AH05.3531(4.20696473752999),AH06.2954(4.93830061176555),AH06.891(1.45465155832663),AH07.2412(5.49914477682848),AH07.2414(5.08420025926909),AH07.3414(4.41…	0.403361344537815
GO:0000495	box H/ACA sno(s)RNA 3'-end processing	biological process	6	7042	6	27652	0.00027	0.0250222	AH02.976(1.62606955543464),AH03.3828(1.6966430024552),BH02.1149(1.60260240196322),BH03.4111(2.21525711562289),CH02.1262(2.01784537249382),CH03.4389(4.63893065207423)	AH02.976(1.62606955543464),AH03.3828(1.6966430024552),BH02.1149(1.60260240196322),BH03.4111(2.21525711562289),CH02.1262(2.01784537249382),CH03.4389(4.63893065207423)	1
GO:0033979	box H/ACA sno(s)RNA metabolic process	biological process	6	7042	6	27652	0.00027	0.0250222	AH02.976(1.62606955543464),AH03.3828(1.6966430024552),BH02.1149(1.60260240196322),BH03.4111(2.21525711562289),CH02.1262(2.01784537249382),CH03.4389(4.63893065207423)	AH02.976(1.62606955543464),AH03.3828(1.6966430024552),BH02.1149(1.60260240196322),BH03.4111(2.21525711562289),CH02.1262(2.01784537249382),CH03.4389(4.63893065207423)	1
GO:0034964	box H/ACA sno(s)RNA processing	biological process	6	7042	6	27652	0.00027	0.0250222	AH02.976(1.62606955543464),AH03.3828(1.6966430024552),BH02.1149(1.60260240196322),BH03.4111(2.21525711562289),CH02.1262(2.01784537249382),CH03.4389(4.63893065207423)	AH02.976(1.62606955543464),AH03.3828(1.6966430024552),BH02.1149(1.60260240196322),BH03.4111(2.21525711562289),CH02.1262(2.01784537249382),CH03.4389(4.63893065207423)	1
GO:0045004	DNA replication proofreading	biological process	6	7042	6	27652	0.00027	0.0250222	AH04.553(1.97996711443209),AH07.1915(1.88250420835602),BH04.593(1.79860944428398),BH07.1890(2.27292100794192),CH04.595(7.29628722568946),CH07.1761(5.79094397326013)	AH04.553(1.97996711443209),AH07.1915(1.88250420835602),BH04.593(1.79860944428398),BH07.1890(2.27292100794192),CH04.595(7.29628722568946),CH07.1761(5.79094397326013)	1
GO:0051457	maintenance of protein location in nucleus	biological process	6	7042	6	27652	0.00027	0.0250222	AH04.125(1.14548146008689),AH07.42(1.08678510862014),BH04.124(1.4470654199944),BH05.77(1.34674089873861),CH04.85(1.72297190674066),CH05.112(1.68268604722709)	AH04.125(1.14548146008689),AH07.42(1.08678510862014),BH04.124(1.4470654199944),BH05.77(1.34674089873861),CH04.85(1.72297190674066),CH05.112(1.68268604722709)	1
GO:0090706	specification of plant organ position	biological process	6	7042	6	27652	0.00027	0.0250222	AH07.2789(1.70403958318724),AH09.1724(4.76794899087676),BH07.2601(2.15638116061652),BH09.1901(5.13833851888579),CH07.2668(6.04224647253514),CH09.2053(5.76521011267211)	AH07.2789(1.70403958318724),AH09.1724(4.76794899087676),BH07.2601(2.15638116061652),BH09.1901(5.13833851888579),CH07.2668(6.04224647253514),CH09.2053(5.76521011267211)	1
GO:0031333	negative regulation of protein-containing complex assembly	biological process	41	7042	98	27652	0.00029	0.0265439506172839	AH01.3591(3.07248834718525),AH01.3803(-1.57563202298404),AH02.3119(1.91099611473399),AH02.3477(-3.32000163490893),AH03.2613(1.74535199920622),AH03.395(2.86994562407052),AH03.4127(2.27080590126653),AH05.1036(1.06466242372119),AH05.1680(2.7138619472109),AH05.660(3.5206879907728),AH07.1278(2.8191045903089),AH07.1290(2.7777732184645),AH09.1775(2.19116536105085),BH01.1993(1.45725224164881),BH01.3938(1…	AH01.3591(3.07248834718525),AH01.3803(-1.57563202298404),AH02.3119(1.91099611473399),AH02.3477(-3.32000163490893),AH03.2613(1.74535199920622),AH03.395(2.86994562407052),AH03.4127(2.27080590126653),AH05.1036(1.06466242372119),AH05.1680(2.7138619472109),AH05.660(3.5206879907728),AH07.1278(2.8191045903089),AH07.1290(2.7777732184645),AH09.1775(2.19116536105085),BH01.1993(1.45725224164881),BH01.3938(1…	0.418367346938776
GO:0032787	monocarboxylic acid metabolic process	biological process	330	7042	1100	27652	0.0003	0.0271243902439024	AH01.1271(3.72663729731204),AH01.1499(5.30765136392575),AH01.1702(-2.1163384601398),AH01.1782(3.88359805112699),AH01.2180(-2.51581010911172),AH01.24(1.36709493675868),AH01.2580(10.4963465495674),AH01.2827(1.33308253161312),AH01.3107(1.9614331334745),AH01.3218(1.20596088791466),AH01.3916(1.76899546136527),AH01.3992(-1.73020619831625),AH01.3998(1.28587004229653),AH01.4255(1.21651599133702),AH01.446…	AH01.1271(3.72663729731204),AH01.1499(5.30765136392575),AH01.1702(-2.1163384601398),AH01.1782(3.88359805112699),AH01.2180(-2.51581010911172),AH01.24(1.36709493675868),AH01.2580(10.4963465495674),AH01.2827(1.33308253161312),AH01.3107(1.9614331334745),AH01.3218(1.20596088791466),AH01.3916(1.76899546136527),AH01.3992(-1.73020619831625),AH01.3998(1.28587004229653),AH01.4255(1.21651599133702),AH01.446…	0.3
GO:0009617	response to bacterium	biological process	359	7042	1206	27652	0.00031	0.027690843373494	AH01.1393(1.90672018075541),AH01.1414(-2.18632664609548),AH01.1499(5.30765136392575),AH01.1650(-3.02485909369718),AH01.1742(-1.05353768827862),AH01.1804(2.10820933894293),AH01.218(4.70629372321658),AH01.2557(4.08930203615365),AH01.2685(1.64867159623292),AH01.2686(-1.05346383469375),AH01.2995(3.88240266205424),AH01.3218(1.20596088791466),AH01.3357(2.96864495398311),AH01.3797(1.01620419767052),AH01…	AH01.1393(1.90672018075541),AH01.1414(-2.18632664609548),AH01.1499(5.30765136392575),AH01.1650(-3.02485909369718),AH01.1742(-1.05353768827862),AH01.1804(2.10820933894293),AH01.218(4.70629372321658),AH01.2557(4.08930203615365),AH01.2685(1.64867159623292),AH01.2686(-1.05346383469375),AH01.2995(3.88240266205424),AH01.3218(1.20596088791466),AH01.3357(2.96864495398311),AH01.3797(1.01620419767052),AH01…	0.297678275290216
GO:0000347	THO complex	cellular component	20	7029	42	27664	0.00154	0.029792	AH02.1966(3.28007242074275),AH04.806(2.82470404133053),AH05.2040(3.78871471159609),AH05.3737(3.95350992441979),AH05.566(3.36276852076926),AH07.3794(3.83090350582415),BH01.5109(4.34474478393617),BH02.2019(3.71843326990439),BH04.1233(2.92502181483214),BH05.2178(3.88397413915867),BH05.3784(3.87438896795994),BH05.608(3.64625397049413),BH07.3614(3.99058225490173),CH04.1433(3.68849046461249),CH05.3985(…	AH02.1966(3.28007242074275),AH04.806(2.82470404133053),AH05.2040(3.78871471159609),AH05.3737(3.95350992441979),AH05.566(3.36276852076926),AH07.3794(3.83090350582415),BH01.5109(4.34474478393617),BH02.2019(3.71843326990439),BH04.1233(2.92502181483214),BH05.2178(3.88397413915867),BH05.3784(3.87438896795994),BH05.608(3.64625397049413),BH07.3614(3.99058225490173),CH04.1433(3.68849046461249),CH05.3985(…	0.476190476190476
GO:0006970	response to osmotic stress	biological process	456	7042	1563	27652	0.00035	0.0308916666666667	AH01.1374(2.64102957751174),AH01.1650(-3.02485909369718),AH01.1725(2.93825008704334),AH01.1754(1.99919018850575),AH01.1804(2.10820933894293),AH01.2041(1.85951977427237),AH01.2685(1.64867159623292),AH01.2686(-1.05346383469375),AH01.2995(3.88240266205424),AH01.3107(1.9614331334745),AH01.3218(1.20596088791466),AH01.328(1.35816810551766),AH01.3368(2.75810732132759),AH01.343(1.06706301992068),AH01.401…	AH01.1374(2.64102957751174),AH01.1650(-3.02485909369718),AH01.1725(2.93825008704334),AH01.1754(1.99919018850575),AH01.1804(2.10820933894293),AH01.2041(1.85951977427237),AH01.2685(1.64867159623292),AH01.2686(-1.05346383469375),AH01.2995(3.88240266205424),AH01.3107(1.9614331334745),AH01.3218(1.20596088791466),AH01.328(1.35816810551766),AH01.3368(2.75810732132759),AH01.343(1.06706301992068),AH01.401…	0.291746641074856
GO:0060089	molecular transducer activity	molecular function	161	6140	490	23834	0.00024	0.0313894736842105	AH01.12(-2.51626159288641),AH01.2526(4.11592865507923),AH01.2527(-1.76626323653885),AH01.435(1.85860626465002),AH01.4423(2.7758247456133),AH01.4914(-1.43868331897527),AH01.5063(1.19412410477262),AH01.522(1.07794733450792),AH01.792(-2.81216731385576),AH02.2106(3.4828358659694),AH02.2433(1.73102436646874),AH02.2653(1.19983245647859),AH02.3109(1.84175660796478),AH02.3130(1.80508128591714),AH02.3131(…	AH01.12(-2.51626159288641),AH01.2526(4.11592865507923),AH01.2527(-1.76626323653885),AH01.435(1.85860626465002),AH01.4423(2.7758247456133),AH01.4914(-1.43868331897527),AH01.5063(1.19412410477262),AH01.522(1.07794733450792),AH01.792(-2.81216731385576),AH02.2106(3.4828358659694),AH02.2433(1.73102436646874),AH02.2653(1.19983245647859),AH02.3109(1.84175660796478),AH02.3130(1.80508128591714),AH02.3131(…	0.328571428571429
GO:0032272	negative regulation of protein polymerization	biological process	40	7042	96	27652	0.00038	0.0323829885057471	AH01.3591(3.07248834718525),AH01.3803(-1.57563202298404),AH02.3119(1.91099611473399),AH03.2613(1.74535199920622),AH03.395(2.86994562407052),AH03.4127(2.27080590126653),AH05.1036(1.06466242372119),AH05.1680(2.7138619472109),AH05.660(3.5206879907728),AH07.1278(2.8191045903089),AH07.1290(2.7777732184645),AH09.1775(2.19116536105085),BH01.1993(1.45725224164881),BH01.3938(1.82208093678487),BH01.4144(-1…	AH01.3591(3.07248834718525),AH01.3803(-1.57563202298404),AH02.3119(1.91099611473399),AH03.2613(1.74535199920622),AH03.395(2.86994562407052),AH03.4127(2.27080590126653),AH05.1036(1.06466242372119),AH05.1680(2.7138619472109),AH05.660(3.5206879907728),AH07.1278(2.8191045903089),AH07.1290(2.7777732184645),AH09.1775(2.19116536105085),BH01.1993(1.45725224164881),BH01.3938(1.82208093678487),BH01.4144(-1…	0.416666666666667
GO:0044843	cell cycle G1/S phase transition	biological process	40	7042	96	27652	0.00038	0.0323829885057471	AH01.2882(3.72780773754532),AH01.3023(2.99006622121112),AH02.218(4.01271000449464),AH02.4059(1.29039938408623),AH03.1221(2.03579561155726),AH03.3782(1.41334267666945),AH04.106(3.15601271110678),AH04.141(4.96937050071423),AH05.15(4.44361811681369),AH05.573(3.15752360711028),AH07.1915(1.88250420835602),AH08.2047(3.63435793700668),AH08.2221(3.69582358014053),BH01.3224(2.58162909047411),BH02.4068(1.5…	AH01.2882(3.72780773754532),AH01.3023(2.99006622121112),AH02.218(4.01271000449464),AH02.4059(1.29039938408623),AH03.1221(2.03579561155726),AH03.3782(1.41334267666945),AH04.106(3.15601271110678),AH04.141(4.96937050071423),AH05.15(4.44361811681369),AH05.573(3.15752360711028),AH07.1915(1.88250420835602),AH08.2047(3.63435793700668),AH08.2221(3.69582358014053),BH01.3224(2.58162909047411),BH02.4068(1.5…	0.416666666666667
GO:0044839	cell cycle G2/M phase transition	biological process	37	7042	87	27652	0.00038	0.0323829885057471	AH01.2882(3.72780773754532),AH01.943(3.96678733294213),AH02.218(4.01271000449464),AH02.3771(1.16013015843807),AH02.4174(4.7578627237139),AH04.106(3.15601271110678),AH05.15(4.44361811681369),AH05.3531(4.20696473752999),AH06.2954(4.93830061176555),AH07.3707(2.30569681902873),AH08.2020(1.25012866662711),AH08.2047(3.63435793700668),BH01.1081(4.74700428703145),BH01.3224(2.58162909047411),BH02.3782(1.2…	AH01.2882(3.72780773754532),AH01.943(3.96678733294213),AH02.218(4.01271000449464),AH02.3771(1.16013015843807),AH02.4174(4.7578627237139),AH04.106(3.15601271110678),AH05.15(4.44361811681369),AH05.3531(4.20696473752999),AH06.2954(4.93830061176555),AH07.3707(2.30569681902873),AH08.2020(1.25012866662711),AH08.2047(3.63435793700668),BH01.1081(4.74700428703145),BH01.3224(2.58162909047411),BH02.3782(1.2…	0.425287356321839
GO:0009845	seed germination	biological process	152	7042	469	27652	0.00041	0.0345425	AH01.2756(2.3969899095623),AH01.3178(-3.59862921973552),AH01.3179(-2.30111419518302),AH01.4017(4.73704778190806),AH01.4208(2.62244124672627),AH01.4789(1.35177409068058),AH01.571(-2.09688938280968),AH02.1552(1.22165916051793),AH02.2646(2.38905318534874),AH02.2979(2.86914949562881),AH02.3492(-1.02743568278736),AH02.715(-1.065723202749),AH02.929(-1.98795971848247),AH02.930(-4.91761355037267),AH03.12…	AH01.2756(2.3969899095623),AH01.3178(-3.59862921973552),AH01.3179(-2.30111419518302),AH01.4017(4.73704778190806),AH01.4208(2.62244124672627),AH01.4789(1.35177409068058),AH01.571(-2.09688938280968),AH02.1552(1.22165916051793),AH02.2646(2.38905318534874),AH02.2979(2.86914949562881),AH02.3492(-1.02743568278736),AH02.715(-1.065723202749),AH02.929(-1.98795971848247),AH02.930(-4.91761355037267),AH03.12…	0.32409381663113
GO:0006631	fatty acid metabolic process	biological process	185	7042	585	27652	0.00042	0.0349874157303371	AH01.1271(3.72663729731204),AH01.1702(-2.1163384601398),AH01.24(1.36709493675868),AH01.3218(1.20596088791466),AH01.3998(1.28587004229653),AH01.4255(1.21651599133702),AH01.4461(1.44731222747051),AH01.4462(1.04632242635843),AH01.5183(-1.99811988342737),AH01.5251(2.33158806371222),AH01.5253(2.48619346453215),AH01.555(1.44609869801759),AH01.98(3.29271965595493),AH02.1099(2.24458597774159),AH02.258(-1…	AH01.1271(3.72663729731204),AH01.1702(-2.1163384601398),AH01.24(1.36709493675868),AH01.3218(1.20596088791466),AH01.3998(1.28587004229653),AH01.4255(1.21651599133702),AH01.4461(1.44731222747051),AH01.4462(1.04632242635843),AH01.5183(-1.99811988342737),AH01.5251(2.33158806371222),AH01.5253(2.48619346453215),AH01.555(1.44609869801759),AH01.98(3.29271965595493),AH02.1099(2.24458597774159),AH02.258(-1…	0.316239316239316
GO:0042659	regulation of cell fate specification	biological process	13	7042	21	27652	0.00045	0.0358741935483871	AH02.2106(3.4828358659694),AH02.2407(-1.75594482748628),AH05.1382(-2.67503179441806),AH06.119(1.45449378807486),AH08.153(3.49137634004644),BH02.2172(1.27690287662358),BH02.2514(-1.71028789236345),BH05.1553(-2.83929280303041),BH06.235(2.45775502185096),BH08.105(3.00419742440515),CH02.2333(5.8906778003966),CH06.212(5.31019869201886),CH08.94(4.00940569162821)	AH02.2106(3.4828358659694),AH02.2407(-1.75594482748628),AH05.1382(-2.67503179441806),AH06.119(1.45449378807486),AH08.153(3.49137634004644),BH02.2172(1.27690287662358),BH02.2514(-1.71028789236345),BH05.1553(-2.83929280303041),BH06.235(2.45775502185096),BH08.105(3.00419742440515),CH02.2333(5.8906778003966),CH06.212(5.31019869201886),CH08.94(4.00940569162821)	0.619047619047619
GO:0009664	plant-type cell wall organization	biological process	104	7042	305	27652	0.00045	0.0358741935483871	AH01.1341(-1.46617735170033),AH01.1524(3.9301852322904),AH01.164(-1.27856152580196),AH01.2538(2.31875874322011),AH01.2540(2.57952421443701),AH01.2541(1.49111953343542),AH01.4089(1.17622341942384),AH01.570(-1.96620776627068),AH02.1031(-1.99637855056924),AH02.1094(-1.45291774933568),AH02.1167(1.06616935182199),AH02.2646(2.38905318534874),AH02.2678(4.41905770197786),AH02.3780(1.19190593545871),AH03.…	AH01.1341(-1.46617735170033),AH01.1524(3.9301852322904),AH01.164(-1.27856152580196),AH01.2538(2.31875874322011),AH01.2540(2.57952421443701),AH01.2541(1.49111953343542),AH01.4089(1.17622341942384),AH01.570(-1.96620776627068),AH02.1031(-1.99637855056924),AH02.1094(-1.45291774933568),AH02.1167(1.06616935182199),AH02.2646(2.38905318534874),AH02.2678(4.41905770197786),AH02.3780(1.19190593545871),AH03.…	0.340983606557377
GO:0031120	snRNA pseudouridine synthesis	biological process	9	7042	12	27652	0.00045	0.0358741935483871	AH02.976(1.62606955543464),AH03.3828(1.6966430024552),AH06.1144(1.37770080953749),BH02.1149(1.60260240196322),BH03.4111(2.21525711562289),BH06.1178(1.09331990967659),CH02.1262(2.01784537249382),CH03.4389(4.63893065207423),CH07.3206(5.86392493269408)	AH02.976(1.62606955543464),AH03.3828(1.6966430024552),AH06.1144(1.37770080953749),BH02.1149(1.60260240196322),BH03.4111(2.21525711562289),BH06.1178(1.09331990967659),CH02.1262(2.01784537249382),CH03.4389(4.63893065207423),CH07.3206(5.86392493269408)	0.75
GO:0031268	pseudopodium organization	biological process	9	7042	12	27652	0.00045	0.0358741935483871	AH03.395(2.86994562407052),AH03.4127(2.27080590126653),BH01.1993(1.45725224164881),BH03.4470(5.44907352069278),BH03.471(2.34875984462779),CH01.2123(1.47612010711138),CH07.3265(2.65077136199479),CH07.44(8.1164481575773),Contig328.53(1.34393802850633)	AH03.395(2.86994562407052),AH03.4127(2.27080590126653),BH01.1993(1.45725224164881),BH03.4470(5.44907352069278),BH03.471(2.34875984462779),CH01.2123(1.47612010711138),CH07.3265(2.65077136199479),CH07.44(8.1164481575773),Contig328.53(1.34393802850633)	0.75
GO:0031957	very long-chain fatty acid-CoA ligase activity	molecular function	6	6140	6	23834	0.00029	0.0360325	AH04.1636(1.77253737369194),AH05.858(2.07973594229425),BH01.4326(2.92388088657834),BH04.1644(1.52847599621446),CH04.1883(5.74150975793271),CH05.1060(6.06812386374506)	AH04.1636(1.77253737369194),AH05.858(2.07973594229425),BH01.4326(2.92388088657834),BH04.1644(1.52847599621446),CH04.1883(5.74150975793271),CH05.1060(6.06812386374506)	1
GO:0009965	leaf morphogenesis	biological process	81	7042	228	27652	0.00046	0.0362812765957447	AH01.1374(2.64102957751174),AH01.1725(2.93825008704334),AH01.2101(1.8304831074816),AH01.3207(-2.20051553921007),AH01.4830(2.56515310063483),AH01.5111(-1.28887613068795),AH02.4004(3.07700108014321),AH03.1773(1.129833165714),AH03.2269(1.08574041539028),AH03.2541(1.10501321651228),AH03.3561(-4.17448263540529),AH04.31(-3.35755905909644),AH05.167(-1.20449532132273),AH05.1699(-1.32497913014546),AH05.17…	AH01.1374(2.64102957751174),AH01.1725(2.93825008704334),AH01.2101(1.8304831074816),AH01.3207(-2.20051553921007),AH01.4830(2.56515310063483),AH01.5111(-1.28887613068795),AH02.4004(3.07700108014321),AH03.1773(1.129833165714),AH03.2269(1.08574041539028),AH03.2541(1.10501321651228),AH03.3561(-4.17448263540529),AH04.31(-3.35755905909644),AH05.167(-1.20449532132273),AH05.1699(-1.32497913014546),AH05.17…	0.355263157894737
GO:0044419	biological process involved in interspecies interaction between organisms	biological process	793	7042	2825	27652	0.00048	0.0374602105263158	AH01.10(1.73471077582958),AH01.1033(6.49895219908328),AH01.1285(-1.37788501735764),AH01.1370(-1.1485345014716),AH01.1393(1.90672018075541),AH01.141(-1.42123711776901),AH01.1414(-2.18632664609548),AH01.1454(-1.65998565299554),AH01.1499(5.30765136392575),AH01.1650(-3.02485909369718),AH01.1742(-1.05353768827862),AH01.1804(2.10820933894293),AH01.1843(-6.7890070336553),AH01.2030(1.90137823745954),AH01…	AH01.10(1.73471077582958),AH01.1033(6.49895219908328),AH01.1285(-1.37788501735764),AH01.1370(-1.1485345014716),AH01.1393(1.90672018075541),AH01.141(-1.42123711776901),AH01.1414(-2.18632664609548),AH01.1454(-1.65998565299554),AH01.1499(5.30765136392575),AH01.1650(-3.02485909369718),AH01.1742(-1.05353768827862),AH01.1804(2.10820933894293),AH01.1843(-6.7890070336553),AH01.2030(1.90137823745954),AH01…	0.28070796460177
GO:0007178	cell surface receptor protein serine/threonine kinase signaling pathway	biological process	113	7042	337	27652	0.00054	0.0417037	AH01.435(1.85860626465002),AH01.4423(2.7758247456133),AH01.4914(-1.43868331897527),AH01.522(1.07794733450792),AH01.792(-2.81216731385576),AH02.2106(3.4828358659694),AH02.2433(1.73102436646874),AH02.2653(1.19983245647859),AH02.3109(1.84175660796478),AH02.3130(1.80508128591714),AH02.3131(2.71831345464147),AH03.1758(-1.20696011267011),AH03.2916(5.27787836461468),AH03.652(1.2418805120146),AH05.644(3.…	AH01.435(1.85860626465002),AH01.4423(2.7758247456133),AH01.4914(-1.43868331897527),AH01.522(1.07794733450792),AH01.792(-2.81216731385576),AH02.2106(3.4828358659694),AH02.2433(1.73102436646874),AH02.2653(1.19983245647859),AH02.3109(1.84175660796478),AH02.3130(1.80508128591714),AH02.3131(2.71831345464147),AH03.1758(-1.20696011267011),AH03.2916(5.27787836461468),AH03.652(1.2418805120146),AH05.644(3.…	0.335311572700297
GO:0007019	microtubule depolymerization	biological process	18	7042	34	27652	0.00056	0.0418413861386139	AH01.60(1.28818380490252),AH02.2256(5.08725651258459),AH07.1278(2.8191045903089),AH07.1290(2.7777732184645),BH01.581(1.64819288398032),BH02.2361(6.29820723191523),BH02.4483(4.41531059028632),BH02.61(-1.04248959458239),BH07.1351(2.26510671308192),CH01.558(1.84166604943521),CH02.1862(5.47731850091172),CH02.2535(5.49756588382206),CH02.4530(3.77915951883364),CH05.1226(1.11421929608329),CH07.1065(4.19…	AH01.60(1.28818380490252),AH02.2256(5.08725651258459),AH07.1278(2.8191045903089),AH07.1290(2.7777732184645),BH01.581(1.64819288398032),BH02.2361(6.29820723191523),BH02.4483(4.41531059028632),BH02.61(-1.04248959458239),BH07.1351(2.26510671308192),CH01.558(1.84166604943521),CH02.1862(5.47731850091172),CH02.2535(5.49756588382206),CH02.4530(3.77915951883364),CH05.1226(1.11421929608329),CH07.1065(4.19…	0.529411764705882
GO:0090329	regulation of DNA-templated DNA replication	biological process	45	7042	113	27652	0.00056	0.0418413861386139	AH01.2882(3.72780773754532),AH01.4404(1.68230401518125),AH02.1966(3.28007242074275),AH02.550(2.50555738579939),AH02.96(4.66466147827969),AH03.3782(1.41334267666945),AH04.106(3.15601271110678),AH04.141(4.96937050071423),AH04.806(2.82470404133053),AH05.15(4.44361811681369),AH06.3057(3.47898371299752),AH07.3414(4.41730820654492),AH07.3658(1.67163345590246),AH07.3794(3.83090350582415),AH08.1668(-1.04…	AH01.2882(3.72780773754532),AH01.4404(1.68230401518125),AH02.1966(3.28007242074275),AH02.550(2.50555738579939),AH02.96(4.66466147827969),AH03.3782(1.41334267666945),AH04.106(3.15601271110678),AH04.141(4.96937050071423),AH04.806(2.82470404133053),AH05.15(4.44361811681369),AH06.3057(3.47898371299752),AH07.3414(4.41730820654492),AH07.3658(1.67163345590246),AH07.3794(3.83090350582415),AH08.1668(-1.04…	0.398230088495575
GO:0009719	response to endogenous stimulus	biological process	1130	7042	4104	27652	0.00057	0.0418413861386139	AH01.10(1.73471077582958),AH01.1077(4.68778417718124),AH01.1166(3.50123098627834),AH01.12(-2.51626159288641),AH01.1212(1.24198523440946),AH01.1374(2.64102957751174),AH01.1393(1.90672018075541),AH01.141(-1.42123711776901),AH01.1414(-2.18632664609548),AH01.1650(-3.02485909369718),AH01.1725(2.93825008704334),AH01.1754(1.99919018850575),AH01.1763(-3.69324725676208),AH01.1804(2.10820933894293),AH01.21…	AH01.10(1.73471077582958),AH01.1077(4.68778417718124),AH01.1166(3.50123098627834),AH01.12(-2.51626159288641),AH01.1212(1.24198523440946),AH01.1374(2.64102957751174),AH01.1393(1.90672018075541),AH01.141(-1.42123711776901),AH01.1414(-2.18632664609548),AH01.1650(-3.02485909369718),AH01.1725(2.93825008704334),AH01.1754(1.99919018850575),AH01.1763(-3.69324725676208),AH01.1804(2.10820933894293),AH01.21…	0.275341130604288
GO:0051494	negative regulation of cytoskeleton organization	biological process	44	7042	110	27652	0.00057	0.0418413861386139	AH01.3591(3.07248834718525),AH01.3803(-1.57563202298404),AH02.3119(1.91099611473399),AH03.2613(1.74535199920622),AH03.395(2.86994562407052),AH03.4127(2.27080590126653),AH05.1036(1.06466242372119),AH05.1680(2.7138619472109),AH05.660(3.5206879907728),AH06.1984(1.30523712347683),AH07.1278(2.8191045903089),AH07.1290(2.7777732184645),AH09.1775(2.19116536105085),BH01.1993(1.45725224164881),BH01.3938(1.…	AH01.3591(3.07248834718525),AH01.3803(-1.57563202298404),AH02.3119(1.91099611473399),AH03.2613(1.74535199920622),AH03.395(2.86994562407052),AH03.4127(2.27080590126653),AH05.1036(1.06466242372119),AH05.1680(2.7138619472109),AH05.660(3.5206879907728),AH06.1984(1.30523712347683),AH07.1278(2.8191045903089),AH07.1290(2.7777732184645),AH09.1775(2.19116536105085),BH01.1993(1.45725224164881),BH01.3938(1.…	0.4
GO:1902904	negative regulation of supramolecular fiber organization	biological process	44	7042	110	27652	0.00057	0.0418413861386139	AH01.3591(3.07248834718525),AH01.3803(-1.57563202298404),AH02.3119(1.91099611473399),AH03.2613(1.74535199920622),AH03.395(2.86994562407052),AH03.4127(2.27080590126653),AH05.1036(1.06466242372119),AH05.1680(2.7138619472109),AH05.660(3.5206879907728),AH06.1984(1.30523712347683),AH07.1278(2.8191045903089),AH07.1290(2.7777732184645),AH09.1775(2.19116536105085),BH01.1993(1.45725224164881),BH01.3938(1.…	AH01.3591(3.07248834718525),AH01.3803(-1.57563202298404),AH02.3119(1.91099611473399),AH03.2613(1.74535199920622),AH03.395(2.86994562407052),AH03.4127(2.27080590126653),AH05.1036(1.06466242372119),AH05.1680(2.7138619472109),AH05.660(3.5206879907728),AH06.1984(1.30523712347683),AH07.1278(2.8191045903089),AH07.1290(2.7777732184645),AH09.1775(2.19116536105085),BH01.1993(1.45725224164881),BH01.3938(1.…	0.4
GO:0051511	negative regulation of unidimensional cell growth	biological process	12	7042	19	27652	0.00058	0.0421580392156863	AH01.232(1.62254575676689),AH02.2511(3.88898547891946),AH07.1278(2.8191045903089),AH07.1290(2.7777732184645),BH01.515(1.58236642644023),BH02.2606(1.75690587889446),BH02.61(-1.04248959458239),BH05.1469(-1.85116968767907),BH07.1351(2.26510671308192),CH01.372(2.83364803773983),CH07.1065(4.19608429779933),CH08.2386(5.68865471819918)	AH01.232(1.62254575676689),AH02.2511(3.88898547891946),AH07.1278(2.8191045903089),AH07.1290(2.7777732184645),BH01.515(1.58236642644023),BH02.2606(1.75690587889446),BH02.61(-1.04248959458239),BH05.1469(-1.85116968767907),BH07.1351(2.26510671308192),CH01.372(2.83364803773983),CH07.1065(4.19608429779933),CH08.2386(5.68865471819918)	0.631578947368421
GO:1900140	regulation of seedling development	biological process	87	7042	250	27652	0.00062	0.0446279611650485	AH01.1611(-2.11234046613988),AH01.3178(-3.59862921973552),AH01.3179(-2.30111419518302),AH01.4017(4.73704778190806),AH02.1552(1.22165916051793),AH02.715(-1.065723202749),AH03.1206(2.45836095879943),AH03.2132(1.74511345764647),AH03.2133(1.90170812714843),AH03.2865(-1.89104401170456),AH03.3609(-2.4063855027753),AH03.384(-3.47603947896417),AH03.385(-2.49186023417258),AH03.386(-4.49132494746979),AH03.…	AH01.1611(-2.11234046613988),AH01.3178(-3.59862921973552),AH01.3179(-2.30111419518302),AH01.4017(4.73704778190806),AH02.1552(1.22165916051793),AH02.715(-1.065723202749),AH03.1206(2.45836095879943),AH03.2132(1.74511345764647),AH03.2133(1.90170812714843),AH03.2865(-1.89104401170456),AH03.3609(-2.4063855027753),AH03.384(-3.47603947896417),AH03.385(-2.49186023417258),AH03.386(-4.49132494746979),AH03.…	0.348
GO:0045144	meiotic sister chromatid segregation	biological process	14	7042	24	27652	0.00064	0.0451900952380952	AH01.2031(6.08458453740538),AH03.3114(3.12916800192407),AH05.1255(-2.78700117878572),AH07.683(5.33258905105148),BH01.2184(6.02321137229275),BH03.3296(5.07967090938883),BH03.692(3.41974240874073),BH07.813(5.87506997318885),BH09.1641(2.08886534852315),CH01.1532(7.68681145483216),CH01.2277(5.40103899961261),CH03.789(5.86058722049899),CH04.2489(1.96495174979869),CH09.1777(4.99969892583819)	AH01.2031(6.08458453740538),AH03.3114(3.12916800192407),AH05.1255(-2.78700117878572),AH07.683(5.33258905105148),BH01.2184(6.02321137229275),BH03.3296(5.07967090938883),BH03.692(3.41974240874073),BH07.813(5.87506997318885),BH09.1641(2.08886534852315),CH01.1532(7.68681145483216),CH01.2277(5.40103899961261),CH03.789(5.86058722049899),CH04.2489(1.96495174979869),CH09.1777(4.99969892583819)	0.583333333333333
GO:2000067	regulation of root morphogenesis	biological process	14	7042	24	27652	0.00064	0.0451900952380952	AH02.2106(3.4828358659694),AH03.2004(-7.66341552372253),AH06.119(1.45449378807486),AH08.153(3.49137634004644),AH08.885(2.31169783443743),BH02.2172(1.27690287662358),BH03.2399(-1.81816148226339),BH06.235(2.45775502185096),BH08.105(3.00419742440515),BH08.896(2.7184865077293),CH02.2333(5.8906778003966),CH06.1003(1.63172453469926),CH06.212(5.31019869201886),CH08.94(4.00940569162821)	AH02.2106(3.4828358659694),AH03.2004(-7.66341552372253),AH06.119(1.45449378807486),AH08.153(3.49137634004644),AH08.885(2.31169783443743),BH02.2172(1.27690287662358),BH03.2399(-1.81816148226339),BH06.235(2.45775502185096),BH08.105(3.00419742440515),BH08.896(2.7184865077293),CH02.2333(5.8906778003966),CH06.1003(1.63172453469926),CH06.212(5.31019869201886),CH08.94(4.00940569162821)	0.583333333333333
GO:0010038	response to metal ion	biological process	353	7042	1196	27652	0.00067	0.0468620754716981	AH01.1754(1.99919018850575),AH01.2130(-4.08333486481697),AH01.2269(-1.50732470683847),AH01.2685(1.64867159623292),AH01.2686(-1.05346383469375),AH01.3218(1.20596088791466),AH01.3350(-1.41302677312686),AH01.3351(-4.72680064362721),AH01.3368(2.75810732132759),AH01.3444(3.14943836083634),AH01.3759(-1.78082986514062),AH01.3797(1.01620419767052),AH01.3970(-1.15943492466838),AH01.4112(-7.56107753588876)…	AH01.1754(1.99919018850575),AH01.2130(-4.08333486481697),AH01.2269(-1.50732470683847),AH01.2685(1.64867159623292),AH01.2686(-1.05346383469375),AH01.3218(1.20596088791466),AH01.3350(-1.41302677312686),AH01.3351(-4.72680064362721),AH01.3368(2.75810732132759),AH01.3444(3.14943836083634),AH01.3759(-1.78082986514062),AH01.3797(1.01620419767052),AH01.3970(-1.15943492466838),AH01.4112(-7.56107753588876)…	0.295150501672241
GO:0006275	regulation of DNA replication	biological process	51	7042	133	27652	0.00071	0.0491957009345794	AH01.2882(3.72780773754532),AH01.4404(1.68230401518125),AH02.1966(3.28007242074275),AH02.550(2.50555738579939),AH02.96(4.66466147827969),AH03.3782(1.41334267666945),AH04.106(3.15601271110678),AH04.141(4.96937050071423),AH04.806(2.82470404133053),AH05.15(4.44361811681369),AH06.3057(3.47898371299752),AH07.218(2.35081548145568),AH07.3414(4.41730820654492),AH07.3658(1.67163345590246),AH07.3794(3.8309…	AH01.2882(3.72780773754532),AH01.4404(1.68230401518125),AH02.1966(3.28007242074275),AH02.550(2.50555738579939),AH02.96(4.66466147827969),AH03.3782(1.41334267666945),AH04.106(3.15601271110678),AH04.141(4.96937050071423),AH04.806(2.82470404133053),AH05.15(4.44361811681369),AH06.3057(3.47898371299752),AH07.218(2.35081548145568),AH07.3414(4.41730820654492),AH07.3658(1.67163345590246),AH07.3794(3.8309…	0.383458646616541
GO:0006633	fatty acid biosynthetic process	biological process	112	7042	336	27652	0.00073	0.0496533944954128	AH01.1271(3.72663729731204),AH01.1702(-2.1163384601398),AH01.24(1.36709493675868),AH01.3218(1.20596088791466),AH01.3998(1.28587004229653),AH01.4255(1.21651599133702),AH01.4461(1.44731222747051),AH01.4462(1.04632242635843),AH01.5251(2.33158806371222),AH01.5253(2.48619346453215),AH02.2602(1.74872055540271),AH02.663(1.27418414571128),AH02.665(1.29078090436476),AH03.1777(-2.16824900727515),AH03.2767(…	AH01.1271(3.72663729731204),AH01.1702(-2.1163384601398),AH01.24(1.36709493675868),AH01.3218(1.20596088791466),AH01.3998(1.28587004229653),AH01.4255(1.21651599133702),AH01.4461(1.44731222747051),AH01.4462(1.04632242635843),AH01.5251(2.33158806371222),AH01.5253(2.48619346453215),AH02.2602(1.74872055540271),AH02.663(1.27418414571128),AH02.665(1.29078090436476),AH03.1777(-2.16824900727515),AH03.2767(…	0.333333333333333
GO:0010052	guard cell differentiation	biological process	20	7042	40	27652	0.00073	0.0496533944954128	AH01.4089(1.17622341942384),AH02.3713(3.79560622385776),AH02.4283(5.5332016452493),AH03.3782(1.41334267666945),AH05.2039(3.36592463045061),AH07.2400(1.11209090524205),AH07.3533(2.58525872034045),AH08.2221(3.69582358014053),BH01.1214(2.2953071784817),BH02.3244(2.40974638274415),BH05.2176(2.18170803361199),BH07.3353(3.53198462172801),BH08.2349(2.86414323682082),BH09.1442(1.5773437804049),CH03.4338(…	AH01.4089(1.17622341942384),AH02.3713(3.79560622385776),AH02.4283(5.5332016452493),AH03.3782(1.41334267666945),AH05.2039(3.36592463045061),AH07.2400(1.11209090524205),AH07.3533(2.58525872034045),AH08.2221(3.69582358014053),BH01.1214(2.2953071784817),BH02.3244(2.40974638274415),BH05.2176(2.18170803361199),BH07.3353(3.53198462172801),BH08.2349(2.86414323682082),BH09.1442(1.5773437804049),CH03.4338(…	0.5
GO:0016667	oxidoreductase activity, acting on a sulfur group of donors	molecular function	68	6140	183	23834	0.00043	0.0497	AH01.2048(-3.12890789654027),AH01.242(-1.07761959319585),AH01.3350(-1.41302677312686),AH01.3351(-4.72680064362721),AH01.705(-1.01601230781088),AH03.2968(-1.50443623617115),AH03.4090(1.90408053806585),AH03.448(-1.93846092357063),AH03.838(-2.02838174416742),AH04.1808(-1.10809882701223),AH04.2252(-1.03315557412819),AH05.1050(1.93173251995224),AH05.1072(-1.05105259441491),AH05.3374(2.3912217587439),A…	AH01.2048(-3.12890789654027),AH01.242(-1.07761959319585),AH01.3350(-1.41302677312686),AH01.3351(-4.72680064362721),AH01.705(-1.01601230781088),AH03.2968(-1.50443623617115),AH03.4090(1.90408053806585),AH03.448(-1.93846092357063),AH03.838(-2.02838174416742),AH04.1808(-1.10809882701223),AH04.2252(-1.03315557412819),AH05.1050(1.93173251995224),AH05.1072(-1.05105259441491),AH05.3374(2.3912217587439),A…	0.371584699453552
GO:0004049	anthranilate synthase activity	molecular function	10	6140	14	23834	0.00044	0.0497	AH01.4252(3.67046249360746),AH01.444(1.43445009416349),AH01.809(-1.95632633581938),AH09.1265(2.11107836664176),BH01.297(1.0421794260245),BH01.4557(2.1853532638807),BH01.955(-1.62819224490844),CH01.4863(9.80881566763076),CH05.2896(3.93518320038501),CH09.1483(1.01081814682136)	AH01.4252(3.67046249360746),AH01.444(1.43445009416349),AH01.809(-1.95632633581938),AH09.1265(2.11107836664176),BH01.297(1.0421794260245),BH01.4557(2.1853532638807),BH01.955(-1.62819224490844),CH01.4863(9.80881566763076),CH05.2896(3.93518320038501),CH09.1483(1.01081814682136)	0.714285714285714
GO:0010389	regulation of G2/M transition of mitotic cell cycle	biological process	26	7042	57	27652	0.00077	0.051898	AH01.2882(3.72780773754532),AH02.218(4.01271000449464),AH02.3771(1.16013015843807),AH02.4174(4.7578627237139),AH04.106(3.15601271110678),AH05.15(4.44361811681369),AH05.3531(4.20696473752999),AH06.2954(4.93830061176555),AH08.2047(3.63435793700668),BH01.3224(2.58162909047411),BH02.3782(1.22217410687315),BH02.4195(4.37848119856325),BH02.4542(5.01897883862481),BH04.108(2.37612874329733),BH05.3546(2.8…	AH01.2882(3.72780773754532),AH02.218(4.01271000449464),AH02.3771(1.16013015843807),AH02.4174(4.7578627237139),AH04.106(3.15601271110678),AH05.15(4.44361811681369),AH05.3531(4.20696473752999),AH06.2954(4.93830061176555),AH08.2047(3.63435793700668),BH01.3224(2.58162909047411),BH02.3782(1.22217410687315),BH02.4195(4.37848119856325),BH02.4542(5.01897883862481),BH04.108(2.37612874329733),BH05.3546(2.8…	0.456140350877193
GO:0010029	regulation of seed germination	biological process	85	7042	245	27652	0.00078	0.0520983783783784	AH01.3178(-3.59862921973552),AH01.3179(-2.30111419518302),AH01.4017(4.73704778190806),AH02.1552(1.22165916051793),AH02.715(-1.065723202749),AH03.1206(2.45836095879943),AH03.2132(1.74511345764647),AH03.2133(1.90170812714843),AH03.2865(-1.89104401170456),AH03.3609(-2.4063855027753),AH03.384(-3.47603947896417),AH03.385(-2.49186023417258),AH03.386(-4.49132494746979),AH03.388(1.0680434728432),AH04.124…	AH01.3178(-3.59862921973552),AH01.3179(-2.30111419518302),AH01.4017(4.73704778190806),AH02.1552(1.22165916051793),AH02.715(-1.065723202749),AH03.1206(2.45836095879943),AH03.2132(1.74511345764647),AH03.2133(1.90170812714843),AH03.2865(-1.89104401170456),AH03.3609(-2.4063855027753),AH03.384(-3.47603947896417),AH03.385(-2.49186023417258),AH03.386(-4.49132494746979),AH03.388(1.0680434728432),AH04.124…	0.346938775510204
GO:0046625	sphingolipid binding	molecular function	9	6140	12	23834	0.0005	0.052682	AH02.537(-1.83583595522495),AH04.64(-1.33988797292066),AH06.1984(1.30523712347683),AH09.1059(-1.31057658895431),BH04.72(-1.65347591842087),BH05.3042(-1.10607172530642),BH06.1822(1.54992554312908),BH09.1141(-1.55323794248948),CH02.610(4.00183390285059)	AH02.537(-1.83583595522495),AH04.64(-1.33988797292066),AH06.1984(1.30523712347683),AH09.1059(-1.31057658895431),BH04.72(-1.65347591842087),BH05.3042(-1.10607172530642),BH06.1822(1.54992554312908),BH09.1141(-1.55323794248948),CH02.610(4.00183390285059)	0.75
GO:0038023	signaling receptor activity	molecular function	147	6140	449	23834	0.00051	0.052682	AH01.2526(4.11592865507923),AH01.2527(-1.76626323653885),AH01.435(1.85860626465002),AH01.4423(2.7758247456133),AH01.4914(-1.43868331897527),AH01.5063(1.19412410477262),AH01.522(1.07794733450792),AH01.792(-2.81216731385576),AH02.2106(3.4828358659694),AH02.2433(1.73102436646874),AH02.2653(1.19983245647859),AH02.3109(1.84175660796478),AH02.3130(1.80508128591714),AH02.3131(2.71831345464147),AH02.3492…	AH01.2526(4.11592865507923),AH01.2527(-1.76626323653885),AH01.435(1.85860626465002),AH01.4423(2.7758247456133),AH01.4914(-1.43868331897527),AH01.5063(1.19412410477262),AH01.522(1.07794733450792),AH01.792(-2.81216731385576),AH02.2106(3.4828358659694),AH02.2433(1.73102436646874),AH02.2653(1.19983245647859),AH02.3109(1.84175660796478),AH02.3130(1.80508128591714),AH02.3131(2.71831345464147),AH02.3492…	0.32739420935412
GO:0016668	oxidoreductase activity, acting on a sulfur group of donors, NAD(P) as acceptor	molecular function	49	6140	124	23834	0.00053	0.052682	AH01.2048(-3.12890789654027),AH01.242(-1.07761959319585),AH01.3350(-1.41302677312686),AH01.3351(-4.72680064362721),AH03.2968(-1.50443623617115),AH03.448(-1.93846092357063),AH03.838(-2.02838174416742),AH04.1808(-1.10809882701223),AH04.2252(-1.03315557412819),AH05.1050(1.93173251995224),AH05.1072(-1.05105259441491),AH07.3963(-1.38452644519952),AH09.1017(1.02466180990526),BH01.2414(-3.0786802095904)…	AH01.2048(-3.12890789654027),AH01.242(-1.07761959319585),AH01.3350(-1.41302677312686),AH01.3351(-4.72680064362721),AH03.2968(-1.50443623617115),AH03.448(-1.93846092357063),AH03.838(-2.02838174416742),AH04.1808(-1.10809882701223),AH04.2252(-1.03315557412819),AH05.1050(1.93173251995224),AH05.1072(-1.05105259441491),AH07.3963(-1.38452644519952),AH09.1017(1.02466180990526),BH01.2414(-3.0786802095904)…	0.395161290322581
GO:0010588	cotyledon vascular tissue pattern formation	biological process	15	7042	27	27652	0.00083	0.0541544347826087	AH01.1374(2.64102957751174),AH01.1725(2.93825008704334),AH03.2269(1.08574041539028),AH08.427(-1.86006920624064),BH01.1283(2.20355356048962),BH01.1920(1.63087795122927),BH02.1384(-2.29621530302944),BH03.1684(4.2627102493131),BH03.2130(2.81289927465644),BH08.437(-1.2046780492985),CH01.1329(6.44220492092283),CH01.2179(1.44797067193731),CH03.2594(5.15242429433267),CH09.1983(2.76562158266384),Contig19…	AH01.1374(2.64102957751174),AH01.1725(2.93825008704334),AH03.2269(1.08574041539028),AH08.427(-1.86006920624064),BH01.1283(2.20355356048962),BH01.1920(1.63087795122927),BH02.1384(-2.29621530302944),BH03.1684(4.2627102493131),BH03.2130(2.81289927465644),BH08.437(-1.2046780492985),CH01.1329(6.44220492092283),CH01.2179(1.44797067193731),CH03.2594(5.15242429433267),CH09.1983(2.76562158266384),Contig19…	0.555555555555556
GO:0090351	seedling development	biological process	156	7042	490	27652	0.00083	0.0541544347826087	AH01.1611(-2.11234046613988),AH01.2756(2.3969899095623),AH01.3178(-3.59862921973552),AH01.3179(-2.30111419518302),AH01.4017(4.73704778190806),AH01.4208(2.62244124672627),AH01.4789(1.35177409068058),AH01.571(-2.09688938280968),AH02.1552(1.22165916051793),AH02.2646(2.38905318534874),AH02.2979(2.86914949562881),AH02.3492(-1.02743568278736),AH02.715(-1.065723202749),AH02.929(-1.98795971848247),AH02.9…	AH01.1611(-2.11234046613988),AH01.2756(2.3969899095623),AH01.3178(-3.59862921973552),AH01.3179(-2.30111419518302),AH01.4017(4.73704778190806),AH01.4208(2.62244124672627),AH01.4789(1.35177409068058),AH01.571(-2.09688938280968),AH02.1552(1.22165916051793),AH02.2646(2.38905318534874),AH02.2979(2.86914949562881),AH02.3492(-1.02743568278736),AH02.715(-1.065723202749),AH02.929(-1.98795971848247),AH02.9…	0.318367346938775
GO:1901985	positive regulation of protein acetylation	biological process	13	7042	22	27652	0.00084	0.0541544347826087	AH02.4471(1.34141577844677),AH05.1787(4.32702574025808),AH05.762(1.00538610309263),AH06.829(-1.2951036165405),AH09.1535(3.16962922601472),BH05.1010(5.3385422311228),BH05.1954(4.87104722632947),BH05.2771(1.93100255624116),BH09.1734(4.39969404531161),CH01.709(5.65640688803285),CH02.4571(2.64907754624341),CH03.3038(5.60035389304997),CH05.2021(7.7920028738494)	AH02.4471(1.34141577844677),AH05.1787(4.32702574025808),AH05.762(1.00538610309263),AH06.829(-1.2951036165405),AH09.1535(3.16962922601472),BH05.1010(5.3385422311228),BH05.1954(4.87104722632947),BH05.2771(1.93100255624116),BH09.1734(4.39969404531161),CH01.709(5.65640688803285),CH02.4571(2.64907754624341),CH03.3038(5.60035389304997),CH05.2021(7.7920028738494)	0.590909090909091
GO:2000758	positive regulation of peptidyl-lysine acetylation	biological process	13	7042	22	27652	0.00084	0.0541544347826087	AH02.4471(1.34141577844677),AH05.1787(4.32702574025808),AH05.762(1.00538610309263),AH06.829(-1.2951036165405),AH09.1535(3.16962922601472),BH05.1010(5.3385422311228),BH05.1954(4.87104722632947),BH05.2771(1.93100255624116),BH09.1734(4.39969404531161),CH01.709(5.65640688803285),CH02.4571(2.64907754624341),CH03.3038(5.60035389304997),CH05.2021(7.7920028738494)	AH02.4471(1.34141577844677),AH05.1787(4.32702574025808),AH05.762(1.00538610309263),AH06.829(-1.2951036165405),AH09.1535(3.16962922601472),BH05.1010(5.3385422311228),BH05.1954(4.87104722632947),BH05.2771(1.93100255624116),BH09.1734(4.39969404531161),CH01.709(5.65640688803285),CH02.4571(2.64907754624341),CH03.3038(5.60035389304997),CH05.2021(7.7920028738494)	0.590909090909091
GO:0009725	response to hormone	biological process	1102	7042	4009	27652	0.00085	0.054326724137931	AH01.1077(4.68778417718124),AH01.1166(3.50123098627834),AH01.12(-2.51626159288641),AH01.1212(1.24198523440946),AH01.1374(2.64102957751174),AH01.1393(1.90672018075541),AH01.141(-1.42123711776901),AH01.1414(-2.18632664609548),AH01.1650(-3.02485909369718),AH01.1725(2.93825008704334),AH01.1754(1.99919018850575),AH01.1763(-3.69324725676208),AH01.1804(2.10820933894293),AH01.2101(1.8304831074816),AH01.2…	AH01.1077(4.68778417718124),AH01.1166(3.50123098627834),AH01.12(-2.51626159288641),AH01.1212(1.24198523440946),AH01.1374(2.64102957751174),AH01.1393(1.90672018075541),AH01.141(-1.42123711776901),AH01.1414(-2.18632664609548),AH01.1650(-3.02485909369718),AH01.1725(2.93825008704334),AH01.1754(1.99919018850575),AH01.1763(-3.69324725676208),AH01.1804(2.10820933894293),AH01.2101(1.8304831074816),AH01.2…	0.274881516587678
GO:0010440	stomatal lineage progression	biological process	18	7042	35	27652	0.00087	0.0551297435897436	AH03.1221(2.03579561155726),AH03.2224(2.99423692174395),AH03.3782(1.41334267666945),AH04.106(3.15601271110678),AH05.15(4.44361811681369),AH05.3531(4.20696473752999),AH06.2954(4.93830061176555),AH08.1841(1.5133830847092),BH03.1373(1.28904875940628),BH03.2175(3.2756280471574),BH04.108(2.37612874329733),BH05.3546(2.83298686056559),BH05.55(2.78901241735153),BH06.2739(4.19705119866395),BH08.1922(2.796…	AH03.1221(2.03579561155726),AH03.2224(2.99423692174395),AH03.3782(1.41334267666945),AH04.106(3.15601271110678),AH05.15(4.44361811681369),AH05.3531(4.20696473752999),AH06.2954(4.93830061176555),AH08.1841(1.5133830847092),BH03.1373(1.28904875940628),BH03.2175(3.2756280471574),BH04.108(2.37612874329733),BH05.3546(2.83298686056559),BH05.55(2.78901241735153),BH06.2739(4.19705119866395),BH08.1922(2.796…	0.514285714285714
GO:0072330	monocarboxylic acid biosynthetic process	biological process	195	7042	629	27652	0.00091	0.0571757627118644	AH01.1271(3.72663729731204),AH01.1499(5.30765136392575),AH01.1702(-2.1163384601398),AH01.24(1.36709493675868),AH01.2580(10.4963465495674),AH01.2827(1.33308253161312),AH01.3107(1.9614331334745),AH01.3218(1.20596088791466),AH01.3916(1.76899546136527),AH01.3992(-1.73020619831625),AH01.3998(1.28587004229653),AH01.4255(1.21651599133702),AH01.4461(1.44731222747051),AH01.4462(1.04632242635843),AH01.5251…	AH01.1271(3.72663729731204),AH01.1499(5.30765136392575),AH01.1702(-2.1163384601398),AH01.24(1.36709493675868),AH01.2580(10.4963465495674),AH01.2827(1.33308253161312),AH01.3107(1.9614331334745),AH01.3218(1.20596088791466),AH01.3916(1.76899546136527),AH01.3992(-1.73020619831625),AH01.3998(1.28587004229653),AH01.4255(1.21651599133702),AH01.4461(1.44731222747051),AH01.4462(1.04632242635843),AH01.5251…	0.310015898251192
GO:0098590	plasma membrane region	cellular component	46	7029	125	27664	0.00312	0.05928	AH01.1282(-2.21959066124004),AH01.4051(-1.26237010989245),AH01.4299(3.64999106056313),AH01.570(-1.96620776627068),AH01.916(3.80031055512048),AH02.3064(-1.6526405658529),AH03.2800(1.54948103486725),AH03.3695(-1.59176271495895),AH04.1125(-2.18893091917111),AH04.1126(-2.19587758668829),AH04.2117(-1.57772203996372),AH05.2892(-1.72282499092479),AH06.927(2.29955132691125),AH07.2434(2.06566171611154),AH…	AH01.1282(-2.21959066124004),AH01.4051(-1.26237010989245),AH01.4299(3.64999106056313),AH01.570(-1.96620776627068),AH01.916(3.80031055512048),AH02.3064(-1.6526405658529),AH03.2800(1.54948103486725),AH03.3695(-1.59176271495895),AH04.1125(-2.18893091917111),AH04.1126(-2.19587758668829),AH04.2117(-1.57772203996372),AH05.2892(-1.72282499092479),AH06.927(2.29955132691125),AH07.2434(2.06566171611154),AH…	0.368
GO:0097237	cellular response to toxic substance	biological process	124	7042	380	27652	0.00098	0.0610564705882353	AH01.1524(3.9301852322904),AH01.2048(-3.12890789654027),AH01.242(-1.07761959319585),AH01.2685(1.64867159623292),AH01.2686(-1.05346383469375),AH01.3350(-1.41302677312686),AH01.3351(-4.72680064362721),AH01.3633(-1.29036464759626),AH01.3999(1.03230105456134),AH01.5194(-1.12121701826481),AH02.2407(-1.75594482748628),AH02.2678(4.41905770197786),AH02.3768(5.71730073693643),AH02.929(-1.98795971848247),A…	AH01.1524(3.9301852322904),AH01.2048(-3.12890789654027),AH01.242(-1.07761959319585),AH01.2685(1.64867159623292),AH01.2686(-1.05346383469375),AH01.3350(-1.41302677312686),AH01.3351(-4.72680064362721),AH01.3633(-1.29036464759626),AH01.3999(1.03230105456134),AH01.5194(-1.12121701826481),AH02.2407(-1.75594482748628),AH02.2678(4.41905770197786),AH02.3768(5.71730073693643),AH02.929(-1.98795971848247),A…	0.326315789473684
GO:0032535	regulation of cellular component size	biological process	91	7042	267	27652	0.001	0.0617833333333333	AH01.358(1.37226508585813),AH01.3591(3.07248834718525),AH01.3772(1.17719328840459),AH01.3803(-1.57563202298404),AH01.5083(-1.08431874238411),AH01.570(-1.96620776627068),AH02.1595(-1.54369644980657),AH02.3119(1.91099611473399),AH02.3771(1.16013015843807),AH03.2613(1.74535199920622),AH03.395(2.86994562407052),AH03.4127(2.27080590126653),AH05.1036(1.06466242372119),AH05.1680(2.7138619472109),AH05.66…	AH01.358(1.37226508585813),AH01.3591(3.07248834718525),AH01.3772(1.17719328840459),AH01.3803(-1.57563202298404),AH01.5083(-1.08431874238411),AH01.570(-1.96620776627068),AH02.1595(-1.54369644980657),AH02.3119(1.91099611473399),AH02.3771(1.16013015843807),AH03.2613(1.74535199920622),AH03.395(2.86994562407052),AH03.4127(2.27080590126653),AH05.1036(1.06466242372119),AH05.1680(2.7138619472109),AH05.66…	0.340823970037453
GO:0001708	cell fate specification	biological process	46	7042	119	27652	0.00103	0.0629601587301587	AH01.4026(1.52429922670314),AH02.2106(3.4828358659694),AH02.2407(-1.75594482748628),AH02.2694(2.60980745416318),AH04.125(1.14548146008689),AH05.1382(-2.67503179441806),AH05.1740(2.68815157322507),AH06.119(1.45449378807486),AH07.2789(1.70403958318724),AH07.42(1.08678510862014),AH08.153(3.49137634004644),AH08.2221(3.69582358014053),AH09.1724(4.76794899087676),AH09.1888(-5.17706529120955),BH02.2172(…	AH01.4026(1.52429922670314),AH02.2106(3.4828358659694),AH02.2407(-1.75594482748628),AH02.2694(2.60980745416318),AH04.125(1.14548146008689),AH05.1382(-2.67503179441806),AH05.1740(2.68815157322507),AH06.119(1.45449378807486),AH07.2789(1.70403958318724),AH07.42(1.08678510862014),AH08.153(3.49137634004644),AH08.2221(3.69582358014053),AH09.1724(4.76794899087676),AH09.1888(-5.17706529120955),BH02.2172(…	0.38655462184874
GO:0031269	pseudopodium assembly	biological process	5	7042	5	27652	0.00107	0.0629601587301587	AH03.395(2.86994562407052),AH03.4127(2.27080590126653),BH03.4470(5.44907352069278),BH03.471(2.34875984462779),CH07.44(8.1164481575773)	AH03.395(2.86994562407052),AH03.4127(2.27080590126653),BH03.4470(5.44907352069278),BH03.471(2.34875984462779),CH07.44(8.1164481575773)	1
GO:0031272	regulation of pseudopodium assembly	biological process	5	7042	5	27652	0.00107	0.0629601587301587	AH03.395(2.86994562407052),AH03.4127(2.27080590126653),BH03.4470(5.44907352069278),BH03.471(2.34875984462779),CH07.44(8.1164481575773)	AH03.395(2.86994562407052),AH03.4127(2.27080590126653),BH03.4470(5.44907352069278),BH03.471(2.34875984462779),CH07.44(8.1164481575773)	1
GO:0043326	chemotaxis to folate	biological process	5	7042	5	27652	0.00107	0.0629601587301587	AH03.395(2.86994562407052),AH03.4127(2.27080590126653),BH03.4470(5.44907352069278),BH03.471(2.34875984462779),CH07.44(8.1164481575773)	AH03.395(2.86994562407052),AH03.4127(2.27080590126653),BH03.4470(5.44907352069278),BH03.471(2.34875984462779),CH07.44(8.1164481575773)	1
GO:0051593	response to folic acid	biological process	5	7042	5	27652	0.00107	0.0629601587301587	AH03.395(2.86994562407052),AH03.4127(2.27080590126653),BH03.4470(5.44907352069278),BH03.471(2.34875984462779),CH07.44(8.1164481575773)	AH03.395(2.86994562407052),AH03.4127(2.27080590126653),BH03.4470(5.44907352069278),BH03.471(2.34875984462779),CH07.44(8.1164481575773)	1
GO:0060176	regulation of aggregation involved in sorocarp development	biological process	5	7042	5	27652	0.00107	0.0629601587301587	AH03.395(2.86994562407052),AH03.4127(2.27080590126653),BH03.4470(5.44907352069278),BH03.471(2.34875984462779),CH07.44(8.1164481575773)	AH03.395(2.86994562407052),AH03.4127(2.27080590126653),BH03.4470(5.44907352069278),BH03.471(2.34875984462779),CH07.44(8.1164481575773)	1
GO:0009636	response to toxic substance	biological process	231	7042	760	27652	0.00108	0.063048188976378	AH01.1524(3.9301852322904),AH01.1702(-2.1163384601398),AH01.2048(-3.12890789654027),AH01.242(-1.07761959319585),AH01.2685(1.64867159623292),AH01.2686(-1.05346383469375),AH01.3218(1.20596088791466),AH01.3350(-1.41302677312686),AH01.3351(-4.72680064362721),AH01.3633(-1.29036464759626),AH01.3999(1.03230105456134),AH01.4356(-3.96183075986441),AH01.4681(3.20016286299607),AH01.5194(-1.12121701826481),A…	AH01.1524(3.9301852322904),AH01.1702(-2.1163384601398),AH01.2048(-3.12890789654027),AH01.242(-1.07761959319585),AH01.2685(1.64867159623292),AH01.2686(-1.05346383469375),AH01.3218(1.20596088791466),AH01.3350(-1.41302677312686),AH01.3351(-4.72680064362721),AH01.3633(-1.29036464759626),AH01.3999(1.03230105456134),AH01.4356(-3.96183075986441),AH01.4681(3.20016286299607),AH01.5194(-1.12121701826481),A…	0.303947368421053
GO:0048046	apoplast	cellular component	168	7029	550	27664	0.00347	0.0640203389830509	AH01.1341(-1.46617735170033),AH01.164(-1.27856152580196),AH01.2685(1.64867159623292),AH01.2686(-1.05346383469375),AH01.3203(-2.51474295847108),AH01.3759(-1.78082986514062),AH01.4115(-1.7028080533338),AH01.4546(-1.65244771228162),AH01.4726(4.58286158504289),AH02.1595(-1.54369644980657),AH02.2646(2.38905318534874),AH02.3048(1.80256281167838),AH02.3826(-2.05106029388266),AH02.436(3.18063678414417),A…	AH01.1341(-1.46617735170033),AH01.164(-1.27856152580196),AH01.2685(1.64867159623292),AH01.2686(-1.05346383469375),AH01.3203(-2.51474295847108),AH01.3759(-1.78082986514062),AH01.4115(-1.7028080533338),AH01.4546(-1.65244771228162),AH01.4726(4.58286158504289),AH02.1595(-1.54369644980657),AH02.2646(2.38905318534874),AH02.3048(1.80256281167838),AH02.3826(-2.05106029388266),AH02.436(3.18063678414417),A…	0.305454545454545
GO:0042555	MCM complex	cellular component	10	7029	17	27664	0.00352	0.0640203389830509	AH02.1966(3.28007242074275),AH02.536(3.22827311729288),AH04.806(2.82470404133053),AH07.3794(3.83090350582415),BH02.2019(3.71843326990439),BH02.547(2.74647130252235),BH04.1233(2.92502181483214),BH07.3614(3.99058225490173),CH04.1433(3.68849046461249),CH07.3690(5.38502832824555)	AH02.1966(3.28007242074275),AH02.536(3.22827311729288),AH04.806(2.82470404133053),AH07.3794(3.83090350582415),BH02.2019(3.71843326990439),BH02.547(2.74647130252235),BH04.1233(2.92502181483214),BH07.3614(3.99058225490173),CH04.1433(3.68849046461249),CH07.3690(5.38502832824555)	0.588235294117647
GO:0051233	spindle midzone	cellular component	16	7029	33	27664	0.00355	0.0640203389830509	AH01.745(4.37864589972465),AH02.332(2.6589690477323),AH03.1839(-1.21284521463855),AH03.1840(-1.2640956601723),AH03.1946(1.47318555858634),AH04.1562(2.75122356932365),BH01.621(1.46630440911437),BH01.889(4.16642034049584),BH02.360(5.96500117981389),BH03.1982(-1.11931881367131),BH03.1985(2.36886711405208),BH03.2078(-2.81211322770138),BH04.1575(5.05142572181943),BH04.1640(4.78732967895395),BH07.1253(…	AH01.745(4.37864589972465),AH02.332(2.6589690477323),AH03.1839(-1.21284521463855),AH03.1840(-1.2640956601723),AH03.1946(1.47318555858634),AH04.1562(2.75122356932365),BH01.621(1.46630440911437),BH01.889(4.16642034049584),BH02.360(5.96500117981389),BH03.1982(-1.11931881367131),BH03.1985(2.36886711405208),BH03.2078(-2.81211322770138),BH04.1575(5.05142572181943),BH04.1640(4.78732967895395),BH07.1253(…	0.484848484848485
GO:0000086	G2/M transition of mitotic cell cycle	biological process	32	7042	76	27652	0.00112	0.0648725	AH01.2882(3.72780773754532),AH02.218(4.01271000449464),AH02.3771(1.16013015843807),AH02.4174(4.7578627237139),AH04.106(3.15601271110678),AH05.15(4.44361811681369),AH05.3531(4.20696473752999),AH06.2954(4.93830061176555),AH07.3707(2.30569681902873),AH08.2020(1.25012866662711),AH08.2047(3.63435793700668),BH01.3224(2.58162909047411),BH02.3782(1.22217410687315),BH02.4195(4.37848119856325),BH02.4542(5.…	AH01.2882(3.72780773754532),AH02.218(4.01271000449464),AH02.3771(1.16013015843807),AH02.4174(4.7578627237139),AH04.106(3.15601271110678),AH05.15(4.44361811681369),AH05.3531(4.20696473752999),AH06.2954(4.93830061176555),AH07.3707(2.30569681902873),AH08.2020(1.25012866662711),AH08.2047(3.63435793700668),BH01.3224(2.58162909047411),BH02.3782(1.22217410687315),BH02.4195(4.37848119856325),BH02.4542(5.…	0.421052631578947
GO:0080151	positive regulation of salicylic acid mediated signaling pathway	biological process	9	7042	13	27652	0.00114	0.0655190697674419	AH02.4463(1.55811530822638),AH05.2693(1.5809641475623),BH02.4512(1.29524491048157),BH02.4513(1.08008681134171),BH05.2788(1.46194887906471),CH01.1193(6.08569721304721),CH02.4562(1.4262294608121),CH05.2875(3.06553395175496),CH05.957(7.14351218405083)	AH02.4463(1.55811530822638),AH05.2693(1.5809641475623),BH02.4512(1.29524491048157),BH02.4513(1.08008681134171),BH05.2788(1.46194887906471),CH01.1193(6.08569721304721),CH02.4562(1.4262294608121),CH05.2875(3.06553395175496),CH05.957(7.14351218405083)	0.692307692307692
GO:0006271	DNA strand elongation involved in DNA replication	biological process	17	7042	33	27652	0.00118	0.0667825954198473	AH01.5167(2.33647196641951),AH02.4004(3.07700108014321),AH03.916(1.49597617903107),AH07.1915(1.88250420835602),AH07.3831(2.6723631045103),BH01.5044(4.72797469014155),BH02.1668(-2.34431039234856),BH02.4020(3.24910838277483),BH05.262(1.47499502738443),BH07.1890(2.27292100794192),BH07.3664(1.76464073078049),CH01.5644(2.53192427256822),CH02.4051(5.24580609899573),CH07.1761(5.79094397326013),CH07.3737…	AH01.5167(2.33647196641951),AH02.4004(3.07700108014321),AH03.916(1.49597617903107),AH07.1915(1.88250420835602),AH07.3831(2.6723631045103),BH01.5044(4.72797469014155),BH02.1668(-2.34431039234856),BH02.4020(3.24910838277483),BH05.262(1.47499502738443),BH07.1890(2.27292100794192),BH07.3664(1.76464073078049),CH01.5644(2.53192427256822),CH02.4051(5.24580609899573),CH07.1761(5.79094397326013),CH07.3737…	0.515151515151515
GO:0022616	DNA strand elongation	biological process	17	7042	33	27652	0.00118	0.0667825954198473	AH01.5167(2.33647196641951),AH02.4004(3.07700108014321),AH03.916(1.49597617903107),AH07.1915(1.88250420835602),AH07.3831(2.6723631045103),BH01.5044(4.72797469014155),BH02.1668(-2.34431039234856),BH02.4020(3.24910838277483),BH05.262(1.47499502738443),BH07.1890(2.27292100794192),BH07.3664(1.76464073078049),CH01.5644(2.53192427256822),CH02.4051(5.24580609899573),CH07.1761(5.79094397326013),CH07.3737…	AH01.5167(2.33647196641951),AH02.4004(3.07700108014321),AH03.916(1.49597617903107),AH07.1915(1.88250420835602),AH07.3831(2.6723631045103),BH01.5044(4.72797469014155),BH02.1668(-2.34431039234856),BH02.4020(3.24910838277483),BH05.262(1.47499502738443),BH07.1890(2.27292100794192),BH07.3664(1.76464073078049),CH01.5644(2.53192427256822),CH02.4051(5.24580609899573),CH07.1761(5.79094397326013),CH07.3737…	0.515151515151515
GO:0090698	post-embryonic plant morphogenesis	biological process	167	7042	533	27652	0.00123	0.069085	AH01.1374(2.64102957751174),AH01.1725(2.93825008704334),AH01.1869(-1.9218702738414),AH01.2101(1.8304831074816),AH01.252(1.01432334368002),AH01.2771(1.62034289368101),AH01.4089(1.17622341942384),AH01.4530(2.53912507268337),AH01.4830(2.56515310063483),AH01.5271(3.98437556163834),AH01.620(-1.09439966596362),AH01.937(3.22218675535563),AH02.1031(-1.99637855056924),AH02.270(1.80714427370465),AH02.2878(…	AH01.1374(2.64102957751174),AH01.1725(2.93825008704334),AH01.1869(-1.9218702738414),AH01.2101(1.8304831074816),AH01.252(1.01432334368002),AH01.2771(1.62034289368101),AH01.4089(1.17622341942384),AH01.4530(2.53912507268337),AH01.4830(2.56515310063483),AH01.5271(3.98437556163834),AH01.620(-1.09439966596362),AH01.937(3.22218675535563),AH02.1031(-1.99637855056924),AH02.270(1.80714427370465),AH02.2878(…	0.313320825515947
GO:0046686	response to cadmium ion	biological process	246	7042	816	27652	0.00124	0.069123007518797	AH01.1754(1.99919018850575),AH01.2130(-4.08333486481697),AH01.2269(-1.50732470683847),AH01.3350(-1.41302677312686),AH01.3351(-4.72680064362721),AH01.3368(2.75810732132759),AH01.3444(3.14943836083634),AH01.3759(-1.78082986514062),AH01.3970(-1.15943492466838),AH01.4112(-7.56107753588876),AH01.4114(-2.36713415938976),AH01.4820(1.1458361836188),AH01.790(-1.44278787473446),AH01.794(2.66955968819131),A…	AH01.1754(1.99919018850575),AH01.2130(-4.08333486481697),AH01.2269(-1.50732470683847),AH01.3350(-1.41302677312686),AH01.3351(-4.72680064362721),AH01.3368(2.75810732132759),AH01.3444(3.14943836083634),AH01.3759(-1.78082986514062),AH01.3970(-1.15943492466838),AH01.4112(-7.56107753588876),AH01.4114(-2.36713415938976),AH01.4820(1.1458361836188),AH01.790(-1.44278787473446),AH01.794(2.66955968819131),A…	0.301470588235294
GO:0005876	spindle microtubule	cellular component	29	7029	72	27664	0.00396	0.070224	AH01.745(4.37864589972465),AH02.332(2.6589690477323),AH03.1946(1.47318555858634),AH04.1562(2.75122356932365),AH07.683(5.33258905105148),AH09.1367(2.7231477234665),AH09.2470(3.83330184631633),BH01.3567(1.63257888161542),BH01.621(1.46630440911437),BH01.889(4.16642034049584),BH02.360(5.96500117981389),BH02.4026(1.46418550354241),BH03.1985(2.36886711405208),BH04.1575(5.05142572181943),BH04.1640(4.787…	AH01.745(4.37864589972465),AH02.332(2.6589690477323),AH03.1946(1.47318555858634),AH04.1562(2.75122356932365),AH07.683(5.33258905105148),AH09.1367(2.7231477234665),AH09.2470(3.83330184631633),BH01.3567(1.63257888161542),BH01.621(1.46630440911437),BH01.889(4.16642034049584),BH02.360(5.96500117981389),BH02.4026(1.46418550354241),BH03.1985(2.36886711405208),BH04.1575(5.05142572181943),BH04.1640(4.787…	0.402777777777778
GO:0098869	cellular oxidant detoxification	biological process	107	7042	324	27652	0.00134	0.0730655072463768	AH01.1524(3.9301852322904),AH01.2048(-3.12890789654027),AH01.242(-1.07761959319585),AH01.2685(1.64867159623292),AH01.2686(-1.05346383469375),AH01.3350(-1.41302677312686),AH01.3351(-4.72680064362721),AH01.3633(-1.29036464759626),AH01.5194(-1.12121701826481),AH02.2678(4.41905770197786),AH02.929(-1.98795971848247),AH02.930(-4.91761355037267),AH03.2968(-1.50443623617115),AH03.448(-1.93846092357063),A…	AH01.1524(3.9301852322904),AH01.2048(-3.12890789654027),AH01.242(-1.07761959319585),AH01.2685(1.64867159623292),AH01.2686(-1.05346383469375),AH01.3350(-1.41302677312686),AH01.3351(-4.72680064362721),AH01.3633(-1.29036464759626),AH01.5194(-1.12121701826481),AH02.2678(4.41905770197786),AH02.929(-1.98795971848247),AH02.930(-4.91761355037267),AH03.2968(-1.50443623617115),AH03.448(-1.93846092357063),A…	0.330246913580247
GO:0033262	regulation of nuclear cell cycle DNA replication	biological process	8	7042	11	27652	0.00135	0.0730655072463768	AH01.2882(3.72780773754532),AH04.141(4.96937050071423),AH06.3057(3.47898371299752),BH01.3224(2.58162909047411),BH04.142(3.49418851051768),BH05.88(3.41036813881116),CH01.3452(4.71544127179854),CH05.138(6.172952675996)	AH01.2882(3.72780773754532),AH04.141(4.96937050071423),AH06.3057(3.47898371299752),BH01.3224(2.58162909047411),BH04.142(3.49418851051768),BH05.88(3.41036813881116),CH01.3452(4.71544127179854),CH05.138(6.172952675996)	0.727272727272727
GO:0072595	maintenance of protein localization in organelle	biological process	8	7042	11	27652	0.00135	0.0730655072463768	AH03.3143(1.1650069477598),AH04.125(1.14548146008689),AH07.42(1.08678510862014),BH03.3329(1.11653978644547),BH04.124(1.4470654199944),BH05.77(1.34674089873861),CH04.85(1.72297190674066),CH05.112(1.68268604722709)	AH03.3143(1.1650069477598),AH04.125(1.14548146008689),AH07.42(1.08678510862014),BH03.3329(1.11653978644547),BH04.124(1.4470654199944),BH05.77(1.34674089873861),CH04.85(1.72297190674066),CH05.112(1.68268604722709)	0.727272727272727
GO:1990748	cellular detoxification	biological process	109	7042	331	27652	0.00136	0.0730655072463768	AH01.1524(3.9301852322904),AH01.2048(-3.12890789654027),AH01.242(-1.07761959319585),AH01.2685(1.64867159623292),AH01.2686(-1.05346383469375),AH01.3350(-1.41302677312686),AH01.3351(-4.72680064362721),AH01.3633(-1.29036464759626),AH01.5194(-1.12121701826481),AH02.2678(4.41905770197786),AH02.929(-1.98795971848247),AH02.930(-4.91761355037267),AH03.2968(-1.50443623617115),AH03.448(-1.93846092357063),A…	AH01.1524(3.9301852322904),AH01.2048(-3.12890789654027),AH01.242(-1.07761959319585),AH01.2685(1.64867159623292),AH01.2686(-1.05346383469375),AH01.3350(-1.41302677312686),AH01.3351(-4.72680064362721),AH01.3633(-1.29036464759626),AH01.5194(-1.12121701826481),AH02.2678(4.41905770197786),AH02.929(-1.98795971848247),AH02.930(-4.91761355037267),AH03.2968(-1.50443623617115),AH03.448(-1.93846092357063),A…	0.329305135951662
GO:0030865	cortical cytoskeleton organization	biological process	44	7042	114	27652	0.00136	0.0730655072463768	AH01.1696(5.18526072924404),AH01.232(1.62254575676689),AH01.2502(2.70380564026214),AH02.3780(1.19190593545871),AH03.1802(4.97030221570258),AH03.2285(1.58197679803608),AH05.1029(1.15651228266574),AH05.910(1.53056324350407),AH05.925(1.23401049202061),AH06.1270(1.57554126102614),AH07.1278(2.8191045903089),AH07.1290(2.7777732184645),AH09.2634(1.47747360620041),BH01.1895(5.89221145495126),BH01.1993(1.…	AH01.1696(5.18526072924404),AH01.232(1.62254575676689),AH01.2502(2.70380564026214),AH02.3780(1.19190593545871),AH03.1802(4.97030221570258),AH03.2285(1.58197679803608),AH05.1029(1.15651228266574),AH05.910(1.53056324350407),AH05.925(1.23401049202061),AH06.1270(1.57554126102614),AH07.1278(2.8191045903089),AH07.1290(2.7777732184645),AH09.2634(1.47747360620041),BH01.1895(5.89221145495126),BH01.1993(1.…	0.385964912280702
GO:0010332	response to gamma radiation	biological process	25	7042	56	27652	0.00141	0.0752067625899281	AH01.1573(-1.09215309399385),AH02.3607(7.14653130740066),AH02.550(2.50555738579939),AH03.4079(2.2256910848017),AH04.1984(1.30366146756464),AH05.1196(-4.92129427755021),AH05.1787(4.32702574025808),AH05.1942(5.89048892947454),AH07.3581(1.76603235049487),AH09.1535(3.16962922601472),AH09.2504(2.23774810018862),BH01.1769(-1.28269955849455),BH02.3347(6.467795921109),BH05.1296(-5.49856285083896),BH05.19…	AH01.1573(-1.09215309399385),AH02.3607(7.14653130740066),AH02.550(2.50555738579939),AH03.4079(2.2256910848017),AH04.1984(1.30366146756464),AH05.1196(-4.92129427755021),AH05.1787(4.32702574025808),AH05.1942(5.89048892947454),AH07.3581(1.76603235049487),AH09.1535(3.16962922601472),AH09.2504(2.23774810018862),BH01.1769(-1.28269955849455),BH02.3347(6.467795921109),BH05.1296(-5.49856285083896),BH05.19…	0.446428571428571
GO:0055028	cortical microtubule	cellular component	22	7029	51	27664	0.00433	0.075338064516129	AH01.232(1.62254575676689),AH02.2793(4.47118070198984),AH03.2108(1.80350440044495),AH04.526(1.16747487933907),AH06.1270(1.57554126102614),AH09.2470(3.83330184631633),AH09.2634(1.47747360620041),BH01.515(1.58236642644023),BH02.2871(4.20461093291341),BH06.1319(1.36272424780974),BH07.3143(1.72302302362521),BH07.317(1.55223818840648),BH09.2691(1.07933352553873),CH01.372(2.83364803773983),CH02.3666(4.…	AH01.232(1.62254575676689),AH02.2793(4.47118070198984),AH03.2108(1.80350440044495),AH04.526(1.16747487933907),AH06.1270(1.57554126102614),AH09.2470(3.83330184631633),AH09.2634(1.47747360620041),BH01.515(1.58236642644023),BH02.2871(4.20461093291341),BH06.1319(1.36272424780974),BH07.3143(1.72302302362521),BH07.317(1.55223818840648),BH09.2691(1.07933352553873),CH01.372(2.83364803773983),CH02.3666(4.…	0.431372549019608
GO:0009534	chloroplast thylakoid	cellular component	242	7029	822	27664	0.00439	0.075338064516129	AH01.24(1.36709493675868),AH01.4461(1.44731222747051),AH01.4462(1.04632242635843),AH01.4781(1.1830986802977),AH01.4791(2.26051546322885),AH01.557(3.15825887385181),AH02.3007(3.30951272464925),AH02.3048(1.80256281167838),AH02.3415(1.36616189896868),AH02.3841(-1.01340753894539),AH03.201(1.23193284941308),AH03.2145(-1.32980334154787),AH03.2221(1.00664355346395),AH03.2494(-2.0795298433476),AH03.3737(…	AH01.24(1.36709493675868),AH01.4461(1.44731222747051),AH01.4462(1.04632242635843),AH01.4781(1.1830986802977),AH01.4791(2.26051546322885),AH01.557(3.15825887385181),AH02.3007(3.30951272464925),AH02.3048(1.80256281167838),AH02.3415(1.36616189896868),AH02.3841(-1.01340753894539),AH03.201(1.23193284941308),AH03.2145(-1.32980334154787),AH03.2221(1.00664355346395),AH03.2494(-2.0795298433476),AH03.3737(…	0.294403892944039
GO:0051726	regulation of cell cycle	biological process	228	7042	753	27652	0.00143	0.0757287142857143	AH01.10(1.73471077582958),AH01.1166(3.50123098627834),AH01.1696(5.18526072924404),AH01.2504(1.15711313909771),AH01.2882(3.72780773754532),AH01.3023(2.99006622121112),AH01.3640(1.05846353194986),AH01.3663(1.07810769008786),AH01.4081(4.59973345454336),AH01.4398(-2.22043316014425),AH01.4404(1.68230401518125),AH01.4472(1.66629548020804),AH01.4536(5.1520475778705),AH01.5089(1.55528281915746),AH01.745(…	AH01.10(1.73471077582958),AH01.1166(3.50123098627834),AH01.1696(5.18526072924404),AH01.2504(1.15711313909771),AH01.2882(3.72780773754532),AH01.3023(2.99006622121112),AH01.3640(1.05846353194986),AH01.3663(1.07810769008786),AH01.4081(4.59973345454336),AH01.4398(-2.22043316014425),AH01.4404(1.68230401518125),AH01.4472(1.66629548020804),AH01.4536(5.1520475778705),AH01.5089(1.55528281915746),AH01.745(…	0.302788844621514
GO:0090610	bundle sheath cell fate specification	biological process	6	7042	7	27652	0.00149	0.0761437837837838	AH04.125(1.14548146008689),AH07.42(1.08678510862014),BH04.124(1.4470654199944),BH05.77(1.34674089873861),CH04.85(1.72297190674066),CH05.112(1.68268604722709)	AH04.125(1.14548146008689),AH07.42(1.08678510862014),BH04.124(1.4470654199944),BH05.77(1.34674089873861),CH04.85(1.72297190674066),CH05.112(1.68268604722709)	0.857142857142857
GO:0006722	triterpenoid metabolic process	biological process	7	7042	9	27652	0.00151	0.0761437837837838	AH03.2426(2.04909725862581),AH07.3208(-3.57354118021984),AH08.2048(2.64590176109482),BH03.2563(2.74011251509837),BH07.3035(-6.26659012800842),CH03.2767(2.16092813292221),CH07.3112(-5.70867282936041)	AH03.2426(2.04909725862581),AH07.3208(-3.57354118021984),AH08.2048(2.64590176109482),BH03.2563(2.74011251509837),BH07.3035(-6.26659012800842),CH03.2767(2.16092813292221),CH07.3112(-5.70867282936041)	0.777777777777778
GO:0010031	circumnutation	biological process	7	7042	9	27652	0.00151	0.0761437837837838	AH01.232(1.62254575676689),AH07.2625(2.22571704277777),BH01.515(1.58236642644023),BH07.2436(1.35948879691787),CH01.372(2.83364803773983),CH03.3566(5.41097247368268),CH07.2508(6.00471836809702)	AH01.232(1.62254575676689),AH07.2625(2.22571704277777),BH01.515(1.58236642644023),BH07.2436(1.35948879691787),CH01.372(2.83364803773983),CH03.3566(5.41097247368268),CH07.2508(6.00471836809702)	0.777777777777778
GO:0016104	triterpenoid biosynthetic process	biological process	7	7042	9	27652	0.00151	0.0761437837837838	AH03.2426(2.04909725862581),AH07.3208(-3.57354118021984),AH08.2048(2.64590176109482),BH03.2563(2.74011251509837),BH07.3035(-6.26659012800842),CH03.2767(2.16092813292221),CH07.3112(-5.70867282936041)	AH03.2426(2.04909725862581),AH07.3208(-3.57354118021984),AH08.2048(2.64590176109482),BH03.2563(2.74011251509837),BH07.3035(-6.26659012800842),CH03.2767(2.16092813292221),CH07.3112(-5.70867282936041)	0.777777777777778
GO:0035627	ceramide transport	biological process	7	7042	9	27652	0.00151	0.0761437837837838	AH02.537(-1.83583595522495),AH04.64(-1.33988797292066),AH09.1059(-1.31057658895431),BH04.72(-1.65347591842087),BH05.3042(-1.10607172530642),BH09.1141(-1.55323794248948),CH02.610(4.00183390285059)	AH02.537(-1.83583595522495),AH04.64(-1.33988797292066),AH09.1059(-1.31057658895431),BH04.72(-1.65347591842087),BH05.3042(-1.10607172530642),BH09.1141(-1.55323794248948),CH02.610(4.00183390285059)	0.777777777777778
GO:0042754	negative regulation of circadian rhythm	biological process	7	7042	9	27652	0.00151	0.0761437837837838	AH08.1690(-2.05132443083365),AH08.372(2.48207108874214),BH06.620(-1.65454834253345),BH08.1744(-2.33797308037995),BH08.376(2.54571288666211),CH08.1890(2.00579207910076),CH08.434(2.50892744944622)	AH08.1690(-2.05132443083365),AH08.372(2.48207108874214),BH06.620(-1.65454834253345),BH08.1744(-2.33797308037995),BH08.376(2.54571288666211),CH08.1890(2.00579207910076),CH08.434(2.50892744944622)	0.777777777777778
GO:0050667	homocysteine metabolic process	biological process	7	7042	9	27652	0.00151	0.0761437837837838	AH02.2455(1.73392078622575),AH06.428(-1.5138772334326),BH05.4218(1.25146565761559),BH06.549(-1.10375944759026),CH01.1866(5.64563697197746),CH05.4452(4.06090865128915),CH06.561(-1.30833880841582)	AH02.2455(1.73392078622575),AH06.428(-1.5138772334326),BH05.4218(1.25146565761559),BH06.549(-1.10375944759026),CH01.1866(5.64563697197746),CH05.4452(4.06090865128915),CH06.561(-1.30833880841582)	0.777777777777778
GO:0048582	positive regulation of post-embryonic development	biological process	88	7042	260	27652	0.00152	0.0761437837837838	AH01.1869(-1.9218702738414),AH01.2756(2.3969899095623),AH01.3178(-3.59862921973552),AH01.3179(-2.30111419518302),AH02.4283(5.5332016452493),AH03.1206(2.45836095879943),AH03.2132(1.74511345764647),AH03.2133(1.90170812714843),AH03.3609(-2.4063855027753),AH03.3782(1.41334267666945),AH03.384(-3.47603947896417),AH03.385(-2.49186023417258),AH03.386(-4.49132494746979),AH03.388(1.0680434728432),AH03.959(…	AH01.1869(-1.9218702738414),AH01.2756(2.3969899095623),AH01.3178(-3.59862921973552),AH01.3179(-2.30111419518302),AH02.4283(5.5332016452493),AH03.1206(2.45836095879943),AH03.2132(1.74511345764647),AH03.2133(1.90170812714843),AH03.3609(-2.4063855027753),AH03.3782(1.41334267666945),AH03.384(-3.47603947896417),AH03.385(-2.49186023417258),AH03.386(-4.49132494746979),AH03.388(1.0680434728432),AH03.959(…	0.338461538461538
GO:0005656	nuclear pre-replicative complex	cellular component	6	7029	8	27664	0.00461	0.0766412	AH01.2121(1.286780001031),AH04.141(4.96937050071423),BH01.2485(1.70151547277494),BH04.142(3.49418851051768),BH05.88(3.41036813881116),CH05.138(6.172952675996)	AH01.2121(1.286780001031),AH04.141(4.96937050071423),BH01.2485(1.70151547277494),BH04.142(3.49418851051768),BH05.88(3.41036813881116),CH05.138(6.172952675996)	0.75
GO:0036387	pre-replicative complex	cellular component	6	7029	8	27664	0.00461	0.0766412	AH01.2121(1.286780001031),AH04.141(4.96937050071423),BH01.2485(1.70151547277494),BH04.142(3.49418851051768),BH05.88(3.41036813881116),CH05.138(6.172952675996)	AH01.2121(1.286780001031),AH04.141(4.96937050071423),BH01.2485(1.70151547277494),BH04.142(3.49418851051768),BH05.88(3.41036813881116),CH05.138(6.172952675996)	0.75
GO:0000794	condensed nuclear chromosome	cellular component	44	7029	121	27664	0.00486	0.0782352941176471	AH01.3663(1.07810769008786),AH01.745(4.37864589972465),AH01.904(3.26000692410674),AH02.1499(1.38173523371778),AH02.1929(5.3300999075156),AH02.2343(2.22451368841383),AH02.332(2.6589690477323),AH02.3460(2.51085542047835),AH02.550(2.50555738579939),AH03.3114(3.12916800192407),AH04.1984(1.30366146756464),AH05.1255(-2.78700117878572),AH05.171(-6.26516744476794),AH06.1976(1.78295323176231),AH07.683(5.3…	AH01.3663(1.07810769008786),AH01.745(4.37864589972465),AH01.904(3.26000692410674),AH02.1499(1.38173523371778),AH02.1929(5.3300999075156),AH02.2343(2.22451368841383),AH02.332(2.6589690477323),AH02.3460(2.51085542047835),AH02.550(2.50555738579939),AH03.3114(3.12916800192407),AH04.1984(1.30366146756464),AH05.1255(-2.78700117878572),AH05.171(-6.26516744476794),AH06.1976(1.78295323176231),AH07.683(5.3…	0.363636363636364
GO:0000796	condensin complex	cellular component	5	7029	6	27664	0.005	0.0782352941176471	AH02.1929(5.3300999075156),AH02.4222(3.24222189854825),BH02.1981(4.91590640058905),BH02.4250(3.93480529386737),CH02.4277(6.97897041448521)	AH02.1929(5.3300999075156),AH02.4222(3.24222189854825),BH02.1981(4.91590640058905),BH02.4250(3.93480529386737),CH02.4277(6.97897041448521)	0.833333333333333
GO:0031436	BRCA1-BARD1 complex	cellular component	5	7029	6	27664	0.005	0.0782352941176471	AH05.1787(4.32702574025808),AH09.1535(3.16962922601472),BH05.1954(4.87104722632947),BH09.1734(4.39969404531161),CH05.2021(7.7920028738494)	AH05.1787(4.32702574025808),AH09.1535(3.16962922601472),BH05.1954(4.87104722632947),BH09.1734(4.39969404531161),CH05.2021(7.7920028738494)	0.833333333333333
GO:0043253	chloroplast ribosome	cellular component	5	7029	6	27664	0.005	0.0782352941176471	AH07.3403(1.21877628614939),AH09.647(1.15681252865611),BH07.3239(1.39972072873641),CH07.3289(6.22031332855552),CH09.721(3.88225376311393)	AH07.3403(1.21877628614939),AH09.647(1.15681252865611),BH07.3239(1.39972072873641),CH07.3289(6.22031332855552),CH09.721(3.88225376311393)	0.833333333333333
GO:0140014	mitotic nuclear division	biological process	87	7042	257	27652	0.0016	0.079613422818792	AH01.4081(4.59973345454336),AH01.4536(5.1520475778705),AH01.60(1.28818380490252),AH02.1499(1.38173523371778),AH02.1717(5.32532950831731),AH02.1929(5.3300999075156),AH02.2343(2.22451368841383),AH02.3460(2.51085542047835),AH03.1946(1.47318555858634),AH03.2108(1.80350440044495),AH03.3103(5.93873260900822),AH03.3114(3.12916800192407),AH04.1562(2.75122356932365),AH05.1029(1.15651228266574),AH05.1450(3…	AH01.4081(4.59973345454336),AH01.4536(5.1520475778705),AH01.60(1.28818380490252),AH02.1499(1.38173523371778),AH02.1717(5.32532950831731),AH02.1929(5.3300999075156),AH02.2343(2.22451368841383),AH02.3460(2.51085542047835),AH03.1946(1.47318555858634),AH03.2108(1.80350440044495),AH03.3103(5.93873260900822),AH03.3114(3.12916800192407),AH04.1562(2.75122356932365),AH05.1029(1.15651228266574),AH05.1450(3…	0.33852140077821
GO:0016798	hydrolase activity, acting on glycosyl bonds	molecular function	194	6140	618	23834	0.00085	0.0812403846153846	AH01.1341(-1.46617735170033),AH01.164(-1.27856152580196),AH01.1782(3.88359805112699),AH01.2857(1.2987236707187),AH01.3154(-3.65488033409556),AH01.3387(1.63205646095494),AH01.4495(1.38656711229894),AH01.4546(-1.65244771228162),AH01.4622(-1.5159635829948),AH01.4875(1.98715378579045),AH01.5260(-1.22714820939483),AH01.779(-1.28674302205238),AH01.916(3.80031055512048),AH02.1461(3.87581113727345),AH02.…	AH01.1341(-1.46617735170033),AH01.164(-1.27856152580196),AH01.1782(3.88359805112699),AH01.2857(1.2987236707187),AH01.3154(-3.65488033409556),AH01.3387(1.63205646095494),AH01.4495(1.38656711229894),AH01.4546(-1.65244771228162),AH01.4622(-1.5159635829948),AH01.4875(1.98715378579045),AH01.5260(-1.22714820939483),AH01.779(-1.28674302205238),AH01.916(3.80031055512048),AH02.1461(3.87581113727345),AH02.…	0.313915857605178
GO:0008236	serine-type peptidase activity	molecular function	65	6140	178	23834	0.00095	0.0843125	AH01.2318(2.46013719337328),AH01.3055(-6.44334791301005),AH01.3406(-1.40225217882249),AH01.3407(-3.32701694035706),AH01.5271(3.98437556163834),AH01.5366(2.80094689455811),AH02.1553(-1.04925913429768),AH02.2878(2.47642004846236),AH02.3402(2.564442642822),AH02.3776(1.85808284200894),AH03.2074(1.08704372386083),AH03.2333(2.50892404661544),AH04.1013(2.76065861763095),AH04.1426(5.11080626282679),AH05.…	AH01.2318(2.46013719337328),AH01.3055(-6.44334791301005),AH01.3406(-1.40225217882249),AH01.3407(-3.32701694035706),AH01.5271(3.98437556163834),AH01.5366(2.80094689455811),AH02.1553(-1.04925913429768),AH02.2878(2.47642004846236),AH02.3402(2.564442642822),AH02.3776(1.85808284200894),AH03.2074(1.08704372386083),AH03.2333(2.50892404661544),AH04.1013(2.76065861763095),AH04.1426(5.11080626282679),AH05.…	0.365168539325843
GO:0017171	serine hydrolase activity	molecular function	65	6140	178	23834	0.00095	0.0843125	AH01.2318(2.46013719337328),AH01.3055(-6.44334791301005),AH01.3406(-1.40225217882249),AH01.3407(-3.32701694035706),AH01.5271(3.98437556163834),AH01.5366(2.80094689455811),AH02.1553(-1.04925913429768),AH02.2878(2.47642004846236),AH02.3402(2.564442642822),AH02.3776(1.85808284200894),AH03.2074(1.08704372386083),AH03.2333(2.50892404661544),AH04.1013(2.76065861763095),AH04.1426(5.11080626282679),AH05.…	AH01.2318(2.46013719337328),AH01.3055(-6.44334791301005),AH01.3406(-1.40225217882249),AH01.3407(-3.32701694035706),AH01.5271(3.98437556163834),AH01.5366(2.80094689455811),AH02.1553(-1.04925913429768),AH02.2878(2.47642004846236),AH02.3402(2.564442642822),AH02.3776(1.85808284200894),AH03.2074(1.08704372386083),AH03.2333(2.50892404661544),AH04.1013(2.76065861763095),AH04.1426(5.11080626282679),AH05.…	0.365168539325843
GO:0030332	cyclin binding	molecular function	10	6140	15	23834	0.00102	0.0874034482758621	AH02.218(4.01271000449464),AH04.106(3.15601271110678),AH05.15(4.44361811681369),AH08.2047(3.63435793700668),BH04.108(2.37612874329733),BH05.4030(2.14762465294873),BH05.55(2.78901241735153),BH08.2155(1.2935567376604),CH05.4228(5.51724522476194),CH08.2327(7.4407218374749)	AH02.218(4.01271000449464),AH04.106(3.15601271110678),AH05.15(4.44361811681369),AH08.2047(3.63435793700668),BH04.108(2.37612874329733),BH05.4030(2.14762465294873),BH05.55(2.78901241735153),BH08.2155(1.2935567376604),CH05.4228(5.51724522476194),CH08.2327(7.4407218374749)	0.666666666666667
GO:0009415	response to water	biological process	279	7042	941	27652	0.00177	0.0874852	AH01.1499(5.30765136392575),AH01.1650(-3.02485909369718),AH01.1754(1.99919018850575),AH01.2857(1.2987236707187),AH01.2995(3.88240266205424),AH01.3107(1.9614331334745),AH01.3138(-1.39526312110842),AH01.3224(2.014614195922),AH01.3368(2.75810732132759),AH01.343(1.06706301992068),AH01.3916(1.76899546136527),AH01.4017(4.73704778190806),AH01.5206(-3.5767560563566),AH01.5260(-1.22714820939483),AH01.620(…	AH01.1499(5.30765136392575),AH01.1650(-3.02485909369718),AH01.1754(1.99919018850575),AH01.2857(1.2987236707187),AH01.2995(3.88240266205424),AH01.3107(1.9614331334745),AH01.3138(-1.39526312110842),AH01.3224(2.014614195922),AH01.3368(2.75810732132759),AH01.343(1.06706301992068),AH01.3916(1.76899546136527),AH01.4017(4.73704778190806),AH01.5206(-3.5767560563566),AH01.5260(-1.22714820939483),AH01.620(…	0.296493092454835
GO:0009574	preprophase band	cellular component	21	7029	49	27664	0.00575	0.0886666666666667	AH01.802(3.03175951582374),AH02.2793(4.47118070198984),AH02.966(5.40484187817058),AH06.1270(1.57554126102614),AH07.1719(7.24767431717826),AH09.2470(3.83330184631633),BH01.947(3.28104606175472),BH02.1157(2.92925705884859),BH02.2871(4.20461093291341),BH06.1319(1.36272424780974),BH07.1624(6.94396400251879),BH07.317(1.55223818840648),BH09.2691(1.07933352553873),CH01.464(5.89859613530416),CH01.986(8.0…	AH01.802(3.03175951582374),AH02.2793(4.47118070198984),AH02.966(5.40484187817058),AH06.1270(1.57554126102614),AH07.1719(7.24767431717826),AH09.2470(3.83330184631633),BH01.947(3.28104606175472),BH02.1157(2.92925705884859),BH02.2871(4.20461093291341),BH06.1319(1.36272424780974),BH07.1624(6.94396400251879),BH07.317(1.55223818840648),BH09.2691(1.07933352553873),CH01.464(5.89859613530416),CH01.986(8.0…	0.428571428571429
GO:0031118	rRNA pseudouridine synthesis	biological process	14	7042	26	27652	0.00184	0.0901309803921569	AH02.976(1.62606955543464),AH03.3828(1.6966430024552),AH04.1738(1.31786614595273),AH06.1144(1.37770080953749),BH01.4875(3.27206023929554),BH02.1149(1.60260240196322),BH03.4111(2.21525711562289),BH04.1730(1.36434320332908),BH06.1178(1.09331990967659),CH02.1262(2.01784537249382),CH03.4389(4.63893065207423),CH04.1976(2.51308959651181),CH05.2063(6.82400340391612),CH07.3206(5.86392493269408)	AH02.976(1.62606955543464),AH03.3828(1.6966430024552),AH04.1738(1.31786614595273),AH06.1144(1.37770080953749),BH01.4875(3.27206023929554),BH02.1149(1.60260240196322),BH03.4111(2.21525711562289),BH04.1730(1.36434320332908),BH06.1178(1.09331990967659),CH02.1262(2.01784537249382),CH03.4389(4.63893065207423),CH04.1976(2.51308959651181),CH05.2063(6.82400340391612),CH07.3206(5.86392493269408)	0.538461538461538
GO:0009073	aromatic amino acid family biosynthetic process	biological process	41	7042	106	27652	0.00185	0.0901309803921569	AH01.218(4.70629372321658),AH01.4252(3.67046249360746),AH01.444(1.43445009416349),AH01.4789(1.35177409068058),AH01.5214(-1.22813978581454),AH01.809(-1.95632633581938),AH03.409(1.24878323547158),AH06.879(2.48512718591542),AH07.1187(-1.01731296057648),AH09.1265(2.11107836664176),AH09.2459(-1.22833358361323),BH01.297(1.0421794260245),BH01.4557(2.1853532638807),BH01.4995(-2.56913036663942),BH01.528(2…	AH01.218(4.70629372321658),AH01.4252(3.67046249360746),AH01.444(1.43445009416349),AH01.4789(1.35177409068058),AH01.5214(-1.22813978581454),AH01.809(-1.95632633581938),AH03.409(1.24878323547158),AH06.879(2.48512718591542),AH07.1187(-1.01731296057648),AH09.1265(2.11107836664176),AH09.2459(-1.22833358361323),BH01.297(1.0421794260245),BH01.4557(2.1853532638807),BH01.4995(-2.56913036663942),BH01.528(2…	0.386792452830189
GO:0098754	detoxification	biological process	130	7042	407	27652	0.00186	0.0901309803921569	AH01.1524(3.9301852322904),AH01.2048(-3.12890789654027),AH01.242(-1.07761959319585),AH01.2685(1.64867159623292),AH01.2686(-1.05346383469375),AH01.3350(-1.41302677312686),AH01.3351(-4.72680064362721),AH01.3633(-1.29036464759626),AH01.5194(-1.12121701826481),AH02.2646(2.38905318534874),AH02.2678(4.41905770197786),AH02.929(-1.98795971848247),AH02.930(-4.91761355037267),AH03.2968(-1.50443623617115),A…	AH01.1524(3.9301852322904),AH01.2048(-3.12890789654027),AH01.242(-1.07761959319585),AH01.2685(1.64867159623292),AH01.2686(-1.05346383469375),AH01.3350(-1.41302677312686),AH01.3351(-4.72680064362721),AH01.3633(-1.29036464759626),AH01.5194(-1.12121701826481),AH02.2646(2.38905318534874),AH02.2678(4.41905770197786),AH02.929(-1.98795971848247),AH02.930(-4.91761355037267),AH03.2968(-1.50443623617115),A…	0.319410319410319
GO:0009579	thylakoid	cellular component	296	7029	1026	27664	0.00594	0.090288	AH01.24(1.36709493675868),AH01.4461(1.44731222747051),AH01.4462(1.04632242635843),AH01.4781(1.1830986802977),AH01.4791(2.26051546322885),AH01.557(3.15825887385181),AH02.1072(-1.3497943985905),AH02.3007(3.30951272464925),AH02.3048(1.80256281167838),AH02.3111(-2.65678876797582),AH02.3415(1.36616189896868),AH02.3653(1.24047122087774),AH02.3841(-1.01340753894539),AH03.201(1.23193284941308),AH03.2145(…	AH01.24(1.36709493675868),AH01.4461(1.44731222747051),AH01.4462(1.04632242635843),AH01.4781(1.1830986802977),AH01.4791(2.26051546322885),AH01.557(3.15825887385181),AH02.1072(-1.3497943985905),AH02.3007(3.30951272464925),AH02.3048(1.80256281167838),AH02.3111(-2.65678876797582),AH02.3415(1.36616189896868),AH02.3653(1.24047122087774),AH02.3841(-1.01340753894539),AH03.201(1.23193284941308),AH03.2145(…	0.288499025341131
GO:0031976	plastid thylakoid	cellular component	243	7029	831	27664	0.00611	0.0915639436619718	AH01.24(1.36709493675868),AH01.4461(1.44731222747051),AH01.4462(1.04632242635843),AH01.4781(1.1830986802977),AH01.4791(2.26051546322885),AH01.557(3.15825887385181),AH02.3007(3.30951272464925),AH02.3048(1.80256281167838),AH02.3415(1.36616189896868),AH02.3841(-1.01340753894539),AH03.201(1.23193284941308),AH03.2145(-1.32980334154787),AH03.2221(1.00664355346395),AH03.2494(-2.0795298433476),AH03.3737(…	AH01.24(1.36709493675868),AH01.4461(1.44731222747051),AH01.4462(1.04632242635843),AH01.4781(1.1830986802977),AH01.4791(2.26051546322885),AH01.557(3.15825887385181),AH02.3007(3.30951272464925),AH02.3048(1.80256281167838),AH02.3415(1.36616189896868),AH02.3841(-1.01340753894539),AH03.201(1.23193284941308),AH03.2145(-1.32980334154787),AH03.2221(1.00664355346395),AH03.2494(-2.0795298433476),AH03.3737(…	0.292418772563177
GO:0000070	mitotic sister chromatid segregation	biological process	67	7042	191	27652	0.00193	0.0929157142857143	AH01.4536(5.1520475778705),AH01.60(1.28818380490252),AH02.1499(1.38173523371778),AH02.1717(5.32532950831731),AH02.1929(5.3300999075156),AH02.2343(2.22451368841383),AH02.3460(2.51085542047835),AH03.1946(1.47318555858634),AH03.2108(1.80350440044495),AH03.3103(5.93873260900822),AH03.3114(3.12916800192407),AH04.1562(2.75122356932365),AH05.1029(1.15651228266574),AH05.1450(3.37011059639981),AH05.1909(4…	AH01.4536(5.1520475778705),AH01.60(1.28818380490252),AH02.1499(1.38173523371778),AH02.1717(5.32532950831731),AH02.1929(5.3300999075156),AH02.2343(2.22451368841383),AH02.3460(2.51085542047835),AH03.1946(1.47318555858634),AH03.2108(1.80350440044495),AH03.3103(5.93873260900822),AH03.3114(3.12916800192407),AH04.1562(2.75122356932365),AH05.1029(1.15651228266574),AH05.1450(3.37011059639981),AH05.1909(4…	0.350785340314136
GO:0010148	transpiration	biological process	12	7042	21	27652	0.002	0.0950512820512821	AH01.141(-1.42123711776901),AH01.3107(1.9614331334745),AH06.682(3.18069470646834),AH07.3673(3.69282669075143),BH01.4858(6.28891378666522),BH03.3883(-1.24620844954622),BH05.2588(2.22177971972639),BH06.756(3.98300085850203),BH07.3483(3.70782287527207),CH01.3695(2.93901959214433),CH06.785(5.78870132629746),CH07.3556(5.64711739986155)	AH01.141(-1.42123711776901),AH01.3107(1.9614331334745),AH06.682(3.18069470646834),AH07.3673(3.69282669075143),BH01.4858(6.28891378666522),BH03.3883(-1.24620844954622),BH05.2588(2.22177971972639),BH06.756(3.98300085850203),BH07.3483(3.70782287527207),CH01.3695(2.93901959214433),CH06.785(5.78870132629746),CH07.3556(5.64711739986155)	0.571428571428571
GO:0042304	regulation of fatty acid biosynthetic process	biological process	12	7042	21	27652	0.002	0.0950512820512821	AH05.1787(4.32702574025808),AH05.854(-1.37565207975742),AH08.1699(2.20372440580189),AH09.1535(3.16962922601472),BH01.4331(-1.74853590435391),BH05.1954(4.87104722632947),BH06.2411(-3.78527106416885),BH08.1752(2.83606316783065),BH09.1734(4.39969404531161),CH05.1068(3.70983736192644),CH05.2021(7.7920028738494),CH08.1902(5.80747186671063)	AH05.1787(4.32702574025808),AH05.854(-1.37565207975742),AH08.1699(2.20372440580189),AH09.1535(3.16962922601472),BH01.4331(-1.74853590435391),BH05.1954(4.87104722632947),BH06.2411(-3.78527106416885),BH08.1752(2.83606316783065),BH09.1734(4.39969404531161),CH05.1068(3.70983736192644),CH05.2021(7.7920028738494),CH08.1902(5.80747186671063)	0.571428571428571
GO:1901607	alpha-amino acid biosynthetic process	biological process	99	7042	300	27652	0.00202	0.0953903184713376	AH01.218(4.70629372321658),AH01.3992(-1.73020619831625),AH01.4252(3.67046249360746),AH01.444(1.43445009416349),AH01.4651(-3.28368999715847),AH01.4789(1.35177409068058),AH01.5214(-1.22813978581454),AH01.749(4.80189995597488),AH01.809(-1.95632633581938),AH02.2455(1.73392078622575),AH02.3008(-2.66222484872244),AH02.3653(1.24047122087774),AH02.3865(1.59505446269978),AH03.3950(1.19643688034176),AH03.4…	AH01.218(4.70629372321658),AH01.3992(-1.73020619831625),AH01.4252(3.67046249360746),AH01.444(1.43445009416349),AH01.4651(-3.28368999715847),AH01.4789(1.35177409068058),AH01.5214(-1.22813978581454),AH01.749(4.80189995597488),AH01.809(-1.95632633581938),AH02.2455(1.73392078622575),AH02.3008(-2.66222484872244),AH02.3653(1.24047122087774),AH02.3865(1.59505446269978),AH03.3950(1.19643688034176),AH03.4…	0.33
GO:0098813	nuclear chromosome segregation	biological process	124	7042	387	27652	0.00206	0.0960555974842767	AH01.2031(6.08458453740538),AH01.2081(1.80915881719815),AH01.4044(3.84068560333921),AH01.4536(5.1520475778705),AH01.4881(2.84833793945081),AH01.60(1.28818380490252),AH02.1499(1.38173523371778),AH02.1717(5.32532950831731),AH02.1929(5.3300999075156),AH02.2343(2.22451368841383),AH02.3460(2.51085542047835),AH02.536(3.22827311729288),AH02.550(2.50555738579939),AH03.1946(1.47318555858634),AH03.2108(1.8…	AH01.2031(6.08458453740538),AH01.2081(1.80915881719815),AH01.4044(3.84068560333921),AH01.4536(5.1520475778705),AH01.4881(2.84833793945081),AH01.60(1.28818380490252),AH02.1499(1.38173523371778),AH02.1717(5.32532950831731),AH02.1929(5.3300999075156),AH02.2343(2.22451368841383),AH02.3460(2.51085542047835),AH02.536(3.22827311729288),AH02.550(2.50555738579939),AH03.1946(1.47318555858634),AH03.2108(1.8…	0.320413436692506
GO:0046677	response to antibiotic	biological process	228	7042	758	27652	0.00206	0.0960555974842767	AH01.1166(3.50123098627834),AH01.1804(2.10820933894293),AH01.3218(1.20596088791466),AH01.4263(-3.96695991678656),AH01.4356(-3.96183075986441),AH01.4472(1.66629548020804),AH01.4681(3.20016286299607),AH01.4781(1.1830986802977),AH01.5194(-1.12121701826481),AH01.620(-1.09439966596362),AH01.790(-1.44278787473446),AH01.794(2.66955968819131),AH01.795(1.87098852732563),AH01.796(4.58463447228428),AH01.916…	AH01.1166(3.50123098627834),AH01.1804(2.10820933894293),AH01.3218(1.20596088791466),AH01.4263(-3.96695991678656),AH01.4356(-3.96183075986441),AH01.4472(1.66629548020804),AH01.4681(3.20016286299607),AH01.4781(1.1830986802977),AH01.5194(-1.12121701826481),AH01.620(-1.09439966596362),AH01.790(-1.44278787473446),AH01.794(2.66955968819131),AH01.795(1.87098852732563),AH01.796(4.58463447228428),AH01.916…	0.300791556728232
GO:0004148	dihydrolipoyl dehydrogenase activity	molecular function	9	6140	13	23834	0.00125	0.100201612903226	AH03.838(-2.02838174416742),AH05.1050(1.93173251995224),AH05.1072(-1.05105259441491),BH05.1100(1.29381117418031),BH05.1118(-1.01482803386206),CH02.1789(3.96584748155997),CH03.1767(5.19041390290317),CH05.1250(7.86662495580133),CH05.1266(4.28965394747009)	AH03.838(-2.02838174416742),AH05.1050(1.93173251995224),AH05.1072(-1.05105259441491),BH05.1100(1.29381117418031),BH05.1118(-1.01482803386206),CH02.1789(3.96584748155997),CH03.1767(5.19041390290317),CH05.1250(7.86662495580133),CH05.1266(4.28965394747009)	0.692307692307692
GO:0046030	inositol trisphosphate phosphatase activity	molecular function	14	6140	25	23834	0.00125	0.100201612903226	AH01.1374(2.64102957751174),AH02.2979(2.86914949562881),AH03.1229(-1.16489349669156),AH08.2122(1.39273879645225),BH01.1283(2.20355356048962),BH02.3059(1.72899815671613),BH03.1367(-1.21540787481214),BH05.1759(1.28520007038776),BH08.2235(1.06729888698565),CH01.1329(6.44220492092283),CH02.3465(2.90829054079484),CH04.1013(5.03694748078957),CH07.1593(1.96688713303094),CH08.2417(1.21894165756082)	AH01.1374(2.64102957751174),AH02.2979(2.86914949562881),AH03.1229(-1.16489349669156),AH08.2122(1.39273879645225),BH01.1283(2.20355356048962),BH02.3059(1.72899815671613),BH03.1367(-1.21540787481214),BH05.1759(1.28520007038776),BH08.2235(1.06729888698565),CH01.1329(6.44220492092283),CH02.3465(2.90829054079484),CH04.1013(5.03694748078957),CH07.1593(1.96688713303094),CH08.2417(1.21894165756082)	0.56
GO:0071545	inositol phosphate catabolic process	biological process	15	7042	29	27652	0.00217	0.100552	AH01.1374(2.64102957751174),AH02.2979(2.86914949562881),AH03.1229(-1.16489349669156),AH08.2122(1.39273879645225),BH01.1283(2.20355356048962),BH02.3059(1.72899815671613),BH03.1367(-1.21540787481214),BH05.1759(1.28520007038776),BH08.2235(1.06729888698565),CH01.1329(6.44220492092283),CH01.1724(3.5977104968631),CH02.3465(2.90829054079484),CH04.1013(5.03694748078957),CH07.1593(1.96688713303094),CH08.2…	AH01.1374(2.64102957751174),AH02.2979(2.86914949562881),AH03.1229(-1.16489349669156),AH08.2122(1.39273879645225),BH01.1283(2.20355356048962),BH02.3059(1.72899815671613),BH03.1367(-1.21540787481214),BH05.1759(1.28520007038776),BH08.2235(1.06729888698565),CH01.1329(6.44220492092283),CH01.1724(3.5977104968631),CH02.3465(2.90829054079484),CH04.1013(5.03694748078957),CH07.1593(1.96688713303094),CH08.2…	0.517241379310345
GO:0016405	CoA-ligase activity	molecular function	28	6140	64	23834	0.00133	0.103283	AH01.2759(1.34488691107164),AH01.5183(-1.99811988342737),AH04.1636(1.77253737369194),AH04.407(3.74942539878752),AH05.858(2.07973594229425),AH06.2514(-1.85900551870456),AH07.3097(2.16782347439117),AH07.556(-1.22277116810549),BH01.4234(-1.74098391498079),BH01.4326(2.92388088657834),BH04.1644(1.52847599621446),BH04.435(3.16404296842461),BH05.201(2.28041332267143),BH06.2317(-1.39745170157809),BH07.29…	AH01.2759(1.34488691107164),AH01.5183(-1.99811988342737),AH04.1636(1.77253737369194),AH04.407(3.74942539878752),AH05.858(2.07973594229425),AH06.2514(-1.85900551870456),AH07.3097(2.16782347439117),AH07.556(-1.22277116810549),BH01.4234(-1.74098391498079),BH01.4326(2.92388088657834),BH04.1644(1.52847599621446),BH04.435(3.16404296842461),BH05.201(2.28041332267143),BH06.2317(-1.39745170157809),BH07.29…	0.4375
GO:0007167	enzyme-linked receptor protein signaling pathway	biological process	118	7042	367	27652	0.00228	0.104993291925466	AH01.435(1.85860626465002),AH01.4423(2.7758247456133),AH01.4914(-1.43868331897527),AH01.522(1.07794733450792),AH01.792(-2.81216731385576),AH02.2106(3.4828358659694),AH02.2433(1.73102436646874),AH02.2653(1.19983245647859),AH02.3109(1.84175660796478),AH02.3130(1.80508128591714),AH02.3131(2.71831345464147),AH03.1758(-1.20696011267011),AH03.2916(5.27787836461468),AH03.652(1.2418805120146),AH05.644(3.…	AH01.435(1.85860626465002),AH01.4423(2.7758247456133),AH01.4914(-1.43868331897527),AH01.522(1.07794733450792),AH01.792(-2.81216731385576),AH02.2106(3.4828358659694),AH02.2433(1.73102436646874),AH02.2653(1.19983245647859),AH02.3109(1.84175660796478),AH02.3130(1.80508128591714),AH02.3131(2.71831345464147),AH03.1758(-1.20696011267011),AH03.2916(5.27787836461468),AH03.652(1.2418805120146),AH05.644(3.…	0.321525885558583
GO:0003896	DNA primase activity	molecular function	8	6140	11	23834	0.00147	0.107439705882353	AH02.4004(3.07700108014321),AH05.2810(1.8978312423274),BH01.2211(2.45629071011425),BH02.4020(3.24910838277483),BH05.2936(2.45381389403551),CH02.4051(5.24580609899573),CH05.2909(2.80743098742642),CH06.2730(4.04921495419832)	AH02.4004(3.07700108014321),AH05.2810(1.8978312423274),BH01.2211(2.45629071011425),BH02.4020(3.24910838277483),BH05.2936(2.45381389403551),CH02.4051(5.24580609899573),CH05.2909(2.80743098742642),CH06.2730(4.04921495419832)	0.727272727272727
GO:0008296	3'-5'-DNA exonuclease activity	molecular function	8	6140	11	23834	0.00147	0.107439705882353	AH04.553(1.97996711443209),AH07.1915(1.88250420835602),BH03.2885(-3.0018313499862),BH03.2887(-1.73213909173007),BH04.593(1.79860944428398),BH07.1890(2.27292100794192),CH04.595(7.29628722568946),CH07.1761(5.79094397326013)	AH04.553(1.97996711443209),AH07.1915(1.88250420835602),BH03.2885(-3.0018313499862),BH03.2887(-1.73213909173007),BH04.593(1.79860944428398),BH07.1890(2.27292100794192),CH04.595(7.29628722568946),CH07.1761(5.79094397326013)	0.727272727272727
GO:0098542	defense response to other organism	biological process	554	7042	1965	27652	0.00235	0.107548765432099	AH01.10(1.73471077582958),AH01.1033(6.49895219908328),AH01.1285(-1.37788501735764),AH01.1370(-1.1485345014716),AH01.1393(1.90672018075541),AH01.141(-1.42123711776901),AH01.1414(-2.18632664609548),AH01.1454(-1.65998565299554),AH01.1499(5.30765136392575),AH01.1742(-1.05353768827862),AH01.1804(2.10820933894293),AH01.2030(1.90137823745954),AH01.218(4.70629372321658),AH01.24(1.36709493675868),AH01.252…	AH01.10(1.73471077582958),AH01.1033(6.49895219908328),AH01.1285(-1.37788501735764),AH01.1370(-1.1485345014716),AH01.1393(1.90672018075541),AH01.141(-1.42123711776901),AH01.1414(-2.18632664609548),AH01.1454(-1.65998565299554),AH01.1499(5.30765136392575),AH01.1742(-1.05353768827862),AH01.1804(2.10820933894293),AH01.2030(1.90137823745954),AH01.218(4.70629372321658),AH01.24(1.36709493675868),AH01.252…	0.281933842239186
GO:0032506	cytokinetic process	biological process	59	7042	166	27652	0.00247	0.11011325443787	AH01.2502(2.70380564026214),AH01.4549(1.6066452126494),AH02.1717(5.32532950831731),AH02.2793(4.47118070198984),AH02.3170(2.07821062473838),AH02.3771(1.16013015843807),AH02.966(5.40484187817058),AH03.3782(1.41334267666945),AH03.3839(4.44761635244731),AH05.1049(1.09929676572872),AH05.3719(4.91894050613255),AH05.925(1.23401049202061),AH06.1270(1.57554126102614),AH07.1719(7.24767431717826),AH07.3631(…	AH01.2502(2.70380564026214),AH01.4549(1.6066452126494),AH02.1717(5.32532950831731),AH02.2793(4.47118070198984),AH02.3170(2.07821062473838),AH02.3771(1.16013015843807),AH02.966(5.40484187817058),AH03.3782(1.41334267666945),AH03.3839(4.44761635244731),AH05.1049(1.09929676572872),AH05.3719(4.91894050613255),AH05.925(1.23401049202061),AH06.1270(1.57554126102614),AH07.1719(7.24767431717826),AH07.3631(…	0.355421686746988
GO:1902410	mitotic cytokinetic process	biological process	59	7042	166	27652	0.00247	0.11011325443787	AH01.2502(2.70380564026214),AH01.4549(1.6066452126494),AH02.1717(5.32532950831731),AH02.2793(4.47118070198984),AH02.3170(2.07821062473838),AH02.3771(1.16013015843807),AH02.966(5.40484187817058),AH03.3782(1.41334267666945),AH03.3839(4.44761635244731),AH05.1049(1.09929676572872),AH05.3719(4.91894050613255),AH05.925(1.23401049202061),AH06.1270(1.57554126102614),AH07.1719(7.24767431717826),AH07.3631(…	AH01.2502(2.70380564026214),AH01.4549(1.6066452126494),AH02.1717(5.32532950831731),AH02.2793(4.47118070198984),AH02.3170(2.07821062473838),AH02.3771(1.16013015843807),AH02.966(5.40484187817058),AH03.3782(1.41334267666945),AH03.3839(4.44761635244731),AH05.1049(1.09929676572872),AH05.3719(4.91894050613255),AH05.925(1.23401049202061),AH06.1270(1.57554126102614),AH07.1719(7.24767431717826),AH07.3631(…	0.355421686746988
GO:0009720	detection of hormone stimulus	biological process	9	7042	14	27652	0.00247	0.11011325443787	AH03.2132(1.74511345764647),AH03.2133(1.90170812714843),AH07.3638(-2.55336343394341),BH03.2278(1.50157316823131),BH03.2279(3.74501311914199),BH07.3447(-2.74685553930242),CH03.2452(2.35867774355591),CH03.2454(1.85321912683159),Contig1927.1(-2.60282369562255)	AH03.2132(1.74511345764647),AH03.2133(1.90170812714843),AH07.3638(-2.55336343394341),BH03.2278(1.50157316823131),BH03.2279(3.74501311914199),BH07.3447(-2.74685553930242),CH03.2452(2.35867774355591),CH03.2454(1.85321912683159),Contig1927.1(-2.60282369562255)	0.642857142857143
GO:0072708	response to sorbitol	biological process	9	7042	14	27652	0.00247	0.11011325443787	AH01.3368(2.75810732132759),AH07.1278(2.8191045903089),AH07.1290(2.7777732184645),BH01.3700(2.79484208483787),BH02.61(-1.04248959458239),BH07.1351(2.26510671308192),CH01.3953(5.77537676254741),CH06.718(4.36681836727587),CH07.1065(4.19608429779933)	AH01.3368(2.75810732132759),AH07.1278(2.8191045903089),AH07.1290(2.7777732184645),BH01.3700(2.79484208483787),BH02.61(-1.04248959458239),BH07.1351(2.26510671308192),CH01.3953(5.77537676254741),CH06.718(4.36681836727587),CH07.1065(4.19608429779933)	0.642857142857143
GO:0071398	cellular response to fatty acid	biological process	95	7042	288	27652	0.00249	0.11011325443787	AH01.1393(1.90672018075541),AH01.2279(2.03998559076088),AH01.2297(2.41281364207233),AH01.3218(1.20596088791466),AH01.3357(2.96864495398311),AH01.3999(1.03230105456134),AH01.4772(1.34433193520617),AH01.4773(1.94709731982743),AH01.620(-1.09439966596362),AH01.790(-1.44278787473446),AH02.2149(-1.37561225124547),AH02.2469(2.28573406120885),AH02.314(1.3765208183306),AH02.330(1.46092323229225),AH02.3768…	AH01.1393(1.90672018075541),AH01.2279(2.03998559076088),AH01.2297(2.41281364207233),AH01.3218(1.20596088791466),AH01.3357(2.96864495398311),AH01.3999(1.03230105456134),AH01.4772(1.34433193520617),AH01.4773(1.94709731982743),AH01.620(-1.09439966596362),AH01.790(-1.44278787473446),AH02.2149(-1.37561225124547),AH02.2469(2.28573406120885),AH02.314(1.3765208183306),AH02.330(1.46092323229225),AH02.3768…	0.329861111111111
GO:0006269	DNA replication, synthesis of primer	biological process	13	7042	24	27652	0.0025	0.11011325443787	AH02.4004(3.07700108014321),AH05.230(1.87747250517822),AH05.2810(1.8978312423274),AH06.2810(1.47261199931652),AH07.4029(4.07116848628351),BH01.2211(2.45629071011425),BH02.4020(3.24910838277483),BH05.2936(2.45381389403551),BH07.3842(4.09279300737416),CH02.4051(5.24580609899573),CH05.2909(2.80743098742642),CH06.2730(4.04921495419832),CH06.2909(3.70510407275713)	AH02.4004(3.07700108014321),AH05.230(1.87747250517822),AH05.2810(1.8978312423274),AH06.2810(1.47261199931652),AH07.4029(4.07116848628351),BH01.2211(2.45629071011425),BH02.4020(3.24910838277483),BH05.2936(2.45381389403551),BH07.3842(4.09279300737416),CH02.4051(5.24580609899573),CH05.2909(2.80743098742642),CH06.2730(4.04921495419832),CH06.2909(3.70510407275713)	0.541666666666667
GO:0016126	sterol biosynthetic process	biological process	29	7042	70	27652	0.00251	0.11011325443787	AH01.265(1.01588186396522),AH01.3028(1.33985015851204),AH02.1085(4.28439094936885),AH02.1602(-3.07988361648593),AH02.222(1.80925446346811),AH03.2426(2.04909725862581),AH03.570(1.03322359314911),AH04.1448(1.20434190887941),AH07.3208(-3.57354118021984),AH07.3781(1.04452714527765),AH08.2048(2.64590176109482),BH01.3363(1.81028802895902),BH01.460(1.79269683082507),BH02.1029(1.60097160017613),BH02.1904…	AH01.265(1.01588186396522),AH01.3028(1.33985015851204),AH02.1085(4.28439094936885),AH02.1602(-3.07988361648593),AH02.222(1.80925446346811),AH03.2426(2.04909725862581),AH03.570(1.03322359314911),AH04.1448(1.20434190887941),AH07.3208(-3.57354118021984),AH07.3781(1.04452714527765),AH08.2048(2.64590176109482),BH01.3363(1.81028802895902),BH01.460(1.79269683082507),BH02.1029(1.60097160017613),BH02.1904…	0.414285714285714
GO:0000307	cyclin-dependent protein kinase holoenzyme complex	cellular component	17	7029	38	27664	0.00747	0.11039	AH02.218(4.01271000449464),AH04.106(3.15601271110678),AH05.15(4.44361811681369),AH08.2047(3.63435793700668),BH01.4914(6.03945435181213),BH04.108(2.37612874329733),BH05.4030(2.14762465294873),BH05.55(2.78901241735153),BH06.862(-1.08846363438533),BH08.2155(1.2935567376604),CH03.2847(1.93331191352082),CH03.4527(3.21417041196973),CH05.3619(2.77901806621079),CH05.4228(5.51724522476194),CH08.2327(7.440…	AH02.218(4.01271000449464),AH04.106(3.15601271110678),AH05.15(4.44361811681369),AH08.2047(3.63435793700668),BH01.4914(6.03945435181213),BH04.108(2.37612874329733),BH05.4030(2.14762465294873),BH05.55(2.78901241735153),BH06.862(-1.08846363438533),BH08.2155(1.2935567376604),CH03.2847(1.93331191352082),CH03.4527(3.21417041196973),CH05.3619(2.77901806621079),CH05.4228(5.51724522476194),CH08.2327(7.440…	0.447368421052632
GO:0051258	protein polymerization	biological process	70	7042	203	27652	0.00256	0.111646117647059	AH01.358(1.37226508585813),AH01.3591(3.07248834718525),AH01.3803(-1.57563202298404),AH01.4050(-5.03439676728829),AH01.4351(1.10802913467322),AH01.570(-1.96620776627068),AH02.2793(4.47118070198984),AH02.3119(1.91099611473399),AH03.2108(1.80350440044495),AH03.2613(1.74535199920622),AH03.395(2.86994562407052),AH03.4127(2.27080590126653),AH05.1029(1.15651228266574),AH05.1036(1.06466242372119),AH05.16…	AH01.358(1.37226508585813),AH01.3591(3.07248834718525),AH01.3803(-1.57563202298404),AH01.4050(-5.03439676728829),AH01.4351(1.10802913467322),AH01.570(-1.96620776627068),AH02.2793(4.47118070198984),AH02.3119(1.91099611473399),AH03.2108(1.80350440044495),AH03.2613(1.74535199920622),AH03.395(2.86994562407052),AH03.4127(2.27080590126653),AH05.1029(1.15651228266574),AH05.1036(1.06466242372119),AH05.16…	0.344827586206897
GO:0004420	hydroxymethylglutaryl-CoA reductase (NADPH) activity	molecular function	7	6140	9	23834	0.00163	0.112515277777778	AH03.2426(2.04909725862581),AH07.3208(-3.57354118021984),AH08.2048(2.64590176109482),BH03.2563(2.74011251509837),BH07.3035(-6.26659012800842),CH03.2767(2.16092813292221),CH07.3112(-5.70867282936041)	AH03.2426(2.04909725862581),AH07.3208(-3.57354118021984),AH08.2048(2.64590176109482),BH03.2563(2.74011251509837),BH07.3035(-6.26659012800842),CH03.2767(2.16092813292221),CH07.3112(-5.70867282936041)	0.777777777777778
GO:0097001	ceramide binding	molecular function	7	6140	9	23834	0.00163	0.112515277777778	AH02.537(-1.83583595522495),AH04.64(-1.33988797292066),AH09.1059(-1.31057658895431),BH04.72(-1.65347591842087),BH05.3042(-1.10607172530642),BH09.1141(-1.55323794248948),CH02.610(4.00183390285059)	AH02.537(-1.83583595522495),AH04.64(-1.33988797292066),AH09.1059(-1.31057658895431),BH04.72(-1.65347591842087),BH05.3042(-1.10607172530642),BH09.1141(-1.55323794248948),CH02.610(4.00183390285059)	0.777777777777778
GO:0042335	cuticle development	biological process	37	7042	95	27652	0.00261	0.113161052631579	AH01.3107(1.9614331334745),AH02.1167(1.06616935182199),AH02.3649(1.24050764635644),AH02.443(2.58124621390977),AH02.665(1.29078090436476),AH03.1987(1.36370895100972),AH05.644(3.57883539920936),AH06.290(-1.41821731699626),AH07.2342(2.21359381473616),AH07.3938(2.04043056799584),AH07.3941(2.32489656122255),AH09.1244(1.63373983821203),AH09.1964(1.22134031365042),AH09.338(5.57896677967133),BH02.3304(1.…	AH01.3107(1.9614331334745),AH02.1167(1.06616935182199),AH02.3649(1.24050764635644),AH02.443(2.58124621390977),AH02.665(1.29078090436476),AH03.1987(1.36370895100972),AH05.644(3.57883539920936),AH06.290(-1.41821731699626),AH07.2342(2.21359381473616),AH07.3938(2.04043056799584),AH07.3941(2.32489656122255),AH09.1244(1.63373983821203),AH09.1964(1.22134031365042),AH09.338(5.57896677967133),BH02.3304(1.…	0.389473684210526
GO:0030246	carbohydrate binding	molecular function	63	6140	175	23834	0.0017	0.114175675675676	AH01.1341(-1.46617735170033),AH01.164(-1.27856152580196),AH01.3387(1.63205646095494),AH01.4495(1.38656711229894),AH01.779(-1.28674302205238),AH02.3118(2.64168838058741),AH02.3825(2.7782117646813),AH03.2493(-1.15947150258308),AH03.3330(1.69757360850165),AH03.336(1.41220314634863),AH03.3617(2.59220788797016),AH04.1292(3.27703610829573),AH05.1767(1.67558984597819),AH05.2264(1.45134533169269),AH06.22…	AH01.1341(-1.46617735170033),AH01.164(-1.27856152580196),AH01.3387(1.63205646095494),AH01.4495(1.38656711229894),AH01.779(-1.28674302205238),AH02.3118(2.64168838058741),AH02.3825(2.7782117646813),AH03.2493(-1.15947150258308),AH03.3330(1.69757360850165),AH03.336(1.41220314634863),AH03.3617(2.59220788797016),AH04.1292(3.27703610829573),AH05.1767(1.67558984597819),AH05.2264(1.45134533169269),AH06.22…	0.36
GO:0032957	inositol trisphosphate metabolic process	biological process	11	7042	19	27652	0.00268	0.115520465116279	AH01.1374(2.64102957751174),AH02.2979(2.86914949562881),AH03.1229(-1.16489349669156),BH01.1283(2.20355356048962),BH02.3059(1.72899815671613),BH03.1367(-1.21540787481214),BH05.1759(1.28520007038776),CH01.1329(6.44220492092283),CH02.3465(2.90829054079484),CH04.1013(5.03694748078957),CH06.758(2.01074779586501)	AH01.1374(2.64102957751174),AH02.2979(2.86914949562881),AH03.1229(-1.16489349669156),BH01.1283(2.20355356048962),BH02.3059(1.72899815671613),BH03.1367(-1.21540787481214),BH05.1759(1.28520007038776),CH01.1329(6.44220492092283),CH02.3465(2.90829054079484),CH04.1013(5.03694748078957),CH06.758(2.01074779586501)	0.578947368421053
GO:0009314	response to radiation	biological process	580	7042	2066	27652	0.00274	0.116749195402299	AH01.152(1.26889024140223),AH01.1573(-1.09215309399385),AH01.1603(-1.94216831421905),AH01.1627(3.65888281224309),AH01.1628(1.80040155930673),AH01.1783(-1.50091882565843),AH01.1869(-1.9218702738414),AH01.2041(1.85951977427237),AH01.208(-1.14606262447104),AH01.2089(-1.81230182660346),AH01.2103(4.35592092352062),AH01.2477(-2.06000063593714),AH01.2685(1.64867159623292),AH01.2686(-1.05346383469375),AH…	AH01.152(1.26889024140223),AH01.1573(-1.09215309399385),AH01.1603(-1.94216831421905),AH01.1627(3.65888281224309),AH01.1628(1.80040155930673),AH01.1783(-1.50091882565843),AH01.1869(-1.9218702738414),AH01.2041(1.85951977427237),AH01.208(-1.14606262447104),AH01.2089(-1.81230182660346),AH01.2103(4.35592092352062),AH01.2477(-2.06000063593714),AH01.2685(1.64867159623292),AH01.2686(-1.05346383469375),AH…	0.280735721200387
GO:0071555	cell wall organization	biological process	145	7042	464	27652	0.00274	0.116749195402299	AH01.1166(3.50123098627834),AH01.1341(-1.46617735170033),AH01.1499(5.30765136392575),AH01.1524(3.9301852322904),AH01.164(-1.27856152580196),AH01.2030(1.90137823745954),AH01.218(4.70629372321658),AH01.2538(2.31875874322011),AH01.2540(2.57952421443701),AH01.2541(1.49111953343542),AH01.4089(1.17622341942384),AH01.570(-1.96620776627068),AH01.916(3.80031055512048),AH02.1031(-1.99637855056924),AH02.109…	AH01.1166(3.50123098627834),AH01.1341(-1.46617735170033),AH01.1499(5.30765136392575),AH01.1524(3.9301852322904),AH01.164(-1.27856152580196),AH01.2030(1.90137823745954),AH01.218(4.70629372321658),AH01.2538(2.31875874322011),AH01.2540(2.57952421443701),AH01.2541(1.49111953343542),AH01.4089(1.17622341942384),AH01.570(-1.96620776627068),AH01.916(3.80031055512048),AH02.1031(-1.99637855056924),AH02.109…	0.3125
GO:0030837	negative regulation of actin filament polymerization	biological process	35	7042	89	27652	0.00278	0.117776685714286	AH01.3591(3.07248834718525),AH01.3803(-1.57563202298404),AH02.3119(1.91099611473399),AH03.2613(1.74535199920622),AH03.395(2.86994562407052),AH03.4127(2.27080590126653),AH05.1036(1.06466242372119),AH05.1680(2.7138619472109),AH05.660(3.5206879907728),AH09.1775(2.19116536105085),BH01.1993(1.45725224164881),BH01.3938(1.82208093678487),BH01.4144(-1.59723075492408),BH02.3192(1.72496405301848),BH03.2752…	AH01.3591(3.07248834718525),AH01.3803(-1.57563202298404),AH02.3119(1.91099611473399),AH03.2613(1.74535199920622),AH03.395(2.86994562407052),AH03.4127(2.27080590126653),AH05.1036(1.06466242372119),AH05.1680(2.7138619472109),AH05.660(3.5206879907728),AH09.1775(2.19116536105085),BH01.1993(1.45725224164881),BH01.3938(1.82208093678487),BH01.4144(-1.59723075492408),BH02.3192(1.72496405301848),BH03.2752…	0.393258426966292
GO:0001101	response to acid chemical	biological process	795	7042	2878	27652	0.00285	0.120056	AH01.1166(3.50123098627834),AH01.1374(2.64102957751174),AH01.141(-1.42123711776901),AH01.1414(-2.18632664609548),AH01.1499(5.30765136392575),AH01.1650(-3.02485909369718),AH01.1725(2.93825008704334),AH01.1754(1.99919018850575),AH01.1804(2.10820933894293),AH01.2101(1.8304831074816),AH01.24(1.36709493675868),AH01.2526(4.11592865507923),AH01.2527(-1.76626323653885),AH01.2857(1.2987236707187),AH01.288…	AH01.1166(3.50123098627834),AH01.1374(2.64102957751174),AH01.141(-1.42123711776901),AH01.1414(-2.18632664609548),AH01.1499(5.30765136392575),AH01.1650(-3.02485909369718),AH01.1725(2.93825008704334),AH01.1754(1.99919018850575),AH01.1804(2.10820933894293),AH01.2101(1.8304831074816),AH01.24(1.36709493675868),AH01.2526(4.11592865507923),AH01.2527(-1.76626323653885),AH01.2857(1.2987236707187),AH01.288…	0.276233495482974
GO:0090066	regulation of anatomical structure size	biological process	94	7042	286	27652	0.00294	0.12245595505618	AH01.1702(-2.1163384601398),AH01.358(1.37226508585813),AH01.3591(3.07248834718525),AH01.3772(1.17719328840459),AH01.3803(-1.57563202298404),AH01.5083(-1.08431874238411),AH01.570(-1.96620776627068),AH02.1595(-1.54369644980657),AH02.3119(1.91099611473399),AH02.3771(1.16013015843807),AH03.2613(1.74535199920622),AH03.395(2.86994562407052),AH03.4127(2.27080590126653),AH05.1036(1.06466242372119),AH05.1…	AH01.1702(-2.1163384601398),AH01.358(1.37226508585813),AH01.3591(3.07248834718525),AH01.3772(1.17719328840459),AH01.3803(-1.57563202298404),AH01.5083(-1.08431874238411),AH01.570(-1.96620776627068),AH02.1595(-1.54369644980657),AH02.3119(1.91099611473399),AH02.3771(1.16013015843807),AH03.2613(1.74535199920622),AH03.395(2.86994562407052),AH03.4127(2.27080590126653),AH05.1036(1.06466242372119),AH05.1…	0.328671328671329
GO:0044782	cilium organization	biological process	33	7042	83	27652	0.00294	0.12245595505618	AH01.4701(2.45112897816504),AH01.60(1.28818380490252),AH02.2256(5.08725651258459),AH03.395(2.86994562407052),AH03.4127(2.27080590126653),AH05.2354(2.11014008103011),AH07.3361(1.79888815283935),AH07.416(3.79571518359027),AH09.2652(2.73440027983915),BH01.2668(-2.10114747667543),BH01.581(1.64819288398032),BH02.2361(6.29820723191523),BH02.3634(-1.68707959497024),BH02.4483(4.41531059028632),BH03.4470(…	AH01.4701(2.45112897816504),AH01.60(1.28818380490252),AH02.2256(5.08725651258459),AH03.395(2.86994562407052),AH03.4127(2.27080590126653),AH05.2354(2.11014008103011),AH07.3361(1.79888815283935),AH07.416(3.79571518359027),AH09.2652(2.73440027983915),BH01.2668(-2.10114747667543),BH01.581(1.64819288398032),BH02.2361(6.29820723191523),BH02.3634(-1.68707959497024),BH02.4483(4.41531059028632),BH03.4470(…	0.397590361445783
GO:0009630	gravitropism	biological process	67	7042	194	27652	0.00299	0.123842793296089	AH01.2089(-1.81230182660346),AH01.218(4.70629372321658),AH01.3591(3.07248834718525),AH01.3772(1.17719328840459),AH01.437(1.58900604756721),AH01.4594(1.36100507514858),AH03.409(1.24878323547158),AH04.125(1.14548146008689),AH05.3968(1.88360898343329),AH06.2635(-2.18975007983644),AH06.927(2.29955132691125),AH07.42(1.08678510862014),AH07.68(1.07701157146779),AH08.2122(1.39273879645225),AH08.333(-1.71…	AH01.2089(-1.81230182660346),AH01.218(4.70629372321658),AH01.3591(3.07248834718525),AH01.3772(1.17719328840459),AH01.437(1.58900604756721),AH01.4594(1.36100507514858),AH03.409(1.24878323547158),AH04.125(1.14548146008689),AH05.3968(1.88360898343329),AH06.2635(-2.18975007983644),AH06.927(2.29955132691125),AH07.42(1.08678510862014),AH07.68(1.07701157146779),AH08.2122(1.39273879645225),AH08.333(-1.71…	0.345360824742268
GO:0062197	cellular response to chemical stress	biological process	124	7042	391	27652	0.00306	0.126038	AH01.1374(2.64102957751174),AH01.242(-1.07761959319585),AH01.3633(-1.29036464759626),AH01.4927(1.02500651598801),AH02.1452(-1.7096401229125),AH02.1937(1.45143001939628),AH02.2407(-1.75594482748628),AH02.4185(1.05953044905724),AH03.2132(1.74511345764647),AH03.2133(1.90170812714843),AH03.2968(-1.50443623617115),AH03.3372(3.217231940681),AH03.448(-1.93846092357063),AH04.1808(-1.10809882701223),AH04.…	AH01.1374(2.64102957751174),AH01.242(-1.07761959319585),AH01.3633(-1.29036464759626),AH01.4927(1.02500651598801),AH02.1452(-1.7096401229125),AH02.1937(1.45143001939628),AH02.2407(-1.75594482748628),AH02.4185(1.05953044905724),AH03.2132(1.74511345764647),AH03.2133(1.90170812714843),AH03.2968(-1.50443623617115),AH03.3372(3.217231940681),AH03.448(-1.93846092357063),AH04.1808(-1.10809882701223),AH04.…	0.317135549872123
GO:0051261	protein depolymerization	biological process	31	7042	77	27652	0.0031	0.126980110497238	AH01.3591(3.07248834718525),AH01.60(1.28818380490252),AH02.2256(5.08725651258459),AH03.2613(1.74535199920622),AH05.1036(1.06466242372119),AH05.660(3.5206879907728),AH07.1278(2.8191045903089),AH07.1290(2.7777732184645),BH01.3938(1.82208093678487),BH01.581(1.64819288398032),BH02.2361(6.29820723191523),BH02.4483(4.41531059028632),BH02.61(-1.04248959458239),BH03.2752(2.72918686090961),BH05.1091(3.178…	AH01.3591(3.07248834718525),AH01.60(1.28818380490252),AH02.2256(5.08725651258459),AH03.2613(1.74535199920622),AH05.1036(1.06466242372119),AH05.660(3.5206879907728),AH07.1278(2.8191045903089),AH07.1290(2.7777732184645),BH01.3938(1.82208093678487),BH01.581(1.64819288398032),BH02.2361(6.29820723191523),BH02.4483(4.41531059028632),BH02.61(-1.04248959458239),BH03.2752(2.72918686090961),BH05.1091(3.178…	0.402597402597403
GO:0000470	maturation of LSU-rRNA	biological process	28	7042	68	27652	0.00328	0.133614945054945	AH02.1299(-5.22608370609062),AH02.378(-1.2103722970999),AH02.3958(1.72898297820503),AH03.2526(1.0489810181817),AH06.1144(1.37770080953749),AH08.2191(1.00427310268996),AH08.777(1.25317872471467),AH09.2221(1.03594198717559),BH01.4875(3.27206023929554),BH02.1348(-4.37525172398132),BH02.3973(1.73545764680542),BH02.404(-1.07829410297983),BH06.1178(1.09331990967659),BH06.1778(1.06989686878981),BH08.821…	AH02.1299(-5.22608370609062),AH02.378(-1.2103722970999),AH02.3958(1.72898297820503),AH03.2526(1.0489810181817),AH06.1144(1.37770080953749),AH08.2191(1.00427310268996),AH08.777(1.25317872471467),AH09.2221(1.03594198717559),BH01.4875(3.27206023929554),BH02.1348(-4.37525172398132),BH02.3973(1.73545764680542),BH02.404(-1.07829410297983),BH06.1178(1.09331990967659),BH06.1778(1.06989686878981),BH08.821…	0.411764705882353
GO:0010158	abaxial cell fate specification	biological process	15	7042	30	27652	0.00332	0.134505355191257	AH02.2694(2.60980745416318),AH05.1740(2.68815157322507),AH07.2789(1.70403958318724),AH09.1724(4.76794899087676),BH02.2779(2.86407404856333),BH05.1904(2.91474529198443),BH05.1908(3.36419386196585),BH07.2601(2.15638116061652),BH09.1901(5.13833851888579),CH02.3220(1.70940717727684),CH02.3764(4.57946265739437),CH05.1774(4.26097642447214),CH05.1981(5.51524509756429),CH07.2668(6.04224647253514),CH09.20…	AH02.2694(2.60980745416318),AH05.1740(2.68815157322507),AH07.2789(1.70403958318724),AH09.1724(4.76794899087676),BH02.2779(2.86407404856333),BH05.1904(2.91474529198443),BH05.1908(3.36419386196585),BH07.2601(2.15638116061652),BH09.1901(5.13833851888579),CH02.3220(1.70940717727684),CH02.3764(4.57946265739437),CH05.1774(4.26097642447214),CH05.1981(5.51524509756429),CH07.2668(6.04224647253514),CH09.20…	0.5
GO:0030527	structural constituent of chromatin	molecular function	10	6140	16	23834	0.0021	0.135082051282051	AH06.1793(1.33287760052015),AH07.2955(1.21988322590911),BH03.3016(1.85508600669411),BH06.2829(1.37529261820081),BH07.2772(1.55898985470292),BH07.383(1.44795610979388),CH03.4534(2.55373263331656),CH06.257(2.0677109659354),CH06.948(5.31806145773322),CH07.2849(2.03692769732931)	AH06.1793(1.33287760052015),AH07.2955(1.21988322590911),BH03.3016(1.85508600669411),BH06.2829(1.37529261820081),BH07.2772(1.55898985470292),BH07.383(1.44795610979388),CH03.4534(2.55373263331656),CH06.257(2.0677109659354),CH06.948(5.31806145773322),CH07.2849(2.03692769732931)	0.625
GO:0008092	cytoskeletal protein binding	molecular function	168	6140	537	23834	0.00212	0.135082051282051	AH01.1282(-2.21959066124004),AH01.1320(1.34146074105798),AH01.143(2.31935318521758),AH01.1461(1.23291702026025),AH01.1696(5.18526072924404),AH01.232(1.62254575676689),AH01.3591(3.07248834718525),AH01.3803(-1.57563202298404),AH01.3914(1.64093248371656),AH01.4271(3.04564701644104),AH01.4351(1.10802913467322),AH01.4526(-1.44154351407423),AH01.802(3.03175951582374),AH02.2793(4.47118070198984),AH02.31…	AH01.1282(-2.21959066124004),AH01.1320(1.34146074105798),AH01.143(2.31935318521758),AH01.1461(1.23291702026025),AH01.1696(5.18526072924404),AH01.232(1.62254575676689),AH01.3591(3.07248834718525),AH01.3803(-1.57563202298404),AH01.3914(1.64093248371656),AH01.4271(3.04564701644104),AH01.4351(1.10802913467322),AH01.4526(-1.44154351407423),AH01.802(3.03175951582374),AH02.2793(4.47118070198984),AH02.31…	0.312849162011173
GO:0043433	negative regulation of DNA-binding transcription factor activity	biological process	12	7042	22	27652	0.00338	0.136191956521739	AH02.3064(-1.6526405658529),AH02.3169(-2.11343633601808),AH05.1707(-3.17185069450139),AH08.372(2.48207108874214),BH02.292(1.17878315364342),BH02.3149(-1.71896329921335),BH05.1862(-3.28316533627922),BH08.376(2.54571288666211),CH02.3260(5.41432787166624),CH04.1047(5.35652509673495),CH07.3905(6.1729058544309),CH08.434(2.50892744944622)	AH02.3064(-1.6526405658529),AH02.3169(-2.11343633601808),AH05.1707(-3.17185069450139),AH08.372(2.48207108874214),BH02.292(1.17878315364342),BH02.3149(-1.71896329921335),BH05.1862(-3.28316533627922),BH08.376(2.54571288666211),CH02.3260(5.41432787166624),CH04.1047(5.35652509673495),CH07.3905(6.1729058544309),CH08.434(2.50892744944622)	0.545454545454545
GO:0000226	microtubule cytoskeleton organization	biological process	112	7042	350	27652	0.00342	0.137058810810811	AH01.232(1.62254575676689),AH01.2502(2.70380564026214),AH01.4351(1.10802913467322),AH01.4701(2.45112897816504),AH01.60(1.28818380490252),AH01.745(4.37864589972465),AH02.1717(5.32532950831731),AH02.2256(5.08725651258459),AH02.2403(1.46853050613228),AH02.2793(4.47118070198984),AH02.2876(1.80060659128734),AH02.332(2.6589690477323),AH02.3780(1.19190593545871),AH02.550(2.50555738579939),AH02.966(5.404…	AH01.232(1.62254575676689),AH01.2502(2.70380564026214),AH01.4351(1.10802913467322),AH01.4701(2.45112897816504),AH01.60(1.28818380490252),AH01.745(4.37864589972465),AH02.1717(5.32532950831731),AH02.2256(5.08725651258459),AH02.2403(1.46853050613228),AH02.2793(4.47118070198984),AH02.2876(1.80060659128734),AH02.332(2.6589690477323),AH02.3780(1.19190593545871),AH02.550(2.50555738579939),AH02.966(5.404…	0.32
GO:0000911	cytokinesis by cell plate formation	biological process	55	7042	155	27652	0.00351	0.13990935483871	AH01.2502(2.70380564026214),AH01.4549(1.6066452126494),AH02.1717(5.32532950831731),AH02.2793(4.47118070198984),AH02.3170(2.07821062473838),AH02.966(5.40484187817058),AH03.3782(1.41334267666945),AH03.3839(4.44761635244731),AH05.1049(1.09929676572872),AH05.3719(4.91894050613255),AH05.925(1.23401049202061),AH06.1270(1.57554126102614),AH07.1719(7.24767431717826),AH07.3631(1.5793068658719),BH01.2142(2…	AH01.2502(2.70380564026214),AH01.4549(1.6066452126494),AH02.1717(5.32532950831731),AH02.2793(4.47118070198984),AH02.3170(2.07821062473838),AH02.966(5.40484187817058),AH03.3782(1.41334267666945),AH03.3839(4.44761635244731),AH05.1049(1.09929676572872),AH05.3719(4.91894050613255),AH05.925(1.23401049202061),AH06.1270(1.57554126102614),AH07.1719(7.24767431717826),AH07.3631(1.5793068658719),BH01.2142(2…	0.354838709677419
GO:0016209	antioxidant activity	molecular function	102	6140	308	23834	0.00226	0.140403	AH01.1524(3.9301852322904),AH01.2048(-3.12890789654027),AH01.242(-1.07761959319585),AH01.2685(1.64867159623292),AH01.2686(-1.05346383469375),AH01.3350(-1.41302677312686),AH01.3351(-4.72680064362721),AH01.3633(-1.29036464759626),AH01.5194(-1.12121701826481),AH02.2678(4.41905770197786),AH02.929(-1.98795971848247),AH02.930(-4.91761355037267),AH03.2968(-1.50443623617115),AH03.448(-1.93846092357063),A…	AH01.1524(3.9301852322904),AH01.2048(-3.12890789654027),AH01.242(-1.07761959319585),AH01.2685(1.64867159623292),AH01.2686(-1.05346383469375),AH01.3350(-1.41302677312686),AH01.3351(-4.72680064362721),AH01.3633(-1.29036464759626),AH01.5194(-1.12121701826481),AH02.2678(4.41905770197786),AH02.929(-1.98795971848247),AH02.930(-4.91761355037267),AH03.2968(-1.50443623617115),AH03.448(-1.93846092357063),A…	0.331168831168831
GO:0048366	leaf development	biological process	303	7042	1041	27652	0.00369	0.146297647058824	AH01.12(-2.51626159288641),AH01.1374(2.64102957751174),AH01.1650(-3.02485909369718),AH01.1725(2.93825008704334),AH01.2089(-1.81230182660346),AH01.2101(1.8304831074816),AH01.256(-1.98584829174379),AH01.2771(1.62034289368101),AH01.3207(-2.20051553921007),AH01.4472(1.66629548020804),AH01.4530(2.53912507268337),AH01.4812(1.12763273766702),AH01.4830(2.56515310063483),AH01.5111(-1.28887613068795),AH01.…	AH01.12(-2.51626159288641),AH01.1374(2.64102957751174),AH01.1650(-3.02485909369718),AH01.1725(2.93825008704334),AH01.2089(-1.81230182660346),AH01.2101(1.8304831074816),AH01.256(-1.98584829174379),AH01.2771(1.62034289368101),AH01.3207(-2.20051553921007),AH01.4472(1.66629548020804),AH01.4530(2.53912507268337),AH01.4812(1.12763273766702),AH01.4830(2.56515310063483),AH01.5111(-1.28887613068795),AH01.…	0.291066282420749
GO:0009605	response to external stimulus	biological process	997	7042	3654	27652	0.00375	0.147885638297872	AH01.10(1.73471077582958),AH01.1033(6.49895219908328),AH01.1285(-1.37788501735764),AH01.1370(-1.1485345014716),AH01.1393(1.90672018075541),AH01.141(-1.42123711776901),AH01.1414(-2.18632664609548),AH01.1454(-1.65998565299554),AH01.1499(5.30765136392575),AH01.1650(-3.02485909369718),AH01.1696(5.18526072924404),AH01.1742(-1.05353768827862),AH01.1804(2.10820933894293),AH01.1843(-6.7890070336553),AH01…	AH01.10(1.73471077582958),AH01.1033(6.49895219908328),AH01.1285(-1.37788501735764),AH01.1370(-1.1485345014716),AH01.1393(1.90672018075541),AH01.141(-1.42123711776901),AH01.1414(-2.18632664609548),AH01.1454(-1.65998565299554),AH01.1499(5.30765136392575),AH01.1650(-3.02485909369718),AH01.1696(5.18526072924404),AH01.1742(-1.05353768827862),AH01.1804(2.10820933894293),AH01.1843(-6.7890070336553),AH01…	0.272851669403394
GO:0033993	response to lipid	biological process	661	7042	2379	27652	0.00379	0.148670210526316	AH01.1077(4.68778417718124),AH01.1374(2.64102957751174),AH01.1393(1.90672018075541),AH01.141(-1.42123711776901),AH01.1414(-2.18632664609548),AH01.1650(-3.02485909369718),AH01.1725(2.93825008704334),AH01.1754(1.99919018850575),AH01.1804(2.10820933894293),AH01.2101(1.8304831074816),AH01.2279(2.03998559076088),AH01.2297(2.41281364207233),AH01.24(1.36709493675868),AH01.2526(4.11592865507923),AH01.252…	AH01.1077(4.68778417718124),AH01.1374(2.64102957751174),AH01.1393(1.90672018075541),AH01.141(-1.42123711776901),AH01.1414(-2.18632664609548),AH01.1650(-3.02485909369718),AH01.1725(2.93825008704334),AH01.1754(1.99919018850575),AH01.1804(2.10820933894293),AH01.2101(1.8304831074816),AH01.2279(2.03998559076088),AH01.2297(2.41281364207233),AH01.24(1.36709493675868),AH01.2526(4.11592865507923),AH01.252…	0.277847835224884
GO:0009414	response to water deprivation	biological process	274	7042	935	27652	0.00381	0.148670210526316	AH01.1499(5.30765136392575),AH01.1650(-3.02485909369718),AH01.1754(1.99919018850575),AH01.2857(1.2987236707187),AH01.2995(3.88240266205424),AH01.3107(1.9614331334745),AH01.3138(-1.39526312110842),AH01.3224(2.014614195922),AH01.3368(2.75810732132759),AH01.343(1.06706301992068),AH01.3916(1.76899546136527),AH01.4017(4.73704778190806),AH01.5206(-3.5767560563566),AH01.5260(-1.22714820939483),AH01.620(…	AH01.1499(5.30765136392575),AH01.1650(-3.02485909369718),AH01.1754(1.99919018850575),AH01.2857(1.2987236707187),AH01.2995(3.88240266205424),AH01.3107(1.9614331334745),AH01.3138(-1.39526312110842),AH01.3224(2.014614195922),AH01.3368(2.75810732132759),AH01.343(1.06706301992068),AH01.3916(1.76899546136527),AH01.4017(4.73704778190806),AH01.5206(-3.5767560563566),AH01.5260(-1.22714820939483),AH01.620(…	0.293048128342246
GO:0007076	mitotic chromosome condensation	biological process	7	7042	10	27652	0.00392	0.151369166666667	AH02.1929(5.3300999075156),AH05.1909(4.85339388897942),BH02.1981(4.91590640058905),BH05.2041(2.80041988893999),CH01.871(4.59925191417224),CH05.2111(2.7695329315219),CH08.153(5.16324926440966)	AH02.1929(5.3300999075156),AH05.1909(4.85339388897942),BH02.1981(4.91590640058905),BH05.2041(2.80041988893999),CH01.871(4.59925191417224),CH05.2111(2.7695329315219),CH08.153(5.16324926440966)	0.7
GO:0030322	stabilization of membrane potential	biological process	7	7042	10	27652	0.00392	0.151369166666667	AH04.1240(-1.70344112567083),BH01.703(8.57613601856919),BH03.1652(-1.12095346139004),BH04.1189(-1.93247986158603),CH01.695(1.73075261595822),CH09.260(-2.22731109997428),Contig309.61(5.74323620125207)	AH04.1240(-1.70344112567083),BH01.703(8.57613601856919),BH03.1652(-1.12095346139004),BH04.1189(-1.93247986158603),CH01.695(1.73075261595822),CH09.260(-2.22731109997428),Contig309.61(5.74323620125207)	0.7
GO:0009629	response to gravity	biological process	72	7042	213	27652	0.00396	0.152121450777202	AH01.2089(-1.81230182660346),AH01.218(4.70629372321658),AH01.3591(3.07248834718525),AH01.3772(1.17719328840459),AH01.437(1.58900604756721),AH01.4594(1.36100507514858),AH03.3782(1.41334267666945),AH03.409(1.24878323547158),AH04.125(1.14548146008689),AH04.1488(2.34406275794504),AH05.3968(1.88360898343329),AH06.2635(-2.18975007983644),AH06.927(2.29955132691125),AH07.42(1.08678510862014),AH07.68(1.07…	AH01.2089(-1.81230182660346),AH01.218(4.70629372321658),AH01.3591(3.07248834718525),AH01.3772(1.17719328840459),AH01.437(1.58900604756721),AH01.4594(1.36100507514858),AH03.3782(1.41334267666945),AH03.409(1.24878323547158),AH04.125(1.14548146008689),AH04.1488(2.34406275794504),AH05.3968(1.88360898343329),AH06.2635(-2.18975007983644),AH06.927(2.29955132691125),AH07.42(1.08678510862014),AH07.68(1.07…	0.338028169014085
GO:0009808	lignin metabolic process	biological process	55	7042	156	27652	0.0041	0.153270192307692	AH01.1603(-1.94216831421905),AH01.3203(-2.51474295847108),AH02.929(-1.98795971848247),AH02.930(-4.91761355037267),AH03.3055(2.87695208790382),AH03.3530(2.39937540575409),AH05.2159(2.82072315856616),AH06.1989(2.8728484601041),AH07.3085(-2.59566313357206),AH07.4030(1.47886568723981),AH07.637(-1.66251860982549),AH08.1690(-2.05132443083365),AH09.1465(-2.48697980437922),AH09.1590(2.05801031674411),AH0…	AH01.1603(-1.94216831421905),AH01.3203(-2.51474295847108),AH02.929(-1.98795971848247),AH02.930(-4.91761355037267),AH03.3055(2.87695208790382),AH03.3530(2.39937540575409),AH05.2159(2.82072315856616),AH06.1989(2.8728484601041),AH07.3085(-2.59566313357206),AH07.4030(1.47886568723981),AH07.637(-1.66251860982549),AH08.1690(-2.05132443083365),AH09.1465(-2.48697980437922),AH09.1590(2.05801031674411),AH0…	0.352564102564103
GO:0006334	nucleosome assembly	biological process	36	7042	94	27652	0.0041	0.153270192307692	AH01.3070(1.58316485568571),AH01.5100(3.76985415663018),AH02.3791(1.97747871081868),AH02.4174(4.7578627237139),AH03.2014(1.43379596716055),AH03.2016(2.48460833621907),AH05.1972(3.96614027854463),AH07.3025(5.23599234856344),AH08.59(3.31100559138437),AH09.2066(4.28583127616382),AH09.2067(5.11154495757147),BH01.3417(1.64895983604165),BH01.5111(4.51979489019437),BH01.5234(5.10584018006166),BH01.557(-…	AH01.3070(1.58316485568571),AH01.5100(3.76985415663018),AH02.3791(1.97747871081868),AH02.4174(4.7578627237139),AH03.2014(1.43379596716055),AH03.2016(2.48460833621907),AH05.1972(3.96614027854463),AH07.3025(5.23599234856344),AH08.59(3.31100559138437),AH09.2066(4.28583127616382),AH09.2067(5.11154495757147),BH01.3417(1.64895983604165),BH01.5111(4.51979489019437),BH01.5234(5.10584018006166),BH01.557(-…	0.382978723404255
GO:0031109	microtubule polymerization or depolymerization	biological process	29	7042	72	27652	0.00411	0.153270192307692	AH01.4351(1.10802913467322),AH01.60(1.28818380490252),AH02.2256(5.08725651258459),AH02.2793(4.47118070198984),AH03.2108(1.80350440044495),AH05.1029(1.15651228266574),AH07.1278(2.8191045903089),AH07.1290(2.7777732184645),BH01.581(1.64819288398032),BH02.2361(6.29820723191523),BH02.2871(4.20461093291341),BH02.4483(4.41531059028632),BH02.61(-1.04248959458239),BH05.1079(1.06066523175475),BH07.1351(2.2…	AH01.4351(1.10802913467322),AH01.60(1.28818380490252),AH02.2256(5.08725651258459),AH02.2793(4.47118070198984),AH03.2108(1.80350440044495),AH05.1029(1.15651228266574),AH07.1278(2.8191045903089),AH07.1290(2.7777732184645),BH01.581(1.64819288398032),BH02.2361(6.29820723191523),BH02.2871(4.20461093291341),BH02.4483(4.41531059028632),BH02.61(-1.04248959458239),BH05.1079(1.06066523175475),BH07.1351(2.2…	0.402777777777778
GO:0007059	chromosome segregation	biological process	131	7042	419	27652	0.00416	0.153270192307692	AH01.2031(6.08458453740538),AH01.2081(1.80915881719815),AH01.4044(3.84068560333921),AH01.4536(5.1520475778705),AH01.4881(2.84833793945081),AH01.60(1.28818380490252),AH02.1499(1.38173523371778),AH02.1717(5.32532950831731),AH02.1929(5.3300999075156),AH02.2343(2.22451368841383),AH02.3460(2.51085542047835),AH02.536(3.22827311729288),AH02.550(2.50555738579939),AH03.1946(1.47318555858634),AH03.2108(1.8…	AH01.2031(6.08458453740538),AH01.2081(1.80915881719815),AH01.4044(3.84068560333921),AH01.4536(5.1520475778705),AH01.4881(2.84833793945081),AH01.60(1.28818380490252),AH02.1499(1.38173523371778),AH02.1717(5.32532950831731),AH02.1929(5.3300999075156),AH02.2343(2.22451368841383),AH02.3460(2.51085542047835),AH02.536(3.22827311729288),AH02.550(2.50555738579939),AH03.1946(1.47318555858634),AH03.2108(1.8…	0.312649164677804
GO:1900087	positive regulation of G1/S transition of mitotic cell cycle	biological process	4	7042	4	27652	0.0042	0.153270192307692	AH04.141(4.96937050071423),BH04.142(3.49418851051768),BH05.88(3.41036813881116),CH05.138(6.172952675996)	AH04.141(4.96937050071423),BH04.142(3.49418851051768),BH05.88(3.41036813881116),CH05.138(6.172952675996)	1
GO:1902576	negative regulation of nuclear cell cycle DNA replication	biological process	4	7042	4	27652	0.0042	0.153270192307692	AH04.141(4.96937050071423),BH04.142(3.49418851051768),BH05.88(3.41036813881116),CH05.138(6.172952675996)	AH04.141(4.96937050071423),BH04.142(3.49418851051768),BH05.88(3.41036813881116),CH05.138(6.172952675996)	1
GO:1902808	positive regulation of cell cycle G1/S phase transition	biological process	4	7042	4	27652	0.0042	0.153270192307692	AH04.141(4.96937050071423),BH04.142(3.49418851051768),BH05.88(3.41036813881116),CH05.138(6.172952675996)	AH04.141(4.96937050071423),BH04.142(3.49418851051768),BH05.88(3.41036813881116),CH05.138(6.172952675996)	1
GO:1902977	mitotic DNA replication preinitiation complex assembly	biological process	4	7042	4	27652	0.0042	0.153270192307692	AH04.141(4.96937050071423),BH04.142(3.49418851051768),BH05.88(3.41036813881116),CH05.138(6.172952675996)	AH04.141(4.96937050071423),BH04.142(3.49418851051768),BH05.88(3.41036813881116),CH05.138(6.172952675996)	1
GO:1903463	regulation of mitotic cell cycle DNA replication	biological process	4	7042	4	27652	0.0042	0.153270192307692	AH04.141(4.96937050071423),BH04.142(3.49418851051768),BH05.88(3.41036813881116),CH05.138(6.172952675996)	AH04.141(4.96937050071423),BH04.142(3.49418851051768),BH05.88(3.41036813881116),CH05.138(6.172952675996)	1
GO:1903464	negative regulation of mitotic cell cycle DNA replication	biological process	4	7042	4	27652	0.0042	0.153270192307692	AH04.141(4.96937050071423),BH04.142(3.49418851051768),BH05.88(3.41036813881116),CH05.138(6.172952675996)	AH04.141(4.96937050071423),BH04.142(3.49418851051768),BH05.88(3.41036813881116),CH05.138(6.172952675996)	1
GO:0046174	polyol catabolic process	biological process	19	7042	42	27652	0.00425	0.153270192307692	AH01.1374(2.64102957751174),AH02.2979(2.86914949562881),AH03.1229(-1.16489349669156),AH08.2122(1.39273879645225),AH09.2498(-1.67070811131952),BH01.1283(2.20355356048962),BH02.3059(1.72899815671613),BH02.3849(-1.46958293776603),BH03.1367(-1.21540787481214),BH05.1759(1.28520007038776),BH08.2235(1.06729888698565),CH01.1329(6.44220492092283),CH01.1724(3.5977104968631),CH02.3465(2.90829054079484),CH03…	AH01.1374(2.64102957751174),AH02.2979(2.86914949562881),AH03.1229(-1.16489349669156),AH08.2122(1.39273879645225),AH09.2498(-1.67070811131952),BH01.1283(2.20355356048962),BH02.3059(1.72899815671613),BH02.3849(-1.46958293776603),BH03.1367(-1.21540787481214),BH05.1759(1.28520007038776),BH08.2235(1.06729888698565),CH01.1329(6.44220492092283),CH01.1724(3.5977104968631),CH02.3465(2.90829054079484),CH03…	0.452380952380952
GO:0110053	regulation of actin filament organization	biological process	51	7042	143	27652	0.00428	0.153270192307692	AH01.358(1.37226508585813),AH01.3591(3.07248834718525),AH01.3772(1.17719328840459),AH01.3803(-1.57563202298404),AH01.570(-1.96620776627068),AH02.3119(1.91099611473399),AH03.2613(1.74535199920622),AH03.395(2.86994562407052),AH03.4127(2.27080590126653),AH05.1036(1.06466242372119),AH05.1680(2.7138619472109),AH05.660(3.5206879907728),AH06.1984(1.30523712347683),AH08.270(1.03335797476089),AH09.1775(2.…	AH01.358(1.37226508585813),AH01.3591(3.07248834718525),AH01.3772(1.17719328840459),AH01.3803(-1.57563202298404),AH01.570(-1.96620776627068),AH02.3119(1.91099611473399),AH03.2613(1.74535199920622),AH03.395(2.86994562407052),AH03.4127(2.27080590126653),AH05.1036(1.06466242372119),AH05.1680(2.7138619472109),AH05.660(3.5206879907728),AH06.1984(1.30523712347683),AH08.270(1.03335797476089),AH09.1775(2.…	0.356643356643357
GO:0006568	tryptophan metabolic process	biological process	27	7042	66	27652	0.00428	0.153270192307692	AH01.1499(5.30765136392575),AH01.218(4.70629372321658),AH01.4252(3.67046249360746),AH01.444(1.43445009416349),AH01.809(-1.95632633581938),AH03.409(1.24878323547158),AH09.1265(2.11107836664176),BH01.1698(3.12329072505118),BH01.1711(5.22951476271979),BH01.297(1.0421794260245),BH01.4557(2.1853532638807),BH01.528(2.6576978007592),BH01.529(1.50263167246835),BH01.955(-1.62819224490844),BH02.458(1.01046…	AH01.1499(5.30765136392575),AH01.218(4.70629372321658),AH01.4252(3.67046249360746),AH01.444(1.43445009416349),AH01.809(-1.95632633581938),AH03.409(1.24878323547158),AH09.1265(2.11107836664176),BH01.1698(3.12329072505118),BH01.1711(5.22951476271979),BH01.297(1.0421794260245),BH01.4557(2.1853532638807),BH01.528(2.6576978007592),BH01.529(1.50263167246835),BH01.955(-1.62819224490844),BH02.458(1.01046…	0.409090909090909
GO:0006586	indolalkylamine metabolic process	biological process	27	7042	66	27652	0.00428	0.153270192307692	AH01.1499(5.30765136392575),AH01.218(4.70629372321658),AH01.4252(3.67046249360746),AH01.444(1.43445009416349),AH01.809(-1.95632633581938),AH03.409(1.24878323547158),AH09.1265(2.11107836664176),BH01.1698(3.12329072505118),BH01.1711(5.22951476271979),BH01.297(1.0421794260245),BH01.4557(2.1853532638807),BH01.528(2.6576978007592),BH01.529(1.50263167246835),BH01.955(-1.62819224490844),BH02.458(1.01046…	AH01.1499(5.30765136392575),AH01.218(4.70629372321658),AH01.4252(3.67046249360746),AH01.444(1.43445009416349),AH01.809(-1.95632633581938),AH03.409(1.24878323547158),AH09.1265(2.11107836664176),BH01.1698(3.12329072505118),BH01.1711(5.22951476271979),BH01.297(1.0421794260245),BH01.4557(2.1853532638807),BH01.528(2.6576978007592),BH01.529(1.50263167246835),BH01.955(-1.62819224490844),BH02.458(1.01046…	0.409090909090909
GO:0051259	protein complex oligomerization	biological process	80	7042	241	27652	0.0043	0.153270192307692	AH01.2180(-2.51581010911172),AH01.2237(-1.23898023719497),AH01.4050(-5.03439676728829),AH01.5194(-1.12121701826481),AH02.1937(1.45143001939628),AH02.2235(-1.93836172047345),AH02.2258(-1.55161883304484),AH02.2455(1.73392078622575),AH02.3006(-2.00606847881124),AH02.3930(1.3169015698358),AH02.764(-2.37499770445094),AH02.765(-2.0257823909264),AH04.1240(-1.70344112567083),AH06.1984(1.30523712347683),A…	AH01.2180(-2.51581010911172),AH01.2237(-1.23898023719497),AH01.4050(-5.03439676728829),AH01.5194(-1.12121701826481),AH02.1937(1.45143001939628),AH02.2235(-1.93836172047345),AH02.2258(-1.55161883304484),AH02.2455(1.73392078622575),AH02.3006(-2.00606847881124),AH02.3930(1.3169015698358),AH02.764(-2.37499770445094),AH02.765(-2.0257823909264),AH04.1240(-1.70344112567083),AH06.1984(1.30523712347683),A…	0.33195020746888
GO:0051303	establishment of chromosome localization	biological process	34	7042	88	27652	0.00441	0.156438947368421	AH02.1499(1.38173523371778),AH02.2343(2.22451368841383),AH02.3460(2.51085542047835),AH02.550(2.50555738579939),AH03.1946(1.47318555858634),AH04.1562(2.75122356932365),AH05.1255(-2.78700117878572),AH05.1450(3.37011059639981),AH05.2154(3.23125645462183),AH05.562(2.01824941340241),AH05.563(3.94283788001945),AH07.2148(-1.21729363658614),BH01.159(1.08089790703277),BH01.3567(1.63257888161542),BH02.2449…	AH02.1499(1.38173523371778),AH02.2343(2.22451368841383),AH02.3460(2.51085542047835),AH02.550(2.50555738579939),AH03.1946(1.47318555858634),AH04.1562(2.75122356932365),AH05.1255(-2.78700117878572),AH05.1450(3.37011059639981),AH05.2154(3.23125645462183),AH05.562(2.01824941340241),AH05.563(3.94283788001945),AH07.2148(-1.21729363658614),BH01.159(1.08089790703277),BH01.3567(1.63257888161542),BH02.2449…	0.386363636363636
GO:0010731	protein glutathionylation	biological process	11	7042	20	27652	0.00459	0.160293425925926	AH01.4112(-7.56107753588876),AH01.4114(-2.36713415938976),AH03.4158(2.17803514250375),BH01.4419(-3.83669409326474),BH01.4420(-2.04200068953103),BH01.4421(-4.37871140737239),BH01.4423(-4.36317679479322),CH01.1193(6.08569721304721),CH01.4675(-1.11958376130469),CH05.957(7.14351218405083),CH07.10(1.40426447930049)	AH01.4112(-7.56107753588876),AH01.4114(-2.36713415938976),AH03.4158(2.17803514250375),BH01.4419(-3.83669409326474),BH01.4420(-2.04200068953103),BH01.4421(-4.37871140737239),BH01.4423(-4.36317679479322),CH01.1193(6.08569721304721),CH01.4675(-1.11958376130469),CH05.957(7.14351218405083),CH07.10(1.40426447930049)	0.55
GO:0006267	pre-replicative complex assembly involved in nuclear cell cycle DNA replication	biological process	6	7042	8	27652	0.00467	0.160293425925926	AH01.2121(1.286780001031),AH04.141(4.96937050071423),BH01.2485(1.70151547277494),BH04.142(3.49418851051768),BH05.88(3.41036813881116),CH05.138(6.172952675996)	AH01.2121(1.286780001031),AH04.141(4.96937050071423),BH01.2485(1.70151547277494),BH04.142(3.49418851051768),BH05.88(3.41036813881116),CH05.138(6.172952675996)	0.75
GO:0006978	DNA damage response, signal transduction by p53 class mediator resulting in transcription of p21 cla...	biological process	6	7042	8	27652	0.00467	0.160293425925926	AH02.4059(1.29039938408623),AH02.550(2.50555738579939),BH02.4068(1.54429678595756),BH02.4637(1.16918284721182),CH02.4099(4.25104932691422),CH02.4678(1.26924648680324)	AH02.4059(1.29039938408623),AH02.550(2.50555738579939),BH02.4068(1.54429678595756),BH02.4637(1.16918284721182),CH02.4099(4.25104932691422),CH02.4678(1.26924648680324)	0.75
GO:0036388	pre-replicative complex assembly	biological process	6	7042	8	27652	0.00467	0.160293425925926	AH01.2121(1.286780001031),AH04.141(4.96937050071423),BH01.2485(1.70151547277494),BH04.142(3.49418851051768),BH05.88(3.41036813881116),CH05.138(6.172952675996)	AH01.2121(1.286780001031),AH04.141(4.96937050071423),BH01.2485(1.70151547277494),BH04.142(3.49418851051768),BH05.88(3.41036813881116),CH05.138(6.172952675996)	0.75
GO:0042772	DNA damage response, signal transduction resulting in transcription	biological process	6	7042	8	27652	0.00467	0.160293425925926	AH02.4059(1.29039938408623),AH02.550(2.50555738579939),BH02.4068(1.54429678595756),BH02.4637(1.16918284721182),CH02.4099(4.25104932691422),CH02.4678(1.26924648680324)	AH02.4059(1.29039938408623),AH02.550(2.50555738579939),BH02.4068(1.54429678595756),BH02.4637(1.16918284721182),CH02.4099(4.25104932691422),CH02.4678(1.26924648680324)	0.75
GO:1902299	pre-replicative complex assembly involved in cell cycle DNA replication	biological process	6	7042	8	27652	0.00467	0.160293425925926	AH01.2121(1.286780001031),AH04.141(4.96937050071423),BH01.2485(1.70151547277494),BH04.142(3.49418851051768),BH05.88(3.41036813881116),CH05.138(6.172952675996)	AH01.2121(1.286780001031),AH04.141(4.96937050071423),BH01.2485(1.70151547277494),BH04.142(3.49418851051768),BH05.88(3.41036813881116),CH05.138(6.172952675996)	0.75
GO:2000123	positive regulation of stomatal complex development	biological process	6	7042	8	27652	0.00467	0.160293425925926	AH02.4283(5.5332016452493),AH05.3531(4.20696473752999),AH06.2954(4.93830061176555),BH05.3546(2.83298686056559),BH06.2739(4.19705119866395),CH06.3079(6.02101353521712)	AH02.4283(5.5332016452493),AH05.3531(4.20696473752999),AH06.2954(4.93830061176555),BH05.3546(2.83298686056559),BH06.2739(4.19705119866395),CH06.3079(6.02101353521712)	0.75
GO:0051310	metaphase chromosome alignment	biological process	32	7042	82	27652	0.00473	0.160319829059829	AH02.1499(1.38173523371778),AH02.2343(2.22451368841383),AH02.3460(2.51085542047835),AH02.550(2.50555738579939),AH03.1946(1.47318555858634),AH04.1562(2.75122356932365),AH05.1255(-2.78700117878572),AH05.1450(3.37011059639981),AH05.2154(3.23125645462183),AH05.562(2.01824941340241),AH05.563(3.94283788001945),AH07.2148(-1.21729363658614),BH01.159(1.08089790703277),BH01.3567(1.63257888161542),BH02.2449…	AH02.1499(1.38173523371778),AH02.2343(2.22451368841383),AH02.3460(2.51085542047835),AH02.550(2.50555738579939),AH03.1946(1.47318555858634),AH04.1562(2.75122356932365),AH05.1255(-2.78700117878572),AH05.1450(3.37011059639981),AH05.2154(3.23125645462183),AH05.562(2.01824941340241),AH05.563(3.94283788001945),AH07.2148(-1.21729363658614),BH01.159(1.08089790703277),BH01.3567(1.63257888161542),BH02.2449…	0.390243902439024
GO:0051444	negative regulation of ubiquitin-protein transferase activity	biological process	9	7042	15	27652	0.00479	0.160319829059829	AH01.4081(4.59973345454336),AH07.2412(5.49914477682848),AH07.2414(5.08420025926909),BH07.2228(5.76932370812854),BH07.2230(5.46842318187618),BH09.1448(4.9746514058559),CH07.2298(3.59985688579835),CH08.1172(5.39727009828815),CH09.1558(5.63217337272464)	AH01.4081(4.59973345454336),AH07.2412(5.49914477682848),AH07.2414(5.08420025926909),BH07.2228(5.76932370812854),BH07.2230(5.46842318187618),BH09.1448(4.9746514058559),CH07.2298(3.59985688579835),CH08.1172(5.39727009828815),CH09.1558(5.63217337272464)	0.6
GO:1904667	negative regulation of ubiquitin protein ligase activity	biological process	9	7042	15	27652	0.00479	0.160319829059829	AH01.4081(4.59973345454336),AH07.2412(5.49914477682848),AH07.2414(5.08420025926909),BH07.2228(5.76932370812854),BH07.2230(5.46842318187618),BH09.1448(4.9746514058559),CH07.2298(3.59985688579835),CH08.1172(5.39727009828815),CH09.1558(5.63217337272464)	AH01.4081(4.59973345454336),AH07.2412(5.49914477682848),AH07.2414(5.08420025926909),BH07.2228(5.76932370812854),BH07.2230(5.46842318187618),BH09.1448(4.9746514058559),CH07.2298(3.59985688579835),CH08.1172(5.39727009828815),CH09.1558(5.63217337272464)	0.6
GO:2001025	positive regulation of response to drug	biological process	9	7042	15	27652	0.00479	0.160319829059829	AH02.4463(1.55811530822638),AH05.2693(1.5809641475623),BH02.4512(1.29524491048157),BH02.4513(1.08008681134171),BH05.2788(1.46194887906471),CH01.1193(6.08569721304721),CH02.4562(1.4262294608121),CH05.2875(3.06553395175496),CH05.957(7.14351218405083)	AH02.4463(1.55811530822638),AH05.2693(1.5809641475623),BH02.4512(1.29524491048157),BH02.4513(1.08008681134171),BH05.2788(1.46194887906471),CH01.1193(6.08569721304721),CH02.4562(1.4262294608121),CH05.2875(3.06553395175496),CH05.957(7.14351218405083)	0.6
GO:2001040	positive regulation of cellular response to drug	biological process	9	7042	15	27652	0.00479	0.160319829059829	AH02.4463(1.55811530822638),AH05.2693(1.5809641475623),BH02.4512(1.29524491048157),BH02.4513(1.08008681134171),BH05.2788(1.46194887906471),CH01.1193(6.08569721304721),CH02.4562(1.4262294608121),CH05.2875(3.06553395175496),CH05.957(7.14351218405083)	AH02.4463(1.55811530822638),AH05.2693(1.5809641475623),BH02.4512(1.29524491048157),BH02.4513(1.08008681134171),BH05.2788(1.46194887906471),CH01.1193(6.08569721304721),CH02.4562(1.4262294608121),CH05.2875(3.06553395175496),CH05.957(7.14351218405083)	0.6
GO:0019344	cysteine biosynthetic process	biological process	15	7042	31	27652	0.00494	0.160319829059829	AH01.4651(-3.28368999715847),AH02.2455(1.73392078622575),AH02.3008(-2.66222484872244),AH02.3653(1.24047122087774),AH05.4144(-1.10679080769954),AH06.428(-1.5138772334326),BH02.3092(-3.06186461004638),BH06.549(-1.10375944759026),CH01.1866(5.64563697197746),CH01.5228(-1.2511525383786),CH01.5600(-1.36415876318838),CH02.3430(-3.2592455722909),CH02.3938(3.34805799045004),CH05.4459(1.12198390183249),CH0…	AH01.4651(-3.28368999715847),AH02.2455(1.73392078622575),AH02.3008(-2.66222484872244),AH02.3653(1.24047122087774),AH05.4144(-1.10679080769954),AH06.428(-1.5138772334326),BH02.3092(-3.06186461004638),BH06.549(-1.10375944759026),CH01.1866(5.64563697197746),CH01.5228(-1.2511525383786),CH01.5600(-1.36415876318838),CH02.3430(-3.2592455722909),CH02.3938(3.34805799045004),CH05.4459(1.12198390183249),CH0…	0.483870967741935
GO:0000914	phragmoplast assembly	biological process	5	7042	6	27652	0.00506	0.160319829059829	AH02.966(5.40484187817058),AH07.1719(7.24767431717826),BH02.1157(2.92925705884859),BH07.1624(6.94396400251879),CH02.1274(3.8231682910537)	AH02.966(5.40484187817058),AH07.1719(7.24767431717826),BH02.1157(2.92925705884859),BH07.1624(6.94396400251879),CH02.1274(3.8231682910537)	0.833333333333333
GO:0009270	response to humidity	biological process	5	7042	6	27652	0.00506	0.160319829059829	AH07.1949(1.20880647760417),AH09.2009(-1.24428835963336),BH07.1926(1.06829111787543),BH09.2168(-1.84576510901799),CH07.1796(1.07567624627054)	AH07.1949(1.20880647760417),AH09.2009(-1.24428835963336),BH07.1926(1.06829111787543),BH09.2168(-1.84576510901799),CH07.1796(1.07567624627054)	0.833333333333333
GO:0010213	non-photoreactive DNA repair	biological process	5	7042	6	27652	0.00506	0.160319829059829	AH01.1573(-1.09215309399385),AH01.4595(-1.31889296948483),BH01.1769(-1.28269955849455),BH01.2551(-1.16265140511289),CH01.1852(5.11204959129277)	AH01.1573(-1.09215309399385),AH01.4595(-1.31889296948483),BH01.1769(-1.28269955849455),BH01.2551(-1.16265140511289),CH01.1852(5.11204959129277)	0.833333333333333
GO:0010446	response to alkaline pH	biological process	5	7042	6	27652	0.00506	0.160319829059829	AH01.3357(2.96864495398311),BH01.3707(2.59821238691173),BH09.1953(-1.67534217743291),CH01.3944(10.2722634773526),CH09.2100(5.98887075782223)	AH01.3357(2.96864495398311),BH01.3707(2.59821238691173),BH09.1953(-1.67534217743291),CH01.3944(10.2722634773526),CH09.2100(5.98887075782223)	0.833333333333333
GO:0019343	cysteine biosynthetic process via cystathionine	biological process	5	7042	6	27652	0.00506	0.160319829059829	AH02.2455(1.73392078622575),AH06.428(-1.5138772334326),BH06.549(-1.10375944759026),CH01.1866(5.64563697197746),CH06.561(-1.30833880841582)	AH02.2455(1.73392078622575),AH06.428(-1.5138772334326),BH06.549(-1.10375944759026),CH01.1866(5.64563697197746),CH06.561(-1.30833880841582)	0.833333333333333
GO:0019346	transsulfuration	biological process	5	7042	6	27652	0.00506	0.160319829059829	AH02.2455(1.73392078622575),AH06.428(-1.5138772334326),BH06.549(-1.10375944759026),CH01.1866(5.64563697197746),CH06.561(-1.30833880841582)	AH02.2455(1.73392078622575),AH06.428(-1.5138772334326),BH06.549(-1.10375944759026),CH01.1866(5.64563697197746),CH06.561(-1.30833880841582)	0.833333333333333
GO:0032055	negative regulation of translation in response to stress	biological process	5	7042	6	27652	0.00506	0.160319829059829	AH03.1490(-2.59305290714931),AH08.1254(-2.26884343649417),BH03.1653(-3.2317438704849),BH08.1218(-2.86810487042177),CH08.1356(4.31241831899697)	AH03.1490(-2.59305290714931),AH08.1254(-2.26884343649417),BH03.1653(-3.2317438704849),BH08.1218(-2.86810487042177),CH08.1356(4.31241831899697)	0.833333333333333
GO:0043555	regulation of translation in response to stress	biological process	5	7042	6	27652	0.00506	0.160319829059829	AH03.1490(-2.59305290714931),AH08.1254(-2.26884343649417),BH03.1653(-3.2317438704849),BH08.1218(-2.86810487042177),CH08.1356(4.31241831899697)	AH03.1490(-2.59305290714931),AH08.1254(-2.26884343649417),BH03.1653(-3.2317438704849),BH08.1218(-2.86810487042177),CH08.1356(4.31241831899697)	0.833333333333333
GO:0045717	negative regulation of fatty acid biosynthetic process	biological process	5	7042	6	27652	0.00506	0.160319829059829	AH05.1787(4.32702574025808),AH09.1535(3.16962922601472),BH05.1954(4.87104722632947),BH09.1734(4.39969404531161),CH05.2021(7.7920028738494)	AH05.1787(4.32702574025808),AH09.1535(3.16962922601472),BH05.1954(4.87104722632947),BH09.1734(4.39969404531161),CH05.2021(7.7920028738494)	0.833333333333333
GO:0071266	'de novo' L-methionine biosynthetic process	biological process	5	7042	6	27652	0.00506	0.160319829059829	AH02.2455(1.73392078622575),AH06.428(-1.5138772334326),BH06.549(-1.10375944759026),CH01.1866(5.64563697197746),CH06.561(-1.30833880841582)	AH02.2455(1.73392078622575),AH06.428(-1.5138772334326),BH06.549(-1.10375944759026),CH01.1866(5.64563697197746),CH06.561(-1.30833880841582)	0.833333333333333
GO:0080149	sucrose induced translational repression	biological process	5	7042	6	27652	0.00506	0.160319829059829	AH03.1490(-2.59305290714931),AH08.1254(-2.26884343649417),BH03.1653(-3.2317438704849),BH08.1218(-2.86810487042177),CH08.1356(4.31241831899697)	AH03.1490(-2.59305290714931),AH08.1254(-2.26884343649417),BH03.1653(-3.2317438704849),BH08.1218(-2.86810487042177),CH08.1356(4.31241831899697)	0.833333333333333
GO:0009266	response to temperature stimulus	biological process	420	7042	1481	27652	0.00506	0.160319829059829	AH01.1650(-3.02485909369718),AH01.1754(1.99919018850575),AH01.1783(-1.50091882565843),AH01.2041(1.85951977427237),AH01.208(-1.14606262447104),AH01.2302(-1.65903489853534),AH01.3178(-3.59862921973552),AH01.3179(-2.30111419518302),AH01.3368(2.75810732132759),AH01.3451(-1.59961466950158),AH01.3759(-1.78082986514062),AH01.3983(-3.66123375884524),AH01.3998(1.28587004229653),AH01.4092(2.71836469687006)…	AH01.1650(-3.02485909369718),AH01.1754(1.99919018850575),AH01.1783(-1.50091882565843),AH01.2041(1.85951977427237),AH01.208(-1.14606262447104),AH01.2302(-1.65903489853534),AH01.3178(-3.59862921973552),AH01.3179(-2.30111419518302),AH01.3368(2.75810732132759),AH01.3451(-1.59961466950158),AH01.3759(-1.78082986514062),AH01.3983(-3.66123375884524),AH01.3998(1.28587004229653),AH01.4092(2.71836469687006)…	0.283592167454423
GO:0031152	aggregation involved in sorocarp development	biological process	12	7042	23	27652	0.00544	0.171626212765957	AH03.395(2.86994562407052),AH03.4127(2.27080590126653),BH01.1993(1.45725224164881),BH03.4470(5.44907352069278),BH03.471(2.34875984462779),CH01.2123(1.47612010711138),CH04.2088(6.90954812169397),CH07.3030(2.88378552053968),CH07.3265(2.65077136199479),CH07.44(8.1164481575773),CH09.2518(1.99198410947589),Contig328.53(1.34393802850633)	AH03.395(2.86994562407052),AH03.4127(2.27080590126653),BH01.1993(1.45725224164881),BH03.4470(5.44907352069278),BH03.471(2.34875984462779),CH01.2123(1.47612010711138),CH04.2088(6.90954812169397),CH07.3030(2.88378552053968),CH07.3265(2.65077136199479),CH07.44(8.1164481575773),CH09.2518(1.99198410947589),Contig328.53(1.34393802850633)	0.521739130434783
GO:0009269	response to desiccation	biological process	18	7042	40	27652	0.0057	0.179066949152542	AH04.537(-1.10436175438608),AH05.3640(2.10141000192347),AH06.2721(-1.41412403505848),AH07.443(1.31975409496345),BH02.1259(-1.40106884508082),BH03.2346(-1.876590744614),BH03.4450(1.7841135023468),BH05.3658(2.81033472677233),BH06.1329(1.48874704403727),BH06.2560(-3.00329395756271),BH09.2497(-1.30762050149202),CH03.2382(5.42490684250111),CH05.3841(5.33218154439525),CH06.1424(9.4030491946064),CH06.28…	AH04.537(-1.10436175438608),AH05.3640(2.10141000192347),AH06.2721(-1.41412403505848),AH07.443(1.31975409496345),BH02.1259(-1.40106884508082),BH03.2346(-1.876590744614),BH03.4450(1.7841135023468),BH05.3658(2.81033472677233),BH06.1329(1.48874704403727),BH06.2560(-3.00329395756271),BH09.2497(-1.30762050149202),CH03.2382(5.42490684250111),CH05.3841(5.33218154439525),CH06.1424(9.4030491946064),CH06.28…	0.45
GO:0008652	amino acid biosynthetic process	biological process	113	7042	359	27652	0.00584	0.182690970464135	AH01.218(4.70629372321658),AH01.3992(-1.73020619831625),AH01.4252(3.67046249360746),AH01.444(1.43445009416349),AH01.4651(-3.28368999715847),AH01.4789(1.35177409068058),AH01.5214(-1.22813978581454),AH01.749(4.80189995597488),AH01.809(-1.95632633581938),AH02.2455(1.73392078622575),AH02.3008(-2.66222484872244),AH02.3653(1.24047122087774),AH02.3865(1.59505446269978),AH03.3950(1.19643688034176),AH03.4…	AH01.218(4.70629372321658),AH01.3992(-1.73020619831625),AH01.4252(3.67046249360746),AH01.444(1.43445009416349),AH01.4651(-3.28368999715847),AH01.4789(1.35177409068058),AH01.5214(-1.22813978581454),AH01.749(4.80189995597488),AH01.809(-1.95632633581938),AH02.2455(1.73392078622575),AH02.3008(-2.66222484872244),AH02.3653(1.24047122087774),AH02.3865(1.59505446269978),AH03.3950(1.19643688034176),AH03.4…	0.314763231197772
GO:0051865	protein autoubiquitination	biological process	44	7042	122	27652	0.00603	0.187842100840336	AH01.1414(-2.18632664609548),AH01.1996(1.48632515335511),AH01.4812(1.12763273766702),AH02.2997(-1.0009391037148),AH02.3984(3.27929438355376),AH03.2251(-1.31658513245377),AH04.1947(-1.01658670849594),AH07.2109(3.51248160421461),AH07.2290(-3.06371513088998),AH07.3353(1.27443972236732),AH08.2309(-1.70738582012414),AH08.907(2.59351035313126),AH09.2204(-2.27053091023078),AH09.2776(-1.23924047692568),A…	AH01.1414(-2.18632664609548),AH01.1996(1.48632515335511),AH01.4812(1.12763273766702),AH02.2997(-1.0009391037148),AH02.3984(3.27929438355376),AH03.2251(-1.31658513245377),AH04.1947(-1.01658670849594),AH07.2109(3.51248160421461),AH07.2290(-3.06371513088998),AH07.3353(1.27443972236732),AH08.2309(-1.70738582012414),AH08.907(2.59351035313126),AH09.2204(-2.27053091023078),AH09.2776(-1.23924047692568),A…	0.360655737704918
GO:0046890	regulation of lipid biosynthetic process	biological process	40	7042	109	27652	0.00613	0.188413636363636	AH01.3107(1.9614331334745),AH02.1059(-1.61489797560468),AH03.2176(-1.421930614966),AH03.3790(-2.74878953140847),AH05.1787(4.32702574025808),AH05.854(-1.37565207975742),AH07.250(1.07555127307156),AH07.3781(1.04452714527765),AH07.4061(-1.23278423118469),AH07.906(1.57364609469412),AH08.1661(-1.75855370153451),AH08.1699(2.20372440580189),AH09.1535(3.16962922601472),BH01.3823(1.88220652328813),BH01.39…	AH01.3107(1.9614331334745),AH02.1059(-1.61489797560468),AH03.2176(-1.421930614966),AH03.3790(-2.74878953140847),AH05.1787(4.32702574025808),AH05.854(-1.37565207975742),AH07.250(1.07555127307156),AH07.3781(1.04452714527765),AH07.4061(-1.23278423118469),AH07.906(1.57364609469412),AH08.1661(-1.75855370153451),AH08.1699(2.20372440580189),AH09.1535(3.16962922601472),BH01.3823(1.88220652328813),BH01.39…	0.36697247706422
GO:0010444	guard mother cell differentiation	biological process	13	7042	26	27652	0.00615	0.188413636363636	AH03.1221(2.03579561155726),AH03.3782(1.41334267666945),AH04.106(3.15601271110678),AH05.15(4.44361811681369),AH05.3531(4.20696473752999),AH06.2954(4.93830061176555),BH03.1373(1.28904875940628),BH04.108(2.37612874329733),BH05.3546(2.83298686056559),BH05.55(2.78901241735153),BH06.2739(4.19705119866395),CH03.4338(6.59163250039005),CH06.3079(6.02101353521712)	AH03.1221(2.03579561155726),AH03.3782(1.41334267666945),AH04.106(3.15601271110678),AH05.15(4.44361811681369),AH05.3531(4.20696473752999),AH06.2954(4.93830061176555),BH03.1373(1.28904875940628),BH04.108(2.37612874329733),BH05.3546(2.83298686056559),BH05.55(2.78901241735153),BH06.2739(4.19705119866395),CH03.4338(6.59163250039005),CH06.3079(6.02101353521712)	0.5
GO:0010771	negative regulation of cell morphogenesis	biological process	13	7042	26	27652	0.00615	0.188413636363636	AH01.232(1.62254575676689),AH02.1595(-1.54369644980657),AH02.2511(3.88898547891946),AH07.1278(2.8191045903089),AH07.1290(2.7777732184645),BH01.515(1.58236642644023),BH02.2606(1.75690587889446),BH02.61(-1.04248959458239),BH05.1469(-1.85116968767907),BH07.1351(2.26510671308192),CH01.372(2.83364803773983),CH07.1065(4.19608429779933),CH08.2386(5.68865471819918)	AH01.232(1.62254575676689),AH02.1595(-1.54369644980657),AH02.2511(3.88898547891946),AH07.1278(2.8191045903089),AH07.1290(2.7777732184645),BH01.515(1.58236642644023),BH02.2606(1.75690587889446),BH02.61(-1.04248959458239),BH05.1469(-1.85116968767907),BH07.1351(2.26510671308192),CH01.372(2.83364803773983),CH07.1065(4.19608429779933),CH08.2386(5.68865471819918)	0.5
GO:0098659	inorganic cation import across plasma membrane	biological process	13	7042	26	27652	0.00615	0.188413636363636	AH04.2117(-1.57772203996372),AH05.3461(1.17047312395912),AH06.1297(-2.20693173787797),BH04.2202(-1.96255387840727),BH05.1022(4.81380446511896),BH05.3446(1.25300325310798),BH06.1338(-2.92855678162351),CH02.2014(6.49214786450942),CH02.4473(1.60311277734144),CH04.1671(1.13997927082303),CH04.2490(2.26495565200621),CH05.3578(5.62048287605482),CH09.43(7.82439440418794)	AH04.2117(-1.57772203996372),AH05.3461(1.17047312395912),AH06.1297(-2.20693173787797),BH04.2202(-1.96255387840727),BH05.1022(4.81380446511896),BH05.3446(1.25300325310798),BH06.1338(-2.92855678162351),CH02.2014(6.49214786450942),CH02.4473(1.60311277734144),CH04.1671(1.13997927082303),CH04.2490(2.26495565200621),CH05.3578(5.62048287605482),CH09.43(7.82439440418794)	0.5
GO:0010338	leaf formation	biological process	10	7042	18	27652	0.00623	0.188909	AH06.927(2.29955132691125),AH08.2023(2.960442265291),BH03.2535(1.0094815179872),BH06.958(2.32671406673764),BH07.3273(1.15645244271718),BH08.2125(4.70796571452063),CH03.2742(5.56319247617423),CH06.1052(6.56164445528141),CH07.3324(1.83947768497382),CH08.2300(4.55947759952956)	AH06.927(2.29955132691125),AH08.2023(2.960442265291),BH03.2535(1.0094815179872),BH06.958(2.32671406673764),BH07.3273(1.15645244271718),BH08.2125(4.70796571452063),CH03.2742(5.56319247617423),CH06.1052(6.56164445528141),CH07.3324(1.83947768497382),CH08.2300(4.55947759952956)	0.555555555555556
GO:0031397	negative regulation of protein ubiquitination	biological process	10	7042	18	27652	0.00623	0.188909	AH01.4081(4.59973345454336),AH07.2412(5.49914477682848),AH07.2414(5.08420025926909),BH07.2228(5.76932370812854),BH07.2230(5.46842318187618),BH09.1448(4.9746514058559),CH03.237(2.48770053504311),CH07.2298(3.59985688579835),CH08.1172(5.39727009828815),CH09.1558(5.63217337272464)	AH01.4081(4.59973345454336),AH07.2412(5.49914477682848),AH07.2414(5.08420025926909),BH07.2228(5.76932370812854),BH07.2230(5.46842318187618),BH09.1448(4.9746514058559),CH03.237(2.48770053504311),CH07.2298(3.59985688579835),CH08.1172(5.39727009828815),CH09.1558(5.63217337272464)	0.555555555555556
GO:0006090	pyruvate metabolic process	biological process	58	7042	169	27652	0.00631	0.188909	AH01.2827(1.33308253161312),AH02.1110(1.00838368142781),AH02.1267(-1.23422422633515),AH02.2602(1.74872055540271),AH02.3015(-2.02213834069468),AH02.349(1.69256749264133),AH02.4475(2.03898630305083),AH02.4476(2.38257321291336),AH03.2353(1.56722485676022),AH03.405(1.76695901656185),AH03.838(-2.02838174416742),AH05.1050(1.93173251995224),AH05.1185(-1.13354858111714),AH06.2611(-1.13960984041897),AH08.…	AH01.2827(1.33308253161312),AH02.1110(1.00838368142781),AH02.1267(-1.23422422633515),AH02.2602(1.74872055540271),AH02.3015(-2.02213834069468),AH02.349(1.69256749264133),AH02.4475(2.03898630305083),AH02.4476(2.38257321291336),AH03.2353(1.56722485676022),AH03.405(1.76695901656185),AH03.838(-2.02838174416742),AH05.1050(1.93173251995224),AH05.1185(-1.13354858111714),AH06.2611(-1.13960984041897),AH08.…	0.343195266272189
GO:0007623	circadian rhythm	biological process	98	7042	307	27652	0.00631	0.188909	AH01.1650(-3.02485909369718),AH01.3218(1.20596088791466),AH01.794(2.66955968819131),AH01.795(1.87098852732563),AH01.796(4.58463447228428),AH02.1552(1.22165916051793),AH02.225(-1.8704086292143),AH02.3154(3.324075729541),AH02.3477(-3.32000163490893),AH02.4651(2.05081899065417),AH02.617(5.83739904931821),AH04.1566(1.41619336163855),AH05.1081(4.88503981282776),AH05.1694(1.09176958845046),AH06.1209(1.…	AH01.1650(-3.02485909369718),AH01.3218(1.20596088791466),AH01.794(2.66955968819131),AH01.795(1.87098852732563),AH01.796(4.58463447228428),AH02.1552(1.22165916051793),AH02.225(-1.8704086292143),AH02.3154(3.324075729541),AH02.3477(-3.32000163490893),AH02.4651(2.05081899065417),AH02.617(5.83739904931821),AH04.1566(1.41619336163855),AH05.1081(4.88503981282776),AH05.1694(1.09176958845046),AH06.1209(1.…	0.319218241042345
GO:0002576	platelet degranulation	biological process	8	7042	13	27652	0.00637	0.188909	AH02.537(-1.83583595522495),AH04.64(-1.33988797292066),BH01.5019(5.57886326798203),BH03.3003(1.21515828815602),BH04.72(-1.65347591842087),BH05.3042(-1.10607172530642),CH02.610(4.00183390285059),CH03.3194(5.03088700827892)	AH02.537(-1.83583595522495),AH04.64(-1.33988797292066),BH01.5019(5.57886326798203),BH03.3003(1.21515828815602),BH04.72(-1.65347591842087),BH05.3042(-1.10607172530642),CH02.610(4.00183390285059),CH03.3194(5.03088700827892)	0.615384615384615
GO:0032026	response to magnesium ion	biological process	8	7042	13	27652	0.00637	0.188909	AH07.1278(2.8191045903089),AH07.1290(2.7777732184645),AH09.1389(3.75823873776698),BH02.61(-1.04248959458239),BH07.1351(2.26510671308192),BH09.1576(2.37578052056228),CH07.1065(4.19608429779933),CH09.1693(3.57976867259581)	AH07.1278(2.8191045903089),AH07.1290(2.7777732184645),AH09.1389(3.75823873776698),BH02.61(-1.04248959458239),BH07.1351(2.26510671308192),BH09.1576(2.37578052056228),CH07.1065(4.19608429779933),CH09.1693(3.57976867259581)	0.615384615384615
GO:0071286	cellular response to magnesium ion	biological process	8	7042	13	27652	0.00637	0.188909	AH07.1278(2.8191045903089),AH07.1290(2.7777732184645),AH09.1389(3.75823873776698),BH02.61(-1.04248959458239),BH07.1351(2.26510671308192),BH09.1576(2.37578052056228),CH07.1065(4.19608429779933),CH09.1693(3.57976867259581)	AH07.1278(2.8191045903089),AH07.1290(2.7777732184645),AH09.1389(3.75823873776698),BH02.61(-1.04248959458239),BH07.1351(2.26510671308192),BH09.1576(2.37578052056228),CH07.1065(4.19608429779933),CH09.1693(3.57976867259581)	0.615384615384615
GO:0080051	cutin transport	biological process	8	7042	13	27652	0.00637	0.188909	AH01.1725(2.93825008704334),AH03.2269(1.08574041539028),BH01.1920(1.63087795122927),BH03.2130(2.81289927465644),CH01.2179(1.44797067193731),CH03.2594(5.15242429433267),CH05.747(1.82619644380251),CH09.1983(2.76562158266384)	AH01.1725(2.93825008704334),AH03.2269(1.08574041539028),BH01.1920(1.63087795122927),BH03.2130(2.81289927465644),CH01.2179(1.44797067193731),CH03.2594(5.15242429433267),CH05.747(1.82619644380251),CH09.1983(2.76562158266384)	0.615384615384615
GO:0009735	response to cytokinin	biological process	170	7042	564	27652	0.00641	0.189337609561753	AH01.12(-2.51626159288641),AH01.211(1.47417805578144),AH01.218(4.70629372321658),AH01.2685(1.64867159623292),AH01.2686(-1.05346383469375),AH01.4078(1.01942395940562),AH01.4523(3.58680207627993),AH02.2436(1.24225084079695),AH02.2647(-1.63720519927674),AH02.3214(1.69748210950532),AH02.3633(-1.33961033380573),AH02.3841(-1.01340753894539),AH02.4543(-2.24594524891399),AH02.4651(2.05081899065417),AH02.…	AH01.12(-2.51626159288641),AH01.211(1.47417805578144),AH01.218(4.70629372321658),AH01.2685(1.64867159623292),AH01.2686(-1.05346383469375),AH01.4078(1.01942395940562),AH01.4523(3.58680207627993),AH02.2436(1.24225084079695),AH02.2647(-1.63720519927674),AH02.3214(1.69748210950532),AH02.3633(-1.33961033380573),AH02.3841(-1.01340753894539),AH02.4543(-2.24594524891399),AH02.4651(2.05081899065417),AH02.…	0.301418439716312
GO:0016671	oxidoreductase activity, acting on a sulfur group of donors, disulfide as acceptor	molecular function	38	6140	98	23834	0.00313	0.189708536585366	AH01.242(-1.07761959319585),AH03.2968(-1.50443623617115),AH03.4090(1.90408053806585),AH03.448(-1.93846092357063),AH04.1808(-1.10809882701223),AH04.2252(-1.03315557412819),AH07.3963(-1.38452644519952),AH09.1017(1.02466180990526),BH01.3223(-1.10425104892233),BH01.5132(3.96307136395474),BH02.4307(-1.38762395243989),BH03.3139(-2.27838217902975),BH03.3141(-1.47999029844384),BH03.4434(2.79815940899973)…	AH01.242(-1.07761959319585),AH03.2968(-1.50443623617115),AH03.4090(1.90408053806585),AH03.448(-1.93846092357063),AH04.1808(-1.10809882701223),AH04.2252(-1.03315557412819),AH07.3963(-1.38452644519952),AH09.1017(1.02466180990526),BH01.3223(-1.10425104892233),BH01.5132(3.96307136395474),BH02.4307(-1.38762395243989),BH03.3139(-2.27838217902975),BH03.3141(-1.47999029844384),BH03.4434(2.79815940899973)…	0.387755102040816
GO:0008064	regulation of actin polymerization or depolymerization	biological process	49	7042	139	27652	0.00648	0.189892173913043	AH01.358(1.37226508585813),AH01.3591(3.07248834718525),AH01.3772(1.17719328840459),AH01.3803(-1.57563202298404),AH01.570(-1.96620776627068),AH02.3119(1.91099611473399),AH03.2613(1.74535199920622),AH03.395(2.86994562407052),AH03.4127(2.27080590126653),AH05.1036(1.06466242372119),AH05.1680(2.7138619472109),AH05.660(3.5206879907728),AH08.270(1.03335797476089),AH09.1775(2.19116536105085),BH01.1993(1.…	AH01.358(1.37226508585813),AH01.3591(3.07248834718525),AH01.3772(1.17719328840459),AH01.3803(-1.57563202298404),AH01.570(-1.96620776627068),AH02.3119(1.91099611473399),AH03.2613(1.74535199920622),AH03.395(2.86994562407052),AH03.4127(2.27080590126653),AH05.1036(1.06466242372119),AH05.1680(2.7138619472109),AH05.660(3.5206879907728),AH08.270(1.03335797476089),AH09.1775(2.19116536105085),BH01.1993(1.…	0.352517985611511
GO:0030832	regulation of actin filament length	biological process	49	7042	139	27652	0.00648	0.189892173913043	AH01.358(1.37226508585813),AH01.3591(3.07248834718525),AH01.3772(1.17719328840459),AH01.3803(-1.57563202298404),AH01.570(-1.96620776627068),AH02.3119(1.91099611473399),AH03.2613(1.74535199920622),AH03.395(2.86994562407052),AH03.4127(2.27080590126653),AH05.1036(1.06466242372119),AH05.1680(2.7138619472109),AH05.660(3.5206879907728),AH08.270(1.03335797476089),AH09.1775(2.19116536105085),BH01.1993(1.…	AH01.358(1.37226508585813),AH01.3591(3.07248834718525),AH01.3772(1.17719328840459),AH01.3803(-1.57563202298404),AH01.570(-1.96620776627068),AH02.3119(1.91099611473399),AH03.2613(1.74535199920622),AH03.395(2.86994562407052),AH03.4127(2.27080590126653),AH05.1036(1.06466242372119),AH05.1680(2.7138619472109),AH05.660(3.5206879907728),AH08.270(1.03335797476089),AH09.1775(2.19116536105085),BH01.1993(1.…	0.352517985611511
GO:0000281	mitotic cytokinesis	biological process	85	7042	262	27652	0.00658	0.192063464566929	AH01.2502(2.70380564026214),AH01.4549(1.6066452126494),AH02.1717(5.32532950831731),AH02.2793(4.47118070198984),AH02.3170(2.07821062473838),AH02.3771(1.16013015843807),AH02.4581(-2.28198897270076),AH02.550(2.50555738579939),AH02.966(5.40484187817058),AH03.2300(-1.19882297709146),AH03.2301(-2.03437488618705),AH03.3782(1.41334267666945),AH03.3839(4.44761635244731),AH05.1049(1.09929676572872),AH05.37…	AH01.2502(2.70380564026214),AH01.4549(1.6066452126494),AH02.1717(5.32532950831731),AH02.2793(4.47118070198984),AH02.3170(2.07821062473838),AH02.3771(1.16013015843807),AH02.4581(-2.28198897270076),AH02.550(2.50555738579939),AH02.966(5.40484187817058),AH03.2300(-1.19882297709146),AH03.2301(-2.03437488618705),AH03.3782(1.41334267666945),AH03.3839(4.44761635244731),AH05.1049(1.09929676572872),AH05.37…	0.324427480916031
GO:0052745	inositol phosphate phosphatase activity	molecular function	18	6140	38	23834	0.0033	0.19525	AH01.1374(2.64102957751174),AH01.2784(1.00251701411962),AH02.2979(2.86914949562881),AH03.1229(-1.16489349669156),AH08.2122(1.39273879645225),BH01.1283(2.20355356048962),BH01.3113(1.91295382062368),BH02.3059(1.72899815671613),BH03.1367(-1.21540787481214),BH05.1759(1.28520007038776),BH08.2235(1.06729888698565),CH01.1329(6.44220492092283),CH01.1724(3.5977104968631),CH02.1300(5.74413141168534),CH02.3…	AH01.1374(2.64102957751174),AH01.2784(1.00251701411962),AH02.2979(2.86914949562881),AH03.1229(-1.16489349669156),AH08.2122(1.39273879645225),BH01.1283(2.20355356048962),BH01.3113(1.91295382062368),BH02.3059(1.72899815671613),BH03.1367(-1.21540787481214),BH05.1759(1.28520007038776),BH08.2235(1.06729888698565),CH01.1329(6.44220492092283),CH01.1724(3.5977104968631),CH02.1300(5.74413141168534),CH02.3…	0.473684210526316
GO:0031901	early endosome membrane	cellular component	17	7029	40	27664	0.01356	0.196343466666667	AH03.1861(-1.90072609408312),AH07.416(3.79571518359027),AH09.2652(2.73440027983915),AH09.2735(1.0555611319019),BH03.2063(-1.41023031948969),BH07.540(4.95064979827086),BH09.2979(1.28436522081927),CH01.5277(1.09240804581884),CH03.2211(-1.48217517018058),CH05.1261(1.02506409721222),CH06.2878(-1.02121941914015),CH07.1944(4.04440861779312),CH07.403(5.38966161397607),CH08.12(6.31695443923369),CH09.3088…	AH03.1861(-1.90072609408312),AH07.416(3.79571518359027),AH09.2652(2.73440027983915),AH09.2735(1.0555611319019),BH03.2063(-1.41023031948969),BH07.540(4.95064979827086),BH09.2979(1.28436522081927),CH01.5277(1.09240804581884),CH03.2211(-1.48217517018058),CH05.1261(1.02506409721222),CH06.2878(-1.02121941914015),CH07.1944(4.04440861779312),CH07.403(5.38966161397607),CH08.12(6.31695443923369),CH09.3088…	0.425
GO:0043202	lysosomal lumen	cellular component	9	7029	17	27664	0.01378	0.196343466666667	AH02.537(-1.83583595522495),AH04.64(-1.33988797292066),BH04.72(-1.65347591842087),BH05.3042(-1.10607172530642),CH02.4114(5.22564672332696),CH02.4309(1.9964994930139),CH02.610(4.00183390285059),CH04.1677(4.24125950224546),CH05.2571(7.36882304002084)	AH02.537(-1.83583595522495),AH04.64(-1.33988797292066),BH04.72(-1.65347591842087),BH05.3042(-1.10607172530642),CH02.4114(5.22564672332696),CH02.4309(1.9964994930139),CH02.610(4.00183390285059),CH04.1677(4.24125950224546),CH05.2571(7.36882304002084)	0.529411764705882
GO:0035577	azurophil granule membrane	cellular component	5	7029	7	27664	0.01384	0.196343466666667	AH02.537(-1.83583595522495),AH04.64(-1.33988797292066),BH04.72(-1.65347591842087),BH05.3042(-1.10607172530642),CH02.610(4.00183390285059)	AH02.537(-1.83583595522495),AH04.64(-1.33988797292066),BH04.72(-1.65347591842087),BH05.3042(-1.10607172530642),CH02.610(4.00183390285059)	0.714285714285714
GO:0048511	rhythmic process	biological process	98	7042	308	27652	0.00698	0.202940078431373	AH01.1650(-3.02485909369718),AH01.3218(1.20596088791466),AH01.794(2.66955968819131),AH01.795(1.87098852732563),AH01.796(4.58463447228428),AH02.1552(1.22165916051793),AH02.225(-1.8704086292143),AH02.3154(3.324075729541),AH02.3477(-3.32000163490893),AH02.4651(2.05081899065417),AH02.617(5.83739904931821),AH04.1566(1.41619336163855),AH05.1081(4.88503981282776),AH05.1694(1.09176958845046),AH06.1209(1.…	AH01.1650(-3.02485909369718),AH01.3218(1.20596088791466),AH01.794(2.66955968819131),AH01.795(1.87098852732563),AH01.796(4.58463447228428),AH02.1552(1.22165916051793),AH02.225(-1.8704086292143),AH02.3154(3.324075729541),AH02.3477(-3.32000163490893),AH02.4651(2.05081899065417),AH02.617(5.83739904931821),AH04.1566(1.41619336163855),AH05.1081(4.88503981282776),AH05.1694(1.09176958845046),AH06.1209(1.…	0.318181818181818
GO:0006863	purine nucleobase transport	biological process	15	7042	32	27652	0.00713	0.204890775193798	AH02.2757(-7.14404485211397),AH03.2883(3.15559807866544),AH04.1157(-1.54234693362265),AH05.2996(-1.27455944255716),AH05.3559(-1.11224233403644),BH02.2835(-6.62793645568799),BH04.1449(-2.43030967835573),BH05.1616(-5.05291037767083),BH07.2875(-1.05100454728495),BH08.853(-1.84911726628263),CH05.3066(5.52559606830148),CH05.3711(-1.53394517416657),CH05.4181(4.41319952688757),CH06.840(3.65050681255924)…	AH02.2757(-7.14404485211397),AH03.2883(3.15559807866544),AH04.1157(-1.54234693362265),AH05.2996(-1.27455944255716),AH05.3559(-1.11224233403644),BH02.2835(-6.62793645568799),BH04.1449(-2.43030967835573),BH05.1616(-5.05291037767083),BH07.2875(-1.05100454728495),BH08.853(-1.84911726628263),CH05.3066(5.52559606830148),CH05.3711(-1.53394517416657),CH05.4181(4.41319952688757),CH06.840(3.65050681255924)…	0.46875
GO:0015851	nucleobase transport	biological process	15	7042	32	27652	0.00713	0.204890775193798	AH02.2757(-7.14404485211397),AH03.2883(3.15559807866544),AH04.1157(-1.54234693362265),AH05.2996(-1.27455944255716),AH05.3559(-1.11224233403644),BH02.2835(-6.62793645568799),BH04.1449(-2.43030967835573),BH05.1616(-5.05291037767083),BH07.2875(-1.05100454728495),BH08.853(-1.84911726628263),CH05.3066(5.52559606830148),CH05.3711(-1.53394517416657),CH05.4181(4.41319952688757),CH06.840(3.65050681255924)…	AH02.2757(-7.14404485211397),AH03.2883(3.15559807866544),AH04.1157(-1.54234693362265),AH05.2996(-1.27455944255716),AH05.3559(-1.11224233403644),BH02.2835(-6.62793645568799),BH04.1449(-2.43030967835573),BH05.1616(-5.05291037767083),BH07.2875(-1.05100454728495),BH08.853(-1.84911726628263),CH05.3066(5.52559606830148),CH05.3711(-1.53394517416657),CH05.4181(4.41319952688757),CH06.840(3.65050681255924)…	0.46875
GO:1904823	purine nucleobase transmembrane transport	biological process	15	7042	32	27652	0.00713	0.204890775193798	AH02.2757(-7.14404485211397),AH03.2883(3.15559807866544),AH04.1157(-1.54234693362265),AH05.2996(-1.27455944255716),AH05.3559(-1.11224233403644),BH02.2835(-6.62793645568799),BH04.1449(-2.43030967835573),BH05.1616(-5.05291037767083),BH07.2875(-1.05100454728495),BH08.853(-1.84911726628263),CH05.3066(5.52559606830148),CH05.3711(-1.53394517416657),CH05.4181(4.41319952688757),CH06.840(3.65050681255924)…	AH02.2757(-7.14404485211397),AH03.2883(3.15559807866544),AH04.1157(-1.54234693362265),AH05.2996(-1.27455944255716),AH05.3559(-1.11224233403644),BH02.2835(-6.62793645568799),BH04.1449(-2.43030967835573),BH05.1616(-5.05291037767083),BH07.2875(-1.05100454728495),BH08.853(-1.84911726628263),CH05.3066(5.52559606830148),CH05.3711(-1.53394517416657),CH05.4181(4.41319952688757),CH06.840(3.65050681255924)…	0.46875
GO:0006694	steroid biosynthetic process	biological process	50	7042	143	27652	0.00717	0.20524471042471	AH01.1869(-1.9218702738414),AH01.265(1.01588186396522),AH01.3028(1.33985015851204),AH02.1085(4.28439094936885),AH02.1602(-3.07988361648593),AH02.222(1.80925446346811),AH03.2176(-1.421930614966),AH03.2426(2.04909725862581),AH03.3055(2.87695208790382),AH03.570(1.03322359314911),AH04.1448(1.20434190887941),AH06.65(1.97858878764829),AH07.1662(1.01741445383385),AH07.3208(-3.57354118021984),AH07.3781(1…	AH01.1869(-1.9218702738414),AH01.265(1.01588186396522),AH01.3028(1.33985015851204),AH02.1085(4.28439094936885),AH02.1602(-3.07988361648593),AH02.222(1.80925446346811),AH03.2176(-1.421930614966),AH03.2426(2.04909725862581),AH03.3055(2.87695208790382),AH03.570(1.03322359314911),AH04.1448(1.20434190887941),AH06.65(1.97858878764829),AH07.1662(1.01741445383385),AH07.3208(-3.57354118021984),AH07.3781(1…	0.34965034965035
GO:0009416	response to light stimulus	biological process	533	7042	1913	27652	0.0072	0.205310769230769	AH01.152(1.26889024140223),AH01.1573(-1.09215309399385),AH01.1603(-1.94216831421905),AH01.1627(3.65888281224309),AH01.1628(1.80040155930673),AH01.1783(-1.50091882565843),AH01.1869(-1.9218702738414),AH01.2041(1.85951977427237),AH01.208(-1.14606262447104),AH01.2089(-1.81230182660346),AH01.2103(4.35592092352062),AH01.2477(-2.06000063593714),AH01.2685(1.64867159623292),AH01.2686(-1.05346383469375),AH…	AH01.152(1.26889024140223),AH01.1573(-1.09215309399385),AH01.1603(-1.94216831421905),AH01.1627(3.65888281224309),AH01.1628(1.80040155930673),AH01.1783(-1.50091882565843),AH01.1869(-1.9218702738414),AH01.2041(1.85951977427237),AH01.208(-1.14606262447104),AH01.2089(-1.81230182660346),AH01.2103(4.35592092352062),AH01.2477(-2.06000063593714),AH01.2685(1.64867159623292),AH01.2686(-1.05346383469375),AH…	0.278619968635651
GO:0070008	serine-type exopeptidase activity	molecular function	33	6140	83	23834	0.00357	0.206312790697674	AH01.3055(-6.44334791301005),AH01.3406(-1.40225217882249),AH01.3407(-3.32701694035706),AH01.5366(2.80094689455811),AH02.1553(-1.04925913429768),AH02.3776(1.85808284200894),AH04.1013(2.76065861763095),AH04.1426(5.11080626282679),AH05.1066(-1.29330962202685),AH05.1238(-1.926931563248),AH09.1633(2.50910654715858),BH01.3760(3.10241320510973),BH04.1433(2.85469030214528),BH04.947(2.97718960427414),BH05…	AH01.3055(-6.44334791301005),AH01.3406(-1.40225217882249),AH01.3407(-3.32701694035706),AH01.5366(2.80094689455811),AH02.1553(-1.04925913429768),AH02.3776(1.85808284200894),AH04.1013(2.76065861763095),AH04.1426(5.11080626282679),AH05.1066(-1.29330962202685),AH05.1238(-1.926931563248),AH09.1633(2.50910654715858),BH01.3760(3.10241320510973),BH04.1433(2.85469030214528),BH04.947(2.97718960427414),BH05…	0.397590361445783
GO:0030981	cortical microtubule cytoskeleton	cellular component	23	7029	59	27664	0.01494	0.207733333333333	AH01.232(1.62254575676689),AH02.2793(4.47118070198984),AH03.2108(1.80350440044495),AH04.526(1.16747487933907),AH06.1270(1.57554126102614),AH09.2470(3.83330184631633),AH09.2634(1.47747360620041),BH01.515(1.58236642644023),BH02.2871(4.20461093291341),BH06.1319(1.36272424780974),BH07.3143(1.72302302362521),BH07.317(1.55223818840648),BH09.2691(1.07933352553873),CH01.372(2.83364803773983),CH02.3666(4.…	AH01.232(1.62254575676689),AH02.2793(4.47118070198984),AH03.2108(1.80350440044495),AH04.526(1.16747487933907),AH06.1270(1.57554126102614),AH09.2470(3.83330184631633),AH09.2634(1.47747360620041),BH01.515(1.58236642644023),BH02.2871(4.20461093291341),BH06.1319(1.36272424780974),BH07.3143(1.72302302362521),BH07.317(1.55223818840648),BH09.2691(1.07933352553873),CH01.372(2.83364803773983),CH02.3666(4.…	0.389830508474576
GO:0043625	delta DNA polymerase complex	cellular component	7	7029	12	27664	0.01559	0.207733333333333	AH01.5167(2.33647196641951),AH03.2631(-1.80217776638023),AH04.553(1.97996711443209),BH01.5044(4.72797469014155),BH04.593(1.79860944428398),CH01.5644(2.53192427256822),CH04.595(7.29628722568946)	AH01.5167(2.33647196641951),AH03.2631(-1.80217776638023),AH04.553(1.97996711443209),BH01.5044(4.72797469014155),BH04.593(1.79860944428398),CH01.5644(2.53192427256822),CH04.595(7.29628722568946)	0.583333333333333
GO:0005790	smooth endoplasmic reticulum	cellular component	3	7029	3	27664	0.0164	0.207733333333333	AH01.1461(1.23291702026025),BH01.1663(1.05648808082468),CH01.1749(7.37219617625736)	AH01.1461(1.23291702026025),BH01.1663(1.05648808082468),CH01.1749(7.37219617625736)	1
GO:0009923	fatty acid elongase complex	cellular component	3	7029	3	27664	0.0164	0.207733333333333	AH02.665(1.29078090436476),BH02.671(1.13372354396615),CH02.767(2.43841002613342)	AH02.665(1.29078090436476),BH02.671(1.13372354396615),CH02.767(2.43841002613342)	1
GO:0030868	smooth endoplasmic reticulum membrane	cellular component	3	7029	3	27664	0.0164	0.207733333333333	AH01.1461(1.23291702026025),BH01.1663(1.05648808082468),CH01.1749(7.37219617625736)	AH01.1461(1.23291702026025),BH01.1663(1.05648808082468),CH01.1749(7.37219617625736)	1
GO:0031004	potassium ion-transporting ATPase complex	cellular component	3	7029	3	27664	0.0164	0.207733333333333	BH01.703(8.57613601856919),CH01.695(1.73075261595822),Contig309.61(5.74323620125207)	BH01.703(8.57613601856919),CH01.695(1.73075261595822),Contig309.61(5.74323620125207)	1
GO:0031465	Cul4B-RING E3 ubiquitin ligase complex	cellular component	3	7029	3	27664	0.0164	0.207733333333333	AH01.943(3.96678733294213),BH01.1081(4.74700428703145),CH01.1126(5.03146794079049)	AH01.943(3.96678733294213),BH01.1081(4.74700428703145),CH01.1126(5.03146794079049)	1
GO:0031592	centrosomal corona	cellular component	3	7029	3	27664	0.0164	0.207733333333333	AH02.79(3.12191182437988),BH02.69(2.9391393804727),CH02.80(6.76767993061065)	AH02.79(3.12191182437988),BH02.69(2.9391393804727),CH02.80(6.76767993061065)	1
GO:0070522	ERCC4-ERCC1 complex	cellular component	3	7029	3	27664	0.0164	0.207733333333333	AH01.1573(-1.09215309399385),BH01.1769(-1.28269955849455),CH01.1852(5.11204959129277)	AH01.1573(-1.09215309399385),BH01.1769(-1.28269955849455),CH01.1852(5.11204959129277)	1
GO:0010189	vitamin E biosynthetic process	biological process	11	7042	21	27652	0.00744	0.209220833333333	AH02.918(1.90166757569998),AH07.250(1.07555127307156),AH07.3119(1.00433318004455),BH02.1209(1.96725519158189),BH07.315(1.42138325648249),CH01.1188(4.21994563611815),CH03.4594(6.69360068139317),CH07.1188(2.36754030148529),CH07.3022(1.77620987965497),CH07.3340(3.98256434477366),CH09.3108(6.45278130344771)	AH02.918(1.90166757569998),AH07.250(1.07555127307156),AH07.3119(1.00433318004455),BH02.1209(1.96725519158189),BH07.315(1.42138325648249),CH01.1188(4.21994563611815),CH03.4594(6.69360068139317),CH07.1188(2.36754030148529),CH07.3022(1.77620987965497),CH07.3340(3.98256434477366),CH09.3108(6.45278130344771)	0.523809523809524
GO:0042360	vitamin E metabolic process	biological process	11	7042	21	27652	0.00744	0.209220833333333	AH02.918(1.90166757569998),AH07.250(1.07555127307156),AH07.3119(1.00433318004455),BH02.1209(1.96725519158189),BH07.315(1.42138325648249),CH01.1188(4.21994563611815),CH03.4594(6.69360068139317),CH07.1188(2.36754030148529),CH07.3022(1.77620987965497),CH07.3340(3.98256434477366),CH09.3108(6.45278130344771)	AH02.918(1.90166757569998),AH07.250(1.07555127307156),AH07.3119(1.00433318004455),BH02.1209(1.96725519158189),BH07.315(1.42138325648249),CH01.1188(4.21994563611815),CH03.4594(6.69360068139317),CH07.1188(2.36754030148529),CH07.3022(1.77620987965497),CH07.3340(3.98256434477366),CH09.3108(6.45278130344771)	0.523809523809524
GO:0051177	meiotic sister chromatid cohesion	biological process	11	7042	21	27652	0.00744	0.209220833333333	AH03.3114(3.12916800192407),AH05.1255(-2.78700117878572),AH07.683(5.33258905105148),BH03.3296(5.07967090938883),BH03.692(3.41974240874073),BH07.813(5.87506997318885),BH09.1641(2.08886534852315),CH01.1532(7.68681145483216),CH03.789(5.86058722049899),CH04.2489(1.96495174979869),CH09.1777(4.99969892583819)	AH03.3114(3.12916800192407),AH05.1255(-2.78700117878572),AH07.683(5.33258905105148),BH03.3296(5.07967090938883),BH03.692(3.41974240874073),BH07.813(5.87506997318885),BH09.1641(2.08886534852315),CH01.1532(7.68681145483216),CH03.789(5.86058722049899),CH04.2489(1.96495174979869),CH09.1777(4.99969892583819)	0.523809523809524
GO:0009651	response to salt stress	biological process	384	7042	1355	27652	0.00745	0.209220833333333	AH01.1374(2.64102957751174),AH01.1650(-3.02485909369718),AH01.1725(2.93825008704334),AH01.1754(1.99919018850575),AH01.1804(2.10820933894293),AH01.2685(1.64867159623292),AH01.2686(-1.05346383469375),AH01.3218(1.20596088791466),AH01.328(1.35816810551766),AH01.343(1.06706301992068),AH01.4017(4.73704778190806),AH01.435(1.85860626465002),AH01.4472(1.66629548020804),AH01.452(1.06603042411021),AH01.4718…	AH01.1374(2.64102957751174),AH01.1650(-3.02485909369718),AH01.1725(2.93825008704334),AH01.1754(1.99919018850575),AH01.1804(2.10820933894293),AH01.2685(1.64867159623292),AH01.2686(-1.05346383469375),AH01.3218(1.20596088791466),AH01.328(1.35816810551766),AH01.343(1.06706301992068),AH01.4017(4.73704778190806),AH01.435(1.85860626465002),AH01.4472(1.66629548020804),AH01.452(1.06603042411021),AH01.4718…	0.283394833948339
GO:0004713	protein tyrosine kinase activity	molecular function	10	6140	17	23834	0.00392	0.209237	AH03.3803(1.41346054172891),AH08.1701(2.31247811292441),BH03.4001(1.85567734586812),BH03.4086(1.34363830357443),BH08.1754(1.66004169067801),CH03.4271(7.49195148578751),CH03.4366(4.38293038414003),CH07.3030(2.88378552053968),CH08.1904(2.8963071941625),CH09.2518(1.99198410947589)	AH03.3803(1.41346054172891),AH08.1701(2.31247811292441),BH03.4001(1.85567734586812),BH03.4086(1.34363830357443),BH08.1754(1.66004169067801),CH03.4271(7.49195148578751),CH03.4366(4.38293038414003),CH07.3030(2.88378552053968),CH08.1904(2.8963071941625),CH09.2518(1.99198410947589)	0.588235294117647
GO:0016641	oxidoreductase activity, acting on the CH-NH2 group of donors, oxygen as acceptor	molecular function	10	6140	17	23834	0.00392	0.209237	AH03.2132(1.74511345764647),AH03.2133(1.90170812714843),AH07.3638(-2.55336343394341),BH03.2278(1.50157316823131),BH03.2279(3.74501311914199),BH03.3639(-2.50935053243437),BH07.3447(-2.74685553930242),CH03.2452(2.35867774355591),CH03.2454(1.85321912683159),Contig1927.1(-2.60282369562255)	AH03.2132(1.74511345764647),AH03.2133(1.90170812714843),AH07.3638(-2.55336343394341),BH03.2278(1.50157316823131),BH03.2279(3.74501311914199),BH03.3639(-2.50935053243437),BH07.3447(-2.74685553930242),CH03.2452(2.35867774355591),CH03.2454(1.85321912683159),Contig1927.1(-2.60282369562255)	0.588235294117647
GO:0022840	leak channel activity	molecular function	7	6140	10	23834	0.00421	0.209237	AH04.1240(-1.70344112567083),BH01.703(8.57613601856919),BH03.1652(-1.12095346139004),BH04.1189(-1.93247986158603),CH01.695(1.73075261595822),CH09.260(-2.22731109997428),Contig309.61(5.74323620125207)	AH04.1240(-1.70344112567083),BH01.703(8.57613601856919),BH03.1652(-1.12095346139004),BH04.1189(-1.93247986158603),CH01.695(1.73075261595822),CH09.260(-2.22731109997428),Contig309.61(5.74323620125207)	0.7
GO:0022841	potassium ion leak channel activity	molecular function	7	6140	10	23834	0.00421	0.209237	AH04.1240(-1.70344112567083),BH01.703(8.57613601856919),BH03.1652(-1.12095346139004),BH04.1189(-1.93247986158603),CH01.695(1.73075261595822),CH09.260(-2.22731109997428),Contig309.61(5.74323620125207)	AH04.1240(-1.70344112567083),BH01.703(8.57613601856919),BH03.1652(-1.12095346139004),BH04.1189(-1.93247986158603),CH01.695(1.73075261595822),CH09.260(-2.22731109997428),Contig309.61(5.74323620125207)	0.7
GO:0022842	narrow pore channel activity	molecular function	7	6140	10	23834	0.00421	0.209237	AH04.1240(-1.70344112567083),BH01.703(8.57613601856919),BH03.1652(-1.12095346139004),BH04.1189(-1.93247986158603),CH01.695(1.73075261595822),CH09.260(-2.22731109997428),Contig309.61(5.74323620125207)	AH04.1240(-1.70344112567083),BH01.703(8.57613601856919),BH03.1652(-1.12095346139004),BH04.1189(-1.93247986158603),CH01.695(1.73075261595822),CH09.260(-2.22731109997428),Contig309.61(5.74323620125207)	0.7
GO:0045551	cinnamyl-alcohol dehydrogenase activity	molecular function	7	6140	10	23834	0.00421	0.209237	AH07.637(-1.66251860982549),AH09.2268(2.11280124393402),BH07.1090(-2.20367001885001),BH07.762(-1.38976310466459),BH09.2451(3.13177345731587),CH01.1593(-1.11301417290949),CH09.2594(5.1915923383885)	AH07.637(-1.66251860982549),AH09.2268(2.11280124393402),BH07.1090(-2.20367001885001),BH07.762(-1.38976310466459),BH09.2451(3.13177345731587),CH01.1593(-1.11301417290949),CH09.2594(5.1915923383885)	0.7
GO:0003714	transcription corepressor activity	molecular function	35	6140	90	23834	0.00421	0.209237	AH01.2279(2.03998559076088),AH01.2297(2.41281364207233),AH01.3357(2.96864495398311),AH01.4772(1.34433193520617),AH01.4773(1.94709731982743),AH03.2059(2.18898327242969),AH03.249(3.87549838717902),AH08.1604(1.68374839043424),AH09.872(2.25831475157124),BH01.2582(1.28144987194935),BH01.2610(1.19162919262954),BH01.3707(2.59821238691173),BH01.4685(4.68107518547275),BH01.4686(9.28740690903486),BH03.2064…	AH01.2279(2.03998559076088),AH01.2297(2.41281364207233),AH01.3357(2.96864495398311),AH01.4772(1.34433193520617),AH01.4773(1.94709731982743),AH03.2059(2.18898327242969),AH03.249(3.87549838717902),AH08.1604(1.68374839043424),AH09.872(2.25831475157124),BH01.2582(1.28144987194935),BH01.2610(1.19162919262954),BH01.3707(2.59821238691173),BH01.4685(4.68107518547275),BH01.4686(9.28740690903486),BH03.2064…	0.388888888888889
GO:0009072	aromatic amino acid metabolic process	biological process	52	7042	150	27652	0.00749	0.20955041509434	AH01.1461(1.23291702026025),AH01.1499(5.30765136392575),AH01.218(4.70629372321658),AH01.4252(3.67046249360746),AH01.444(1.43445009416349),AH01.4789(1.35177409068058),AH01.5214(-1.22813978581454),AH01.809(-1.95632633581938),AH03.409(1.24878323547158),AH06.879(2.48512718591542),AH07.1187(-1.01731296057648),AH07.482(-2.24568035573657),AH09.1265(2.11107836664176),AH09.2459(-1.22833358361323),AH09.43(…	AH01.1461(1.23291702026025),AH01.1499(5.30765136392575),AH01.218(4.70629372321658),AH01.4252(3.67046249360746),AH01.444(1.43445009416349),AH01.4789(1.35177409068058),AH01.5214(-1.22813978581454),AH01.809(-1.95632633581938),AH03.409(1.24878323547158),AH06.879(2.48512718591542),AH07.1187(-1.01731296057648),AH07.482(-2.24568035573657),AH09.1265(2.11107836664176),AH09.2459(-1.22833358361323),AH09.43(…	0.346666666666667
GO:0032508	DNA duplex unwinding	biological process	49	7042	140	27652	0.00755	0.210434962406015	AH01.4536(5.1520475778705),AH01.782(5.45282451307896),AH02.1966(3.28007242074275),AH03.152(3.02834882771675),AH03.2852(2.95872068226835),AH03.4079(2.2256910848017),AH04.141(4.96937050071423),AH04.2158(2.98257234657877),AH04.806(2.82470404133053),AH05.2040(3.78871471159609),AH05.3737(3.95350992441979),AH05.566(3.36276852076926),AH07.3139(1.00153813721033),AH07.331(1.27850777896577),AH07.3794(3.830…	AH01.4536(5.1520475778705),AH01.782(5.45282451307896),AH02.1966(3.28007242074275),AH03.152(3.02834882771675),AH03.2852(2.95872068226835),AH03.4079(2.2256910848017),AH04.141(4.96937050071423),AH04.2158(2.98257234657877),AH04.806(2.82470404133053),AH05.2040(3.78871471159609),AH05.3737(3.95350992441979),AH05.566(3.36276852076926),AH07.3139(1.00153813721033),AH07.331(1.27850777896577),AH07.3794(3.830…	0.35
GO:0008608	attachment of spindle microtubules to kinetochore	biological process	23	7042	56	27652	0.00758	0.210479850187266	AH02.1499(1.38173523371778),AH02.2343(2.22451368841383),AH02.3460(2.51085542047835),AH02.550(2.50555738579939),AH03.1946(1.47318555858634),AH04.1562(2.75122356932365),AH05.1255(-2.78700117878572),AH05.562(2.01824941340241),AH05.563(3.94283788001945),BH01.159(1.08089790703277),BH01.3567(1.63257888161542),BH02.2449(2.02404230422291),BH02.3493(2.53212500349203),BH03.1985(2.36886711405208),BH04.1575(…	AH02.1499(1.38173523371778),AH02.2343(2.22451368841383),AH02.3460(2.51085542047835),AH02.550(2.50555738579939),AH03.1946(1.47318555858634),AH04.1562(2.75122356932365),AH05.1255(-2.78700117878572),AH05.562(2.01824941340241),AH05.563(3.94283788001945),BH01.159(1.08089790703277),BH01.3567(1.63257888161542),BH02.2449(2.02404230422291),BH02.3493(2.53212500349203),BH03.1985(2.36886711405208),BH04.1575(…	0.410714285714286
GO:0000910	cytokinesis	biological process	100	7042	316	27652	0.00767	0.212184253731343	AH01.2502(2.70380564026214),AH01.4549(1.6066452126494),AH01.745(4.37864589972465),AH02.1717(5.32532950831731),AH02.2793(4.47118070198984),AH02.3170(2.07821062473838),AH02.332(2.6589690477323),AH02.3771(1.16013015843807),AH02.4581(-2.28198897270076),AH02.550(2.50555738579939),AH02.96(4.66466147827969),AH02.966(5.40484187817058),AH03.1839(-1.21284521463855),AH03.1840(-1.2640956601723),AH03.2300(-1.…	AH01.2502(2.70380564026214),AH01.4549(1.6066452126494),AH01.745(4.37864589972465),AH02.1717(5.32532950831731),AH02.2793(4.47118070198984),AH02.3170(2.07821062473838),AH02.332(2.6589690477323),AH02.3771(1.16013015843807),AH02.4581(-2.28198897270076),AH02.550(2.50555738579939),AH02.96(4.66466147827969),AH02.966(5.40484187817058),AH03.1839(-1.21284521463855),AH03.1840(-1.2640956601723),AH03.2300(-1.…	0.316455696202532
GO:0005732	sno(s)RNA-containing ribonucleoprotein complex	cellular component	25	7029	66	27664	0.01702	0.213050352941176	AH02.976(1.62606955543464),AH03.3828(1.6966430024552),AH03.3995(1.16032776259544),AH04.1738(1.31786614595273),AH05.2070(-1.27811695608374),AH05.84(-1.44104413487283),AH06.1144(1.37770080953749),AH06.2744(-1.5926975309214),BH01.3985(1.33479459368485),BH02.1149(1.60260240196322),BH02.975(-2.56267587185486),BH03.4111(2.21525711562289),BH03.4324(1.42733130807362),BH04.1730(1.36434320332908),BH06.1178…	AH02.976(1.62606955543464),AH03.3828(1.6966430024552),AH03.3995(1.16032776259544),AH04.1738(1.31786614595273),AH05.2070(-1.27811695608374),AH05.84(-1.44104413487283),AH06.1144(1.37770080953749),AH06.2744(-1.5926975309214),BH01.3985(1.33479459368485),BH02.1149(1.60260240196322),BH02.975(-2.56267587185486),BH03.4111(2.21525711562289),BH03.4324(1.42733130807362),BH04.1730(1.36434320332908),BH06.1178…	0.378787878787879
GO:0008995	ribonuclease E activity	molecular function	4	6140	4	23834	0.0044	0.214392156862745	AH04.185(1.05218730983955),AH04.424(3.62655262568127),BH04.457(3.49727561594781),CH04.449(3.46398050680114)	AH04.185(1.05218730983955),AH04.424(3.62655262568127),BH04.457(3.49727561594781),CH04.449(3.46398050680114)	1
GO:0007346	regulation of mitotic cell cycle	biological process	118	7042	380	27652	0.00786	0.216632118959108	AH01.10(1.73471077582958),AH01.2882(3.72780773754532),AH01.3023(2.99006622121112),AH01.3663(1.07810769008786),AH01.4081(4.59973345454336),AH01.4472(1.66629548020804),AH01.4536(5.1520475778705),AH02.218(4.01271000449464),AH02.2284(-3.15009236860483),AH02.3492(-1.02743568278736),AH02.3771(1.16013015843807),AH02.4059(1.29039938408623),AH02.4174(4.7578627237139),AH02.550(2.50555738579939),AH03.1802(4…	AH01.10(1.73471077582958),AH01.2882(3.72780773754532),AH01.3023(2.99006622121112),AH01.3663(1.07810769008786),AH01.4081(4.59973345454336),AH01.4472(1.66629548020804),AH01.4536(5.1520475778705),AH02.218(4.01271000449464),AH02.2284(-3.15009236860483),AH02.3492(-1.02743568278736),AH02.3771(1.16013015843807),AH02.4059(1.29039938408623),AH02.4174(4.7578627237139),AH02.550(2.50555738579939),AH03.1802(4…	0.310526315789474
GO:0006796	phosphate-containing compound metabolic process	biological process	1001	7042	3694	27652	0.0079	0.216928148148148	AH01.10(1.73471077582958),AH01.1087(1.07889115252399),AH01.1374(2.64102957751174),AH01.1406(2.35044579545765),AH01.1696(5.18526072924404),AH01.1702(-2.1163384601398),AH01.1771(-1.03012748905206),AH01.1881(2.04211649968075),AH01.2032(-1.19704171406906),AH01.2504(1.15711313909771),AH01.2526(4.11592865507923),AH01.2527(-1.76626323653885),AH01.265(1.01588186396522),AH01.2784(1.00251701411962),AH01.28…	AH01.10(1.73471077582958),AH01.1087(1.07889115252399),AH01.1374(2.64102957751174),AH01.1406(2.35044579545765),AH01.1696(5.18526072924404),AH01.1702(-2.1163384601398),AH01.1771(-1.03012748905206),AH01.1881(2.04211649968075),AH01.2032(-1.19704171406906),AH01.2504(1.15711313909771),AH01.2526(4.11592865507923),AH01.2527(-1.76626323653885),AH01.265(1.01588186396522),AH01.2784(1.00251701411962),AH01.28…	0.270979967514889
GO:0005828	kinetochore microtubule	cellular component	12	7029	26	27664	0.01754	0.217006511627907	AH03.1946(1.47318555858634),AH04.1562(2.75122356932365),AH07.683(5.33258905105148),AH09.1367(2.7231477234665),BH01.3567(1.63257888161542),BH03.1985(2.36886711405208),BH04.1575(5.05142572181943),BH04.1640(4.78732967895395),BH07.1253(-1.35202067990963),BH07.813(5.87506997318885),BH09.1549(1.71631118468015),CH01.1532(7.68681145483216)	AH03.1946(1.47318555858634),AH04.1562(2.75122356932365),AH07.683(5.33258905105148),AH09.1367(2.7231477234665),BH01.3567(1.63257888161542),BH03.1985(2.36886711405208),BH04.1575(5.05142572181943),BH04.1640(4.78732967895395),BH07.1253(-1.35202067990963),BH07.813(5.87506997318885),BH09.1549(1.71631118468015),CH01.1532(7.68681145483216)	0.461538461538462
GO:0015276	ligand-gated monoatomic ion channel activity	molecular function	18	6140	39	23834	0.00467	0.218961320754717	AH02.1937(1.45143001939628),AH02.225(-1.8704086292143),AH04.1240(-1.70344112567083),BH01.703(8.57613601856919),BH02.232(-1.08767310122938),BH02.2626(1.97093312946756),BH02.3664(5.36317875406203),BH04.1189(-1.93247986158603),BH09.2698(3.71711830251616),CH01.2723(1.10998997840341),CH01.649(2.33764170657913),CH01.695(1.73075261595822),CH02.2151(4.8783805484892),CH02.2860(6.39450951922782),CH05.1480(…	AH02.1937(1.45143001939628),AH02.225(-1.8704086292143),AH04.1240(-1.70344112567083),BH01.703(8.57613601856919),BH02.232(-1.08767310122938),BH02.2626(1.97093312946756),BH02.3664(5.36317875406203),BH04.1189(-1.93247986158603),BH09.2698(3.71711830251616),CH01.2723(1.10998997840341),CH01.649(2.33764170657913),CH01.695(1.73075261595822),CH02.2151(4.8783805484892),CH02.2860(6.39450951922782),CH05.1480(…	0.461538461538462
GO:0099094	ligand-gated monoatomic cation channel activity	molecular function	18	6140	39	23834	0.00467	0.218961320754717	AH02.1937(1.45143001939628),AH02.225(-1.8704086292143),AH04.1240(-1.70344112567083),BH01.703(8.57613601856919),BH02.232(-1.08767310122938),BH02.2626(1.97093312946756),BH02.3664(5.36317875406203),BH04.1189(-1.93247986158603),BH09.2698(3.71711830251616),CH01.2723(1.10998997840341),CH01.649(2.33764170657913),CH01.695(1.73075261595822),CH02.2151(4.8783805484892),CH02.2860(6.39450951922782),CH05.1480(…	AH02.1937(1.45143001939628),AH02.225(-1.8704086292143),AH04.1240(-1.70344112567083),BH01.703(8.57613601856919),BH02.232(-1.08767310122938),BH02.2626(1.97093312946756),BH02.3664(5.36317875406203),BH04.1189(-1.93247986158603),BH09.2698(3.71711830251616),CH01.2723(1.10998997840341),CH01.649(2.33764170657913),CH01.695(1.73075261595822),CH02.2151(4.8783805484892),CH02.2860(6.39450951922782),CH05.1480(…	0.461538461538462
GO:0000076	DNA replication checkpoint signaling	biological process	12	7042	24	27652	0.00839	0.222945815602837	AH01.2504(1.15711313909771),AH01.3663(1.07810769008786),AH06.207(2.94041182680579),AH06.250(3.03482324010236),AH06.3057(3.47898371299752),BH01.4013(1.60904736458203),BH06.310(2.82632237136356),BH06.356(3.75689635711841),BH07.405(2.12744128544602),CH01.4285(5.17092982892743),CH03.4512(1.32206990576573),CH06.348(4.51340567657378)	AH01.2504(1.15711313909771),AH01.3663(1.07810769008786),AH06.207(2.94041182680579),AH06.250(3.03482324010236),AH06.3057(3.47898371299752),BH01.4013(1.60904736458203),BH06.310(2.82632237136356),BH06.356(3.75689635711841),BH07.405(2.12744128544602),CH01.4285(5.17092982892743),CH03.4512(1.32206990576573),CH06.348(4.51340567657378)	0.5
GO:0006836	neurotransmitter transport	biological process	12	7042	24	27652	0.00839	0.222945815602837	AH02.2269(1.9816426314226),AH02.3936(-1.10572545070561),AH07.2907(2.56383497319119),AH08.214(-2.64560664957778),AH09.2735(1.0555611319019),BH07.2731(1.42330831859727),BH09.2979(1.28436522081927),CH01.1379(3.19754689319541),CH02.2547(7.05312429281679),CH07.1944(4.04440861779312),CH08.12(6.31695443923369),CH09.1839(1.20025137489849)	AH02.2269(1.9816426314226),AH02.3936(-1.10572545070561),AH07.2907(2.56383497319119),AH08.214(-2.64560664957778),AH09.2735(1.0555611319019),BH07.2731(1.42330831859727),BH09.2979(1.28436522081927),CH01.1379(3.19754689319541),CH02.2547(7.05312429281679),CH07.1944(4.04440861779312),CH08.12(6.31695443923369),CH09.1839(1.20025137489849)	0.5
GO:0006793	phosphorus metabolic process	biological process	1002	7042	3700	27652	0.00841	0.222945815602837	AH01.10(1.73471077582958),AH01.1087(1.07889115252399),AH01.1374(2.64102957751174),AH01.1406(2.35044579545765),AH01.1696(5.18526072924404),AH01.1702(-2.1163384601398),AH01.1771(-1.03012748905206),AH01.1881(2.04211649968075),AH01.2032(-1.19704171406906),AH01.2504(1.15711313909771),AH01.2526(4.11592865507923),AH01.2527(-1.76626323653885),AH01.265(1.01588186396522),AH01.2784(1.00251701411962),AH01.28…	AH01.10(1.73471077582958),AH01.1087(1.07889115252399),AH01.1374(2.64102957751174),AH01.1406(2.35044579545765),AH01.1696(5.18526072924404),AH01.1702(-2.1163384601398),AH01.1771(-1.03012748905206),AH01.1881(2.04211649968075),AH01.2032(-1.19704171406906),AH01.2504(1.15711313909771),AH01.2526(4.11592865507923),AH01.2527(-1.76626323653885),AH01.265(1.01588186396522),AH01.2784(1.00251701411962),AH01.28…	0.270810810810811
GO:0031156	regulation of sorocarp development	biological process	7	7042	11	27652	0.00842	0.222945815602837	AH03.395(2.86994562407052),AH03.4127(2.27080590126653),BH01.1916(-1.29885450771126),BH03.4470(5.44907352069278),BH03.471(2.34875984462779),CH07.44(8.1164481575773),CH09.2055(2.05506639889684)	AH03.395(2.86994562407052),AH03.4127(2.27080590126653),BH01.1916(-1.29885450771126),BH03.4470(5.44907352069278),BH03.471(2.34875984462779),CH07.44(8.1164481575773),CH09.2055(2.05506639889684)	0.636363636363636
GO:0031341	regulation of cell killing	biological process	7	7042	11	27652	0.00842	0.222945815602837	AH01.1370(-1.1485345014716),AH01.1393(1.90672018075541),BH01.1258(1.44285408855221),BH01.1285(-3.32904854887758),BH03.3691(-2.45933050868287),CH01.1308(3.84288224990923),CH02.3099(5.83963039279619)	AH01.1370(-1.1485345014716),AH01.1393(1.90672018075541),BH01.1258(1.44285408855221),BH01.1285(-3.32904854887758),BH03.3691(-2.45933050868287),CH01.1308(3.84288224990923),CH02.3099(5.83963039279619)	0.636363636363636
GO:0031343	positive regulation of cell killing	biological process	7	7042	11	27652	0.00842	0.222945815602837	AH01.1370(-1.1485345014716),AH01.1393(1.90672018075541),BH01.1258(1.44285408855221),BH01.1285(-3.32904854887758),BH03.3691(-2.45933050868287),CH01.1308(3.84288224990923),CH02.3099(5.83963039279619)	AH01.1370(-1.1485345014716),AH01.1393(1.90672018075541),BH01.1258(1.44285408855221),BH01.1285(-3.32904854887758),BH03.3691(-2.45933050868287),CH01.1308(3.84288224990923),CH02.3099(5.83963039279619)	0.636363636363636
GO:0051709	regulation of killing of cells of another organism	biological process	7	7042	11	27652	0.00842	0.222945815602837	AH01.1370(-1.1485345014716),AH01.1393(1.90672018075541),BH01.1258(1.44285408855221),BH01.1285(-3.32904854887758),BH03.3691(-2.45933050868287),CH01.1308(3.84288224990923),CH02.3099(5.83963039279619)	AH01.1370(-1.1485345014716),AH01.1393(1.90672018075541),BH01.1258(1.44285408855221),BH01.1285(-3.32904854887758),BH03.3691(-2.45933050868287),CH01.1308(3.84288224990923),CH02.3099(5.83963039279619)	0.636363636363636
GO:0051712	positive regulation of killing of cells of another organism	biological process	7	7042	11	27652	0.00842	0.222945815602837	AH01.1370(-1.1485345014716),AH01.1393(1.90672018075541),BH01.1258(1.44285408855221),BH01.1285(-3.32904854887758),BH03.3691(-2.45933050868287),CH01.1308(3.84288224990923),CH02.3099(5.83963039279619)	AH01.1370(-1.1485345014716),AH01.1393(1.90672018075541),BH01.1258(1.44285408855221),BH01.1285(-3.32904854887758),BH03.3691(-2.45933050868287),CH01.1308(3.84288224990923),CH02.3099(5.83963039279619)	0.636363636363636
GO:0016310	phosphorylation	biological process	633	7042	2295	27652	0.00846	0.222945815602837	AH01.10(1.73471077582958),AH01.1696(5.18526072924404),AH01.1771(-1.03012748905206),AH01.2504(1.15711313909771),AH01.2784(1.00251701411962),AH01.2827(1.33308253161312),AH01.2864(-2.22102465647538),AH01.2882(3.72780773754532),AH01.309(-1.17362973527044),AH01.3640(1.05846353194986),AH01.3825(-1.96098153413358),AH01.3968(1.04733612978201),AH01.4271(3.04564701644104),AH01.435(1.85860626465002),AH01.44…	AH01.10(1.73471077582958),AH01.1696(5.18526072924404),AH01.1771(-1.03012748905206),AH01.2504(1.15711313909771),AH01.2784(1.00251701411962),AH01.2827(1.33308253161312),AH01.2864(-2.22102465647538),AH01.2882(3.72780773754532),AH01.309(-1.17362973527044),AH01.3640(1.05846353194986),AH01.3825(-1.96098153413358),AH01.3968(1.04733612978201),AH01.4271(3.04564701644104),AH01.435(1.85860626465002),AH01.44…	0.275816993464052
GO:0006658	phosphatidylserine metabolic process	biological process	9	7042	16	27652	0.00848	0.222945815602837	AH01.4681(3.20016286299607),AH02.1179(1.04539803925272),AH05.1462(1.45243256405482),BH03.3276(-1.953669801325),BH05.1633(1.31974627540591),BH08.95(-1.05069353874415),CH01.5255(2.06021201294261),CH05.1838(3.33124914486045),Contig181.101(2.09487318650629)	AH01.4681(3.20016286299607),AH02.1179(1.04539803925272),AH05.1462(1.45243256405482),BH03.3276(-1.953669801325),BH05.1633(1.31974627540591),BH08.95(-1.05069353874415),CH01.5255(2.06021201294261),CH05.1838(3.33124914486045),Contig181.101(2.09487318650629)	0.5625
GO:0006659	phosphatidylserine biosynthetic process	biological process	9	7042	16	27652	0.00848	0.222945815602837	AH01.4681(3.20016286299607),AH02.1179(1.04539803925272),AH05.1462(1.45243256405482),BH03.3276(-1.953669801325),BH05.1633(1.31974627540591),BH08.95(-1.05069353874415),CH01.5255(2.06021201294261),CH05.1838(3.33124914486045),Contig181.101(2.09487318650629)	AH01.4681(3.20016286299607),AH02.1179(1.04539803925272),AH05.1462(1.45243256405482),BH03.3276(-1.953669801325),BH05.1633(1.31974627540591),BH08.95(-1.05069353874415),CH01.5255(2.06021201294261),CH05.1838(3.33124914486045),Contig181.101(2.09487318650629)	0.5625
GO:0071480	cellular response to gamma radiation	biological process	9	7042	16	27652	0.00848	0.222945815602837	AH03.4079(2.2256910848017),AH05.1787(4.32702574025808),AH07.3581(1.76603235049487),AH09.1535(3.16962922601472),BH05.1954(4.87104722632947),BH09.1734(4.39969404531161),CH02.4400(5.64234542468465),CH05.2021(7.7920028738494),CH07.3459(5.38964082080293)	AH03.4079(2.2256910848017),AH05.1787(4.32702574025808),AH07.3581(1.76603235049487),AH09.1535(3.16962922601472),BH05.1954(4.87104722632947),BH09.1734(4.39969404531161),CH02.4400(5.64234542468465),CH05.2021(7.7920028738494),CH07.3459(5.38964082080293)	0.5625
GO:0030863	cortical cytoskeleton	cellular component	40	7029	116	27664	0.01827	0.22344	AH01.1282(-2.21959066124004),AH01.232(1.62254575676689),AH02.2793(4.47118070198984),AH02.3185(2.1914288930544),AH02.3771(1.16013015843807),AH03.2108(1.80350440044495),AH03.3695(-1.59176271495895),AH04.526(1.16747487933907),AH05.1724(3.24875715206054),AH06.1270(1.57554126102614),AH09.2470(3.83330184631633),AH09.2634(1.47747360620041),BH01.1993(1.45725224164881),BH01.515(1.58236642644023),BH02.2871…	AH01.1282(-2.21959066124004),AH01.232(1.62254575676689),AH02.2793(4.47118070198984),AH02.3185(2.1914288930544),AH02.3771(1.16013015843807),AH03.2108(1.80350440044495),AH03.3695(-1.59176271495895),AH04.526(1.16747487933907),AH05.1724(3.24875715206054),AH06.1270(1.57554126102614),AH09.2470(3.83330184631633),AH09.2634(1.47747360620041),BH01.1993(1.45725224164881),BH01.515(1.58236642644023),BH02.2871…	0.344827586206897
GO:0030587	sorocarp development	biological process	27	7042	69	27652	0.00862	0.225030563380282	AH01.3803(-1.57563202298404),AH03.395(2.86994562407052),AH03.4127(2.27080590126653),AH09.1775(2.19116536105085),BH01.1916(-1.29885450771126),BH01.1993(1.45725224164881),BH01.4144(-1.59723075492408),BH03.4470(5.44907352069278),BH03.471(2.34875984462779),BH04.1227(1.15996996364098),BH08.1183(-3.74893298222969),BH08.302(-1.80119931533947),CH01.2123(1.47612010711138),CH04.1422(3.39761628780154),CH04.…	AH01.3803(-1.57563202298404),AH03.395(2.86994562407052),AH03.4127(2.27080590126653),AH09.1775(2.19116536105085),BH01.1916(-1.29885450771126),BH01.1993(1.45725224164881),BH01.4144(-1.59723075492408),BH03.4470(5.44907352069278),BH03.471(2.34875984462779),BH04.1227(1.15996996364098),BH08.1183(-3.74893298222969),BH08.302(-1.80119931533947),CH01.2123(1.47612010711138),CH04.1422(3.39761628780154),CH04.…	0.391304347826087
GO:0099120	socially cooperative development	biological process	27	7042	69	27652	0.00862	0.225030563380282	AH01.3803(-1.57563202298404),AH03.395(2.86994562407052),AH03.4127(2.27080590126653),AH09.1775(2.19116536105085),BH01.1916(-1.29885450771126),BH01.1993(1.45725224164881),BH01.4144(-1.59723075492408),BH03.4470(5.44907352069278),BH03.471(2.34875984462779),BH04.1227(1.15996996364098),BH08.1183(-3.74893298222969),BH08.302(-1.80119931533947),CH01.2123(1.47612010711138),CH04.1422(3.39761628780154),CH04.…	AH01.3803(-1.57563202298404),AH03.395(2.86994562407052),AH03.4127(2.27080590126653),AH09.1775(2.19116536105085),BH01.1916(-1.29885450771126),BH01.1993(1.45725224164881),BH01.4144(-1.59723075492408),BH03.4470(5.44907352069278),BH03.471(2.34875984462779),BH04.1227(1.15996996364098),BH08.1183(-3.74893298222969),BH08.302(-1.80119931533947),CH01.2123(1.47612010711138),CH04.1422(3.39761628780154),CH04.…	0.391304347826087
GO:0065003	protein-containing complex assembly	biological process	437	7042	1557	27652	0.00878	0.228382307692308	AH01.1573(-1.09215309399385),AH01.1661(1.07528482630023),AH01.2121(1.286780001031),AH01.2180(-2.51581010911172),AH01.2237(-1.23898023719497),AH01.229(1.02142422575687),AH01.249(-3.57700371871495),AH01.3070(1.58316485568571),AH01.3270(1.27532531273897),AH01.358(1.37226508585813),AH01.3591(3.07248834718525),AH01.3750(-6.07704185680046),AH01.3803(-1.57563202298404),AH01.4050(-5.03439676728829),AH01.…	AH01.1573(-1.09215309399385),AH01.1661(1.07528482630023),AH01.2121(1.286780001031),AH01.2180(-2.51581010911172),AH01.2237(-1.23898023719497),AH01.229(1.02142422575687),AH01.249(-3.57700371871495),AH01.3070(1.58316485568571),AH01.3270(1.27532531273897),AH01.358(1.37226508585813),AH01.3591(3.07248834718525),AH01.3750(-6.07704185680046),AH01.3803(-1.57563202298404),AH01.4050(-5.03439676728829),AH01.…	0.280667951188182
GO:0048825	cotyledon development	biological process	46	7042	131	27652	0.00881	0.228382307692308	AH01.1374(2.64102957751174),AH01.1725(2.93825008704334),AH01.2101(1.8304831074816),AH01.4830(2.56515310063483),AH02.2586(1.65209116997626),AH02.468(1.58665171136563),AH03.2269(1.08574041539028),AH03.959(-1.17859252614784),AH04.106(3.15601271110678),AH05.15(4.44361811681369),AH06.567(2.02491258887612),AH06.927(2.29955132691125),AH08.427(-1.86006920624064),BH01.1283(2.20355356048962),BH01.1920(1.63…	AH01.1374(2.64102957751174),AH01.1725(2.93825008704334),AH01.2101(1.8304831074816),AH01.4830(2.56515310063483),AH02.2586(1.65209116997626),AH02.468(1.58665171136563),AH03.2269(1.08574041539028),AH03.959(-1.17859252614784),AH04.106(3.15601271110678),AH05.15(4.44361811681369),AH06.567(2.02491258887612),AH06.927(2.29955132691125),AH08.427(-1.86006920624064),BH01.1283(2.20355356048962),BH01.1920(1.63…	0.351145038167939
GO:0000940	outer kinetochore	cellular component	8	7029	15	27664	0.01905	0.230331818181818	AH02.1499(1.38173523371778),AH02.3460(2.51085542047835),AH03.3114(3.12916800192407),BH01.159(1.08089790703277),BH02.3493(2.53212500349203),BH03.3296(5.07967090938883),CH02.3037(3.19882238659956),CH07.1284(1.66830987064951)	AH02.1499(1.38173523371778),AH02.3460(2.51085542047835),AH03.3114(3.12916800192407),BH01.159(1.08089790703277),BH02.3493(2.53212500349203),BH03.3296(5.07967090938883),CH02.3037(3.19882238659956),CH07.1284(1.66830987064951)	0.533333333333333
GO:1902903	regulation of supramolecular fiber organization	biological process	59	7042	175	27652	0.00896	0.231461463414634	AH01.358(1.37226508585813),AH01.3591(3.07248834718525),AH01.3772(1.17719328840459),AH01.3803(-1.57563202298404),AH01.570(-1.96620776627068),AH02.3119(1.91099611473399),AH03.2108(1.80350440044495),AH03.2613(1.74535199920622),AH03.395(2.86994562407052),AH03.4127(2.27080590126653),AH05.1036(1.06466242372119),AH05.1680(2.7138619472109),AH05.660(3.5206879907728),AH06.1984(1.30523712347683),AH07.1278(2…	AH01.358(1.37226508585813),AH01.3591(3.07248834718525),AH01.3772(1.17719328840459),AH01.3803(-1.57563202298404),AH01.570(-1.96620776627068),AH02.3119(1.91099611473399),AH03.2108(1.80350440044495),AH03.2613(1.74535199920622),AH03.395(2.86994562407052),AH03.4127(2.27080590126653),AH05.1036(1.06466242372119),AH05.1680(2.7138619472109),AH05.660(3.5206879907728),AH06.1984(1.30523712347683),AH07.1278(2…	0.337142857142857
GO:0032271	regulation of protein polymerization	biological process	51	7042	148	27652	0.00911	0.234220830449827	AH01.358(1.37226508585813),AH01.3591(3.07248834718525),AH01.3803(-1.57563202298404),AH01.570(-1.96620776627068),AH02.3119(1.91099611473399),AH03.2108(1.80350440044495),AH03.2613(1.74535199920622),AH03.395(2.86994562407052),AH03.4127(2.27080590126653),AH05.1036(1.06466242372119),AH05.1680(2.7138619472109),AH05.660(3.5206879907728),AH07.1278(2.8191045903089),AH07.1290(2.7777732184645),AH08.270(1.03…	AH01.358(1.37226508585813),AH01.3591(3.07248834718525),AH01.3803(-1.57563202298404),AH01.570(-1.96620776627068),AH02.3119(1.91099611473399),AH03.2108(1.80350440044495),AH03.2613(1.74535199920622),AH03.395(2.86994562407052),AH03.4127(2.27080590126653),AH05.1036(1.06466242372119),AH05.1680(2.7138619472109),AH05.660(3.5206879907728),AH07.1278(2.8191045903089),AH07.1290(2.7777732184645),AH08.270(1.03…	0.344594594594595
GO:0046434	organophosphate catabolic process	biological process	68	7042	206	27652	0.00913	0.234220830449827	AH01.1374(2.64102957751174),AH01.1406(2.35044579545765),AH01.2032(-1.19704171406906),AH01.2827(1.33308253161312),AH01.446(-1.02278883852742),AH02.1071(1.56370673449269),AH02.1267(-1.23422422633515),AH02.2602(1.74872055540271),AH02.2979(2.86914949562881),AH02.3015(-2.02213834069468),AH02.4475(2.03898630305083),AH02.4476(2.38257321291336),AH02.4547(-1.09463069627403),AH03.1229(-1.16489349669156),AH…	AH01.1374(2.64102957751174),AH01.1406(2.35044579545765),AH01.2032(-1.19704171406906),AH01.2827(1.33308253161312),AH01.446(-1.02278883852742),AH02.1071(1.56370673449269),AH02.1267(-1.23422422633515),AH02.2602(1.74872055540271),AH02.2979(2.86914949562881),AH02.3015(-2.02213834069468),AH02.4475(2.03898630305083),AH02.4476(2.38257321291336),AH02.4547(-1.09463069627403),AH03.1229(-1.16489349669156),AH…	0.330097087378641
GO:0009809	lignin biosynthetic process	biological process	48	7042	138	27652	0.00923	0.235969724137931	AH01.1603(-1.94216831421905),AH01.3203(-2.51474295847108),AH02.929(-1.98795971848247),AH02.930(-4.91761355037267),AH03.3530(2.39937540575409),AH05.2159(2.82072315856616),AH06.1989(2.8728484601041),AH07.3085(-2.59566313357206),AH07.637(-1.66251860982549),AH08.1690(-2.05132443083365),AH09.1465(-2.48697980437922),AH09.2152(-1.71210217434144),AH09.2268(2.11280124393402),BH01.3562(-1.79107096044894),B…	AH01.1603(-1.94216831421905),AH01.3203(-2.51474295847108),AH02.929(-1.98795971848247),AH02.930(-4.91761355037267),AH03.3530(2.39937540575409),AH05.2159(2.82072315856616),AH06.1989(2.8728484601041),AH07.3085(-2.59566313357206),AH07.637(-1.66251860982549),AH08.1690(-2.05132443083365),AH09.1465(-2.48697980437922),AH09.2152(-1.71210217434144),AH09.2268(2.11280124393402),BH01.3562(-1.79107096044894),B…	0.347826086956522
GO:0001872	(1->3)-beta-D-glucan binding	molecular function	9	6140	15	23834	0.0052	0.239296296296296	AH03.3617(2.59220788797016),AH05.1767(1.67558984597819),BH01.3666(1.17755950882322),BH02.3611(1.25633643724944),BH03.3952(2.69395313231306),BH05.1939(2.41120114098672),CH01.3848(3.85390246295866),CH03.4062(5.20876660409812),CH05.2003(4.33229103744773)	AH03.3617(2.59220788797016),AH05.1767(1.67558984597819),BH01.3666(1.17755950882322),BH02.3611(1.25633643724944),BH03.3952(2.69395313231306),BH05.1939(2.41120114098672),CH01.3848(3.85390246295866),CH03.4062(5.20876660409812),CH05.2003(4.33229103744773)	0.6
GO:0019842	vitamin binding	molecular function	34	6140	88	23834	0.00534	0.241270909090909	AH01.4820(1.1458361836188),AH02.2455(1.73392078622575),AH02.3653(1.24047122087774),AH03.2767(1.34436094609123),AH05.2049(1.40554026035931),AH05.4144(-1.10679080769954),AH06.428(-1.5138772334326),AH08.2317(1.06579182426548),BH01.2502(-2.16735264144454),BH01.4751(5.68330891212705),BH03.2912(1.56166668026967),BH05.2188(1.66713437791118),BH06.549(-1.10375944759026),BH09.2044(-1.08830748177174),CH01.1…	AH01.4820(1.1458361836188),AH02.2455(1.73392078622575),AH02.3653(1.24047122087774),AH03.2767(1.34436094609123),AH05.2049(1.40554026035931),AH05.4144(-1.10679080769954),AH06.428(-1.5138772334326),AH08.2317(1.06579182426548),BH01.2502(-2.16735264144454),BH01.4751(5.68330891212705),BH03.2912(1.56166668026967),BH05.2188(1.66713437791118),BH06.549(-1.10375944759026),BH09.2044(-1.08830748177174),CH01.1…	0.386363636363636
GO:0042255	ribosome assembly	biological process	67	7042	203	27652	0.00962	0.245095120274914	AH01.229(1.02142422575687),AH01.3270(1.27532531273897),AH01.3750(-6.07704185680046),AH01.4078(1.01942395940562),AH02.1299(-5.22608370609062),AH02.4178(1.36135687169893),AH02.4604(1.81253549802109),AH03.3512(1.5370980132866),AH03.3694(1.72407962818987),AH04.384(1.26994884601744),AH07.1756(1.0487757754173),AH07.2306(1.18035110264076),AH07.3403(1.21877628614939),AH09.647(1.15681252865611),BH01.3660(…	AH01.229(1.02142422575687),AH01.3270(1.27532531273897),AH01.3750(-6.07704185680046),AH01.4078(1.01942395940562),AH02.1299(-5.22608370609062),AH02.4178(1.36135687169893),AH02.4604(1.81253549802109),AH03.3512(1.5370980132866),AH03.3694(1.72407962818987),AH04.384(1.26994884601744),AH07.1756(1.0487757754173),AH07.2306(1.18035110264076),AH07.3403(1.21877628614939),AH09.647(1.15681252865611),BH01.3660(…	0.330049261083744
GO:1902221	erythrose 4-phosphate/phosphoenolpyruvate family amino acid metabolic process	biological process	34	7042	92	27652	0.00967	0.24519337883959	AH01.1499(5.30765136392575),AH01.218(4.70629372321658),AH01.4252(3.67046249360746),AH01.444(1.43445009416349),AH01.4789(1.35177409068058),AH01.809(-1.95632633581938),AH03.409(1.24878323547158),AH07.482(-2.24568035573657),AH09.1265(2.11107836664176),AH09.43(-1.1195200428357),BH01.1698(3.12329072505118),BH01.1711(5.22951476271979),BH01.297(1.0421794260245),BH01.4557(2.1853532638807),BH01.528(2.6576…	AH01.1499(5.30765136392575),AH01.218(4.70629372321658),AH01.4252(3.67046249360746),AH01.444(1.43445009416349),AH01.4789(1.35177409068058),AH01.809(-1.95632633581938),AH03.409(1.24878323547158),AH07.482(-2.24568035573657),AH09.1265(2.11107836664176),AH09.43(-1.1195200428357),BH01.1698(3.12329072505118),BH01.1711(5.22951476271979),BH01.297(1.0421794260245),BH01.4557(2.1853532638807),BH01.528(2.6576…	0.369565217391304
GO:0080022	primary root development	biological process	23	7042	57	27652	0.00969	0.24519337883959	AH01.2101(1.8304831074816),AH01.4830(2.56515310063483),AH03.3782(1.41334267666945),AH07.2149(2.63977891711141),AH09.869(1.06022983771749),BH01.2465(1.49918455280537),BH01.4764(4.69177195703095),BH05.2549(1.13497619621725),BH07.2114(1.8101687970979),CH01.2556(6.10623016036373),CH01.4635(5.98992313312075),CH01.5408(2.17501755146667),CH02.1592(6.6300362104289),CH02.3384(2.32421237411308),CH03.3084(3…	AH01.2101(1.8304831074816),AH01.4830(2.56515310063483),AH03.3782(1.41334267666945),AH07.2149(2.63977891711141),AH09.869(1.06022983771749),BH01.2465(1.49918455280537),BH01.4764(4.69177195703095),BH05.2549(1.13497619621725),BH07.2114(1.8101687970979),CH01.2556(6.10623016036373),CH01.4635(5.98992313312075),CH01.5408(2.17501755146667),CH02.1592(6.6300362104289),CH02.3384(2.32421237411308),CH03.3084(3…	0.403508771929825
GO:0009611	response to wounding	biological process	210	7042	716	27652	0.00985	0.248394217687075	AH01.1499(5.30765136392575),AH01.1593(2.34756574967565),AH01.1650(-3.02485909369718),AH01.1725(2.93825008704334),AH01.1804(2.10820933894293),AH01.2041(1.85951977427237),AH01.2279(2.03998559076088),AH01.2297(2.41281364207233),AH01.24(1.36709493675868),AH01.2526(4.11592865507923),AH01.2527(-1.76626323653885),AH01.3218(1.20596088791466),AH01.3357(2.96864495398311),AH01.4035(2.11057978254945),AH01.42…	AH01.1499(5.30765136392575),AH01.1593(2.34756574967565),AH01.1650(-3.02485909369718),AH01.1725(2.93825008704334),AH01.1804(2.10820933894293),AH01.2041(1.85951977427237),AH01.2279(2.03998559076088),AH01.2297(2.41281364207233),AH01.24(1.36709493675868),AH01.2526(4.11592865507923),AH01.2527(-1.76626323653885),AH01.3218(1.20596088791466),AH01.3357(2.96864495398311),AH01.4035(2.11057978254945),AH01.42…	0.293296089385475
GO:0006595	polyamine metabolic process	biological process	21	7042	51	27652	0.01011	0.252375555555556	AH03.2790(5.78034652746236),AH03.2985(2.31237042604545),AH06.505(1.06674104376467),AH07.2706(-2.80304414316469),AH09.2669(2.25696361049339),AH09.43(-1.1195200428357),BH02.3362(1.35053506063249),BH05.2060(-1.38669014605226),BH09.1398(1.92054191634833),BH09.2532(1.3845278787675),CH02.2892(5.87904170887504),CH03.3141(5.60289929018369),CH05.2132(2.87763216969335),CH06.189(3.93517344399776),CH07.1862(…	AH03.2790(5.78034652746236),AH03.2985(2.31237042604545),AH06.505(1.06674104376467),AH07.2706(-2.80304414316469),AH09.2669(2.25696361049339),AH09.43(-1.1195200428357),BH02.3362(1.35053506063249),BH05.2060(-1.38669014605226),BH09.1398(1.92054191634833),BH09.2532(1.3845278787675),CH02.2892(5.87904170887504),CH03.3141(5.60289929018369),CH05.2132(2.87763216969335),CH06.189(3.93517344399776),CH07.1862(…	0.411764705882353
GO:0071731	response to nitric oxide	biological process	21	7042	51	27652	0.01011	0.252375555555556	AH02.4185(1.05953044905724),AH03.2132(1.74511345764647),AH03.2133(1.90170812714843),AH04.983(-1.45599547981098),AH07.3085(-2.59566313357206),AH07.3638(-2.55336343394341),AH09.2152(-1.71210217434144),BH02.2195(1.47689107705336),BH02.4208(1.43204737735453),BH03.2278(1.50157316823131),BH03.2279(3.74501311914199),BH07.2905(-1.83733446260209),BH07.3447(-2.74685553930242),BH09.2318(-5.94157521468645),B…	AH02.4185(1.05953044905724),AH03.2132(1.74511345764647),AH03.2133(1.90170812714843),AH04.983(-1.45599547981098),AH07.3085(-2.59566313357206),AH07.3638(-2.55336343394341),AH09.2152(-1.71210217434144),BH02.2195(1.47689107705336),BH02.4208(1.43204737735453),BH03.2278(1.50157316823131),BH03.2279(3.74501311914199),BH07.2905(-1.83733446260209),BH07.3447(-2.74685553930242),BH09.2318(-5.94157521468645),B…	0.411764705882353
GO:0097366	response to bronchodilator	biological process	21	7042	51	27652	0.01011	0.252375555555556	AH02.4185(1.05953044905724),AH03.2132(1.74511345764647),AH03.2133(1.90170812714843),AH04.983(-1.45599547981098),AH07.3085(-2.59566313357206),AH07.3638(-2.55336343394341),AH09.2152(-1.71210217434144),BH02.2195(1.47689107705336),BH02.4208(1.43204737735453),BH03.2278(1.50157316823131),BH03.2279(3.74501311914199),BH07.2905(-1.83733446260209),BH07.3447(-2.74685553930242),BH09.2318(-5.94157521468645),B…	AH02.4185(1.05953044905724),AH03.2132(1.74511345764647),AH03.2133(1.90170812714843),AH04.983(-1.45599547981098),AH07.3085(-2.59566313357206),AH07.3638(-2.55336343394341),AH09.2152(-1.71210217434144),BH02.2195(1.47689107705336),BH02.4208(1.43204737735453),BH03.2278(1.50157316823131),BH03.2279(3.74501311914199),BH07.2905(-1.83733446260209),BH07.3447(-2.74685553930242),BH09.2318(-5.94157521468645),B…	0.411764705882353
GO:1902047	polyamine transmembrane transport	biological process	10	7042	19	27652	0.01019	0.253518993288591	AH01.3477(-1.22229952976686),AH01.3478(-3.29160277301552),AH05.3858(1.50613390536478),BH01.3840(-1.3705491505434),BH07.2950(1.07473993297286),BH08.425(1.88178688661885),CH03.2151(5.21605389787277),CH05.4138(2.59930485130059),CH07.3026(6.76963786653465),CH08.499(3.54368141301563)	AH01.3477(-1.22229952976686),AH01.3478(-3.29160277301552),AH05.3858(1.50613390536478),BH01.3840(-1.3705491505434),BH07.2950(1.07473993297286),BH08.425(1.88178688661885),CH03.2151(5.21605389787277),CH05.4138(2.59930485130059),CH07.3026(6.76963786653465),CH08.499(3.54368141301563)	0.526315789473684
GO:0000731	DNA synthesis involved in DNA repair	biological process	16	7042	36	27652	0.01028	0.254902742474916	AH01.943(3.96678733294213),AH02.3229(3.35184688334412),AH03.2631(-1.80217776638023),AH03.4079(2.2256910848017),AH07.1915(1.88250420835602),AH07.3831(2.6723631045103),BH01.1081(4.74700428703145),BH02.3657(-1.19958263274069),BH07.1890(2.27292100794192),BH07.3664(1.76464073078049),BH08.1862(2.56706970128202),CH01.1126(5.03146794079049),CH04.1916(2.9752353118507),CH07.1761(5.79094397326013),CH07.3737…	AH01.943(3.96678733294213),AH02.3229(3.35184688334412),AH03.2631(-1.80217776638023),AH03.4079(2.2256910848017),AH07.1915(1.88250420835602),AH07.3831(2.6723631045103),BH01.1081(4.74700428703145),BH02.3657(-1.19958263274069),BH07.1890(2.27292100794192),BH07.3664(1.76464073078049),BH08.1862(2.56706970128202),CH01.1126(5.03146794079049),CH04.1916(2.9752353118507),CH07.1761(5.79094397326013),CH07.3737…	0.444444444444444
GO:0051315	attachment of mitotic spindle microtubules to kinetochore	biological process	18	7042	42	27652	0.01043	0.257760066666667	AH02.1499(1.38173523371778),AH02.2343(2.22451368841383),AH02.3460(2.51085542047835),AH03.1946(1.47318555858634),AH04.1562(2.75122356932365),AH05.562(2.01824941340241),AH05.563(3.94283788001945),BH01.159(1.08089790703277),BH02.2449(2.02404230422291),BH02.3493(2.53212500349203),BH03.1985(2.36886711405208),BH04.1575(5.05142572181943),BH04.1640(4.78732967895395),BH05.605(4.84698290121151),BH07.1253(-…	AH02.1499(1.38173523371778),AH02.2343(2.22451368841383),AH02.3460(2.51085542047835),AH03.1946(1.47318555858634),AH04.1562(2.75122356932365),AH05.562(2.01824941340241),AH05.563(3.94283788001945),BH01.159(1.08089790703277),BH02.2449(2.02404230422291),BH02.3493(2.53212500349203),BH03.1985(2.36886711405208),BH04.1575(5.05142572181943),BH04.1640(4.78732967895395),BH05.605(4.84698290121151),BH07.1253(-…	0.428571428571429
GO:0006979	response to oxidative stress	biological process	267	7042	927	27652	0.01047	0.257888970099668	AH01.10(1.73471077582958),AH01.1650(-3.02485909369718),AH01.1673(1.07802131147551),AH01.1675(1.06169931127334),AH01.2048(-3.12890789654027),AH01.242(-1.07761959319585),AH01.2995(3.88240266205424),AH01.3218(1.20596088791466),AH01.3224(2.014614195922),AH01.3633(-1.29036464759626),AH01.4356(-3.96183075986441),AH01.4681(3.20016286299607),AH01.4781(1.1830986802977),AH01.5194(-1.12121701826481),AH01.57…	AH01.10(1.73471077582958),AH01.1650(-3.02485909369718),AH01.1673(1.07802131147551),AH01.1675(1.06169931127334),AH01.2048(-3.12890789654027),AH01.242(-1.07761959319585),AH01.2995(3.88240266205424),AH01.3218(1.20596088791466),AH01.3224(2.014614195922),AH01.3633(-1.29036464759626),AH01.4356(-3.96183075986441),AH01.4681(3.20016286299607),AH01.4781(1.1830986802977),AH01.5194(-1.12121701826481),AH01.57…	0.288025889967638
GO:0017004	cytochrome complex assembly	biological process	32	7042	86	27652	0.01059	0.259980993377483	AH01.249(-3.57700371871495),AH03.496(-3.15480357578686),AH03.559(-2.16467459317251),AH04.2019(-1.32163279259601),AH05.1922(-2.13111252883493),AH05.1923(-2.12351660745596),AH05.4230(-1.25826568222894),AH07.1209(-1.0162006886736),AH07.2181(-1.04442133734075),BH01.1768(-1.4181016601732),BH01.3629(-1.23027982077733),BH01.477(-5.92900941354994),BH03.2307(3.38477656812317),BH03.596(-4.164326306512),BH0…	AH01.249(-3.57700371871495),AH03.496(-3.15480357578686),AH03.559(-2.16467459317251),AH04.2019(-1.32163279259601),AH05.1922(-2.13111252883493),AH05.1923(-2.12351660745596),AH05.4230(-1.25826568222894),AH07.1209(-1.0162006886736),AH07.2181(-1.04442133734075),BH01.1768(-1.4181016601732),BH01.3629(-1.23027982077733),BH01.477(-5.92900941354994),BH03.2307(3.38477656812317),BH03.596(-4.164326306512),BH0…	0.372093023255814
GO:0004185	serine-type carboxypeptidase activity	molecular function	30	6140	76	23834	0.006	0.26625	AH01.3055(-6.44334791301005),AH01.3406(-1.40225217882249),AH01.3407(-3.32701694035706),AH01.5366(2.80094689455811),AH02.1553(-1.04925913429768),AH02.3776(1.85808284200894),AH04.1013(2.76065861763095),AH04.1426(5.11080626282679),AH05.1066(-1.29330962202685),AH05.1238(-1.926931563248),AH09.1633(2.50910654715858),BH01.3760(3.10241320510973),BH04.1433(2.85469030214528),BH04.947(2.97718960427414),BH05…	AH01.3055(-6.44334791301005),AH01.3406(-1.40225217882249),AH01.3407(-3.32701694035706),AH01.5366(2.80094689455811),AH02.1553(-1.04925913429768),AH02.3776(1.85808284200894),AH04.1013(2.76065861763095),AH04.1426(5.11080626282679),AH05.1066(-1.29330962202685),AH05.1238(-1.926931563248),AH09.1633(2.50910654715858),BH01.3760(3.10241320510973),BH04.1433(2.85469030214528),BH04.947(2.97718960427414),BH05…	0.394736842105263
GO:0000025	maltose catabolic process	biological process	6	7042	9	27652	0.01099	0.266274052287582	AH03.3330(1.69757360850165),AH03.3777(1.35938160762621),BH03.3514(1.69629492721463),BH03.4060(1.08134598938274),CH03.3723(4.8693561041803),CH03.4332(4.91518087545479)	AH03.3330(1.69757360850165),AH03.3777(1.35938160762621),BH03.3514(1.69629492721463),BH03.4060(1.08134598938274),CH03.3723(4.8693561041803),CH03.4332(4.91518087545479)	0.666666666666667
GO:0006287	base-excision repair, gap-filling	biological process	6	7042	9	27652	0.01099	0.266274052287582	AH04.553(1.97996711443209),AH07.1915(1.88250420835602),BH04.593(1.79860944428398),BH07.1890(2.27292100794192),CH04.595(7.29628722568946),CH07.1761(5.79094397326013)	AH04.553(1.97996711443209),AH07.1915(1.88250420835602),BH04.593(1.79860944428398),BH07.1890(2.27292100794192),CH04.595(7.29628722568946),CH07.1761(5.79094397326013)	0.666666666666667
GO:0010086	embryonic root morphogenesis	biological process	6	7042	9	27652	0.01099	0.266274052287582	AH01.2103(4.35592092352062),AH01.4824(3.21516628589777),AH07.1915(1.88250420835602),BH01.2469(3.49859990287017),BH07.1890(2.27292100794192),CH07.1761(5.79094397326013)	AH01.2103(4.35592092352062),AH01.4824(3.21516628589777),AH07.1915(1.88250420835602),BH01.2469(3.49859990287017),BH07.1890(2.27292100794192),CH07.1761(5.79094397326013)	0.666666666666667
GO:0045880	positive regulation of smoothened signaling pathway	biological process	6	7042	9	27652	0.01099	0.266274052287582	AH03.395(2.86994562407052),AH03.4127(2.27080590126653),AH09.2785(-2.26445599439098),BH03.4470(5.44907352069278),BH03.471(2.34875984462779),CH07.44(8.1164481575773)	AH03.395(2.86994562407052),AH03.4127(2.27080590126653),AH09.2785(-2.26445599439098),BH03.4470(5.44907352069278),BH03.471(2.34875984462779),CH07.44(8.1164481575773)	0.666666666666667
GO:0000302	response to reactive oxygen species	biological process	148	7042	492	27652	0.01113	0.268787687296417	AH01.1650(-3.02485909369718),AH01.2048(-3.12890789654027),AH01.3218(1.20596088791466),AH01.3633(-1.29036464759626),AH01.4356(-3.96183075986441),AH01.4681(3.20016286299607),AH01.4781(1.1830986802977),AH01.5194(-1.12121701826481),AH01.620(-1.09439966596362),AH02.1552(1.22165916051793),AH02.2407(-1.75594482748628),AH02.3360(-3.45753543612439),AH02.3826(-2.05106029388266),AH02.4185(1.05953044905724),…	AH01.1650(-3.02485909369718),AH01.2048(-3.12890789654027),AH01.3218(1.20596088791466),AH01.3633(-1.29036464759626),AH01.4356(-3.96183075986441),AH01.4681(3.20016286299607),AH01.4781(1.1830986802977),AH01.5194(-1.12121701826481),AH01.620(-1.09439966596362),AH02.1552(1.22165916051793),AH02.2407(-1.75594482748628),AH02.3360(-3.45753543612439),AH02.3826(-2.05106029388266),AH02.4185(1.05953044905724),…	0.300813008130081
GO:0009408	response to heat	biological process	178	7042	601	27652	0.01117	0.268877857142857	AH01.208(-1.14606262447104),AH01.3178(-3.59862921973552),AH01.3179(-2.30111419518302),AH01.3983(-3.66123375884524),AH01.4263(-3.96695991678656),AH01.4356(-3.96183075986441),AH01.4595(-1.31889296948483),AH01.4681(3.20016286299607),AH01.4897(-1.20525198626315),AH01.722(-1.00007550859788),AH02.314(1.3765208183306),AH02.376(-3.03065737572904),AH02.377(-2.04905599332214),AH02.3826(-2.05106029388266),A…	AH01.208(-1.14606262447104),AH01.3178(-3.59862921973552),AH01.3179(-2.30111419518302),AH01.3983(-3.66123375884524),AH01.4263(-3.96695991678656),AH01.4356(-3.96183075986441),AH01.4595(-1.31889296948483),AH01.4681(3.20016286299607),AH01.4897(-1.20525198626315),AH01.722(-1.00007550859788),AH02.314(1.3765208183306),AH02.376(-3.03065737572904),AH02.377(-2.04905599332214),AH02.3826(-2.05106029388266),A…	0.296173044925125
GO:0001676	long-chain fatty acid metabolic process	biological process	64	7042	194	27652	0.0113	0.271126860841424	AH01.1702(-2.1163384601398),AH01.24(1.36709493675868),AH01.3218(1.20596088791466),AH01.4255(1.21651599133702),AH01.4461(1.44731222747051),AH01.4462(1.04632242635843),AH02.1099(2.24458597774159),AH02.4202(2.09446955874124),AH04.1636(1.77253737369194),AH04.407(3.74942539878752),AH04.761(3.59291739508853),AH05.4176(1.35087063226797),AH05.858(2.07973594229425),AH06.23(-1.52278285142513),AH06.2305(3.2…	AH01.1702(-2.1163384601398),AH01.24(1.36709493675868),AH01.3218(1.20596088791466),AH01.4255(1.21651599133702),AH01.4461(1.44731222747051),AH01.4462(1.04632242635843),AH02.1099(2.24458597774159),AH02.4202(2.09446955874124),AH04.1636(1.77253737369194),AH04.407(3.74942539878752),AH04.761(3.59291739508853),AH05.4176(1.35087063226797),AH05.858(2.07973594229425),AH06.23(-1.52278285142513),AH06.2305(3.2…	0.329896907216495
GO:0016878	acid-thiol ligase activity	molecular function	28	6140	70	23834	0.0063	0.272493103448276	AH01.5183(-1.99811988342737),AH04.1636(1.77253737369194),AH04.407(3.74942539878752),AH05.858(2.07973594229425),AH06.2514(-1.85900551870456),AH07.3097(2.16782347439117),AH07.556(-1.22277116810549),BH01.4234(-1.74098391498079),BH01.4326(2.92388088657834),BH04.1644(1.52847599621446),BH04.435(3.16404296842461),BH05.201(2.28041332267143),BH06.2317(-1.39745170157809),BH07.2921(2.08365271473854),BH08.17…	AH01.5183(-1.99811988342737),AH04.1636(1.77253737369194),AH04.407(3.74942539878752),AH05.858(2.07973594229425),AH06.2514(-1.85900551870456),AH07.3097(2.16782347439117),AH07.556(-1.22277116810549),BH01.4234(-1.74098391498079),BH01.4326(2.92388088657834),BH04.1644(1.52847599621446),BH04.435(3.16404296842461),BH05.201(2.28041332267143),BH06.2317(-1.39745170157809),BH07.2921(2.08365271473854),BH08.17…	0.4
GO:0005507	copper ion binding	molecular function	92	6140	283	23834	0.00636	0.272493103448276	AH01.2048(-3.12890789654027),AH01.2237(-1.23898023719497),AH01.3633(-1.29036464759626),AH01.468(3.42326752572263),AH02.3337(-1.12188417582516),AH02.667(-1.14785229077857),AH03.2132(1.74511345764647),AH03.2133(1.90170812714843),AH03.3737(-1.78050871102758),AH05.1072(-1.05105259441491),AH07.1278(2.8191045903089),AH07.1290(2.7777732184645),AH07.3638(-2.55336343394341),AH07.3694(1.50274837066457),AH0…	AH01.2048(-3.12890789654027),AH01.2237(-1.23898023719497),AH01.3633(-1.29036464759626),AH01.468(3.42326752572263),AH02.3337(-1.12188417582516),AH02.667(-1.14785229077857),AH03.2132(1.74511345764647),AH03.2133(1.90170812714843),AH03.3737(-1.78050871102758),AH05.1072(-1.05105259441491),AH07.1278(2.8191045903089),AH07.1290(2.7777732184645),AH07.3638(-2.55336343394341),AH07.3694(1.50274837066457),AH0…	0.325088339222615
GO:0010229	inflorescence development	biological process	41	7042	116	27652	0.0114	0.272643870967742	AH01.152(1.26889024140223),AH01.4472(1.66629548020804),AH02.2284(-3.15009236860483),AH02.293(-2.07275174991058),AH03.959(-1.17859252614784),AH06.567(2.02491258887612),AH06.601(1.13367066531367),AH06.682(3.18069470646834),AH06.891(1.45465155832663),AH06.927(2.29955132691125),AH07.2789(1.70403958318724),AH07.3479(2.51104696141796),AH07.3673(3.69282669075143),AH09.1724(4.76794899087676),BH02.318(-4.…	AH01.152(1.26889024140223),AH01.4472(1.66629548020804),AH02.2284(-3.15009236860483),AH02.293(-2.07275174991058),AH03.959(-1.17859252614784),AH06.567(2.02491258887612),AH06.601(1.13367066531367),AH06.682(3.18069470646834),AH06.891(1.45465155832663),AH06.927(2.29955132691125),AH07.2789(1.70403958318724),AH07.3479(2.51104696141796),AH07.3673(3.69282669075143),AH09.1724(4.76794899087676),BH02.318(-4.…	0.353448275862069
GO:0016638	oxidoreductase activity, acting on the CH-NH2 group of donors	molecular function	18	6140	40	23834	0.00648	0.272928813559322	AH03.2132(1.74511345764647),AH03.2133(1.90170812714843),AH03.3950(1.19643688034176),AH05.1457(1.75071280870457),AH07.3638(-2.55336343394341),BH01.3449(-1.9196362876609),BH03.2278(1.50157316823131),BH03.2279(3.74501311914199),BH03.3639(-2.50935053243437),BH05.1626(2.18824136066202),BH07.3447(-2.74685553930242),BH09.1953(-1.67534217743291),CH01.411(1.38117820521744),CH03.2452(2.35867774355591),CH03…	AH03.2132(1.74511345764647),AH03.2133(1.90170812714843),AH03.3950(1.19643688034176),AH05.1457(1.75071280870457),AH07.3638(-2.55336343394341),BH01.3449(-1.9196362876609),BH03.2278(1.50157316823131),BH03.2279(3.74501311914199),BH03.3639(-2.50935053243437),BH05.1626(2.18824136066202),BH07.3447(-2.74685553930242),BH09.1953(-1.67534217743291),CH01.411(1.38117820521744),CH03.2452(2.35867774355591),CH03…	0.45
GO:1900426	positive regulation of defense response to bacterium	biological process	25	7042	64	27652	0.01149	0.273034807692308	AH01.4081(4.59973345454336),AH02.3735(-1.86488179110476),AH02.778(-4.30470769288683),AH05.3847(1.44700755859676),AH06.1273(-1.42696824824538),AH07.1511(-1.02824337754685),AH07.2412(5.49914477682848),AH07.2414(5.08420025926909),AH08.375(-1.31642234751169),BH02.772(-4.17271685960807),BH03.1340(-1.1367998727349),BH05.3900(2.14425289902224),BH07.1476(-1.63699993864369),BH07.2228(5.76932370812854),BH0…	AH01.4081(4.59973345454336),AH02.3735(-1.86488179110476),AH02.778(-4.30470769288683),AH05.3847(1.44700755859676),AH06.1273(-1.42696824824538),AH07.1511(-1.02824337754685),AH07.2412(5.49914477682848),AH07.2414(5.08420025926909),AH08.375(-1.31642234751169),BH02.772(-4.17271685960807),BH03.1340(-1.1367998727349),BH05.3900(2.14425289902224),BH07.1476(-1.63699993864369),BH07.2228(5.76932370812854),BH0…	0.390625
GO:0015846	polyamine transport	biological process	11	7042	22	27652	0.01149	0.273034807692308	AH01.3477(-1.22229952976686),AH01.3478(-3.29160277301552),AH05.3858(1.50613390536478),BH01.3840(-1.3705491505434),BH07.2950(1.07473993297286),BH08.425(1.88178688661885),CH03.2151(5.21605389787277),CH05.4138(2.59930485130059),CH07.3026(6.76963786653465),CH08.499(3.54368141301563),CH09.2512(5.00313512204922)	AH01.3477(-1.22229952976686),AH01.3478(-3.29160277301552),AH05.3858(1.50613390536478),BH01.3840(-1.3705491505434),BH07.2950(1.07473993297286),BH08.425(1.88178688661885),CH03.2151(5.21605389787277),CH05.4138(2.59930485130059),CH07.3026(6.76963786653465),CH08.499(3.54368141301563),CH09.2512(5.00313512204922)	0.5
GO:0090558	plant epidermis development	biological process	218	7042	748	27652	0.01154	0.273346837060703	AH01.232(1.62254575676689),AH01.256(-1.98584829174379),AH01.358(1.37226508585813),AH01.4081(4.59973345454336),AH01.4089(1.17622341942384),AH01.4276(1.96927734023191),AH01.4351(1.10802913467322),AH01.4423(2.7758247456133),AH01.4523(3.58680207627993),AH01.5271(3.98437556163834),AH01.792(-2.81216731385576),AH02.1167(1.06616935182199),AH02.191(3.26356570657113),AH02.2106(3.4828358659694),AH02.3214(1.…	AH01.232(1.62254575676689),AH01.256(-1.98584829174379),AH01.358(1.37226508585813),AH01.4081(4.59973345454336),AH01.4089(1.17622341942384),AH01.4276(1.96927734023191),AH01.4351(1.10802913467322),AH01.4423(2.7758247456133),AH01.4523(3.58680207627993),AH01.5271(3.98437556163834),AH01.792(-2.81216731385576),AH02.1167(1.06616935182199),AH02.191(3.26356570657113),AH02.2106(3.4828358659694),AH02.3214(1.…	0.29144385026738
GO:0016830	carbon-carbon lyase activity	molecular function	70	6140	208	23834	0.00664	0.275006666666667	AH01.218(4.70629372321658),AH01.3980(2.51689429152183),AH01.4252(3.67046249360746),AH01.444(1.43445009416349),AH01.809(-1.95632633581938),AH02.4431(-1.47183680680812),AH02.4432(-1.63763589442918),AH02.4641(1.22659622997439),AH03.2790(5.78034652746236),AH03.2985(2.31237042604545),AH03.409(1.24878323547158),AH03.959(-1.17859252614784),AH04.1429(1.91007877136885),AH06.1921(2.98829331259193),AH06.505…	AH01.218(4.70629372321658),AH01.3980(2.51689429152183),AH01.4252(3.67046249360746),AH01.444(1.43445009416349),AH01.809(-1.95632633581938),AH02.4431(-1.47183680680812),AH02.4432(-1.63763589442918),AH02.4641(1.22659622997439),AH03.2790(5.78034652746236),AH03.2985(2.31237042604545),AH03.409(1.24878323547158),AH03.959(-1.17859252614784),AH04.1429(1.91007877136885),AH06.1921(2.98829331259193),AH06.505…	0.336538461538462
GO:0019210	kinase inhibitor activity	molecular function	10	6140	18	23834	0.0068	0.275354032258064	AH03.2176(-1.421930614966),AH03.2179(2.04004011685521),AH04.1977(1.18075742408977),AH05.2603(2.19176107729136),BH03.2219(-1.34804433755469),BH05.2687(2.32469596190049),CH03.2513(5.41299887590871),CH05.2777(3.41007491242134),CH09.2011(5.67834243786153),Contig1042.3(7.17729647595378)	AH03.2176(-1.421930614966),AH03.2179(2.04004011685521),AH04.1977(1.18075742408977),AH05.2603(2.19176107729136),BH03.2219(-1.34804433755469),BH05.2687(2.32469596190049),CH03.2513(5.41299887590871),CH05.2777(3.41007491242134),CH09.2011(5.67834243786153),Contig1042.3(7.17729647595378)	0.555555555555556
GO:0070840	dynein complex binding	molecular function	8	6140	13	23834	0.00687	0.275354032258064	AH01.4701(2.45112897816504),AH02.79(3.12191182437988),BH01.2668(-2.10114747667543),BH02.69(2.9391393804727),CH01.5276(1.32764981072707),CH02.80(6.76767993061065),Contig181.84(1.51046658784345),Contig2742.1(2.40778167794756)	AH01.4701(2.45112897816504),AH02.79(3.12191182437988),BH01.2668(-2.10114747667543),BH02.69(2.9391393804727),CH01.5276(1.32764981072707),CH02.80(6.76767993061065),Contig181.84(1.51046658784345),Contig2742.1(2.40778167794756)	0.615384615384615
GO:0007080	mitotic metaphase chromosome alignment	biological process	24	7042	61	27652	0.01188	0.279613714285714	AH02.1499(1.38173523371778),AH02.2343(2.22451368841383),AH02.3460(2.51085542047835),AH03.1946(1.47318555858634),AH04.1562(2.75122356932365),AH05.1450(3.37011059639981),AH05.2154(3.23125645462183),AH05.562(2.01824941340241),AH05.563(3.94283788001945),BH01.159(1.08089790703277),BH02.2449(2.02404230422291),BH02.3493(2.53212500349203),BH03.1985(2.36886711405208),BH04.1575(5.05142572181943),BH04.1640(…	AH02.1499(1.38173523371778),AH02.2343(2.22451368841383),AH02.3460(2.51085542047835),AH03.1946(1.47318555858634),AH04.1562(2.75122356932365),AH05.1450(3.37011059639981),AH05.2154(3.23125645462183),AH05.562(2.01824941340241),AH05.563(3.94283788001945),BH01.159(1.08089790703277),BH02.2449(2.02404230422291),BH02.3493(2.53212500349203),BH03.1985(2.36886711405208),BH04.1575(5.05142572181943),BH04.1640(…	0.39344262295082
GO:0042761	very long-chain fatty acid biosynthetic process	biological process	24	7042	61	27652	0.01188	0.279613714285714	AH01.5251(2.33158806371222),AH01.5253(2.48619346453215),AH02.663(1.27418414571128),AH02.665(1.29078090436476),AH03.1777(-2.16824900727515),AH07.3319(-1.13697959443437),AH09.1351(1.56796893562531),BH01.4960(4.14153650645631),BH01.4962(6.41587474840156),BH02.671(1.13372354396615),BH03.1901(1.07230124907203),BH03.3547(2.40055729684822),BH07.2724(4.8224722377762),BH07.3138(-1.67822807302195),BH08.924…	AH01.5251(2.33158806371222),AH01.5253(2.48619346453215),AH02.663(1.27418414571128),AH02.665(1.29078090436476),AH03.1777(-2.16824900727515),AH07.3319(-1.13697959443437),AH09.1351(1.56796893562531),BH01.4960(4.14153650645631),BH01.4962(6.41587474840156),BH02.671(1.13372354396615),BH03.1901(1.07230124907203),BH03.3547(2.40055729684822),BH07.2724(4.8224722377762),BH07.3138(-1.67822807302195),BH08.924…	0.39344262295082
GO:0047134	protein-disulfide reductase (NAD(P)H) activity	molecular function	37	6140	99	23834	0.00709	0.279661111111111	AH01.242(-1.07761959319585),AH01.3350(-1.41302677312686),AH01.3351(-4.72680064362721),AH03.2968(-1.50443623617115),AH03.448(-1.93846092357063),AH04.1808(-1.10809882701223),AH04.2252(-1.03315557412819),AH07.3963(-1.38452644519952),AH09.1017(1.02466180990526),BH01.3713(-1.66467443799827),BH02.3413(-1.21844264660073),BH02.4307(-1.38762395243989),BH03.3139(-2.27838217902975),BH03.3141(-1.479990298443…	AH01.242(-1.07761959319585),AH01.3350(-1.41302677312686),AH01.3351(-4.72680064362721),AH03.2968(-1.50443623617115),AH03.448(-1.93846092357063),AH04.1808(-1.10809882701223),AH04.2252(-1.03315557412819),AH07.3963(-1.38452644519952),AH09.1017(1.02466180990526),BH01.3713(-1.66467443799827),BH02.3413(-1.21844264660073),BH02.4307(-1.38762395243989),BH03.3139(-2.27838217902975),BH03.3141(-1.479990298443…	0.373737373737374
GO:0009733	response to auxin	biological process	280	7042	978	27652	0.01215	0.285063607594937	AH01.1166(3.50123098627834),AH01.1212(1.24198523440946),AH01.1754(1.99919018850575),AH01.1763(-3.69324725676208),AH01.223(3.1718640675196),AH01.2477(-2.06000063593714),AH01.3218(1.20596088791466),AH01.3772(1.17719328840459),AH01.4593(-2.68613597422607),AH01.4637(-2.35650202400423),AH01.4681(3.20016286299607),AH01.5194(-1.12121701826481),AH01.57(-1.44700820426253),AH01.58(-2.26014612858897),AH01.7…	AH01.1166(3.50123098627834),AH01.1212(1.24198523440946),AH01.1754(1.99919018850575),AH01.1763(-3.69324725676208),AH01.223(3.1718640675196),AH01.2477(-2.06000063593714),AH01.3218(1.20596088791466),AH01.3772(1.17719328840459),AH01.4593(-2.68613597422607),AH01.4637(-2.35650202400423),AH01.4681(3.20016286299607),AH01.5194(-1.12121701826481),AH01.57(-1.44700820426253),AH01.58(-2.26014612858897),AH01.7…	0.286298568507157
GO:0170039	proteinogenic amino acid metabolic process	biological process	126	7042	414	27652	0.01232	0.288140315457413	AH01.1461(1.23291702026025),AH01.1499(5.30765136392575),AH01.1912(-2.14178226589504),AH01.218(4.70629372321658),AH01.2269(-1.50732470683847),AH01.2995(3.88240266205424),AH01.3992(-1.73020619831625),AH01.4252(3.67046249360746),AH01.444(1.43445009416349),AH01.4651(-3.28368999715847),AH01.4789(1.35177409068058),AH01.4898(-1.69888374313917),AH01.5214(-1.22813978581454),AH01.809(-1.95632633581938),AH0…	AH01.1461(1.23291702026025),AH01.1499(5.30765136392575),AH01.1912(-2.14178226589504),AH01.218(4.70629372321658),AH01.2269(-1.50732470683847),AH01.2995(3.88240266205424),AH01.3992(-1.73020619831625),AH01.4252(3.67046249360746),AH01.444(1.43445009416349),AH01.4651(-3.28368999715847),AH01.4789(1.35177409068058),AH01.4898(-1.69888374313917),AH01.5214(-1.22813978581454),AH01.809(-1.95632633581938),AH0…	0.304347826086957
GO:0010212	response to ionizing radiation	biological process	53	7042	157	27652	0.01236	0.28816679245283	AH01.1573(-1.09215309399385),AH01.3023(2.99006622121112),AH01.3663(1.07810769008786),AH02.3607(7.14653130740066),AH02.4315(1.09737997706378),AH02.4471(1.34141577844677),AH02.550(2.50555738579939),AH03.4079(2.2256910848017),AH04.1984(1.30366146756464),AH05.1196(-4.92129427755021),AH05.171(-6.26516744476794),AH05.1787(4.32702574025808),AH05.1942(5.89048892947454),AH05.3365(2.10905635330507),AH05.76…	AH01.1573(-1.09215309399385),AH01.3023(2.99006622121112),AH01.3663(1.07810769008786),AH02.3607(7.14653130740066),AH02.4315(1.09737997706378),AH02.4471(1.34141577844677),AH02.550(2.50555738579939),AH03.4079(2.2256910848017),AH04.1984(1.30366146756464),AH05.1196(-4.92129427755021),AH05.171(-6.26516744476794),AH05.1787(4.32702574025808),AH05.1942(5.89048892947454),AH05.3365(2.10905635330507),AH05.76…	0.337579617834395
GO:0010047	fruit dehiscence	biological process	12	7042	25	27652	0.01245	0.288451	AH02.2646(2.38905318534874),AH05.3461(1.17047312395912),AH07.3833(1.52987371942366),BH02.2723(1.66230128726896),BH05.3446(1.25300325310798),CH02.2014(6.49214786450942),CH02.3812(4.98382488567122),CH02.4473(1.60311277734144),CH04.1671(1.13997927082303),CH05.3578(5.62048287605482),CH07.3738(1.66858456970536),CH09.43(7.82439440418794)	AH02.2646(2.38905318534874),AH05.3461(1.17047312395912),AH07.3833(1.52987371942366),BH02.2723(1.66230128726896),BH05.3446(1.25300325310798),CH02.2014(6.49214786450942),CH02.3812(4.98382488567122),CH02.4473(1.60311277734144),CH04.1671(1.13997927082303),CH05.3578(5.62048287605482),CH07.3738(1.66858456970536),CH09.43(7.82439440418794)	0.48
GO:0070413	trehalose metabolism in response to stress	biological process	12	7042	25	27652	0.01245	0.288451	AH03.1769(-1.63473049758861),AH03.1837(1.74623373964634),AH08.1715(-1.73161956451097),BH03.1921(-1.72539702586101),BH03.1980(2.36330233336659),BH08.1767(1.80087102617624),CH01.5082(-1.12128109268861),CH03.2105(-1.74340585504348),CH03.2186(2.96451871786294),CH05.1956(4.59789978739562),CH08.1647(7.88747590509957),CH08.1916(3.75223173089066)	AH03.1769(-1.63473049758861),AH03.1837(1.74623373964634),AH08.1715(-1.73161956451097),BH03.1921(-1.72539702586101),BH03.1980(2.36330233336659),BH08.1767(1.80087102617624),CH01.5082(-1.12128109268861),CH03.2105(-1.74340585504348),CH03.2186(2.96451871786294),CH05.1956(4.59789978739562),CH08.1647(7.88747590509957),CH08.1916(3.75223173089066)	0.48
GO:0005663	DNA replication factor C complex	cellular component	14	7029	33	27664	0.02438	0.291464269662921	AH02.3067(1.94267104289831),AH05.1645(2.12439677934138),AH07.3658(1.67163345590246),AH09.1342(4.93924400144279),BH02.3153(3.09911744579605),BH03.3916(1.56601004467941),BH05.1797(2.62966693440958),BH08.148(1.29424946255785),BH09.1520(4.51447660639042),CH02.3371(3.76364696533051),CH04.1049(6.28383860816765),CH04.1916(2.9752353118507),CH05.449(2.88708005712231),CH09.1633(7.05167618929119)	AH02.3067(1.94267104289831),AH05.1645(2.12439677934138),AH07.3658(1.67163345590246),AH09.1342(4.93924400144279),BH02.3153(3.09911744579605),BH03.3916(1.56601004467941),BH05.1797(2.62966693440958),BH08.148(1.29424946255785),BH09.1520(4.51447660639042),CH02.3371(3.76364696533051),CH04.1049(6.28383860816765),CH04.1916(2.9752353118507),CH05.449(2.88708005712231),CH09.1633(7.05167618929119)	0.424242424242424
GO:0032392	DNA geometric change	biological process	50	7042	147	27652	0.0127	0.293326479750779	AH01.4536(5.1520475778705),AH01.782(5.45282451307896),AH02.1966(3.28007242074275),AH03.152(3.02834882771675),AH03.2852(2.95872068226835),AH03.4079(2.2256910848017),AH04.141(4.96937050071423),AH04.2158(2.98257234657877),AH04.806(2.82470404133053),AH05.2040(3.78871471159609),AH05.3737(3.95350992441979),AH05.566(3.36276852076926),AH07.3139(1.00153813721033),AH07.331(1.27850777896577),AH07.3794(3.830…	AH01.4536(5.1520475778705),AH01.782(5.45282451307896),AH02.1966(3.28007242074275),AH03.152(3.02834882771675),AH03.2852(2.95872068226835),AH03.4079(2.2256910848017),AH04.141(4.96937050071423),AH04.2158(2.98257234657877),AH04.806(2.82470404133053),AH05.2040(3.78871471159609),AH05.3737(3.95350992441979),AH05.566(3.36276852076926),AH07.3139(1.00153813721033),AH07.331(1.27850777896577),AH07.3794(3.830…	0.340136054421769
GO:0000038	very long-chain fatty acid metabolic process	biological process	32	7042	87	27652	0.01274	0.29333652173913	AH01.5251(2.33158806371222),AH01.5253(2.48619346453215),AH01.98(3.29271965595493),AH02.663(1.27418414571128),AH02.665(1.29078090436476),AH03.1777(-2.16824900727515),AH07.243(-4.93882584763367),AH07.3319(-1.13697959443437),AH09.1351(1.56796893562531),BH01.4960(4.14153650645631),BH01.4962(6.41587474840156),BH02.671(1.13372354396615),BH03.1901(1.07230124907203),BH03.3547(2.40055729684822),BH03.3838(…	AH01.5251(2.33158806371222),AH01.5253(2.48619346453215),AH01.98(3.29271965595493),AH02.663(1.27418414571128),AH02.665(1.29078090436476),AH03.1777(-2.16824900727515),AH07.243(-4.93882584763367),AH07.3319(-1.13697959443437),AH09.1351(1.56796893562531),BH01.4960(4.14153650645631),BH01.4962(6.41587474840156),BH02.671(1.13372354396615),BH03.1901(1.07230124907203),BH03.3547(2.40055729684822),BH03.3838(…	0.367816091954023
GO:0009642	response to light intensity	biological process	128	7042	422	27652	0.01312	0.2957150997151	AH01.208(-1.14606262447104),AH01.3218(1.20596088791466),AH01.3992(-1.73020619831625),AH01.4241(-1.56923887678638),AH01.4356(-3.96183075986441),AH01.4681(3.20016286299607),AH01.4781(1.1830986802977),AH01.4789(1.35177409068058),AH01.4897(-1.20525198626315),AH01.5102(1.3732869599433),AH02.225(-1.8704086292143),AH02.3653(1.24047122087774),AH02.3826(-2.05106029388266),AH03.3194(-1.49839242846786),AH03…	AH01.208(-1.14606262447104),AH01.3218(1.20596088791466),AH01.3992(-1.73020619831625),AH01.4241(-1.56923887678638),AH01.4356(-3.96183075986441),AH01.4681(3.20016286299607),AH01.4781(1.1830986802977),AH01.4789(1.35177409068058),AH01.4897(-1.20525198626315),AH01.5102(1.3732869599433),AH02.225(-1.8704086292143),AH02.3653(1.24047122087774),AH02.3826(-2.05106029388266),AH03.3194(-1.49839242846786),AH03…	0.303317535545024
GO:0030330	DNA damage response, signal transduction by p53 class mediator	biological process	13	7042	28	27652	0.01313	0.2957150997151	AH02.4059(1.29039938408623),AH02.4471(1.34141577844677),AH02.550(2.50555738579939),AH05.762(1.00538610309263),AH06.829(-1.2951036165405),BH02.4068(1.54429678595756),BH02.4637(1.16918284721182),BH05.1010(5.3385422311228),BH05.2771(1.93100255624116),CH02.4099(4.25104932691422),CH02.4571(2.64907754624341),CH02.4678(1.26924648680324),CH03.3038(5.60035389304997)	AH02.4059(1.29039938408623),AH02.4471(1.34141577844677),AH02.550(2.50555738579939),AH05.762(1.00538610309263),AH06.829(-1.2951036165405),BH02.4068(1.54429678595756),BH02.4637(1.16918284721182),BH05.1010(5.3385422311228),BH05.2771(1.93100255624116),CH02.4099(4.25104932691422),CH02.4571(2.64907754624341),CH02.4678(1.26924648680324),CH03.3038(5.60035389304997)	0.464285714285714
GO:0019722	calcium-mediated signaling	biological process	20	7042	49	27652	0.01328	0.2957150997151	AH01.947(2.31262551138903),AH02.2164(-1.06035630086488),AH02.3492(-1.02743568278736),AH04.2117(-1.57772203996372),AH05.3136(-1.94926462699275),AH05.3980(-1.07264711465392),AH07.2907(2.56383497319119),AH07.68(1.07701157146779),BH02.2243(-1.22486670116417),BH02.3463(-3.8455433908805),BH04.2202(-1.96255387840727),BH05.3222(-1.05520648506497),BH05.4032(-1.01620003288532),BH06.2199(1.32780463576344),B…	AH01.947(2.31262551138903),AH02.2164(-1.06035630086488),AH02.3492(-1.02743568278736),AH04.2117(-1.57772203996372),AH05.3136(-1.94926462699275),AH05.3980(-1.07264711465392),AH07.2907(2.56383497319119),AH07.68(1.07701157146779),BH02.2243(-1.22486670116417),BH02.3463(-3.8455433908805),BH04.2202(-1.96255387840727),BH05.3222(-1.05520648506497),BH05.4032(-1.01620003288532),BH06.2199(1.32780463576344),B…	0.408163265306122
GO:0071732	cellular response to nitric oxide	biological process	20	7042	49	27652	0.01328	0.2957150997151	AH02.4185(1.05953044905724),AH03.2132(1.74511345764647),AH03.2133(1.90170812714843),AH04.983(-1.45599547981098),AH07.3085(-2.59566313357206),AH07.3638(-2.55336343394341),AH09.2152(-1.71210217434144),BH02.2195(1.47689107705336),BH02.4208(1.43204737735453),BH03.2278(1.50157316823131),BH03.2279(3.74501311914199),BH07.2905(-1.83733446260209),BH07.3447(-2.74685553930242),BH09.2318(-5.94157521468645),B…	AH02.4185(1.05953044905724),AH03.2132(1.74511345764647),AH03.2133(1.90170812714843),AH04.983(-1.45599547981098),AH07.3085(-2.59566313357206),AH07.3638(-2.55336343394341),AH09.2152(-1.71210217434144),BH02.2195(1.47689107705336),BH02.4208(1.43204737735453),BH03.2278(1.50157316823131),BH03.2279(3.74501311914199),BH07.2905(-1.83733446260209),BH07.3447(-2.74685553930242),BH09.2318(-5.94157521468645),B…	0.408163265306122
GO:0051306	mitotic sister chromatid separation	biological process	26	7042	68	27652	0.01369	0.2957150997151	AH03.1946(1.47318555858634),AH03.3114(3.12916800192407),AH04.1562(2.75122356932365),AH05.562(2.01824941340241),AH05.563(3.94283788001945),AH07.3296(5.89640213986724),AH07.683(5.33258905105148),AH09.1367(2.7231477234665),BH01.3567(1.63257888161542),BH03.1985(2.36886711405208),BH03.3296(5.07967090938883),BH04.1575(5.05142572181943),BH04.1640(4.78732967895395),BH05.605(4.84698290121151),BH07.1253(-1…	AH03.1946(1.47318555858634),AH03.3114(3.12916800192407),AH04.1562(2.75122356932365),AH05.562(2.01824941340241),AH05.563(3.94283788001945),AH07.3296(5.89640213986724),AH07.683(5.33258905105148),AH09.1367(2.7231477234665),BH01.3567(1.63257888161542),BH03.1985(2.36886711405208),BH03.3296(5.07967090938883),BH04.1575(5.05142572181943),BH04.1640(4.78732967895395),BH05.605(4.84698290121151),BH07.1253(-1…	0.382352941176471
GO:0170033	L-amino acid metabolic process	biological process	127	7042	419	27652	0.01375	0.2957150997151	AH01.1461(1.23291702026025),AH01.1499(5.30765136392575),AH01.1912(-2.14178226589504),AH01.218(4.70629372321658),AH01.2269(-1.50732470683847),AH01.2995(3.88240266205424),AH01.3992(-1.73020619831625),AH01.4252(3.67046249360746),AH01.444(1.43445009416349),AH01.4651(-3.28368999715847),AH01.4789(1.35177409068058),AH01.4898(-1.69888374313917),AH01.5214(-1.22813978581454),AH01.809(-1.95632633581938),AH0…	AH01.1461(1.23291702026025),AH01.1499(5.30765136392575),AH01.1912(-2.14178226589504),AH01.218(4.70629372321658),AH01.2269(-1.50732470683847),AH01.2995(3.88240266205424),AH01.3992(-1.73020619831625),AH01.4252(3.67046249360746),AH01.444(1.43445009416349),AH01.4651(-3.28368999715847),AH01.4789(1.35177409068058),AH01.4898(-1.69888374313917),AH01.5214(-1.22813978581454),AH01.809(-1.95632633581938),AH0…	0.303102625298329
GO:0000912	assembly of actomyosin apparatus involved in cytokinesis	biological process	5	7042	7	27652	0.01398	0.2957150997151	AH02.966(5.40484187817058),AH07.1719(7.24767431717826),BH02.1157(2.92925705884859),BH07.1624(6.94396400251879),CH02.1274(3.8231682910537)	AH02.966(5.40484187817058),AH07.1719(7.24767431717826),BH02.1157(2.92925705884859),BH07.1624(6.94396400251879),CH02.1274(3.8231682910537)	0.714285714285714
GO:0007193	adenylate cyclase-inhibiting G protein-coupled receptor signaling pathway	biological process	5	7042	7	27652	0.01398	0.2957150997151	AH02.537(-1.83583595522495),AH04.64(-1.33988797292066),BH04.72(-1.65347591842087),BH05.3042(-1.10607172530642),CH02.610(4.00183390285059)	AH02.537(-1.83583595522495),AH04.64(-1.33988797292066),BH04.72(-1.65347591842087),BH05.3042(-1.10607172530642),CH02.610(4.00183390285059)	0.714285714285714
[truncated: 8,435 more rows]
