# Supplementary material for: Molecular Mechanisms of Resistance to Cyhalofop-Butyl in Barnyard Grass (Echinochloa crus-galli)
Source: Plants (Basel). 2026 Jun 19;15(12):1908. doi: 10.3390/plants15121908 (PMC13307144; doi:10.3390/plants15121908)
Supplement: Supplementary file 1 [file plants-15-01908-s001.zip › Table S8:KEGG pathway enrichment results (CK vs ST).xlsx]

## Sheet: Table S8_KEGG pathway enrichmen
KEGG pathway enrichment results (CK vs ST)
id	Description	Significant	TotalSignificant	Annotated	TotalAnnotated	Pvalue	Qvalue	Signi_id	Signi_symbol	Rich_factor
ko03010	Ribosome	364	4103	882	16950	1.1304947536081e-30	2.22528967289173e-28	AH01.196(1.12752346759254),AH01.211(1.50985860315252),AH01.370(1.0500501765155),AH01.1244(1.11009225385676),AH01.1823(1.07647596251464),AH01.1831(1.09078798341427),AH01.1890(1.02380777686722),AH01.2418(1.16859098377959),AH01.3270(1.2925094392545),AH01.3458(1.26431067795266),AH01.3750(-3.58811717624629),AH01.3955(1.51172103801846),AH01.4078(1.22260847902153),AH01.4577(1.2180976989751),AH01.5259(1.…	AH01.196(1.12752346759254),AH01.211(1.50985860315252),AH01.370(1.0500501765155),AH01.1244(1.11009225385676),AH01.1823(1.07647596251464),AH01.1831(1.09078798341427),AH01.1890(1.02380777686722),AH01.2418(1.16859098377959),AH01.3270(1.2925094392545),AH01.3458(1.26431067795266),AH01.3750(-3.58811717624629),AH01.3955(1.51172103801846),AH01.4078(1.22260847902153),AH01.4577(1.2180976989751),AH01.5259(1.…	0.412698412698413
ko00980	Metabolism of xenobiotics by cytochrome P450	101	4103	235	16950	1.56751074949983e-10	1.54276057977088e-08	AH01.132(-1.29035408894983),AH01.3111(-2.68161140263503),AH01.3112(1.56762595397013),AH01.3117(-1.0034328504453),AH01.3120(-2.71018798235305),AH01.3121(-1.36707511495709),AH01.3124(-3.58482973222179),AH01.3125(2.59591807038334),AH01.3128(-3.64633756060498),AH01.4112(-6.08183918417737),AH01.4114(-1.63438022732294),AH01.4706(1.7897546952824),AH01.5218(1.97285765350974),AH01.5220(1.6831368391796),AH…	AH01.132(-1.29035408894983),AH01.3111(-2.68161140263503),AH01.3112(1.56762595397013),AH01.3117(-1.0034328504453),AH01.3120(-2.71018798235305),AH01.3121(-1.36707511495709),AH01.3124(-3.58482973222179),AH01.3125(2.59591807038334),AH01.3128(-3.64633756060498),AH01.4112(-6.08183918417737),AH01.4114(-1.63438022732294),AH01.4706(1.7897546952824),AH01.5218(1.97285765350974),AH01.5220(1.6831368391796),AH…	0.429787234042553
ko00983	Drug metabolism - other enzymes	122	4103	306	16950	6.94372600584896e-10	4.55605881787283e-08	AH01.132(-1.29035408894983),AH01.1406(2.29582710910445),AH01.2032(-1.00945083729307),AH01.3111(-2.68161140263503),AH01.3112(1.56762595397013),AH01.3117(-1.0034328504453),AH01.3120(-2.71018798235305),AH01.3121(-1.36707511495709),AH01.3124(-3.58482973222179),AH01.3125(2.59591807038334),AH01.3128(-3.64633756060498),AH01.4112(-6.08183918417737),AH01.4114(-1.63438022732294),AH01.5218(1.97285765350974)…	AH01.132(-1.29035408894983),AH01.1406(2.29582710910445),AH01.2032(-1.00945083729307),AH01.3111(-2.68161140263503),AH01.3112(1.56762595397013),AH01.3117(-1.0034328504453),AH01.3120(-2.71018798235305),AH01.3121(-1.36707511495709),AH01.3124(-3.58482973222179),AH01.3125(2.59591807038334),AH01.3128(-3.64633756060498),AH01.4112(-6.08183918417737),AH01.4114(-1.63438022732294),AH01.5218(1.97285765350974)…	0.398692810457516
ko00982	Drug metabolism - cytochrome P450	106	4103	261	16950	2.72017937319301e-09	1.33861458628182e-07	AH01.132(-1.29035408894983),AH01.3111(-2.68161140263503),AH01.3112(1.56762595397013),AH01.3117(-1.0034328504453),AH01.3120(-2.71018798235305),AH01.3121(-1.36707511495709),AH01.3124(-3.58482973222179),AH01.3125(2.59591807038334),AH01.3128(-3.64633756060498),AH01.4112(-6.08183918417737),AH01.4114(-1.63438022732294),AH01.4706(1.7897546952824),AH01.5218(1.97285765350974),AH01.5220(1.6831368391796),AH…	AH01.132(-1.29035408894983),AH01.3111(-2.68161140263503),AH01.3112(1.56762595397013),AH01.3117(-1.0034328504453),AH01.3120(-2.71018798235305),AH01.3121(-1.36707511495709),AH01.3124(-3.58482973222179),AH01.3125(2.59591807038334),AH01.3128(-3.64633756060498),AH01.4112(-6.08183918417737),AH01.4114(-1.63438022732294),AH01.4706(1.7897546952824),AH01.5218(1.97285765350974),AH01.5220(1.6831368391796),AH…	0.406130268199234
ko03030	DNA replication	87	4103	216	16950	1.09084103754929e-07	4.29446892677299e-06	AH01.2806(-3.98860794219103),AH01.4059(1.21835484384549),AH01.4536(4.76477355139153),AH01.5167(2.28385221992013),AH02.259(2.96392381625274),AH02.1350(-1.19045047095117),AH02.1966(3.17052601107227),AH02.3229(2.98828247284644),AH02.4004(2.79731078058931),AH03.2631(-1.71891789566546),AH04.553(1.76992178461111),AH04.806(2.74144382264367),AH05.230(1.95677566294599),AH05.566(3.36801011264176),AH05.573(…	AH01.2806(-3.98860794219103),AH01.4059(1.21835484384549),AH01.4536(4.76477355139153),AH01.5167(2.28385221992013),AH02.259(2.96392381625274),AH02.1350(-1.19045047095117),AH02.1966(3.17052601107227),AH02.3229(2.98828247284644),AH02.4004(2.79731078058931),AH03.2631(-1.71891789566546),AH04.553(1.76992178461111),AH04.806(2.74144382264367),AH05.230(1.95677566294599),AH05.566(3.36801011264176),AH05.573(…	0.402777777777778
ko00480	Glutathione metabolism	129	4103	355	16950	1.63860695095844e-07	5.37578069875838e-06	AH01.132(-1.29035408894983),AH01.2048(-2.84251392896056),AH01.3111(-2.68161140263503),AH01.3112(1.56762595397013),AH01.3117(-1.0034328504453),AH01.3120(-2.71018798235305),AH01.3121(-1.36707511495709),AH01.3124(-3.58482973222179),AH01.3125(2.59591807038334),AH01.3128(-3.64633756060498),AH01.4112(-6.08183918417737),AH01.4114(-1.63438022732294),AH01.5218(1.97285765350974),AH01.5220(1.6831368391796),…	AH01.132(-1.29035408894983),AH01.2048(-2.84251392896056),AH01.3111(-2.68161140263503),AH01.3112(1.56762595397013),AH01.3117(-1.0034328504453),AH01.3120(-2.71018798235305),AH01.3121(-1.36707511495709),AH01.3124(-3.58482973222179),AH01.3125(2.59591807038334),AH01.3128(-3.64633756060498),AH01.4112(-6.08183918417737),AH01.4114(-1.63438022732294),AH01.5218(1.97285765350974),AH01.5220(1.6831368391796),…	0.363380281690141
ko04110	Cell cycle	161	4103	466	16950	2.33867802182284e-07	6.57643293354693e-06	AH01.904(3.04954746046926),AH01.1120(4.22001595885832),AH01.2121(1.32966235696864),AH01.2882(3.50429488883088),AH01.3205(1.06612932044705),AH01.4404(2.09349669079127),AH01.4575(3.91347695930109),AH01.5089(1.42307188896905),AH02.71(3.79770211415007),AH02.1966(3.17052601107227),AH02.2773(1.33980436909085),AH02.2776(1.81483938661751),AH02.3928(2.96018301154883),AH02.4053(2.6795481849561),AH02.4654(5…	AH01.904(3.04954746046926),AH01.1120(4.22001595885832),AH01.2121(1.32966235696864),AH01.2882(3.50429488883088),AH01.3205(1.06612932044705),AH01.4404(2.09349669079127),AH01.4575(3.91347695930109),AH01.5089(1.42307188896905),AH02.71(3.79770211415007),AH02.1966(3.17052601107227),AH02.2773(1.33980436909085),AH02.2776(1.81483938661751),AH02.3928(2.96018301154883),AH02.4053(2.6795481849561),AH02.4654(5…	0.34549356223176
ko04113	Meiosis - yeast	91	4103	239	16950	1.09888220043937e-06	2.70382857213371e-05	AH01.2121(1.32966235696864),AH01.2882(3.50429488883088),AH01.4026(1.33922458981113),AH01.4404(2.09349669079127),AH02.1966(3.17052601107227),AH02.2773(1.33980436909085),AH02.2776(1.81483938661751),AH02.3928(2.96018301154883),AH02.4053(2.6795481849561),AH03.2785(1.0814325192026),AH03.3114(3.47258549050739),AH03.3789(3.09300647346096),AH04.141(4.19789023872639),AH04.806(2.74144382264367),AH05.171(-6…	AH01.2121(1.32966235696864),AH01.2882(3.50429488883088),AH01.4026(1.33922458981113),AH01.4404(2.09349669079127),AH02.1966(3.17052601107227),AH02.2773(1.33980436909085),AH02.2776(1.81483938661751),AH02.3928(2.96018301154883),AH02.4053(2.6795481849561),AH03.2785(1.0814325192026),AH03.3114(3.47258549050739),AH03.3789(3.09300647346096),AH04.141(4.19789023872639),AH04.806(2.74144382264367),AH05.171(-6…	0.380753138075314
ko00405	Phenazine biosynthesis	11	4103	14	16950	2.84795864098636e-05	0.000622886860660174	AH01.444(1.56343198662825),AH01.809(-1.93844783391604),AH01.4252(3.06087349815064),AH09.1265(2.16450695453948),BH01.297(1.1876660319795),BH01.955(-1.83813606492263),BH01.4557(2.22953180316937),CH01.136(5.28823177909115),CH01.4863(6.4831426411953),CH05.2896(3.13279069892533),CH09.1483(1.23022076823982)	AH01.444(1.56343198662825),AH01.809(-1.93844783391604),AH01.4252(3.06087349815064),AH09.1265(2.16450695453948),BH01.297(1.1876660319795),BH01.955(-1.83813606492263),BH01.4557(2.22953180316937),CH01.136(5.28823177909115),CH01.4863(6.4831426411953),CH05.2896(3.13279069892533),CH09.1483(1.23022076823982)	0.785714285714286
ko04075	Plant hormone signal transduction	241	4103	817	16950	0.000224987554484537	0.00442870238827457	AH01.223(1.31098816850469),AH01.811(-1.04458593421714),AH01.1393(1.43248486523982),AH01.1611(-1.59953452408458),AH01.2279(1.20599390841129),AH01.2280(1.77658519077656),AH01.2282(3.33791843224965),AH01.2290(2.76133026326192),AH01.2292(2.12745357922234),AH01.2293(3.76400618487068),AH01.2296(4.27640284656831),AH01.2297(1.64836684820354),AH01.2553(4.01741665156537),AH01.2582(-1.8236041226412),AH01.28…	AH01.223(1.31098816850469),AH01.811(-1.04458593421714),AH01.1393(1.43248486523982),AH01.1611(-1.59953452408458),AH01.2279(1.20599390841129),AH01.2280(1.77658519077656),AH01.2282(3.33791843224965),AH01.2290(2.76133026326192),AH01.2292(2.12745357922234),AH01.2293(3.76400618487068),AH01.2296(4.27640284656831),AH01.2297(1.64836684820354),AH01.2553(4.01741665156537),AH01.2582(-1.8236041226412),AH01.28…	0.294981640146879
ko00061	Fatty acid biosynthesis	63	4103	177	16950	0.000424943965318186	0.00760426043200964	AH01.2517(3.51023116106236),AH01.2520(7.70978392697661),AH02.2614(1.14558295155276),AH03.873(1.26453877975181),AH03.3693(1.57099033754199),AH04.407(2.48820810928524),AH05.858(1.2579536340168),AH06.312(-1.63030344381264),AH06.313(-1.60703369841327),AH06.314(1.11381638541828),AH06.644(1.22895993447584),AH06.2742(2.77663919647554),AH07.793(-1.00972607977486),AH08.684(1.81939750204094),AH09.362(1.044…	AH01.2517(3.51023116106236),AH01.2520(7.70978392697661),AH02.2614(1.14558295155276),AH03.873(1.26453877975181),AH03.3693(1.57099033754199),AH04.407(2.48820810928524),AH05.858(1.2579536340168),AH06.312(-1.63030344381264),AH06.313(-1.60703369841327),AH06.314(1.11381638541828),AH06.644(1.22895993447584),AH06.2742(2.77663919647554),AH07.793(-1.00972607977486),AH08.684(1.81939750204094),AH09.362(1.044…	0.355932203389831
ko00410	beta-Alanine metabolism	56	4103	156	16950	0.000679010209146836	0.01113814992197	AH01.4409(-1.43511301233),AH01.4671(-1.76176906690165),AH02.567(-1.04110313263535),AH02.1919(-3.54601681288054),AH02.2934(3.74481907926339),AH02.3201(-1.22373481858247),AH02.3617(-1.07121035425726),AH03.759(-1.18702063932962),AH03.807(-3.89283967914305),AH03.2072(-1.15734339837538),AH03.3407(-2.48120654885636),AH05.1093(-1.28317001445187),AH05.4176(1.49123427686746),AH07.3389(-1.05226275800013),A…	AH01.4409(-1.43511301233),AH01.4671(-1.76176906690165),AH02.567(-1.04110313263535),AH02.1919(-3.54601681288054),AH02.2934(3.74481907926339),AH02.3201(-1.22373481858247),AH02.3617(-1.07121035425726),AH03.759(-1.18702063932962),AH03.807(-3.89283967914305),AH03.2072(-1.15734339837538),AH03.3407(-2.48120654885636),AH05.1093(-1.28317001445187),AH05.4176(1.49123427686746),AH07.3389(-1.05226275800013),A…	0.358974358974359
ko04976	Bile secretion	39	4103	103	16950	0.00136037878780891	0.0205984480421268	AH02.2852(-3.89592125502556),AH02.2853(-5.67437450402837),AH02.2857(-1.36947736821349),AH02.3024(1.73618695767892),AH03.2426(1.38292809533642),AH03.3567(-2.06764765620421),AH05.1542(3.81702545699003),AH07.3077(1.01254415418078),AH07.3208(-3.43806702162585),AH08.333(-2.37486711619486),AH08.334(-1.55887949924893),AH08.2048(2.14808711937778),AH09.1227(1.5862946167642),AH09.1331(5.38823013537867),BH0…	AH02.2852(-3.89592125502556),AH02.2853(-5.67437450402837),AH02.2857(-1.36947736821349),AH02.3024(1.73618695767892),AH03.2426(1.38292809533642),AH03.3567(-2.06764765620421),AH05.1542(3.81702545699003),AH07.3077(1.01254415418078),AH07.3208(-3.43806702162585),AH08.333(-2.37486711619486),AH08.334(-1.55887949924893),AH08.2048(2.14808711937778),AH09.1227(1.5862946167642),AH09.1331(5.38823013537867),BH0…	0.378640776699029
ko02010	ABC transporters	42	4103	118	16950	0.0035646068606304	0.0501189084915703	AH02.2852(-3.89592125502556),AH02.2853(-5.67437450402837),AH02.2857(-1.36947736821349),AH02.3024(1.73618695767892),AH03.3567(-2.06764765620421),AH05.1205(-1.50787635884503),AH05.1542(3.81702545699003),AH06.2027(-2.76391841578779),AH06.2028(-2.54828143984419),AH07.3077(1.01254415418078),AH08.333(-2.37486711619486),AH08.334(-1.55887949924893),AH09.241(-1.35568421243601),AH09.1227(1.5862946167642),A…	AH02.2852(-3.89592125502556),AH02.2853(-5.67437450402837),AH02.2857(-1.36947736821349),AH02.3024(1.73618695767892),AH03.3567(-2.06764765620421),AH05.1205(-1.50787635884503),AH05.1542(3.81702545699003),AH06.2027(-2.76391841578779),AH06.2028(-2.54828143984419),AH07.3077(1.01254415418078),AH08.333(-2.37486711619486),AH08.334(-1.55887949924893),AH09.241(-1.35568421243601),AH09.1227(1.5862946167642),A…	0.355932203389831
ko03410	Base excision repair	55	4103	166	16950	0.00565784044120166	0.0742467482459447	AH01.2806(-3.98860794219103),AH01.5167(2.28385221992013),AH02.259(2.96392381625274),AH02.1350(-1.19045047095117),AH02.3229(2.98828247284644),AH03.916(1.30261950501598),AH03.2631(-1.71891789566546),AH04.553(1.76992178461111),AH05.461(1.59665053523159),AH06.1793(1.49757634591769),AH06.2468(2.20428418103693),AH07.1915(1.80312506729105),AH07.3658(1.41845135786474),AH07.3831(2.8069943365248),AH08.417(…	AH01.2806(-3.98860794219103),AH01.5167(2.28385221992013),AH02.259(2.96392381625274),AH02.1350(-1.19045047095117),AH02.3229(2.98828247284644),AH03.916(1.30261950501598),AH03.2631(-1.71891789566546),AH04.553(1.76992178461111),AH05.461(1.59665053523159),AH06.1793(1.49757634591769),AH06.2468(2.20428418103693),AH07.1915(1.80312506729105),AH07.3658(1.41845135786474),AH07.3831(2.8069943365248),AH08.417(…	0.331325301204819
ko00280	Valine, leucine and isoleucine degradation	50	4103	149	16950	0.00613390056682913	0.0754631188155952	AH01.4820(1.65125510649195),AH01.5012(1.02792560118561),AH01.5092(1.06013807190224),AH02.1136(-1.98224390144488),AH02.3201(-1.22373481858247),AH03.2072(-1.15734339837538),AH03.2651(1.09858924939499),AH05.1050(1.54785166017618),AH05.1072(-1.30339600682656),AH05.1385(-1.13523250045194),AH05.2049(1.04761633952562),AH09.1748(1.32260722951866),BH01.3334(1.26161699109945),BH01.4751(5.98694055227725),BH…	AH01.4820(1.65125510649195),AH01.5012(1.02792560118561),AH01.5092(1.06013807190224),AH02.1136(-1.98224390144488),AH02.3201(-1.22373481858247),AH03.2072(-1.15734339837538),AH03.2651(1.09858924939499),AH05.1050(1.54785166017618),AH05.1072(-1.30339600682656),AH05.1385(-1.13523250045194),AH05.2049(1.04761633952562),AH09.1748(1.32260722951866),BH01.3334(1.26161699109945),BH01.4751(5.98694055227725),BH…	0.335570469798658
ko00900	Terpenoid backbone biosynthesis	62	4103	194	16950	0.00840960890978401	0.0973744189553938	AH01.4741(-1.49499193544198),AH01.5092(1.06013807190224),AH02.918(2.44469115560862),AH02.1033(3.36862427860925),AH02.1110(1.25316074582547),AH02.1136(-1.98224390144488),AH02.2888(1.83564687091212),AH02.3765(-1.05928199023719),AH03.475(6.88652512278804),AH03.2426(1.38292809533642),AH03.2651(1.09858924939499),AH03.2744(1.27876465559477),AH03.3285(1.17481324795169),AH05.1278(2.11469871434589),AH05.1…	AH01.4741(-1.49499193544198),AH01.5092(1.06013807190224),AH02.918(2.44469115560862),AH02.1033(3.36862427860925),AH02.1110(1.25316074582547),AH02.1136(-1.98224390144488),AH02.2888(1.83564687091212),AH02.3765(-1.05928199023719),AH03.475(6.88652512278804),AH03.2426(1.38292809533642),AH03.2651(1.09858924939499),AH03.2744(1.27876465559477),AH03.3285(1.17481324795169),AH05.1278(2.11469871434589),AH05.1…	0.319587628865979
ko00592	alpha-Linolenic acid metabolism	52	4103	159	16950	0.00922770021177398	0.100911107579049	AH01.879(1.38640782815137),AH01.4461(1.37754006475955),AH01.4462(1.40120382408762),AH01.5200(-1.62648151430111),AH02.567(-1.04110313263535),AH02.1099(1.64837326167385),AH04.1026(-1.6224490610213),AH05.676(-4.9243160476888),AH05.1093(-1.28317001445187),AH05.4176(1.49123427686746),AH06.798(-1.16237362487288),AH06.2305(3.56624708155546),AH06.2308(-2.17160639602623),AH07.858(2.92956157163881),AH07.22…	AH01.879(1.38640782815137),AH01.4461(1.37754006475955),AH01.4462(1.40120382408762),AH01.5200(-1.62648151430111),AH02.567(-1.04110313263535),AH02.1099(1.64837326167385),AH04.1026(-1.6224490610213),AH05.676(-4.9243160476888),AH05.1093(-1.28317001445187),AH05.4176(1.49123427686746),AH06.798(-1.16237362487288),AH06.2305(3.56624708155546),AH06.2308(-2.17160639602623),AH07.858(2.92956157163881),AH07.22…	0.327044025157233
ko00780	Biotin metabolism	24	4103	65	16950	0.0148364058867919	0.141111583383636	AH01.2580(10.363891379913),AH03.3693(1.57099033754199),AH06.644(1.22895993447584),AH08.684(1.81939750204094),AH09.1124(1.07968827824124),BH01.2197(-1.73092080307629),BH01.3703(1.20028372169672),BH03.416(-1.34086965912353),BH03.1525(1.81975337323865),BH06.714(1.39216530096087),BH08.728(1.08115263293914),BH08.1099(1.67065901542486),CH01.2290(-1.66946970830426),CH01.3949(2.5414137333188),CH03.1678(4…	AH01.2580(10.363891379913),AH03.3693(1.57099033754199),AH06.644(1.22895993447584),AH08.684(1.81939750204094),AH09.1124(1.07968827824124),BH01.2197(-1.73092080307629),BH01.3703(1.20028372169672),BH03.416(-1.34086965912353),BH03.1525(1.81975337323865),BH06.714(1.39216530096087),BH08.728(1.08115263293914),BH08.1099(1.67065901542486),CH01.2290(-1.66946970830426),CH01.3949(2.5414137333188),CH03.1678(4…	0.369230769230769
ko00620	Pyruvate metabolism	103	4103	351	16950	0.0149242724916758	0.141111583383636	AH01.1271(2.69271140485332),AH01.1424(1.19868806477618),AH01.2827(1.09205965388322),AH01.3751(-1.1403879190412),AH01.4706(1.7897546952824),AH02.349(1.63753131911012),AH02.1136(-1.98224390144488),AH02.1267(-1.39184986790793),AH02.2602(1.42472044921709),AH02.3319(-1.55759713577601),AH03.405(1.41640948851343),AH03.2072(-1.15734339837538),AH03.2918(4.14768186950543),AH03.3738(-3.06885489390897),AH04.…	AH01.1271(2.69271140485332),AH01.1424(1.19868806477618),AH01.2827(1.09205965388322),AH01.3751(-1.1403879190412),AH01.4706(1.7897546952824),AH02.349(1.63753131911012),AH02.1136(-1.98224390144488),AH02.1267(-1.39184986790793),AH02.2602(1.42472044921709),AH02.3319(-1.55759713577601),AH03.405(1.41640948851343),AH03.2072(-1.15734339837538),AH03.2918(4.14768186950543),AH03.3738(-3.06885489390897),AH04.…	0.293447293447293
ko00500	Starch and sucrose metabolism	158	4103	561	16950	0.0158627758228334	0.141111583383636	AH01.691(1.05577894921829),AH01.916(3.61560999543426),AH01.1940(1.36324710846476),AH01.2857(1.73520601423808),AH01.3154(-3.02863346292307),AH01.3368(2.20964657963497),AH01.3444(2.48228870383757),AH01.4075(-1.27392431136456),AH01.4495(1.10839001879716),AH01.4546(-2.13167329380192),AH01.5260(-1.89242693367468),AH02.1461(2.99005482668526),AH02.2502(-1.94568148504048),AH02.3015(-2.21518032358854),AH0…	AH01.691(1.05577894921829),AH01.916(3.61560999543426),AH01.1940(1.36324710846476),AH01.2857(1.73520601423808),AH01.3154(-3.02863346292307),AH01.3368(2.20964657963497),AH01.3444(2.48228870383757),AH01.4075(-1.27392431136456),AH01.4495(1.10839001879716),AH01.4546(-2.13167329380192),AH01.5260(-1.89242693367468),AH02.1461(2.99005482668526),AH02.2502(-1.94568148504048),AH02.3015(-2.21518032358854),AH0…	0.281639928698752
ko04977	Vitamin digestion and absorption	10	4103	21	16950	0.0164296717186908	0.141111583383636	AH05.1205(-1.50787635884503),AH06.2027(-2.76391841578779),AH06.2028(-2.54828143984419),AH09.241(-1.35568421243601),BH06.1860(-1.40780008416335),BH09.322(-1.79858087868548),CH02.1865(1.2281757484554),CH02.2760(-1.21276308031018),CH06.151(2.9998962456736),CH09.358(-2.06132010665241)	AH05.1205(-1.50787635884503),AH06.2027(-2.76391841578779),AH06.2028(-2.54828143984419),AH09.241(-1.35568421243601),BH06.1860(-1.40780008416335),BH09.322(-1.79858087868548),CH02.1865(1.2281757484554),CH02.2760(-1.21276308031018),CH06.151(2.9998962456736),CH09.358(-2.06132010665241)	0.476190476190476
ko00950	Isoquinoline alkaloid biosynthesis	42	4103	128	16950	0.0168687913314999	0.141111583383636	AH02.1434(2.9952024605156),AH02.3337(-1.28828777350023),AH02.3415(1.22079420108746),AH03.100(6.00105643524224),AH03.759(-1.18702063932962),AH03.807(-3.89283967914305),AH03.3407(-2.48120654885636),AH04.2066(10.9208725567954),AH04.2080(2.63752839776126),AH04.2223(7.03029761004475),AH08.280(2.95726159125114),AH08.539(1.71451151708411),AH08.540(2.93485505075096),AH09.407(-2.73022601869859),BH02.1511(…	AH02.1434(2.9952024605156),AH02.3337(-1.28828777350023),AH02.3415(1.22079420108746),AH03.100(6.00105643524224),AH03.759(-1.18702063932962),AH03.807(-3.89283967914305),AH03.3407(-2.48120654885636),AH04.2066(10.9208725567954),AH04.2080(2.63752839776126),AH04.2223(7.03029761004475),AH08.280(2.95726159125114),AH08.539(1.71451151708411),AH08.540(2.93485505075096),AH09.407(-2.73022601869859),BH02.1511(…	0.328125
ko00350	Tyrosine metabolism	60	4103	193	16950	0.0172050486692348	0.141111583383636	AH01.4706(1.7897546952824),AH02.1434(2.9952024605156),AH02.3337(-1.28828777350023),AH02.3415(1.22079420108746),AH03.100(6.00105643524224),AH03.759(-1.18702063932962),AH03.807(-3.89283967914305),AH03.3407(-2.48120654885636),AH03.3738(-3.06885489390897),AH04.1026(-1.6224490610213),AH04.2066(10.9208725567954),AH04.2080(2.63752839776126),AH04.2223(7.03029761004475),AH05.456(-1.70490300712279),AH07.48…	AH01.4706(1.7897546952824),AH02.1434(2.9952024605156),AH02.3337(-1.28828777350023),AH02.3415(1.22079420108746),AH03.100(6.00105643524224),AH03.759(-1.18702063932962),AH03.807(-3.89283967914305),AH03.3407(-2.48120654885636),AH03.3738(-3.06885489390897),AH04.1026(-1.6224490610213),AH04.2066(10.9208725567954),AH04.2080(2.63752839776126),AH04.2223(7.03029761004475),AH05.456(-1.70490300712279),AH07.48…	0.310880829015544
ko00260	Glycine, serine and threonine metabolism	66	4103	218	16950	0.0233162605615478	0.169769932970651	AH01.3759(-2.09249903180986),AH01.4820(1.65125510649195),AH02.1482(-1.06723807089784),AH02.2834(1.38222519322043),AH03.409(1.44845109730607),AH03.759(-1.18702063932962),AH03.807(-3.89283967914305),AH03.877(1.16891099337626),AH03.2072(-1.15734339837538),AH03.3407(-2.48120654885636),AH05.369(1.26937908508762),AH05.1050(1.54785166017618),AH05.1072(-1.30339600682656),AH05.2049(1.04761633952562),AH06.…	AH01.3759(-2.09249903180986),AH01.4820(1.65125510649195),AH02.1482(-1.06723807089784),AH02.2834(1.38222519322043),AH03.409(1.44845109730607),AH03.759(-1.18702063932962),AH03.807(-3.89283967914305),AH03.877(1.16891099337626),AH03.2072(-1.15734339837538),AH03.3407(-2.48120654885636),AH05.369(1.26937908508762),AH05.1050(1.54785166017618),AH05.1072(-1.30339600682656),AH05.2049(1.04761633952562),AH06.…	0.302752293577982
ko00254	Aflatoxin biosynthesis	5	4103	8	16950	0.0237794809434003	0.169769932970651	AH09.362(1.04430971317292),BH09.424(1.19256634200772),CH01.2905(1.87983521615404),CH05.2958(1.74320119261562),CH09.447(2.84077011461665)	AH09.362(1.04430971317292),BH09.424(1.19256634200772),CH01.2905(1.87983521615404),CH05.2958(1.74320119261562),CH09.447(2.84077011461665)	0.625
ko00944	Flavone and flavonol biosynthesis	5	4103	8	16950	0.0237794809434003	0.169769932970651	AH01.3531(-1.32362843948891),AH06.1390(-1.90527268273083),AH08.1718(-2.05956013999851),BH01.3886(-1.2008661357201),BH06.1395(-1.00718358982895)	AH01.3531(-1.32362843948891),AH06.1390(-1.90527268273083),AH08.1718(-2.05956013999851),BH01.3886(-1.2008661357201),BH06.1395(-1.00718358982895)	0.625
ko00400	Phenylalanine, tyrosine and tryptophan biosynthesis	49	4103	156	16950	0.024149092069622	0.169769932970651	AH01.444(1.56343198662825),AH01.809(-1.93844783391604),AH01.4252(3.06087349815064),AH02.3337(-1.28828777350023),AH03.409(1.44845109730607),AH03.880(2.35833060536464),AH03.1352(-1.98380815442219),AH04.2080(2.63752839776126),AH06.879(2.52069843288277),AH06.2365(-1.58981613063524),AH09.1265(2.16450695453948),AH09.2459(-1.61939363310436),BH01.297(1.1876660319795),BH01.529(1.69670697968049),BH01.955(-…	AH01.444(1.56343198662825),AH01.809(-1.93844783391604),AH01.4252(3.06087349815064),AH02.3337(-1.28828777350023),AH03.409(1.44845109730607),AH03.880(2.35833060536464),AH03.1352(-1.98380815442219),AH04.2080(2.63752839776126),AH06.879(2.52069843288277),AH06.2365(-1.58981613063524),AH09.1265(2.16450695453948),AH09.2459(-1.61939363310436),BH01.297(1.1876660319795),BH01.529(1.69670697968049),BH01.955(-…	0.314102564102564
ko00450	Selenocompound metabolism	21	4103	58	16950	0.0272211255502038	0.184767712446029	AH01.2130(-4.06004080470742),AH02.2455(1.91823272154557),AH06.428(-1.6287122891058),AH07.3330(-2.3749366559165),BH01.2493(-3.24589532652791),BH01.2502(-2.52574912004106),BH01.2505(-1.805739312649),BH06.549(-1.18990028174068),BH07.3156(-1.09664990618391),CH01.1365(1.51610979103377),CH01.1866(6.42815047751202),CH01.2585(-3.87393883222486),CH05.4452(3.01425668668133),CH06.561(-1.28622401094068),CH06…	AH01.2130(-4.06004080470742),AH02.2455(1.91823272154557),AH06.428(-1.6287122891058),AH07.3330(-2.3749366559165),BH01.2493(-3.24589532652791),BH01.2502(-2.52574912004106),BH01.2505(-1.805739312649),BH06.549(-1.18990028174068),BH07.3156(-1.09664990618391),CH01.1365(1.51610979103377),CH01.1866(6.42815047751202),CH01.2585(-3.87393883222486),CH05.4452(3.01425668668133),CH06.561(-1.28622401094068),CH06…	0.362068965517241
ko00071	Fatty acid degradation	48	4103	154	16950	0.0290898297593319	0.185328596472525	AH01.4706(1.7897546952824),AH02.567(-1.04110313263535),AH02.1136(-1.98224390144488),AH03.2072(-1.15734339837538),AH03.3738(-3.06885489390897),AH04.407(2.48820810928524),AH04.1026(-1.6224490610213),AH05.858(1.2579536340168),AH05.1093(-1.28317001445187),AH05.4176(1.49123427686746),AH06.312(-1.63030344381264),AH06.313(-1.60703369841327),AH06.314(1.11381638541828),AH09.1748(1.32260722951866),BH01.411…	AH01.4706(1.7897546952824),AH02.567(-1.04110313263535),AH02.1136(-1.98224390144488),AH03.2072(-1.15734339837538),AH03.3738(-3.06885489390897),AH04.407(2.48820810928524),AH04.1026(-1.6224490610213),AH05.858(1.2579536340168),AH05.1093(-1.28317001445187),AH05.4176(1.49123427686746),AH06.312(-1.63030344381264),AH06.313(-1.60703369841327),AH06.314(1.11381638541828),AH09.1748(1.32260722951866),BH01.411…	0.311688311688312
ko00904	Diterpenoid biosynthesis	24	4103	69	16950	0.0312381413306425	0.185328596472525	AH01.632(-3.78799586496447),AH02.3306(1.28928223307349),AH05.641(3.80953352688702),AH05.1416(2.95424429826858),AH06.65(1.24200732939747),AH06.2079(-1.2670430736776),AH07.2687(3.22092693638554),AH09.1270(1.35821165587767),BH01.97(-2.26414968631869),BH02.240(1.00462571910567),BH03.23(1.24033629416856),BH05.694(3.46426574742324),BH05.1585(2.85961869241416),BH06.1921(-1.06011912246709),BH07.2512(2.90…	AH01.632(-3.78799586496447),AH02.3306(1.28928223307349),AH05.641(3.80953352688702),AH05.1416(2.95424429826858),AH06.65(1.24200732939747),AH06.2079(-1.2670430736776),AH07.2687(3.22092693638554),AH09.1270(1.35821165587767),BH01.97(-2.26414968631869),BH02.240(1.00462571910567),BH03.23(1.24033629416856),BH05.694(3.46426574742324),BH05.1585(2.85961869241416),BH06.1921(-1.06011912246709),BH07.2512(2.90…	0.347826086956522
ko00860	Porphyrin metabolism	47	4103	151	16950	0.0312738560328066	0.185328596472525	AH01.1675(1.08885452443794),AH01.1910(-2.95482391707163),AH02.918(2.44469115560862),AH05.2852(1.5803008912646),AH07.487(1.14564439383941),AH09.54(2.43607895022971),AH09.93(1.13053131409259),AH09.2717(1.46675816083065),BH01.396(1.28950637152826),BH01.4913(5.95245580322658),BH02.95(1.7200834586613),BH02.1209(1.30471154122277),BH02.1383(1.09956782483812),BH02.2545(-1.77663294316553),BH03.1271(1.2621…	AH01.1675(1.08885452443794),AH01.1910(-2.95482391707163),AH02.918(2.44469115560862),AH05.2852(1.5803008912646),AH07.487(1.14564439383941),AH09.54(2.43607895022971),AH09.93(1.13053131409259),AH09.2717(1.46675816083065),BH01.396(1.28950637152826),BH01.4913(5.95245580322658),BH02.95(1.7200834586613),BH02.1209(1.30471154122277),BH02.1383(1.09956782483812),BH02.2545(-1.77663294316553),BH03.1271(1.2621…	0.311258278145695
ko00906	Carotenoid biosynthesis	37	4103	115	16950	0.0320147742292964	0.185328596472525	AH01.5140(1.38663377567616),AH02.3262(1.51797265453882),AH03.256(-1.16092022325515),AH05.4147(1.0357732920588),AH07.3138(-1.97878174616699),AH08.2371(2.67709877477273),AH09.1716(-3.75380012073094),BH01.398(-1.04340655542792),BH01.3350(1.1718826720829),BH01.5069(1.53089411788801),BH01.5276(1.3479353129635),BH02.2198(1.41265016402434),BH03.3901(-2.3372622427935),BH05.1847(2.20562773069504),BH05.418…	AH01.5140(1.38663377567616),AH02.3262(1.51797265453882),AH03.256(-1.16092022325515),AH05.4147(1.0357732920588),AH07.3138(-1.97878174616699),AH08.2371(2.67709877477273),AH09.1716(-3.75380012073094),BH01.398(-1.04340655542792),BH01.3350(1.1718826720829),BH01.5069(1.53089411788801),BH01.5276(1.3479353129635),BH02.2198(1.41265016402434),BH03.3901(-2.3372622427935),BH05.1847(2.20562773069504),BH05.418…	0.321739130434783
ko04978	Mineral absorption	21	4103	59	16950	0.0328828403140805	0.185328596472525	AH01.3433(1.64575726950446),AH01.4791(2.30897874516731),AH02.3411(-1.33520200222142),AH04.1146(-1.04969457622422),BH01.3788(2.89928016984257),BH01.4708(5.41729032175307),BH03.2344(-1.33283980155181),BH04.1118(-1.07446010480898),BH06.1847(2.44578006936771),BH06.1848(3.05588093274634),BH06.1849(-1.3181670696887),BH06.2390(1.2929615327708),BH09.1013(1.45674496416348),BH09.2045(-1.30140445805644),BH0…	AH01.3433(1.64575726950446),AH01.4791(2.30897874516731),AH02.3411(-1.33520200222142),AH04.1146(-1.04969457622422),BH01.3788(2.89928016984257),BH01.4708(5.41729032175307),BH03.2344(-1.33283980155181),BH04.1118(-1.07446010480898),BH06.1847(2.44578006936771),BH06.1848(3.05588093274634),BH06.1849(-1.3181670696887),BH06.2390(1.2929615327708),BH09.1013(1.45674496416348),BH09.2045(-1.30140445805644),BH0…	0.355932203389831
ko04975	Fat digestion and absorption	9	4103	20	16950	0.0336291113329972	0.185328596472525	AH01.879(1.38640782815137),AH02.1136(-1.98224390144488),BH02.971(-1.19007435649544),BH06.1779(-1.78564176986488),CH01.1069(3.80530414757596),CH02.1080(-1.16035243375027),CH05.495(1.98506857544956),CH05.1409(1.13715600190341),CH06.2070(5.04954067340674)	AH01.879(1.38640782815137),AH02.1136(-1.98224390144488),BH02.971(-1.19007435649544),BH06.1779(-1.78564176986488),CH01.1069(3.80530414757596),CH02.1080(-1.16035243375027),CH05.495(1.98506857544956),CH05.1409(1.13715600190341),CH06.2070(5.04954067340674)	0.45
ko00270	Cysteine and methionine metabolism	97	4103	339	16950	0.0338943208521944	0.185328596472525	AH01.749(2.68221816806856),AH01.1912(-1.46633270304488),AH01.2711(5.1082233027638),AH01.4651(-3.58979798134547),AH01.4820(1.65125510649195),AH01.4898(-1.67821386696784),AH01.5012(1.02792560118561),AH02.14(5.44173554548388),AH02.322(-6.54713519384652),AH02.884(-1.53762424604505),AH02.2455(1.91823272154557),AH02.3008(-2.25359542429108),AH02.3337(-1.28828777350023),AH03.421(2.87573606448523),AH03.87…	AH01.749(2.68221816806856),AH01.1912(-1.46633270304488),AH01.2711(5.1082233027638),AH01.4651(-3.58979798134547),AH01.4820(1.65125510649195),AH01.4898(-1.67821386696784),AH01.5012(1.02792560118561),AH02.14(5.44173554548388),AH02.322(-6.54713519384652),AH02.884(-1.53762424604505),AH02.2455(1.91823272154557),AH02.3008(-2.25359542429108),AH02.3337(-1.28828777350023),AH03.421(2.87573606448523),AH03.87…	0.286135693215339
ko00250	Alanine, aspartate and glutamate metabolism	48	4103	158	16950	0.0445990985233983	0.237269741788776	AH01.2269(-1.34669332072782),AH01.4409(-1.43511301233),AH01.4820(1.65125510649195),AH02.1919(-3.54601681288054),AH02.3337(-1.28828777350023),AH04.164(1.16677300430523),AH05.1457(2.02772546812137),AH05.2049(1.04761633952562),AH05.2337(1.10340931619413),AH06.1099(1.40082496084091),AH06.1901(-1.07477336452573),AH07.3377(-1.20833884947598),BH01.548(1.00139067636042),BH01.983(-3.68316558671983),BH01.4…	AH01.2269(-1.34669332072782),AH01.4409(-1.43511301233),AH01.4820(1.65125510649195),AH02.1919(-3.54601681288054),AH02.3337(-1.28828777350023),AH04.164(1.16677300430523),AH05.1457(2.02772546812137),AH05.2049(1.04761633952562),AH05.2337(1.10340931619413),AH06.1099(1.40082496084091),AH06.1901(-1.07477336452573),AH07.3377(-1.20833884947598),BH01.548(1.00139067636042),BH01.983(-3.68316558671983),BH01.4…	0.30379746835443
ko00630	Glyoxylate and dicarboxylate metabolism	64	4103	218	16950	0.0459999673977048	0.238282379594759	AH01.5194(-1.05109855188281),AH02.1136(-1.98224390144488),AH02.2101(1.58194477425371),AH03.3950(1.13293759213041),AH05.369(1.26937908508762),AH05.1050(1.54785166017618),AH05.1072(-1.30339600682656),AH05.2731(2.12517745598394),AH07.104(-1.29668221365923),AH07.3377(-1.20833884947598),AH08.717(1.6551896066838),AH09.11(1.03902620458219),AH09.2342(-1.25479662040391),BH01.983(-3.68316558671983),BH01.26…	AH01.5194(-1.05109855188281),AH02.1136(-1.98224390144488),AH02.2101(1.58194477425371),AH03.3950(1.13293759213041),AH05.369(1.26937908508762),AH05.1050(1.54785166017618),AH05.1072(-1.30339600682656),AH05.2731(2.12517745598394),AH07.104(-1.29668221365923),AH07.3377(-1.20833884947598),AH08.717(1.6551896066838),AH09.11(1.03902620458219),AH09.2342(-1.25479662040391),BH01.983(-3.68316558671983),BH01.26…	0.293577981651376
ko00543	Exopolysaccharide biosynthesis	7	4103	15	16950	0.0482636749570753	0.243598035545832	AH01.4651(-3.58979798134547),AH02.3008(-2.25359542429108),BH01.4996(4.96331984988772),BH02.3092(-2.5935077590571),CH01.5228(-2.10596874624697),CH01.5600(-1.20200598356551),CH02.3430(-3.12355272737933)	AH01.4651(-3.58979798134547),AH02.3008(-2.25359542429108),BH01.4996(4.96331984988772),BH02.3092(-2.5935077590571),CH01.5228(-2.10596874624697),CH01.5600(-1.20200598356551),CH02.3430(-3.12355272737933)	0.466666666666667
ko00640	Propanoate metabolism	34	4103	109	16950	0.0580825736090516	0.285827401707701	AH02.567(-1.04110313263535),AH02.3201(-1.22373481858247),AH05.1050(1.54785166017618),AH05.1072(-1.30339600682656),AH05.1093(-1.28317001445187),AH05.4176(1.49123427686746),AH09.362(1.04430971317292),BH02.573(-1.13810396224045),BH02.3690(-1.11059465353369),BH05.1100(1.26125284666466),BH05.1118(-1.27056315181644),BH09.424(1.19256634200772),BH09.945(-1.22310664503404),CH01.1281(6.01789586849331),CH01…	AH02.567(-1.04110313263535),AH02.3201(-1.22373481858247),AH05.1050(1.54785166017618),AH05.1072(-1.30339600682656),AH05.1093(-1.28317001445187),AH05.4176(1.49123427686746),AH09.362(1.04430971317292),BH02.573(-1.13810396224045),BH02.3690(-1.11059465353369),BH05.1100(1.26125284666466),BH05.1118(-1.27056315181644),BH09.424(1.19256634200772),BH09.945(-1.22310664503404),CH01.1281(6.01789586849331),CH01…	0.311926605504587
ko04016	MAPK signaling pathway - plant	127	4103	464	16950	0.060961926231381	0.292679851226399	AH01.2582(-1.8236041226412),AH01.2864(-2.12816976987236),AH01.3043(-1.87112397746949),AH01.3433(1.64575726950446),AH01.4208(2.82054868483406),AH01.4791(2.30897874516731),AH01.5194(-1.05109855188281),AH01.5204(-3.03500103944216),AH02.2284(-3.44777390591933),AH02.2398(1.39945453687235),AH02.3849(1.16905670126619),AH03.1802(5.97963435036021),AH03.3740(1.53907995131599),AH03.4099(1.03830179358849),AH…	AH01.2582(-1.8236041226412),AH01.2864(-2.12816976987236),AH01.3043(-1.87112397746949),AH01.3433(1.64575726950446),AH01.4208(2.82054868483406),AH01.4791(2.30897874516731),AH01.5194(-1.05109855188281),AH01.5204(-3.03500103944216),AH02.2284(-3.44777390591933),AH02.2398(1.39945453687235),AH02.3849(1.16905670126619),AH03.1802(5.97963435036021),AH03.3740(1.53907995131599),AH03.4099(1.03830179358849),AH…	0.273706896551724
ko02024	Quorum sensing	52	4103	177	16950	0.0656141307963098	0.307514848594234	AH01.444(1.56343198662825),AH01.557(2.74351533824929),AH01.809(-1.93844783391604),AH01.2030(1.12135370478214),AH01.4252(3.06087349815064),AH01.4409(-1.43511301233),AH02.1497(1.15628093040751),AH02.1919(-3.54601681288054),AH02.4547(-1.68441666282095),AH04.407(2.48820810928524),AH05.858(1.2579536340168),AH06.312(-1.63030344381264),AH06.313(-1.60703369841327),AH06.314(1.11381638541828),AH09.159(1.16…	AH01.444(1.56343198662825),AH01.557(2.74351533824929),AH01.809(-1.93844783391604),AH01.2030(1.12135370478214),AH01.4252(3.06087349815064),AH01.4409(-1.43511301233),AH02.1497(1.15628093040751),AH02.1919(-3.54601681288054),AH02.4547(-1.68441666282095),AH04.407(2.48820810928524),AH05.858(1.2579536340168),AH06.312(-1.63030344381264),AH06.313(-1.60703369841327),AH06.314(1.11381638541828),AH09.159(1.16…	0.293785310734463
ko01040	Biosynthesis of unsaturated fatty acids	30	4103	96	16950	0.0701020896440639	0.320907974625213	AH01.2517(3.51023116106236),AH01.2520(7.70978392697661),AH02.567(-1.04110313263535),AH04.1068(1.80866204859263),AH05.1093(-1.28317001445187),AH05.4176(1.49123427686746),AH06.1221(-1.72990576351994),AH06.2742(2.77663919647554),BH01.2848(2.1263681713354),BH01.2849(4.50530775228427),BH02.573(-1.13810396224045),BH06.1264(1.45522565375612),BH06.2541(1.94191786036876),BH07.3766(-1.21218744575223),BH09.…	AH01.2517(3.51023116106236),AH01.2520(7.70978392697661),AH02.567(-1.04110313263535),AH04.1068(1.80866204859263),AH05.1093(-1.28317001445187),AH05.4176(1.49123427686746),AH06.1221(-1.72990576351994),AH06.2742(2.77663919647554),BH01.2848(2.1263681713354),BH01.2849(4.50530775228427),BH02.573(-1.13810396224045),BH06.1264(1.45522565375612),BH06.2541(1.94191786036876),BH07.3766(-1.21218744575223),BH09.…	0.3125
ko00010	Glycolysis / Gluconeogenesis	126	4103	464	16950	0.0749944628649726	0.33432012491994	AH01.1271(2.69271140485332),AH01.1424(1.19868806477618),AH01.2082(-1.01480172839843),AH01.2522(-1.26558457769515),AH01.2827(1.09205965388322),AH01.3457(2.2178294547098),AH01.3759(-2.09249903180986),AH01.3980(1.60621034418198),AH01.4706(1.7897546952824),AH02.562(-1.88071804602936),AH02.1267(-1.39184986790793),AH02.2597(1.00524762161707),AH02.2602(1.42472044921709),AH02.3015(-2.21518032358854),AH02…	AH01.1271(2.69271140485332),AH01.1424(1.19868806477618),AH01.2082(-1.01480172839843),AH01.2522(-1.26558457769515),AH01.2827(1.09205965388322),AH01.3457(2.2178294547098),AH01.3759(-2.09249903180986),AH01.3980(1.60621034418198),AH01.4706(1.7897546952824),AH02.562(-1.88071804602936),AH02.1267(-1.39184986790793),AH02.2597(1.00524762161707),AH02.2602(1.42472044921709),AH02.3015(-2.21518032358854),AH02…	0.271551724137931
ko00941	Flavonoid biosynthesis	51	4103	175	16950	0.0764287986113767	0.33432012491994	AH01.381(-2.2795500562569),AH01.3531(-1.32362843948891),AH02.124(4.45639211117511),AH02.2444(1.39384529321718),AH03.1766(-1.65203681178658),AH04.1494(-2.34976703082895),AH05.1939(-1.2963497454026),AH06.577(-3.6103399962563),AH06.1390(-1.90527268273083),AH07.196(-1.81820873133145),AH07.3606(-1.49606659843375),AH08.1718(-2.05956013999851),AH09.1465(-3.05795811350124),AH09.2386(-1.16261322476095),AH…	AH01.381(-2.2795500562569),AH01.3531(-1.32362843948891),AH02.124(4.45639211117511),AH02.2444(1.39384529321718),AH03.1766(-1.65203681178658),AH04.1494(-2.34976703082895),AH05.1939(-1.2963497454026),AH06.577(-3.6103399962563),AH06.1390(-1.90527268273083),AH07.196(-1.81820873133145),AH07.3606(-1.49606659843375),AH08.1718(-2.05956013999851),AH09.1465(-3.05795811350124),AH09.2386(-1.16261322476095),AH…	0.291428571428571
ko03440	Homologous recombination	61	4103	214	16950	0.0829386368139619	0.348918440648029	AH01.4536(4.76477355139153),AH01.4881(3.36928754720926),AH01.5167(2.28385221992013),AH02.259(2.96392381625274),AH02.550(2.47468526970448),AH02.1486(-1.09611146388827),AH02.4015(-1.41932997980521),AH02.4491(2.58655765099203),AH03.2631(-1.71891789566546),AH03.2852(2.49442259252114),AH04.553(1.76992178461111),AH04.1984(1.8774056844346),AH04.2158(3.49619506744087),AH05.230(1.95677566294599),AH05.723(…	AH01.4536(4.76477355139153),AH01.4881(3.36928754720926),AH01.5167(2.28385221992013),AH02.259(2.96392381625274),AH02.550(2.47468526970448),AH02.1486(-1.09611146388827),AH02.4015(-1.41932997980521),AH02.4491(2.58655765099203),AH03.2631(-1.71891789566546),AH03.2852(2.49442259252114),AH04.553(1.76992178461111),AH04.1984(1.8774056844346),AH04.2158(3.49619506744087),AH05.230(1.95677566294599),AH05.723(…	0.285046728971963
ko00940	Phenylpropanoid biosynthesis	175	4103	659	16950	0.0833112747322701	0.348918440648029	AH01.1470(-1.32818896802678),AH01.1524(3.10042468066228),AH01.1603(-1.93705506580516),AH01.2572(-2.47976416249787),AH01.2686(-1.48928682961583),AH01.3078(-1.15336682575772),AH01.3203(-3.0678101299692),AH01.4418(4.64893379953787),AH02.124(4.45639211117511),AH02.252(2.65184222623616),AH02.927(-1.74364829015875),AH02.929(-1.40982562026036),AH02.930(-4.99048465191907),AH02.1513(1.78401981672196),AH02…	AH01.1470(-1.32818896802678),AH01.1524(3.10042468066228),AH01.1603(-1.93705506580516),AH01.2572(-2.47976416249787),AH01.2686(-1.48928682961583),AH01.3078(-1.15336682575772),AH01.3203(-3.0678101299692),AH01.4418(4.64893379953787),AH02.124(4.45639211117511),AH02.252(2.65184222623616),AH02.927(-1.74364829015875),AH02.929(-1.40982562026036),AH02.930(-4.99048465191907),AH02.1513(1.78401981672196),AH02…	0.265553869499241
ko00591	Linoleic acid metabolism	19	4103	58	16950	0.0883187568987866	0.362184375878796	AH01.879(1.38640782815137),AH01.937(2.87085595269312),AH01.938(1.80566651503964),AH06.2305(3.56624708155546),AH06.2308(-2.17160639602623),BH01.1072(2.44530954930832),BH01.1074(1.60869382554456),BH01.4695(1.31089597455094),BH02.4172(-1.73938728743491),BH04.1623(1.5754733408729),BH07.832(1.05678081787372),BH08.289(1.75642832340694),BH08.2123(2.0260721725276),CH01.1069(3.80530414757596),CH01.1118(4.…	AH01.879(1.38640782815137),AH01.937(2.87085595269312),AH01.938(1.80566651503964),AH06.2305(3.56624708155546),AH06.2308(-2.17160639602623),BH01.1072(2.44530954930832),BH01.1074(1.60869382554456),BH01.4695(1.31089597455094),BH02.4172(-1.73938728743491),BH04.1623(1.5754733408729),BH07.832(1.05678081787372),BH08.289(1.75642832340694),BH08.2123(2.0260721725276),CH01.1069(3.80530414757596),CH01.1118(4.…	0.327586206896552
ko00401	Novobiocin biosynthesis	7	4103	17	16950	0.0927502629403715	0.372595041242738	AH04.2080(2.63752839776126),BH04.1629(-4.07410935474232),BH07.1460(-1.94219443391031),CH04.1832(3.37846896845628),CH04.1858(-8.4831754036649),CH04.2483(2.80612065178348),CH07.3077(3.36960070135423)	AH04.2080(2.63752839776126),BH04.1629(-4.07410935474232),BH07.1460(-1.94219443391031),CH04.1832(3.37846896845628),CH04.1858(-8.4831754036649),CH04.2483(2.80612065178348),CH07.3077(3.36960070135423)	0.411764705882353
ko00195	Photosynthesis	37	4103	125	16950	0.0972452802771675	0.38283931393327	AH05.4037(-2.09109410847002),AH07.172(1.04878723957015),AH07.1035(1.04046290017106),AH08.40(1.27056691269675),AH09.906(1.11185766306917),AH09.1131(1.96496461331869),BH02.3976(-3.85758566328484),BH02.4511(1.04315418972808),BH05.4141(-1.90281871895909),BH06.4(4.34676817080418),BH07.1159(1.00029215880707),BH09.981(1.21931367616443),CH01.297(2.82582805614621),CH01.521(2.04972766148361),CH01.1209(5.97…	AH05.4037(-2.09109410847002),AH07.172(1.04878723957015),AH07.1035(1.04046290017106),AH08.40(1.27056691269675),AH09.906(1.11185766306917),AH09.1131(1.96496461331869),BH02.3976(-3.85758566328484),BH02.4511(1.04315418972808),BH05.4141(-1.90281871895909),BH06.4(4.34676817080418),BH07.1159(1.00029215880707),BH09.981(1.21931367616443),CH01.297(2.82582805614621),CH01.521(2.04972766148361),CH01.1209(5.97…	0.296
ko03320	PPAR signaling pathway	47	4103	165	16950	0.116583433338647	0.449971146219339	AH01.5092(1.06013807190224),AH02.349(1.63753131911012),AH02.567(-1.04110313263535),AH02.1200(-1.02549937668399),AH03.2651(1.09858924939499),AH04.407(2.48820810928524),AH05.858(1.2579536340168),AH05.1093(-1.28317001445187),AH05.4176(1.49123427686746),AH06.312(-1.63030344381264),AH06.313(-1.60703369841327),AH06.314(1.11381638541828),AH06.2655(-1.46628684074821),AH07.444(-1.47837303488303),AH07.3091…	AH01.5092(1.06013807190224),AH02.349(1.63753131911012),AH02.567(-1.04110313263535),AH02.1200(-1.02549937668399),AH03.2651(1.09858924939499),AH04.407(2.48820810928524),AH05.858(1.2579536340168),AH05.1093(-1.28317001445187),AH05.4176(1.49123427686746),AH06.312(-1.63030344381264),AH06.313(-1.60703369841327),AH06.314(1.11381638541828),AH06.2655(-1.46628684074821),AH07.444(-1.47837303488303),AH07.3091…	0.284848484848485
ko04071	Sphingolipid signaling pathway	58	4103	209	16950	0.131445655200265	0.491763827488248	AH01.2473(9.6742209118924),AH02.1063(-1.36331231037942),AH02.2773(1.33980436909085),AH02.3492(-1.02719736175008),AH03.2785(1.0814325192026),AH03.2789(1.00108091634573),AH05.589(2.20436487472838),AH05.1205(-1.50787635884503),AH05.1758(1.60383640221742),AH06.2027(-2.76391841578779),AH06.2028(-2.54828143984419),AH07.91(1.10780108127881),AH07.666(-1.2771328196238),AH09.241(-1.35568421243601),AH09.167…	AH01.2473(9.6742209118924),AH02.1063(-1.36331231037942),AH02.2773(1.33980436909085),AH02.3492(-1.02719736175008),AH03.2785(1.0814325192026),AH03.2789(1.00108091634573),AH05.589(2.20436487472838),AH05.1205(-1.50787635884503),AH05.1758(1.60383640221742),AH06.2027(-2.76391841578779),AH06.2028(-2.54828143984419),AH07.91(1.10780108127881),AH07.666(-1.2771328196238),AH09.241(-1.35568421243601),AH09.167…	0.277511961722488
ko00360	Phenylalanine metabolism	45	4103	159	16950	0.132408067989483	0.491763827488248	AH01.2521(-1.08282583673609),AH02.1434(2.9952024605156),AH02.3337(-1.28828777350023),AH02.3554(-2.01137918813037),AH03.100(6.00105643524224),AH03.759(-1.18702063932962),AH03.807(-3.89283967914305),AH03.2979(2.35026658697645),AH03.3407(-2.48120654885636),AH04.2066(10.9208725567954),AH04.2080(2.63752839776126),AH04.2223(7.03029761004475),AH07.482(-1.86062437545829),AH08.280(2.95726159125114),AH09.4…	AH01.2521(-1.08282583673609),AH02.1434(2.9952024605156),AH02.3337(-1.28828777350023),AH02.3554(-2.01137918813037),AH03.100(6.00105643524224),AH03.759(-1.18702063932962),AH03.807(-3.89283967914305),AH03.2979(2.35026658697645),AH03.3407(-2.48120654885636),AH04.2066(10.9208725567954),AH04.2080(2.63752839776126),AH04.2223(7.03029761004475),AH07.482(-1.86062437545829),AH08.280(2.95726159125114),AH09.4…	0.283018867924528
ko03430	Mismatch repair	50	4103	180	16950	0.150001535941065	0.546789224580491	AH01.2806(-3.98860794219103),AH01.4536(4.76477355139153),AH01.5167(2.28385221992013),AH02.259(2.96392381625274),AH02.406(1.32262397716746),AH02.3468(2.89841484896406),AH03.2631(-1.71891789566546),AH04.553(1.76992178461111),AH05.230(1.95677566294599),AH05.539(3.68503838867951),AH05.723(1.78395649703101),AH07.3658(1.41845135786474),AH07.3831(2.8069943365248),AH07.4029(4.17308329063351),AH08.417(2.6…	AH01.2806(-3.98860794219103),AH01.4536(4.76477355139153),AH01.5167(2.28385221992013),AH02.259(2.96392381625274),AH02.406(1.32262397716746),AH02.3468(2.89841484896406),AH03.2631(-1.71891789566546),AH04.553(1.76992178461111),AH05.230(1.95677566294599),AH05.539(3.68503838867951),AH05.723(1.78395649703101),AH07.3658(1.41845135786474),AH07.3831(2.8069943365248),AH07.4029(4.17308329063351),AH08.417(2.6…	0.277777777777778
ko01051	Biosynthesis of ansamycins	3	4103	6	16950	0.157046345578574	0.562060605228582	AH05.2043(3.83585930561889),CH05.2259(4.04311172853529),CH06.203(1.2415530089787)	AH05.2043(3.83585930561889),CH05.2259(4.04311172853529),CH06.203(1.2415530089787)	0.5
ko04015	Rap1 signaling pathway	24	4103	82	16950	0.171970856408883	0.604484025347014	AH02.3119(1.59534879986615),AH05.589(2.20436487472838),AH05.1680(6.42323401958896),AH05.1758(1.60383640221742),AH07.3834(1.65456252495568),BH01.785(-2.03364799496852),BH01.950(4.8225376429176),BH01.4197(-2.07274395092277),BH02.3192(1.36188991496491),BH04.1887(-5.92727377260102),BH05.637(2.64851435168719),BH05.1933(1.52470660539871),BH07.3666(4.14212620062077),CH01.988(6.08151957156192),CH02.1360(…	AH02.3119(1.59534879986615),AH05.589(2.20436487472838),AH05.1680(6.42323401958896),AH05.1758(1.60383640221742),AH07.3834(1.65456252495568),BH01.785(-2.03364799496852),BH01.950(4.8225376429176),BH01.4197(-2.07274395092277),BH02.3192(1.36188991496491),BH04.1887(-5.92727377260102),BH05.637(2.64851435168719),BH05.1933(1.52470660539871),BH07.3666(4.14212620062077),CH01.988(6.08151957156192),CH02.1360(…	0.292682926829268
ko00920	Sulfur metabolism	27	4103	94	16950	0.181791524080243	0.627793444192161	AH01.4651(-3.58979798134547),AH02.2677(-2.07992527048334),AH02.3008(-2.25359542429108),AH03.3124(-1.03853003539992),AH04.2034(-2.53578408430383),AH05.3374(-2.61713738988142),AH05.4144(-1.15138680380649),AH06.257(-1.11187738558768),AH07.885(-1.41947409984388),BH01.2502(-2.52574912004106),BH01.2505(-1.805739312649),BH01.4996(4.96331984988772),BH02.2751(-1.64294763724835),BH02.3092(-2.5935077590571)…	AH01.4651(-3.58979798134547),AH02.2677(-2.07992527048334),AH02.3008(-2.25359542429108),AH03.3124(-1.03853003539992),AH04.2034(-2.53578408430383),AH05.3374(-2.61713738988142),AH05.4144(-1.15138680380649),AH06.257(-1.11187738558768),AH07.885(-1.41947409984388),BH01.2502(-2.52574912004106),BH01.2505(-1.805739312649),BH01.4996(4.96331984988772),BH02.2751(-1.64294763724835),BH02.3092(-2.5935077590571)…	0.287234042553192
ko00362	Benzoate degradation	5	4103	13	16950	0.186424263048766	0.632692145011239	AH02.1136(-1.98224390144488),AH02.3554(-2.01137918813037),BH02.971(-1.19007435649544),CH02.1080(-1.16035243375027),CH05.495(1.98506857544956)	AH02.1136(-1.98224390144488),AH02.3554(-2.01137918813037),BH02.971(-1.19007435649544),CH02.1080(-1.16035243375027),CH05.495(1.98506857544956)	0.384615384615385
ko00052	Galactose metabolism	56	4103	208	16950	0.199612739034013	0.665969352352549	AH01.311(-1.23477616717362),AH01.2082(-1.01480172839843),AH01.2522(-1.26558457769515),AH01.3457(2.2178294547098),AH02.3015(-2.21518032358854),AH02.3112(-1.09894571117908),AH02.4475(1.62973575070612),AH02.4476(1.7994214570241),AH03.586(-6.76809508866287),AH03.4064(-1.3051686676628),AH06.408(1.04964996692003),AH06.2683(-1.31721405190798),AH07.3206(6.37931302490053),AH08.1673(1.50809633410565),AH09.…	AH01.311(-1.23477616717362),AH01.2082(-1.01480172839843),AH01.2522(-1.26558457769515),AH01.3457(2.2178294547098),AH02.3015(-2.21518032358854),AH02.3112(-1.09894571117908),AH02.4475(1.62973575070612),AH02.4476(1.7994214570241),AH03.586(-6.76809508866287),AH03.4064(-1.3051686676628),AH06.408(1.04964996692003),AH06.2683(-1.31721405190798),AH07.3206(6.37931302490053),AH08.1673(1.50809633410565),AH09.…	0.269230769230769
ko00650	Butanoate metabolism	23	4103	80	16950	0.203955338625965	0.669116637246587	AH01.4409(-1.43511301233),AH01.5092(1.06013807190224),AH02.1136(-1.98224390144488),AH02.1919(-3.54601681288054),AH02.2101(1.58194477425371),AH02.3554(-2.01137918813037),AH03.2651(1.09858924939499),BH02.971(-1.19007435649544),BH07.2356(1.02699387874003),BH08.1293(-4.56789146067538),BH08.1860(-1.63818453389611),CH01.969(1.24411694563737),CH02.1080(-1.16035243375027),CH02.1376(4.01376597197882),CH02…	AH01.4409(-1.43511301233),AH01.5092(1.06013807190224),AH02.1136(-1.98224390144488),AH02.1919(-3.54601681288054),AH02.2101(1.58194477425371),AH02.3554(-2.01137918813037),AH03.2651(1.09858924939499),BH02.971(-1.19007435649544),BH07.2356(1.02699387874003),BH08.1293(-4.56789146067538),BH08.1860(-1.63818453389611),CH01.969(1.24411694563737),CH02.1080(-1.16035243375027),CH02.1376(4.01376597197882),CH02…	0.2875
ko00020	Citrate cycle (TCA cycle)	50	4103	187	16950	0.231598880152623	0.735296953965035	AH01.1271(2.69271140485332),AH04.1429(2.53149033637373),AH05.1050(1.54785166017618),AH05.1072(-1.30339600682656),AH08.717(1.6551896066838),AH08.1626(1.71057544638795),AH09.11(1.03902620458219),BH01.288(1.14911200250993),BH01.3035(-1.38158337794764),BH01.4980(1.43462040911444),BH02.1124(6.91427251642718),BH04.1696(2.36774417353599),BH05.1100(1.26125284666466),BH05.1118(-1.27056315181644),BH05.4178…	AH01.1271(2.69271140485332),AH04.1429(2.53149033637373),AH05.1050(1.54785166017618),AH05.1072(-1.30339600682656),AH08.717(1.6551896066838),AH08.1626(1.71057544638795),AH09.11(1.03902620458219),BH01.288(1.14911200250993),BH01.3035(-1.38158337794764),BH01.4980(1.43462040911444),BH02.1124(6.91427251642718),BH04.1696(2.36774417353599),BH05.1100(1.26125284666466),BH05.1118(-1.27056315181644),BH05.4178…	0.267379679144385
ko00330	Arginine and proline metabolism	50	4103	187	16950	0.231598880152623	0.735296953965035	AH01.2521(-1.08282583673609),AH01.2995(3.38364020357935),AH01.4671(-1.76176906690165),AH02.2934(3.74481907926339),AH02.3337(-1.28828777350023),AH02.3865(1.47603919816436),AH02.4495(-1.10793279020622),AH03.2072(-1.15734339837538),AH03.2790(4.12804195000044),AH03.2791(1.05395222097646),AH03.2979(2.35026658697645),AH03.2985(1.41956266658754),AH07.2706(-2.34137158260803),AH09.1748(1.32260722951866),A…	AH01.2521(-1.08282583673609),AH01.2995(3.38364020357935),AH01.4671(-1.76176906690165),AH02.2934(3.74481907926339),AH02.3337(-1.28828777350023),AH02.3865(1.47603919816436),AH02.4495(-1.10793279020622),AH03.2072(-1.15734339837538),AH03.2790(4.12804195000044),AH03.2791(1.05395222097646),AH03.2979(2.35026658697645),AH03.2985(1.41956266658754),AH07.2706(-2.34137158260803),AH09.1748(1.32260722951866),A…	0.267379679144385
ko00942	Anthocyanin biosynthesis	2	4103	4	16950	0.248388129061519	0.776083210267404	AH06.604(-1.7643736934821),BH06.668(-2.55492832744126)	AH06.604(-1.7643736934821),BH06.668(-2.55492832744126)	0.5
ko04814	Motor proteins	20	4103	71	16950	0.255924448688061	0.787136051063609	AH01.4502(-1.83839200582968),AH01.5007(6.27280856522716),AH03.3364(1.81360940377594),AH07.471(1.1849938515365),BH03.3549(2.02849804493699),BH03.3678(1.04541763681882),BH07.604(1.62368967946109),CH01.514(1.57486531540276),CH01.920(6.31187553467671),CH01.1336(3.44369007180695),CH02.1260(5.54058284778679),CH02.1473(8.44139058494459),CH02.2877(1.48711513821585),CH02.4270(5.55175022749492),CH03.3879(4…	AH01.4502(-1.83839200582968),AH01.5007(6.27280856522716),AH03.3364(1.81360940377594),AH07.471(1.1849938515365),BH03.3549(2.02849804493699),BH03.3678(1.04541763681882),BH07.604(1.62368967946109),CH01.514(1.57486531540276),CH01.920(6.31187553467671),CH01.1336(3.44369007180695),CH02.1260(5.54058284778679),CH02.1473(8.44139058494459),CH02.2877(1.48711513821585),CH02.4270(5.55175022749492),CH03.3879(4…	0.28169014084507
ko00770	Pantothenate and CoA biosynthesis	35	4103	130	16950	0.263168240866685	0.796962931855385	AH01.5012(1.02792560118561),AH02.296(1.20934834165858),AH02.1505(-1.07698110836622),AH02.3617(-1.07121035425726),AH05.119(-1.48092878056448),AH05.120(-1.83290322927161),AH06.655(1.00879892089716),AH07.3389(-1.05226275800013),AH09.1748(1.32260722951866),AH09.2669(2.5130742727331),BH01.163(1.32871361962192),BH01.3334(1.26161699109945),BH05.137(-5.87546080968297),BH05.396(-1.66274636831205),BH07.235…	AH01.5012(1.02792560118561),AH02.296(1.20934834165858),AH02.1505(-1.07698110836622),AH02.3617(-1.07121035425726),AH05.119(-1.48092878056448),AH05.120(-1.83290322927161),AH06.655(1.00879892089716),AH07.3389(-1.05226275800013),AH09.1748(1.32260722951866),AH09.2669(2.5130742727331),BH01.163(1.32871361962192),BH01.3334(1.26161699109945),BH05.137(-5.87546080968297),BH05.396(-1.66274636831205),BH07.235…	0.269230769230769
ko04152	AMPK signaling pathway	77	4103	298	16950	0.273336324890825	0.815213600551582	AH01.1120(4.22001595885832),AH01.2082(-1.01480172839843),AH01.4100(-1.80045428311996),AH01.4575(3.91347695930109),AH02.71(3.79770211415007),AH02.2773(1.33980436909085),AH02.3112(-1.09894571117908),AH02.3989(1.25402207372861),AH03.2426(1.38292809533642),AH03.2785(1.0814325192026),AH03.3833(-1.37063828272308),AH03.4073(1.60227806961219),AH05.3438(5.34896872024118),AH05.3531(3.84010564175276),AH05.3…	AH01.1120(4.22001595885832),AH01.2082(-1.01480172839843),AH01.4100(-1.80045428311996),AH01.4575(3.91347695930109),AH02.71(3.79770211415007),AH02.2773(1.33980436909085),AH02.3112(-1.09894571117908),AH02.3989(1.25402207372861),AH03.2426(1.38292809533642),AH03.2785(1.0814325192026),AH03.3833(-1.37063828272308),AH03.4073(1.60227806961219),AH05.3438(5.34896872024118),AH05.3531(3.84010564175276),AH05.3…	0.258389261744966
ko00196	Photosynthesis - antenna proteins	15	4103	53	16950	0.289218302727272	0.844907182848542	AH05.1374(1.5859892840014),BH02.3091(1.42981719886436),BH05.1542(1.53052797864784),CH01.1714(4.24086940282767),CH02.238(4.01363845614472),CH02.2512(1.11462833634396),CH02.3432(6.2889315365614),CH03.3197(4.95472901918556),CH03.3749(3.96301752703683),CH03.3763(3.46875224574534),CH03.3903(1.05269245076185),CH05.1743(3.17585286397662),CH06.2291(5.09885528340347),CH07.3477(3.93527904283779),CH08.1839(…	AH05.1374(1.5859892840014),BH02.3091(1.42981719886436),BH05.1542(1.53052797864784),CH01.1714(4.24086940282767),CH02.238(4.01363845614472),CH02.2512(1.11462833634396),CH02.3432(6.2889315365614),CH03.3197(4.95472901918556),CH03.3749(3.96301752703683),CH03.3763(3.46875224574534),CH03.3903(1.05269245076185),CH05.1743(3.17585286397662),CH06.2291(5.09885528340347),CH07.3477(3.93527904283779),CH08.1839(…	0.283018867924528
ko00340	Histidine metabolism	16	4103	57	16950	0.292543546067967	0.844907182848542	AH01.5214(-2.00847238212494),AH02.4617(-5.87608434659919),AH03.2072(-1.15734339837538),AH09.1748(1.32260722951866),BH01.4995(-3.05851077200476),BH03.2346(-1.77083380194018),BH05.396(-1.66274636831205),CH01.4916(1.70225962357229),CH01.5599(-2.40834495899309),CH02.1300(5.61143922629476),CH03.2382(7.11054827487098),CH03.2693(5.26143761805133),CH05.2734(5.11304771728724),CH07.2696(2.54258072059493),C…	AH01.5214(-2.00847238212494),AH02.4617(-5.87608434659919),AH03.2072(-1.15734339837538),AH09.1748(1.32260722951866),BH01.4995(-3.05851077200476),BH03.2346(-1.77083380194018),BH05.396(-1.66274636831205),CH01.4916(1.70225962357229),CH01.5599(-2.40834495899309),CH02.1300(5.61143922629476),CH03.2382(7.11054827487098),CH03.2693(5.26143761805133),CH05.2734(5.11304771728724),CH07.2696(2.54258072059493),C…	0.280701754385965
ko04024	cAMP signaling pathway	46	4103	176	16950	0.30040987836487	0.844907182848542	AH01.2473(9.6742209118924),AH02.567(-1.04110313263535),AH03.2789(1.00108091634573),AH05.589(2.20436487472838),AH05.1093(-1.28317001445187),AH05.1758(1.60383640221742),AH05.4176(1.49123427686746),AH07.91(1.10780108127881),BH01.785(-2.03364799496852),BH01.950(4.8225376429176),BH01.2819(5.8934231572154),BH01.4197(-2.07274395092277),BH01.4528(2.09687319031234),BH02.573(-1.13810396224045),BH02.1521(-1…	AH01.2473(9.6742209118924),AH02.567(-1.04110313263535),AH03.2789(1.00108091634573),AH05.589(2.20436487472838),AH05.1093(-1.28317001445187),AH05.1758(1.60383640221742),AH05.4176(1.49123427686746),AH07.91(1.10780108127881),BH01.785(-2.03364799496852),BH01.950(4.8225376429176),BH01.2819(5.8934231572154),BH01.4197(-2.07274395092277),BH01.4528(2.09687319031234),BH02.573(-1.13810396224045),BH02.1521(-1…	0.261363636363636
ko00380	Tryptophan metabolism	54	4103	208	16950	0.300461645237583	0.844907182848542	AH01.156(-2.35487252756553),AH01.2521(-1.08282583673609),AH01.5194(-1.05109855188281),AH02.139(-1.63983562154609),AH02.507(1.17054720190807),AH02.863(1.78440714439831),AH02.1136(-1.98224390144488),AH02.1434(2.9952024605156),AH03.100(6.00105643524224),AH03.959(-1.74266011115973),AH03.2072(-1.15734339837538),AH03.2979(2.35026658697645),AH04.2066(10.9208725567954),AH04.2223(7.03029761004475),AH05.10…	AH01.156(-2.35487252756553),AH01.2521(-1.08282583673609),AH01.5194(-1.05109855188281),AH02.139(-1.63983562154609),AH02.507(1.17054720190807),AH02.863(1.78440714439831),AH02.1136(-1.98224390144488),AH02.1434(2.9952024605156),AH03.100(6.00105643524224),AH03.959(-1.74266011115973),AH03.2072(-1.15734339837538),AH03.2979(2.35026658697645),AH04.2066(10.9208725567954),AH04.2223(7.03029761004475),AH05.10…	0.259615384615385
ko04151	PI3K-Akt signaling pathway	70	4103	275	16950	0.335111594203187	0.870982766218068	AH01.1237(5.26606993672798),AH01.5089(1.42307188896905),AH02.2773(1.33980436909085),AH03.544(-2.00347329800339),AH03.2785(1.0814325192026),AH03.3741(1.3367249544416),AH03.3833(-1.37063828272308),AH03.4073(1.60227806961219),AH05.589(2.20436487472838),AH05.690(-2.25177054166021),AH05.1758(1.60383640221742),AH07.666(-1.2771328196238),AH07.2354(1.02296194191696),AH08.1964(-1.77911587025746),AH08.1966…	AH01.1237(5.26606993672798),AH01.5089(1.42307188896905),AH02.2773(1.33980436909085),AH03.544(-2.00347329800339),AH03.2785(1.0814325192026),AH03.3741(1.3367249544416),AH03.3833(-1.37063828272308),AH03.4073(1.60227806961219),AH05.589(2.20436487472838),AH05.690(-2.25177054166021),AH05.1758(1.60383640221742),AH07.666(-1.2771328196238),AH07.2354(1.02296194191696),AH08.1964(-1.77911587025746),AH08.1966…	0.254545454545455
ko00965	Betalain biosynthesis	12	4103	43	16950	0.339290116840004	0.870982766218068	AH02.1434(2.9952024605156),AH03.100(6.00105643524224),AH04.2066(10.9208725567954),AH04.2223(7.03029761004475),AH08.280(2.95726159125114),BH02.1511(1.98661659629857),BH02.4078(-1.08206724342868),BH04.2119(9.4499517091747),BH08.271(-3.58511601526535),BH08.273(-3.50554131871124),CH03.1251(4.40470828418896),CH04.2449(8.44096201985236)	AH02.1434(2.9952024605156),AH03.100(6.00105643524224),AH04.2066(10.9208725567954),AH04.2223(7.03029761004475),AH08.280(2.95726159125114),BH02.1511(1.98661659629857),BH02.4078(-1.08206724342868),BH04.2119(9.4499517091747),BH08.271(-3.58511601526535),BH08.273(-3.50554131871124),CH03.1251(4.40470828418896),CH04.2449(8.44096201985236)	0.27906976744186
ko00785	Lipoic acid metabolism	29	4103	111	16950	0.352445516575944	0.870982766218068	AH01.1271(2.69271140485332),AH05.369(1.26937908508762),AH05.1050(1.54785166017618),AH05.1072(-1.30339600682656),AH08.1626(1.71057544638795),BH01.288(1.14911200250993),BH05.427(1.04539600036575),BH05.1100(1.26125284666466),BH05.1118(-1.27056315181644),BH05.1952(1.88265251808065),BH05.4178(1.10835224314322),BH06.1029(-1.05717391298242),BH08.1678(1.43075275585663),CH01.128(7.82984700281338),CH01.970…	AH01.1271(2.69271140485332),AH05.369(1.26937908508762),AH05.1050(1.54785166017618),AH05.1072(-1.30339600682656),AH08.1626(1.71057544638795),BH01.288(1.14911200250993),BH05.427(1.04539600036575),BH05.1100(1.26125284666466),BH05.1118(-1.27056315181644),BH05.1952(1.88265251808065),BH05.4178(1.10835224314322),BH06.1029(-1.05717391298242),BH08.1678(1.43075275585663),CH01.128(7.82984700281338),CH01.970…	0.261261261261261
ko03082	ATP-dependent chromatin remodeling	7	4103	24	16950	0.357483658050862	0.870982766218068	AH02.1350(-1.19045047095117),AH06.2118(1.0154514855071),AH07.828(1.11375895605227),BH07.4126(7.48455478363037),CH03.1418(5.11467323881966),CH06.2161(2.1989520641472),CH07.718(3.36613176887499)	AH02.1350(-1.19045047095117),AH06.2118(1.0154514855071),AH07.828(1.11375895605227),BH07.4126(7.48455478363037),CH03.1418(5.11467323881966),CH06.2161(2.1989520641472),CH07.718(3.36613176887499)	0.291666666666667
ko04014	Ras signaling pathway	38	4103	148	16950	0.367995978009494	0.870982766218068	AH01.879(1.38640782815137),AH01.2473(9.6742209118924),AH03.2789(1.00108091634573),AH05.589(2.20436487472838),AH05.1758(1.60383640221742),AH07.91(1.10780108127881),BH01.785(-2.03364799496852),BH01.950(4.8225376429176),BH01.2819(5.8934231572154),BH01.4197(-2.07274395092277),BH02.1521(-1.11642884222431),BH03.2938(1.22741236577655),BH04.1887(-5.92727377260102),BH04.2018(7.76664986697985),BH04.2019(3.…	AH01.879(1.38640782815137),AH01.2473(9.6742209118924),AH03.2789(1.00108091634573),AH05.589(2.20436487472838),AH05.1758(1.60383640221742),AH07.91(1.10780108127881),BH01.785(-2.03364799496852),BH01.950(4.8225376429176),BH01.2819(5.8934231572154),BH01.4197(-2.07274395092277),BH02.1521(-1.11642884222431),BH03.2938(1.22741236577655),BH04.1887(-5.92727377260102),BH04.2018(7.76664986697985),BH04.2019(3.…	0.256756756756757
ko00901	Indole alkaloid biosynthesis	11	4103	40	16950	0.370523595638077	0.870982766218068	AH02.1434(2.9952024605156),AH03.100(6.00105643524224),AH04.2066(10.9208725567954),AH04.2223(7.03029761004475),AH08.280(2.95726159125114),BH02.1511(1.98661659629857),BH04.2119(9.4499517091747),BH08.271(-3.58511601526535),BH08.273(-3.50554131871124),CH03.1251(4.40470828418896),CH04.2449(8.44096201985236)	AH02.1434(2.9952024605156),AH03.100(6.00105643524224),AH04.2066(10.9208725567954),AH04.2223(7.03029761004475),AH08.280(2.95726159125114),BH02.1511(1.98661659629857),BH04.2119(9.4499517091747),BH08.271(-3.58511601526535),BH08.273(-3.50554131871124),CH03.1251(4.40470828418896),CH04.2449(8.44096201985236)	0.275
ko00902	Monoterpenoid biosynthesis	12	4103	44	16950	0.372077847641709	0.870982766218068	AH01.320(-1.56825705563097),AH07.2775(-3.33868139726685),AH09.1689(3.12302021569047),AH09.1691(-1.19715874284244),AH09.1694(-1.16570433810515),BH01.403(-1.51653787508368),BH07.2588(-1.47989003978432),BH09.1874(3.109753293251),BH09.1875(6.53407793659911),CH07.2652(6.2237205482384),CH07.2653(-2.51283460003225),CH09.2016(5.74208909177316)	AH01.320(-1.56825705563097),AH07.2775(-3.33868139726685),AH09.1689(3.12302021569047),AH09.1691(-1.19715874284244),AH09.1694(-1.16570433810515),BH01.403(-1.51653787508368),BH07.2588(-1.47989003978432),BH09.1874(3.109753293251),BH09.1875(6.53407793659911),CH07.2652(6.2237205482384),CH07.2653(-2.51283460003225),CH09.2016(5.74208909177316)	0.272727272727273
ko00905	Brassinosteroid biosynthesis	13	4103	48	16950	0.373258432528983	0.870982766218068	AH01.3266(5.38951864795512),AH02.302(-1.19787281737473),AH04.244(4.85674353576831),AH06.2200(-1.13892544473917),BH01.3652(5.07588459233234),BH02.325(-2.4626512011891),BH06.2028(-1.86715286295783),BH07.905(-2.80883600306228),BH09.1424(1.2207243530548),CH01.2767(1.19472376946743),CH01.5036(1.12143341826382),CH04.257(2.01558600880646),CH09.1529(3.49773073697784)	AH01.3266(5.38951864795512),AH02.302(-1.19787281737473),AH04.244(4.85674353576831),AH06.2200(-1.13892544473917),BH01.3652(5.07588459233234),BH02.325(-2.4626512011891),BH06.2028(-1.86715286295783),BH07.905(-2.80883600306228),BH09.1424(1.2207243530548),CH01.2767(1.19472376946743),CH01.5036(1.12143341826382),CH04.257(2.01558600880646),CH09.1529(3.49773073697784)	0.270833333333333
ko00470	D-Amino acid metabolism	5	4103	17	16950	0.395748125434361	0.870982766218068	BH02.2943(-1.07115765046961),BH09.2044(-1.26254833256982),CH05.4039(6.44657566863978),CH09.2187(-1.02979389449991),CH09.2689(3.0202823561116)	BH02.2943(-1.07115765046961),BH09.2044(-1.26254833256982),CH05.4039(6.44657566863978),CH09.2187(-1.02979389449991),CH09.2689(3.0202823561116)	0.294117647058824
ko00220	Arginine biosynthesis	25	4103	97	16950	0.396940736576639	0.870982766218068	AH01.1162(-1.3773687012048),AH01.2269(-1.34669332072782),AH02.3337(-1.28828777350023),AH03.3521(1.27415894929405),AH06.1901(-1.07477336452573),AH07.3377(-1.20833884947598),AH09.1828(-1.20904379864418),BH01.548(1.00139067636042),BH01.983(-3.68316558671983),BH01.4454(1.01970345661261),BH06.1779(-1.78564176986488),BH07.2883(-1.09110694785991),BH09.1953(-2.06346491620083),CH01.411(1.2112098856418),CH…	AH01.1162(-1.3773687012048),AH01.2269(-1.34669332072782),AH02.3337(-1.28828777350023),AH03.3521(1.27415894929405),AH06.1901(-1.07477336452573),AH07.3377(-1.20833884947598),AH09.1828(-1.20904379864418),BH01.548(1.00139067636042),BH01.983(-3.68316558671983),BH01.4454(1.01970345661261),BH06.1779(-1.78564176986488),BH07.2883(-1.09110694785991),BH09.1953(-2.06346491620083),CH01.411(1.2112098856418),CH…	0.257731958762887
ko04974	Protein digestion and absorption	8	4103	29	16950	0.403704202738608	0.870982766218068	AH07.664(-1.96142672199563),BH06.2260(2.06488561830524),BH07.787(-1.90212941671898),BH07.3131(-6.1388247882668),CH06.1314(4.65976834251249),CH06.2390(5.3477674445609),CH06.2486(1.05627437968391),CH06.2487(5.91475556843887)	AH07.664(-1.96142672199563),BH06.2260(2.06488561830524),BH07.787(-1.90212941671898),BH07.3131(-6.1388247882668),CH06.1314(4.65976834251249),CH06.2390(5.3477674445609),CH06.2486(1.05627437968391),CH06.2487(5.91475556843887)	0.275862068965517
ko00290	Valine, leucine and isoleucine biosynthesis	14	4103	53	16950	0.40463042244862	0.870982766218068	AH01.5012(1.02792560118561),AH04.240(-1.10387225019961),BH01.3334(1.26161699109945),BH02.108(5.84201850376762),BH07.2356(1.02699387874003),BH09.2069(-1.88392966775519),CH01.3580(7.96274035277148),CH02.2450(5.52790871561264),CH02.3879(1.87167401691224),CH04.256(3.40393628224792),CH05.242(3.58829510211561),CH07.2434(1.75689005330787),CH08.2734(6.50835493975057),CH09.3186(4.79678973703025)	AH01.5012(1.02792560118561),AH04.240(-1.10387225019961),BH01.3334(1.26161699109945),BH02.108(5.84201850376762),BH07.2356(1.02699387874003),BH09.2069(-1.88392966775519),CH01.3580(7.96274035277148),CH02.2450(5.52790871561264),CH02.3879(1.87167401691224),CH04.256(3.40393628224792),CH05.242(3.58829510211561),CH07.2434(1.75689005330787),CH08.2734(6.50835493975057),CH09.3186(4.79678973703025)	0.264150943396226
ko00909	Sesquiterpenoid and triterpenoid biosynthesis	10	4103	37	16950	0.405097114744795	0.870982766218068	AH01.4741(-1.49499193544198),AH09.2263(6.56790894969047),BH01.460(1.02526012333695),BH09.2441(3.15492505726471),CH01.328(6.40165458080358),CH01.5316(-1.07286722933186),CH01.5317(-1.46142538870524),CH06.1742(-1.07877745741766),CH09.2589(5.58623108888585),Contig192.86(2.41865394371789)	AH01.4741(-1.49499193544198),AH09.2263(6.56790894969047),BH01.460(1.02526012333695),BH09.2441(3.15492505726471),CH01.328(6.40165458080358),CH01.5316(-1.07286722933186),CH01.5317(-1.46142538870524),CH06.1742(-1.07877745741766),CH09.2589(5.58623108888585),Contig192.86(2.41865394371789)	0.27027027027027
ko00062	Fatty acid elongation	34	4103	134	16950	0.408449522712549	0.870982766218068	AH01.1783(-1.34804379207293),AH01.2512(1.70651144469048),AH01.3451(-1.26558545612629),AH02.1912(1.46852993273048),AH03.2649(2.78654577024865),AH04.1068(1.80866204859263),AH05.1303(-2.41435965019946),AH06.1078(-1.95329221024297),AH06.1221(-1.72990576351994),AH07.777(-1.39272747247519),BH01.2842(1.06171369659361),BH01.4684(4.28044348973693),BH02.1966(1.19390798217275),BH02.1967(1.95105834592702),BH…	AH01.1783(-1.34804379207293),AH01.2512(1.70651144469048),AH01.3451(-1.26558545612629),AH02.1912(1.46852993273048),AH03.2649(2.78654577024865),AH04.1068(1.80866204859263),AH05.1303(-2.41435965019946),AH06.1078(-1.95329221024297),AH06.1221(-1.72990576351994),AH07.777(-1.39272747247519),BH01.2842(1.06171369659361),BH01.4684(4.28044348973693),BH02.1966(1.19390798217275),BH02.1967(1.95105834592702),BH…	0.253731343283582
ko00562	Inositol phosphate metabolism	46	4103	183	16950	0.411972789138011	0.870982766218068	AH01.1680(-1.00555049075586),AH01.2716(1.30735229245373),AH01.4001(2.56359296785416),AH01.4271(2.12871044508257),AH01.4681(3.02728063631475),AH02.3836(-1.79346719282719),AH02.4547(-1.68441666282095),AH03.1862(-1.13446313418429),AH03.3952(1.0431802757792),BH01.295(-1.25448852054878),BH01.901(1.24562376105044),BH01.3113(1.89499091068223),BH01.4293(-2.18250186650613),BH01.4389(2.03307992306732),BH01…	AH01.1680(-1.00555049075586),AH01.2716(1.30735229245373),AH01.4001(2.56359296785416),AH01.4271(2.12871044508257),AH01.4681(3.02728063631475),AH02.3836(-1.79346719282719),AH02.4547(-1.68441666282095),AH03.1862(-1.13446313418429),AH03.3952(1.0431802757792),BH01.295(-1.25448852054878),BH01.901(1.24562376105044),BH01.3113(1.89499091068223),BH01.4293(-2.18250186650613),BH01.4389(2.03307992306732),BH01…	0.251366120218579
ko04510	Focal adhesion	24	4103	94	16950	0.42078590372152	0.870982766218068	AH01.1680(-1.00555049075586),AH01.4271(2.12871044508257),AH03.3952(1.0431802757792),AH05.589(2.20436487472838),AH05.1758(1.60383640221742),BH01.4528(2.09687319031234),BH01.4577(1.29405735739972),BH05.637(2.64851435168719),BH05.1933(1.52470660539871),BH08.1802(4.91261398904665),CH01.1077(1.72753036974943),CH01.4882(4.41385876479734),CH02.1569(5.32822158859701),CH02.4073(6.08274029549315),CH03.3451…	AH01.1680(-1.00555049075586),AH01.4271(2.12871044508257),AH03.3952(1.0431802757792),AH05.589(2.20436487472838),AH05.1758(1.60383640221742),BH01.4528(2.09687319031234),BH01.4577(1.29405735739972),BH05.637(2.64851435168719),BH05.1933(1.52470660539871),BH08.1802(4.91261398904665),CH01.1077(1.72753036974943),CH01.4882(4.41385876479734),CH02.1569(5.32822158859701),CH02.4073(6.08274029549315),CH03.3451…	0.25531914893617
ko00564	Glycerophospholipid metabolism	95	4103	385	16950	0.433813686780986	0.870982766218068	AH01.879(1.38640782815137),AH01.1098(-1.12250153617064),AH01.1561(-1.3630075551628),AH01.1562(-1.55220720100687),AH01.2473(9.6742209118924),AH02.393(1.17760997416185),AH02.2430(1.59412232126102),AH02.2666(-3.39024810191781),AH02.2846(-1.41479079821389),AH02.2847(1.65212416984307),AH02.3006(-2.55608804315082),AH02.4547(-1.68441666282095),AH03.1524(1.19215229652938),AH03.2789(1.00108091634573),AH03…	AH01.879(1.38640782815137),AH01.1098(-1.12250153617064),AH01.1561(-1.3630075551628),AH01.1562(-1.55220720100687),AH01.2473(9.6742209118924),AH02.393(1.17760997416185),AH02.2430(1.59412232126102),AH02.2666(-3.39024810191781),AH02.2846(-1.41479079821389),AH02.2847(1.65212416984307),AH02.3006(-2.55608804315082),AH02.4547(-1.68441666282095),AH03.1524(1.19215229652938),AH03.2789(1.00108091634573),AH03…	0.246753246753247
ko00100	Steroid biosynthesis	27	4103	107	16950	0.43862410224809	0.870982766218068	AH01.3028(1.0742024101566),AH02.222(1.22909085321253),AH02.1085(4.79260252239822),AH02.1602(-5.14849128596713),AH03.3055(2.44163558778925),AH03.3445(2.67320771575956),AH04.1058(1.29923355769558),AH07.345(1.0948713915738),AH08.2162(-1.97737869406891),BH01.460(1.02526012333695),BH01.3363(1.18766877288417),BH02.230(1.32006572119566),BH02.1029(1.14383451932541),BH02.1904(-5.69079611829785),BH03.3591(…	AH01.3028(1.0742024101566),AH02.222(1.22909085321253),AH02.1085(4.79260252239822),AH02.1602(-5.14849128596713),AH03.3055(2.44163558778925),AH03.3445(2.67320771575956),AH04.1058(1.29923355769558),AH07.345(1.0948713915738),AH08.2162(-1.97737869406891),BH01.460(1.02526012333695),BH01.3363(1.18766877288417),BH02.230(1.32006572119566),BH02.1029(1.14383451932541),BH02.1904(-5.69079611829785),BH03.3591(…	0.252336448598131
ko00333	Prodigiosin biosynthesis	10	4103	38	16950	0.441767805313988	0.870982766218068	AH02.2614(1.14558295155276),BH01.2197(-1.73092080307629),BH03.416(-1.34086965912353),BH03.1525(1.81975337323865),BH08.1099(1.67065901542486),CH01.2290(-1.66946970830426),CH03.1678(4.12127392231487),CH05.2982(1.18990001242886),CH07.3660(3.09511488346599),CH09.788(7.6239908503364)	AH02.2614(1.14558295155276),BH01.2197(-1.73092080307629),BH03.416(-1.34086965912353),BH03.1525(1.81975337323865),BH08.1099(1.67065901542486),CH01.2290(-1.66946970830426),CH03.1678(4.12127392231487),CH05.2982(1.18990001242886),CH07.3660(3.09511488346599),CH09.788(7.6239908503364)	0.263157894736842
ko04960	Aldosterone-regulated sodium reabsorption	2	4103	6	16950	0.447153632189589	0.870982766218068	CH02.4073(6.08274029549315),CH05.1140(6.20687664957458)	CH02.4073(6.08274029549315),CH05.1140(6.20687664957458)	0.333333333333333
ko00710	Carbon fixation in photosynthetic organisms	63	4103	255	16950	0.449849784364058	0.870982766218068	AH01.2269(-1.34669332072782),AH01.5176(1.03542284828623),AH02.349(1.63753131911012),AH02.3319(-1.55759713577601),AH02.3337(-1.28828777350023),AH02.3836(-1.79346719282719),AH02.3989(1.25402207372861),AH03.2512(-1.08919602809459),AH04.1429(2.53149033637373),AH05.2043(3.83585930561889),AH05.2295(1.00272503737395),AH05.2731(2.12517745598394),AH06.1921(2.38307755650098),AH06.2604(1.18391572026948),AH0…	AH01.2269(-1.34669332072782),AH01.5176(1.03542284828623),AH02.349(1.63753131911012),AH02.3319(-1.55759713577601),AH02.3337(-1.28828777350023),AH02.3836(-1.79346719282719),AH02.3989(1.25402207372861),AH03.2512(-1.08919602809459),AH04.1429(2.53149033637373),AH05.2043(3.83585930561889),AH05.2295(1.00272503737395),AH05.2731(2.12517745598394),AH06.1921(2.38307755650098),AH06.2604(1.18391572026948),AH0…	0.247058823529412
ko00402	Benzoxazinoid biosynthesis	4	4103	14	16950	0.450590385647617	0.870982766218068	AH01.218(3.2750636113461),BH01.528(1.56514372760673),CH01.383(2.72232390011038),CH01.385(2.87127398334065)	AH01.218(3.2750636113461),BH01.528(1.56514372760673),CH01.383(2.72232390011038),CH01.385(2.87127398334065)	0.285714285714286
ko04712	Circadian rhythm - plant	42	4103	169	16950	0.451572301733648	0.870982766218068	AH01.793(1.05819107520202),AH02.267(-2.95551469352419),AH03.2569(-1.53570497172408),AH04.330(1.11903069195612),AH04.1494(-2.34976703082895),AH04.1566(1.42100336263236),AH06.1975(1.22368010126831),AH07.2300(-1.03495865345366),AH07.2625(2.05460029982547),AH08.372(2.68623878551608),AH09.1641(1.61019968425483),BH01.705(1.69166691766945),BH04.1067(-1.84468400293316),BH04.1504(-1.66589674451512),BH06.1…	AH01.793(1.05819107520202),AH02.267(-2.95551469352419),AH03.2569(-1.53570497172408),AH04.330(1.11903069195612),AH04.1494(-2.34976703082895),AH04.1566(1.42100336263236),AH06.1975(1.22368010126831),AH07.2300(-1.03495865345366),AH07.2625(2.05460029982547),AH08.372(2.68623878551608),AH09.1641(1.61019968425483),BH01.705(1.69166691766945),BH04.1067(-1.84468400293316),BH04.1504(-1.66589674451512),BH06.1…	0.248520710059172
ko04146	Peroxisome	73	4103	297	16950	0.462485622718442	0.870982766218068	AH01.1455(1.05217040481067),AH01.3633(-1.31944120152707),AH01.5194(-1.05109855188281),AH02.567(-1.04110313263535),AH02.1482(-1.06723807089784),AH02.4370(-1.34221543318873),AH03.2744(1.27876465559477),AH03.2913(7.67917277659783),AH04.407(2.48820810928524),AH05.858(1.2579536340168),AH05.1093(-1.28317001445187),AH05.4176(1.49123427686746),AH06.99(-1.2714757372045),AH06.312(-1.63030344381264),AH06.31…	AH01.1455(1.05217040481067),AH01.3633(-1.31944120152707),AH01.5194(-1.05109855188281),AH02.567(-1.04110313263535),AH02.1482(-1.06723807089784),AH02.4370(-1.34221543318873),AH03.2744(1.27876465559477),AH03.2913(7.67917277659783),AH04.407(2.48820810928524),AH05.858(1.2579536340168),AH05.1093(-1.28317001445187),AH05.4176(1.49123427686746),AH06.99(-1.2714757372045),AH06.312(-1.63030344381264),AH06.31…	0.245791245791246
ko04114	Oocyte meiosis	81	4103	330	16950	0.463773907368958	0.870982766218068	AH01.4404(2.09349669079127),AH01.5089(1.42307188896905),AH02.2773(1.33980436909085),AH03.544(-2.00347329800339),AH03.2785(1.0814325192026),AH03.3114(3.47258549050739),AH03.3761(-1.5826020129793),AH03.3763(-2.64312133970998),AH03.3764(-5.69607329212641),AH05.562(2.02959427253495),AH05.563(4.2743012035871),AH05.690(-2.25177054166021),AH05.1620(-1.3290652132108),AH05.2592(-1.85223067856854),AH06.256…	AH01.4404(2.09349669079127),AH01.5089(1.42307188896905),AH02.2773(1.33980436909085),AH03.544(-2.00347329800339),AH03.2785(1.0814325192026),AH03.3114(3.47258549050739),AH03.3761(-1.5826020129793),AH03.3763(-2.64312133970998),AH03.3764(-5.69607329212641),AH05.562(2.02959427253495),AH05.563(4.2743012035871),AH05.690(-2.25177054166021),AH05.1620(-1.3290652132108),AH05.2592(-1.85223067856854),AH06.256…	0.245454545454545
ko00520	Amino sugar and nucleotide sugar metabolism	115	4103	470	16950	0.464749288596703	0.870982766218068	AH01.691(1.05577894921829),AH01.3043(-1.87112397746949),AH01.4154(-1.90334869625146),AH01.5204(-3.03500103944216),AH02.1479(-1.0199471924622),AH02.2800(-3.24474410377381),AH02.3015(-2.21518032358854),AH02.3962(2.31314093058281),AH02.4475(1.62973575070612),AH02.4476(1.7994214570241),AH03.701(1.36301501485205),AH03.3644(1.55780826304563),AH04.164(1.16677300430523),AH04.1219(1.06066152607956),AH04.1…	AH01.691(1.05577894921829),AH01.3043(-1.87112397746949),AH01.4154(-1.90334869625146),AH01.5204(-3.03500103944216),AH02.1479(-1.0199471924622),AH02.2800(-3.24474410377381),AH02.3015(-2.21518032358854),AH02.3962(2.31314093058281),AH02.4475(1.62973575070612),AH02.4476(1.7994214570241),AH03.701(1.36301501485205),AH03.3644(1.55780826304563),AH04.164(1.16677300430523),AH04.1219(1.06066152607956),AH04.1…	0.24468085106383
ko04714	Thermogenesis	80	4103	327	16950	0.477787525978243	0.870982766218068	AH02.1478(1.10611773684687),AH02.3803(-2.30708758989568),AH02.4443(-1.50071545721211),AH03.559(-1.70393516535217),AH03.3737(-1.63269955772996),AH03.3741(1.3367249544416),AH03.3833(-1.37063828272308),AH03.4073(1.60227806961219),AH04.6(-2.5554170298303),AH04.365(-1.10936263625306),AH04.407(2.48820810928524),AH05.858(1.2579536340168),AH06.312(-1.63030344381264),AH06.313(-1.60703369841327),AH06.314(1…	AH02.1478(1.10611773684687),AH02.3803(-2.30708758989568),AH02.4443(-1.50071545721211),AH03.559(-1.70393516535217),AH03.3737(-1.63269955772996),AH03.3741(1.3367249544416),AH03.3833(-1.37063828272308),AH03.4073(1.60227806961219),AH04.6(-2.5554170298303),AH04.365(-1.10936263625306),AH04.407(2.48820810928524),AH05.858(1.2579536340168),AH06.312(-1.63030344381264),AH06.313(-1.60703369841327),AH06.314(1…	0.244648318042813
ko00051	Fructose and mannose metabolism	52	4103	213	16950	0.498441511236118	0.870982766218068	AH01.2082(-1.01480172839843),AH02.2646(2.01868030232118),AH02.3015(-2.21518032358854),AH02.3112(-1.09894571117908),AH02.3836(-1.79346719282719),AH02.3989(1.25402207372861),AH02.4475(1.62973575070612),AH02.4476(1.7994214570241),AH03.1472(-1.91201496951491),AH04.92(-1.05830561246011),AH06.494(-1.20796440076092),AH06.2496(2.27071828172857),AH08.112(1.05377696272078),AH08.1673(1.50809633410565),BH01.…	AH01.2082(-1.01480172839843),AH02.2646(2.01868030232118),AH02.3015(-2.21518032358854),AH02.3112(-1.09894571117908),AH02.3836(-1.79346719282719),AH02.3989(1.25402207372861),AH02.4475(1.62973575070612),AH02.4476(1.7994214570241),AH03.1472(-1.91201496951491),AH04.92(-1.05830561246011),AH06.494(-1.20796440076092),AH06.2496(2.27071828172857),AH08.112(1.05377696272078),AH08.1673(1.50809633410565),BH01.…	0.244131455399061
ko04218	Cellular senescence	51	4103	209	16950	0.50048095717503	0.870982766218068	AH01.1120(4.22001595885832),AH01.4575(3.91347695930109),AH01.5089(1.42307188896905),AH02.71(3.79770211415007),AH05.247(1.73299348500387),AH05.1620(-1.3290652132108),AH05.3438(5.34896872024118),AH05.3531(3.84010564175276),AH05.3903(1.30776896054626),AH06.2954(5.33943563490005),AH08.2221(4.23656757814323),BH01.785(-2.03364799496852),BH01.950(4.8225376429176),BH01.1573(4.49744625162454),BH01.4197(-2…	AH01.1120(4.22001595885832),AH01.4575(3.91347695930109),AH01.5089(1.42307188896905),AH02.71(3.79770211415007),AH05.247(1.73299348500387),AH05.1620(-1.3290652132108),AH05.3438(5.34896872024118),AH05.3531(3.84010564175276),AH05.3903(1.30776896054626),AH06.2954(5.33943563490005),AH08.2221(4.23656757814323),BH01.785(-2.03364799496852),BH01.950(4.8225376429176),BH01.1573(4.49744625162454),BH01.4197(-2…	0.244019138755981
ko00999	Biosynthesis of various plant secondary metabolites	40	4103	164	16950	0.508328649559161	0.870982766218068	AH01.218(3.2750636113461),AH01.916(3.61560999543426),AH01.4075(-1.27392431136456),AH01.4546(-2.13167329380192),AH03.2407(2.40122263610908),AH03.2559(-1.29473004971547),AH03.2560(-1.60929168550465),AH05.2726(-2.8093312508432),AH09.1542(-1.44361103707907),AH09.1546(-1.92295536542266),BH01.528(1.56514372760673),BH01.725(3.80055566942182),BH01.726(-1.74219989274073),BH02.1151(1.43705891393463),BH02.4…	AH01.218(3.2750636113461),AH01.916(3.61560999543426),AH01.4075(-1.27392431136456),AH01.4546(-2.13167329380192),AH03.2407(2.40122263610908),AH03.2559(-1.29473004971547),AH03.2560(-1.60929168550465),AH05.2726(-2.8093312508432),AH09.1542(-1.44361103707907),AH09.1546(-1.92295536542266),BH01.528(1.56514372760673),BH01.725(3.80055566942182),BH01.726(-1.74219989274073),BH02.1151(1.43705891393463),BH02.4…	0.24390243902439
ko00740	Riboflavin metabolism	10	4103	40	16950	0.514078550233542	0.870982766218068	AH08.1856(1.4309696693323),BH01.2996(-5.52063833617573),BH02.1697(-1.55687333166052),BH04.1583(1.26037074635973),CH01.3190(6.69606066176635),CH03.3216(4.22934852948729),CH04.1808(3.40516350838153),CH05.2354(1.29121429466481),CH07.2184(1.21601698740454),Contig192.34(-1.19742095665273)	AH08.1856(1.4309696693323),BH01.2996(-5.52063833617573),BH02.1697(-1.55687333166052),BH04.1583(1.26037074635973),CH01.3190(6.69606066176635),CH03.3216(4.22934852948729),CH04.1808(3.40516350838153),CH05.2354(1.29121429466481),CH07.2184(1.21601698740454),Contig192.34(-1.19742095665273)	0.25
ko04520	Adherens junction	15	4103	61	16950	0.521460225111488	0.870982766218068	AH05.589(2.20436487472838),AH05.1758(1.60383640221742),BH05.637(2.64851435168719),BH05.1933(1.52470660539871),CH01.619(6.05503885227843),CH01.3440(1.28045800436996),CH03.110(8.4489789161826),CH03.3448(3.41794454570012),CH03.4495(1.34439640677062),CH04.1007(5.68119058457127),CH05.1140(6.20687664957458),CH06.1063(1.97335560190496),CH07.3317(2.9443109095793),CH07.3943(1.15675875231293),CH08.942(2.19…	AH05.589(2.20436487472838),AH05.1758(1.60383640221742),BH05.637(2.64851435168719),BH05.1933(1.52470660539871),CH01.619(6.05503885227843),CH01.3440(1.28045800436996),CH03.110(8.4489789161826),CH03.3448(3.41794454570012),CH03.4495(1.34439640677062),CH04.1007(5.68119058457127),CH05.1140(6.20687664957458),CH06.1063(1.97335560190496),CH07.3317(2.9443109095793),CH07.3943(1.15675875231293),CH08.942(2.19…	0.245901639344262
ko00130	Ubiquinone and other terpenoid-quinone biosynthesis	32	4103	132	16950	0.529906970887596	0.870982766218068	AH01.987(-1.63532004007425),AH03.33(-1.70424201313094),AH04.2080(2.63752839776126),AH05.1860(-1.74401860542142),AH05.4066(1.0778102660896),AH06.2514(-2.19255678300122),AH07.482(-1.86062437545829),AH07.556(-1.43150271751221),AH07.3097(1.27642924213612),AH07.3119(1.1167281698981),AH09.499(4.1021470661304),BH01.1125(-1.0342136104203),BH02.2719(1.0818476425612),BH03.34(-2.0869602957949),BH04.1629(-4.…	AH01.987(-1.63532004007425),AH03.33(-1.70424201313094),AH04.2080(2.63752839776126),AH05.1860(-1.74401860542142),AH05.4066(1.0778102660896),AH06.2514(-2.19255678300122),AH07.482(-1.86062437545829),AH07.556(-1.43150271751221),AH07.3097(1.27642924213612),AH07.3119(1.1167281698981),AH09.499(4.1021470661304),BH01.1125(-1.0342136104203),BH02.2719(1.0818476425612),BH03.34(-2.0869602957949),BH04.1629(-4.…	0.242424242424242
ko00945	Stilbenoid, diarylheptanoid and gingerol biosynthesis	24	4103	99	16950	0.535566760181898	0.870982766218068	AH02.124(4.45639211117511),AH05.1939(-1.2963497454026),AH06.577(-3.6103399962563),AH09.1465(-3.05795811350124),BH02.767(-1.97711561365054),BH03.1810(1.80376580158626),BH03.2441(-3.48971187307853),BH04.1038(3.58104724524295),BH05.2060(-1.57393363825881),BH06.628(-1.67519751486086),BH06.629(-2.85480745928517),BH09.542(-1.66679989291753),BH09.1649(-1.09485056939016),BH09.1650(-1.54212364583185),CH01…	AH02.124(4.45639211117511),AH05.1939(-1.2963497454026),AH06.577(-3.6103399962563),AH09.1465(-3.05795811350124),BH02.767(-1.97711561365054),BH03.1810(1.80376580158626),BH03.2441(-3.48971187307853),BH04.1038(3.58104724524295),BH05.2060(-1.57393363825881),BH06.628(-1.67519751486086),BH06.629(-2.85480745928517),BH09.542(-1.66679989291753),BH09.1649(-1.09485056939016),BH09.1650(-1.54212364583185),CH01…	0.242424242424242
ko04920	Adipocytokine signaling pathway	24	4103	99	16950	0.535566760181898	0.870982766218068	AH03.3833(-1.37063828272308),AH04.407(2.48820810928524),AH05.858(1.2579536340168),AH05.3587(-1.30398784275074),AH06.312(-1.63030344381264),AH06.313(-1.60703369841327),AH06.314(1.11381638541828),AH06.2495(2.6747596257889),BH01.4326(1.40844123517257),BH03.4454(-2.14704326310339),BH04.435(2.09496999846632),BH05.201(2.21214022836768),BH05.929(1.58751854308892),BH06.2293(2.09375601027384),CH01.4635(4.…	AH03.3833(-1.37063828272308),AH04.407(2.48820810928524),AH05.858(1.2579536340168),AH05.3587(-1.30398784275074),AH06.312(-1.63030344381264),AH06.313(-1.60703369841327),AH06.314(1.11381638541828),AH06.2495(2.6747596257889),BH01.4326(1.40844123517257),BH03.4454(-2.14704326310339),BH04.435(2.09496999846632),BH05.201(2.21214022836768),BH05.929(1.58751854308892),BH06.2293(2.09375601027384),CH01.4635(4.…	0.242424242424242
ko00720	Carbon fixation pathways in prokaryotes	22	4103	91	16950	0.543281550310861	0.870982766218068	AH02.1136(-1.98224390144488),AH02.3319(-1.55759713577601),AH06.1921(2.38307755650098),AH08.1304(-1.31317854689068),AH09.11(1.03902620458219),BH01.4980(1.43462040911444),BH02.971(-1.19007435649544),BH02.1124(6.91427251642718),BH03.1702(-1.03940605627189),BH09.945(-1.22310664503404),CH01.4323(3.9971807827972),CH02.242(1.04128741607993),CH02.1080(-1.16035243375027),CH02.1590(2.51448062172087),CH04.2…	AH02.1136(-1.98224390144488),AH02.3319(-1.55759713577601),AH06.1921(2.38307755650098),AH08.1304(-1.31317854689068),AH09.11(1.03902620458219),BH01.4980(1.43462040911444),BH02.971(-1.19007435649544),BH02.1124(6.91427251642718),BH03.1702(-1.03940605627189),BH09.945(-1.22310664503404),CH01.4323(3.9971807827972),CH02.242(1.04128741607993),CH02.1080(-1.16035243375027),CH02.1590(2.51448062172087),CH04.2…	0.241758241758242
ko04750	Inflammatory mediator regulation of TRP channels	14	4103	58	16950	0.555516413372822	0.870982766218068	BH01.785(-2.03364799496852),BH01.950(4.8225376429176),BH01.4118(-10.7289887122614),BH01.4197(-2.07274395092277),BH01.4528(2.09687319031234),BH04.1887(-5.92727377260102),BH08.1802(4.91261398904665),CH01.988(6.08151957156192),CH02.1360(5.20433273396293),CH05.1225(5.62189848112009),CH05.2156(5.9308762350939),CH06.2897(4.99945385624635),CH07.3843(3.82003879224614),Contig309.122(-1.55355488303722)	BH01.785(-2.03364799496852),BH01.950(4.8225376429176),BH01.4118(-10.7289887122614),BH01.4197(-2.07274395092277),BH01.4528(2.09687319031234),BH04.1887(-5.92727377260102),BH08.1802(4.91261398904665),CH01.988(6.08151957156192),CH02.1360(5.20433273396293),CH05.1225(5.62189848112009),CH05.2156(5.9308762350939),CH06.2897(4.99945385624635),CH07.3843(3.82003879224614),Contig309.122(-1.55355488303722)	0.241379310344828
ko00240	Pyrimidine metabolism	45	4103	188	16950	0.562969994860555	0.870982766218068	AH01.1406(2.29582710910445),AH02.2243(1.46762730184192),AH02.2953(-1.59838775958024),AH02.3375(1.11050162389945),AH02.3617(-1.07121035425726),AH02.4524(-1.63991460460081),AH03.1103(-1.46465171196568),AH05.1316(2.50542610772789),AH06.388(1.71473229231001),AH07.3389(-1.05226275800013),AH09.587(1.16637481521656),AH09.1442(1.85657321180556),BH01.1243(2.46919059394191),BH02.2343(1.37947331016304),BH02…	AH01.1406(2.29582710910445),AH02.2243(1.46762730184192),AH02.2953(-1.59838775958024),AH02.3375(1.11050162389945),AH02.3617(-1.07121035425726),AH02.4524(-1.63991460460081),AH03.1103(-1.46465171196568),AH05.1316(2.50542610772789),AH06.388(1.71473229231001),AH07.3389(-1.05226275800013),AH09.587(1.16637481521656),AH09.1442(1.85657321180556),BH01.1243(2.46919059394191),BH02.2343(1.37947331016304),BH02…	0.23936170212766
ko04973	Carbohydrate digestion and absorption	15	4103	63	16950	0.577869689450881	0.870982766218068	AH01.4789(1.06041939127851),AH02.2502(-1.94568148504048),AH02.3015(-2.21518032358854),AH02.4475(1.62973575070612),AH02.4476(1.7994214570241),AH06.2731(-3.52357600666543),AH08.1809(2.85662925278235),BH02.2600(-1.7181271888088),BH02.3105(-1.55320315895403),BH02.4525(1.29771864505948),BH06.2529(-3.65170136501524),CH02.2829(-4.13702273517554),CH02.4575(2.55382474055447),CH05.1390(2.74647223992924),CH…	AH01.4789(1.06041939127851),AH02.2502(-1.94568148504048),AH02.3015(-2.21518032358854),AH02.4475(1.62973575070612),AH02.4476(1.7994214570241),AH06.2731(-3.52357600666543),AH08.1809(2.85662925278235),BH02.2600(-1.7181271888088),BH02.3105(-1.55320315895403),BH02.4525(1.29771864505948),BH06.2529(-3.65170136501524),CH02.2829(-4.13702273517554),CH02.4575(2.55382474055447),CH05.1390(2.74647223992924),CH…	0.238095238095238
ko00030	Pentose phosphate pathway	43	4103	181	16950	0.585154572248277	0.870982766218068	AH01.2082(-1.01480172839843),AH02.3112(-1.09894571117908),AH02.3989(1.25402207372861),AH03.1472(-1.91201496951491),AH03.2512(-1.08919602809459),AH05.2043(3.83585930561889),AH05.2295(1.00272503737395),AH06.95(-1.84651317544017),AH08.1673(1.50809633410565),BH01.4775(5.98034901127475),BH03.1625(-1.05362825984165),BH03.2655(-1.25058146511432),BH06.99(-2.71800907246064),BH06.1382(2.05329054589301),BH0…	AH01.2082(-1.01480172839843),AH02.3112(-1.09894571117908),AH02.3989(1.25402207372861),AH03.1472(-1.91201496951491),AH03.2512(-1.08919602809459),AH05.2043(3.83585930561889),AH05.2295(1.00272503737395),AH06.95(-1.84651317544017),AH08.1673(1.50809633410565),BH01.4775(5.98034901127475),BH03.1625(-1.05362825984165),BH03.2655(-1.25058146511432),BH06.99(-2.71800907246064),BH06.1382(2.05329054589301),BH0…	0.237569060773481
ko03460	Fanconi anemia pathway	46	4103	194	16950	0.592017659663851	0.870982766218068	AH01.4536(4.76477355139153),AH01.4881(3.36928754720926),AH02.550(2.47468526970448),AH02.4491(2.58655765099203),AH03.259(-1.41712906869123),AH03.2852(2.49442259252114),AH04.260(-1.97268399866175),AH04.1984(1.8774056844346),AH04.2158(3.49619506744087),AH05.230(1.95677566294599),AH05.723(1.78395649703101),AH07.331(1.29499701231692),AH07.4029(4.17308329063351),AH09.851(1.59075863020667),AH09.2504(2.1…	AH01.4536(4.76477355139153),AH01.4881(3.36928754720926),AH02.550(2.47468526970448),AH02.4491(2.58655765099203),AH03.259(-1.41712906869123),AH03.2852(2.49442259252114),AH04.260(-1.97268399866175),AH04.1984(1.8774056844346),AH04.2158(3.49619506744087),AH05.230(1.95677566294599),AH05.723(1.78395649703101),AH07.331(1.29499701231692),AH07.4029(4.17308329063351),AH09.851(1.59075863020667),AH09.2504(2.1…	0.237113402061856
ko04925	Aldosterone synthesis and secretion	9	4103	38	16950	0.592224319737502	0.870982766218068	BH01.785(-2.03364799496852),BH01.950(4.8225376429176),BH01.4197(-2.07274395092277),BH04.1887(-5.92727377260102),CH01.988(6.08151957156192),CH02.1360(5.20433273396293),CH05.2156(5.9308762350939),CH06.2897(4.99945385624635),Contig309.122(-1.55355488303722)	BH01.785(-2.03364799496852),BH01.950(4.8225376429176),BH01.4197(-2.07274395092277),BH04.1887(-5.92727377260102),CH01.988(6.08151957156192),CH02.1360(5.20433273396293),CH05.2156(5.9308762350939),CH06.2897(4.99945385624635),Contig309.122(-1.55355488303722)	0.236842105263158
ko03070	Bacterial secretion system	12	4103	51	16950	0.598683476860411	0.870982766218068	AH01.557(2.74351533824929),AH02.1497(1.15628093040751),BH02.1573(1.08821786364906),BH02.4631(1.02165191943284),BH05.1967(-1.57316474725148),CH01.19(5.47126844146729),CH01.1434(4.61638344409012),CH02.762(1.16258786265179),CH02.1719(1.36854072768062),CH02.3061(3.30749979277364),CH05.306(1.52240186441472),CH05.307(4.92557151092465)	AH01.557(2.74351533824929),AH02.1497(1.15628093040751),BH02.1573(1.08821786364906),BH02.4631(1.02165191943284),BH05.1967(-1.57316474725148),CH01.19(5.47126844146729),CH01.1434(4.61638344409012),CH02.762(1.16258786265179),CH02.1719(1.36854072768062),CH02.3061(3.30749979277364),CH05.306(1.52240186441472),CH05.307(4.92557151092465)	0.235294117647059
ko04142	Lysosome	54	4103	228	16950	0.599058870998007	0.870982766218068	AH01.1561(-1.3630075551628),AH01.1562(-1.55220720100687),AH02.537(-1.93189312646367),AH02.4411(4.85982026083941),AH04.64(-1.23683646659339),AH06.1382(-1.56285176726372),AH06.1387(-2.45982335468814),AH07.1989(-2.11632151086482),AH08.1438(-1.11497754715358),AH08.2162(-1.97737869406891),BH01.1757(-1.22483596742014),BH01.1758(-1.05663703223908),BH01.1760(-2.06108442251525),BH01.2996(-5.52063833617573…	AH01.1561(-1.3630075551628),AH01.1562(-1.55220720100687),AH02.537(-1.93189312646367),AH02.4411(4.85982026083941),AH04.64(-1.23683646659339),AH06.1382(-1.56285176726372),AH06.1387(-2.45982335468814),AH07.1989(-2.11632151086482),AH08.1438(-1.11497754715358),AH08.2162(-1.97737869406891),BH01.1757(-1.22483596742014),BH01.1758(-1.05663703223908),BH01.1760(-2.06108442251525),BH01.2996(-5.52063833617573…	0.236842105263158
ko04012	ErbB signaling pathway	5	4103	21	16950	0.600427663072888	0.870982766218068	AH03.4073(1.60227806961219),CH01.4352(3.94418750759757),CH02.1569(5.32822158859701),CH05.1140(6.20687664957458),CH07.99(3.29928867633203)	AH03.4073(1.60227806961219),CH01.4352(3.94418750759757),CH02.1569(5.32822158859701),CH05.1140(6.20687664957458),CH07.99(3.29928867633203)	0.238095238095238
ko04613	Neutrophil extracellular trap formation	22	4103	94	16950	0.611673311881799	0.870982766218068	AH05.589(2.20436487472838),AH05.1758(1.60383640221742),AH06.1793(1.49757634591769),AH06.2118(1.0154514855071),AH07.828(1.11375895605227),BH01.5048(1.43414035479018),BH02.3052(-1.22697364588616),BH05.637(2.64851435168719),BH05.1933(1.52470660539871),BH06.2829(1.47496105546818),CH04.1007(5.68119058457127),CH04.2128(2.61633554254886),CH05.1140(6.20687664957458),CH06.257(2.18427413595152),CH06.948(5.…	AH05.589(2.20436487472838),AH05.1758(1.60383640221742),AH06.1793(1.49757634591769),AH06.2118(1.0154514855071),AH07.828(1.11375895605227),BH01.5048(1.43414035479018),BH02.3052(-1.22697364588616),BH05.637(2.64851435168719),BH05.1933(1.52470660539871),BH06.2829(1.47496105546818),CH04.1007(5.68119058457127),CH04.2128(2.61633554254886),CH05.1140(6.20687664957458),CH06.257(2.18427413595152),CH06.948(5.…	0.234042553191489
ko00730	Thiamine metabolism	14	4103	60	16950	0.612171500297143	0.870982766218068	AH03.475(6.88652512278804),BH02.1697(-1.55687333166052),BH02.3247(1.30677553992798),BH03.580(5.86686308967051),BH06.2247(1.17178741428096),BH08.22(1.00532452085131),BH09.2899(1.1180814395623),CH01.4767(3.11279245669511),CH03.657(7.73349696212788),CH04.1297(4.66750430697122),CH06.278(6.78765700784746),CH06.2472(3.08583902479369),CH07.788(5.26565114438717),CH08.173(3.93294788430322)	AH03.475(6.88652512278804),BH02.1697(-1.55687333166052),BH02.3247(1.30677553992798),BH03.580(5.86686308967051),BH06.2247(1.17178741428096),BH08.22(1.00532452085131),BH09.2899(1.1180814395623),CH01.4767(3.11279245669511),CH03.657(7.73349696212788),CH04.1297(4.66750430697122),CH06.278(6.78765700784746),CH06.2472(3.08583902479369),CH07.788(5.26565114438717),CH08.173(3.93294788430322)	0.233333333333333
ko00626	Naphthalene degradation	6	4103	26	16950	0.628178491053022	0.870982766218068	AH01.4706(1.7897546952824),AH03.3738(-3.06885489390897),BH07.3708(-3.65551388649896),CH01.5281(1.74393457886496),CH01.5282(3.06550329351091),Contig181.128(2.42328405984722)	AH01.4706(1.7897546952824),AH03.3738(-3.06885489390897),BH07.3708(-3.65551388649896),CH01.5281(1.74393457886496),CH01.5282(3.06550329351091),Contig181.128(2.42328405984722)	0.230769230769231
ko04072	Phospholipase D signaling pathway	36	4103	156	16950	0.659643139230931	0.870982766218068	AH01.1680(-1.00555049075586),AH01.2473(9.6742209118924),AH01.4271(2.12871044508257),AH02.917(1.90542627556269),AH02.3492(-1.02719736175008),AH03.2789(1.00108091634573),AH03.3952(1.0431802757792),AH07.91(1.10780108127881),AH07.3734(1.26456545492784),BH01.2819(5.8934231572154),BH01.4577(1.29405735739972),BH02.1210(1.26987187028284),BH02.1521(-1.11642884222431),BH02.3463(-2.92973401387907),BH03.2938…	AH01.1680(-1.00555049075586),AH01.2473(9.6742209118924),AH01.4271(2.12871044508257),AH02.917(1.90542627556269),AH02.3492(-1.02719736175008),AH03.2789(1.00108091634573),AH03.3952(1.0431802757792),AH07.91(1.10780108127881),AH07.3734(1.26456545492784),BH01.2819(5.8934231572154),BH01.4577(1.29405735739972),BH02.1210(1.26987187028284),BH02.1521(-1.11642884222431),BH02.3463(-2.92973401387907),BH03.2938…	0.230769230769231
ko00073	Cutin, suberine and wax biosynthesis	27	4103	118	16950	0.666391070919214	0.870982766218068	AH01.1800(-2.12365572158864),AH03.1697(1.16682622526508),AH03.2913(7.67917277659783),AH06.1031(-2.02246356318541),AH06.1033(-1.66819767408221),AH07.2645(1.17883171551461),AH07.3373(-1.55910595348251),BH02.3941(-2.34899177183356),BH02.4400(1.29709137594192),BH03.2098(1.15669323192156),BH03.3084(4.8665518359726),BH03.3547(2.15503840487259),BH06.1071(-2.08812405889357),BH06.1072(-1.31227438287522),B…	AH01.1800(-2.12365572158864),AH03.1697(1.16682622526508),AH03.2913(7.67917277659783),AH06.1031(-2.02246356318541),AH06.1033(-1.66819767408221),AH07.2645(1.17883171551461),AH07.3373(-1.55910595348251),BH02.3941(-2.34899177183356),BH02.4400(1.29709137594192),BH03.2098(1.15669323192156),BH03.3084(4.8665518359726),BH03.3547(2.15503840487259),BH06.1071(-2.08812405889357),BH06.1072(-1.31227438287522),B…	0.228813559322034
ko04062	Chemokine signaling pathway	11	4103	49	16950	0.666670565592249	0.870982766218068	AH05.589(2.20436487472838),AH05.1758(1.60383640221742),BH05.637(2.64851435168719),BH05.1933(1.52470660539871),CH01.1288(7.19412141708839),CH02.1569(5.32822158859701),CH04.1007(5.68119058457127),CH05.1140(6.20687664957458),CH06.1063(1.97335560190496),CH07.3317(2.9443109095793),CH07.3943(1.15675875231293)	AH05.589(2.20436487472838),AH05.1758(1.60383640221742),BH05.637(2.64851435168719),BH05.1933(1.52470660539871),CH01.1288(7.19412141708839),CH02.1569(5.32822158859701),CH04.1007(5.68119058457127),CH05.1140(6.20687664957458),CH06.1063(1.97335560190496),CH07.3317(2.9443109095793),CH07.3943(1.15675875231293)	0.224489795918367
ko04713	Circadian entrainment	11	4103	49	16950	0.666670565592249	0.870982766218068	BH01.785(-2.03364799496852),BH01.950(4.8225376429176),BH01.4197(-2.07274395092277),BH04.1887(-5.92727377260102),CH01.988(6.08151957156192),CH01.1288(7.19412141708839),CH02.1360(5.20433273396293),CH05.1140(6.20687664957458),CH05.2156(5.9308762350939),CH06.2897(4.99945385624635),Contig309.122(-1.55355488303722)	BH01.785(-2.03364799496852),BH01.950(4.8225376429176),BH01.4197(-2.07274395092277),BH04.1887(-5.92727377260102),CH01.988(6.08151957156192),CH01.1288(7.19412141708839),CH02.1360(5.20433273396293),CH05.1140(6.20687664957458),CH05.2156(5.9308762350939),CH06.2897(4.99945385624635),Contig309.122(-1.55355488303722)	0.224489795918367
ko00565	Ether lipid metabolism	23	4103	101	16950	0.669223060553344	0.870982766218068	AH01.879(1.38640782815137),AH01.2473(9.6742209118924),AH02.4547(-1.68441666282095),AH03.2789(1.00108091634573),AH06.2469(-1.81338484367078),AH07.91(1.10780108127881),BH01.295(-1.25448852054878),BH01.2819(5.8934231572154),BH02.1521(-1.11642884222431),BH02.4601(-1.00061351365375),BH03.2938(1.22741236577655),BH04.2018(7.76664986697985),BH04.2019(3.43493624042939),BH05.1364(2.80693028643749),BH06.227…	AH01.879(1.38640782815137),AH01.2473(9.6742209118924),AH02.4547(-1.68441666282095),AH03.2789(1.00108091634573),AH06.2469(-1.81338484367078),AH07.91(1.10780108127881),BH01.295(-1.25448852054878),BH01.2819(5.8934231572154),BH02.1521(-1.11642884222431),BH02.4601(-1.00061351365375),BH03.2938(1.22741236577655),BH04.2018(7.76664986697985),BH04.2019(3.43493624042939),BH05.1364(2.80693028643749),BH06.227…	0.227722772277228
ko00643	Styrene degradation	10	4103	45	16950	0.677687892679773	0.870982766218068	AH01.2521(-1.08282583673609),AH03.2979(2.35026658697645),AH05.456(-1.70490300712279),AH07.2253(-1.12509349733282),AH07.2737(-1.52151537878759),BH03.3153(2.00455396063399),BH05.515(-1.84155928205742),CH03.3343(6.3786734424584),CH07.604(2.83816953664344),CH07.2133(3.21243340670178)	AH01.2521(-1.08282583673609),AH03.2979(2.35026658697645),AH05.456(-1.70490300712279),AH07.2253(-1.12509349733282),AH07.2737(-1.52151537878759),BH03.3153(2.00455396063399),BH05.515(-1.84155928205742),CH03.3343(6.3786734424584),CH07.604(2.83816953664344),CH07.2133(3.21243340670178)	0.222222222222222
ko04979	Cholesterol metabolism	7	4103	32	16950	0.686735154919016	0.870982766218068	AH08.2162(-1.97737869406891),BH02.3052(-1.22697364588616),BH08.2281(-3.8980817499587),BH09.2095(-1.27711290684543),CH03.1490(6.26555842229946),CH04.2128(2.61633554254886),Contig181.29(3.10637866883305)	AH08.2162(-1.97737869406891),BH02.3052(-1.22697364588616),BH08.2281(-3.8980817499587),BH09.2095(-1.27711290684543),CH03.1490(6.26555842229946),CH04.2128(2.61633554254886),Contig181.29(3.10637866883305)	0.21875
ko00910	Nitrogen metabolism	28	4103	124	16950	0.697142809201159	0.870982766218068	AH02.2476(-1.550167061173),AH02.3242(2.93593422719447),AH03.3950(1.13293759213041),AH05.1457(2.02772546812137),AH06.1901(-1.07477336452573),AH07.2737(-1.52151537878759),AH07.3377(-1.20833884947598),AH09.909(-1.66406807144253),BH01.548(1.00139067636042),BH01.983(-3.68316558671983),BH01.2116(-1.15582107563428),BH05.1626(2.12414120094503),BH07.2016(1.35219332953423),BH07.3443(1.07799572109324),BH08.…	AH02.2476(-1.550167061173),AH02.3242(2.93593422719447),AH03.3950(1.13293759213041),AH05.1457(2.02772546812137),AH06.1901(-1.07477336452573),AH07.2737(-1.52151537878759),AH07.3377(-1.20833884947598),AH09.909(-1.66406807144253),BH01.548(1.00139067636042),BH01.983(-3.68316558671983),BH01.2116(-1.15582107563428),BH05.1626(2.12414120094503),BH07.2016(1.35219332953423),BH07.3443(1.07799572109324),BH08.…	0.225806451612903
ko04744	Phototransduction	10	4103	46	16950	0.70613535369913	0.870982766218068	BH01.785(-2.03364799496852),BH01.950(4.8225376429176),BH01.4197(-2.07274395092277),BH04.1887(-5.92727377260102),CH01.988(6.08151957156192),CH01.1288(7.19412141708839),CH02.1360(5.20433273396293),CH05.2156(5.9308762350939),CH06.2897(4.99945385624635),Contig309.122(-1.55355488303722)	BH01.785(-2.03364799496852),BH01.950(4.8225376429176),BH01.4197(-2.07274395092277),BH04.1887(-5.92727377260102),CH01.988(6.08151957156192),CH01.1288(7.19412141708839),CH02.1360(5.20433273396293),CH05.2156(5.9308762350939),CH06.2897(4.99945385624635),Contig309.122(-1.55355488303722)	0.217391304347826
ko00903	Limonene degradation	4	4103	19	16950	0.710544806709775	0.870982766218068	AH09.1748(1.32260722951866),BH05.396(-1.66274636831205),CH07.2696(2.54258072059493),CH09.2083(6.77104610196232)	AH09.1748(1.32260722951866),BH05.396(-1.66274636831205),CH07.2696(2.54258072059493),CH09.2083(6.77104610196232)	0.210526315789474
ko04066	HIF-1 signaling pathway	48	4103	213	16950	0.740744149735155	0.870982766218068	AH01.1271(2.69271140485332),AH01.2082(-1.01480172839843),AH02.3015(-2.21518032358854),AH02.3112(-1.09894571117908),AH02.4475(1.62973575070612),AH02.4476(1.7994214570241),AH03.3741(1.3367249544416),AH03.4073(1.60227806961219),AH06.2604(1.18391572026948),AH06.2611(-1.22219704854837),AH08.1673(1.50809633410565),BH01.288(1.14911200250993),BH02.3105(-1.55320315895403),BH02.3389(-1.17092929841159),BH02…	AH01.1271(2.69271140485332),AH01.2082(-1.01480172839843),AH02.3015(-2.21518032358854),AH02.3112(-1.09894571117908),AH02.4475(1.62973575070612),AH02.4476(1.7994214570241),AH03.3741(1.3367249544416),AH03.4073(1.60227806961219),AH06.2604(1.18391572026948),AH06.2611(-1.22219704854837),AH08.1673(1.50809633410565),BH01.288(1.14911200250993),BH02.3105(-1.55320315895403),BH02.3389(-1.17092929841159),BH02…	0.225352112676056
ko04550	Signaling pathways regulating pluripotency of stem cells	3	4103	15	16950	0.741903692669749	0.870982766218068	CH02.1569(5.32822158859701),CH05.1140(6.20687664957458),CH09.2251(5.67124552281508)	CH02.1569(5.32822158859701),CH05.1140(6.20687664957458),CH09.2251(5.67124552281508)	0.2
ko00531	Glycosaminoglycan degradation	11	4103	52	16950	0.745656543796833	0.870982766218068	AH02.4411(4.85982026083941),BH02.4450(2.80244713438487),BH05.1065(-1.19288592035335),BH05.3912(1.20518441518078),BH09.2758(-1.38226440351532),CH02.4499(5.94608255260148),CH05.2629(4.76730965332198),CH05.2630(4.90429085259761),CH07.3706(6.03003641094724),Contig192.141(2.4329667419067),Contig192.201(4.59529158817411)	AH02.4411(4.85982026083941),BH02.4450(2.80244713438487),BH05.1065(-1.19288592035335),BH05.3912(1.20518441518078),BH09.2758(-1.38226440351532),CH02.4499(5.94608255260148),CH05.2629(4.76730965332198),CH05.2630(4.90429085259761),CH07.3706(6.03003641094724),Contig192.141(2.4329667419067),Contig192.201(4.59529158817411)	0.211538461538462
ko00310	Lysine degradation	25	4103	114	16950	0.748170516303859	0.870982766218068	AH02.1136(-1.98224390144488),AH02.1482(-1.06723807089784),AH03.2072(-1.15734339837538),AH05.1050(1.54785166017618),AH05.1072(-1.30339600682656),AH09.1748(1.32260722951866),BH02.971(-1.19007435649544),BH02.1558(-3.89736659303013),BH02.4418(1.42240675459116),BH03.2346(-1.77083380194018),BH05.396(-1.66274636831205),BH05.1100(1.26125284666466),BH05.1118(-1.27056315181644),BH08.1584(1.2569337582306),C…	AH02.1136(-1.98224390144488),AH02.1482(-1.06723807089784),AH03.2072(-1.15734339837538),AH05.1050(1.54785166017618),AH05.1072(-1.30339600682656),AH09.1748(1.32260722951866),BH02.971(-1.19007435649544),BH02.1558(-3.89736659303013),BH02.4418(1.42240675459116),BH03.2346(-1.77083380194018),BH05.396(-1.66274636831205),BH05.1100(1.26125284666466),BH05.1118(-1.27056315181644),BH08.1584(1.2569337582306),C…	0.219298245614035
ko00627	Aminobenzoate degradation	7	4103	34	16950	0.749862451589579	0.870982766218068	AH01.2521(-1.08282583673609),AH03.2979(2.35026658697645),AH07.2737(-1.52151537878759),BH03.3153(2.00455396063399),BH06.1123(-1.70599615229685),BH06.1124(-1.19622485684037),CH03.3343(6.3786734424584)	AH01.2521(-1.08282583673609),AH03.2979(2.35026658697645),AH07.2737(-1.52151537878759),BH03.3153(2.00455396063399),BH06.1123(-1.70599615229685),BH06.1124(-1.19622485684037),CH03.3343(6.3786734424584)	0.205882352941176
ko00660	C5-Branched dibasic acid metabolism	4	4103	20	16950	0.750021423793365	0.870982766218068	BH07.2356(1.02699387874003),CH02.2450(5.52790871561264),CH07.2434(1.75689005330787),CH09.3186(4.79678973703025)	BH07.2356(1.02699387874003),CH02.2450(5.52790871561264),CH07.2434(1.75689005330787),CH09.3186(4.79678973703025)	0.2
ko04070	Phosphatidylinositol signaling system	47	4103	211	16950	0.76845852746103	0.870982766218068	AH01.996(1.15320541511346),AH01.1680(-1.00555049075586),AH01.2716(1.30735229245373),AH01.4001(2.56359296785416),AH01.4271(2.12871044508257),AH03.1524(1.19215229652938),AH03.1862(-1.13446313418429),AH03.3952(1.0431802757792),AH07.3734(1.26456545492784),BH01.785(-2.03364799496852),BH01.901(1.24562376105044),BH01.950(4.8225376429176),BH01.3113(1.89499091068223),BH01.4197(-2.07274395092277),BH01.4293…	AH01.996(1.15320541511346),AH01.1680(-1.00555049075586),AH01.2716(1.30735229245373),AH01.4001(2.56359296785416),AH01.4271(2.12871044508257),AH03.1524(1.19215229652938),AH03.1862(-1.13446313418429),AH03.3952(1.0431802757792),AH07.3734(1.26456545492784),BH01.785(-2.03364799496852),BH01.901(1.24562376105044),BH01.950(4.8225376429176),BH01.3113(1.89499091068223),BH01.4197(-2.07274395092277),BH01.4293…	0.222748815165877
ko03420	Nucleotide excision repair	72	4103	319	16950	0.773337058355966	0.870982766218068	AH01.2806(-3.98860794219103),AH01.4536(4.76477355139153),AH01.4595(-1.22298699471337),AH01.5167(2.28385221992013),AH02.259(2.96392381625274),AH02.1350(-1.19045047095117),AH02.3229(2.98828247284644),AH03.2631(-1.71891789566546),AH04.553(1.76992178461111),AH05.230(1.95677566294599),AH05.723(1.78395649703101),AH07.576(1.37691714522391),AH07.1915(1.80312506729105),AH07.3658(1.41845135786474),AH07.383…	AH01.2806(-3.98860794219103),AH01.4536(4.76477355139153),AH01.4595(-1.22298699471337),AH01.5167(2.28385221992013),AH02.259(2.96392381625274),AH02.1350(-1.19045047095117),AH02.3229(2.98828247284644),AH03.2631(-1.71891789566546),AH04.553(1.76992178461111),AH05.230(1.95677566294599),AH05.723(1.78395649703101),AH07.576(1.37691714522391),AH07.1915(1.80312506729105),AH07.3658(1.41845135786474),AH07.383…	0.225705329153605
ko00750	Vitamin B6 metabolism	7	4103	35	16950	0.777797835273096	0.870982766218068	AH02.2235(-1.67452686818403),AH02.2834(1.38222519322043),AH07.904(-3.57854397392143),BH01.5143(-1.57551444800941),BH03.4(-1.12483903621024),CH01.1867(5.00599382879173),CH05.4265(4.20435495812589)	AH02.2235(-1.67452686818403),AH02.2834(1.38222519322043),AH07.904(-3.57854397392143),BH01.5143(-1.57551444800941),BH03.4(-1.12483903621024),CH01.1867(5.00599382879173),CH05.4265(4.20435495812589)	0.2
ko04810	Regulation of actin cytoskeleton	38	4103	173	16950	0.78082293494414	0.870982766218068	AH01.1680(-1.00555049075586),AH01.3153(-2.41227399344425),AH01.4271(2.12871044508257),AH02.3119(1.59534879986615),AH03.1862(-1.13446313418429),AH03.3952(1.0431802757792),AH05.589(2.20436487472838),AH05.745(-1.0939343528912),AH05.1680(6.42323401958896),AH05.1758(1.60383640221742),AH07.3834(1.65456252495568),AH09.1534(-1.54043573247277),BH01.4528(2.09687319031234),BH01.4577(1.29405735739972),BH02.3…	AH01.1680(-1.00555049075586),AH01.3153(-2.41227399344425),AH01.4271(2.12871044508257),AH02.3119(1.59534879986615),AH03.1862(-1.13446313418429),AH03.3952(1.0431802757792),AH05.589(2.20436487472838),AH05.745(-1.0939343528912),AH05.1680(6.42323401958896),AH05.1758(1.60383640221742),AH07.3834(1.65456252495568),AH09.1534(-1.54043573247277),BH01.4528(2.09687319031234),BH01.4577(1.29405735739972),BH02.3…	0.219653179190751
ko04730	Long-term depression	5	4103	26	16950	0.790432348442066	0.870982766218068	BH01.4789(3.21758608827918),CH01.323(5.67257746700121),CH03.1610(1.90930312839645),CH05.1140(6.20687664957458),CH07.733(3.08033983556955)	BH01.4789(3.21758608827918),CH01.323(5.67257746700121),CH03.1610(1.90930312839645),CH05.1140(6.20687664957458),CH07.733(3.08033983556955)	0.192307692307692
ko00511	Other glycan degradation	11	4103	54	16950	0.790722931613188	0.870982766218068	AH01.1782(3.14589328752919),AH01.2593(-1.33075526066757),AH01.2594(2.00945110845699),AH08.1438(-1.11497754715358),BH05.2971(-1.21393807247546),CH01.2191(8.19887132364852),CH01.3114(3.10906838016301),CH04.1677(3.66394494856279),CH05.2629(4.76730965332198),CH05.2630(4.90429085259761),Contig192.141(2.4329667419067)	AH01.1782(3.14589328752919),AH01.2593(-1.33075526066757),AH01.2594(2.00945110845699),AH08.1438(-1.11497754715358),BH05.2971(-1.21393807247546),CH01.2191(8.19887132364852),CH01.3114(3.10906838016301),CH04.1677(3.66394494856279),CH05.2629(4.76730965332198),CH05.2630(4.90429085259761),Contig192.141(2.4329667419067)	0.203703703703704
ko04916	Melanogenesis	12	4103	59	16950	0.799397723535582	0.870982766218068	BH01.785(-2.03364799496852),BH01.950(4.8225376429176),BH01.4197(-2.07274395092277),BH04.1887(-5.92727377260102),CH01.988(6.08151957156192),CH02.1360(5.20433273396293),CH02.1569(5.32822158859701),CH03.4495(1.34439640677062),CH05.1140(6.20687664957458),CH05.2156(5.9308762350939),CH06.2897(4.99945385624635),Contig309.122(-1.55355488303722)	BH01.785(-2.03364799496852),BH01.950(4.8225376429176),BH01.4197(-2.07274395092277),BH04.1887(-5.92727377260102),CH01.988(6.08151957156192),CH02.1360(5.20433273396293),CH02.1569(5.32822158859701),CH03.4495(1.34439640677062),CH05.1140(6.20687664957458),CH05.2156(5.9308762350939),CH06.2897(4.99945385624635),Contig309.122(-1.55355488303722)	0.203389830508475
ko00960	Tropane, piperidine and pyridine alkaloid biosynthesis	28	4103	131	16950	0.804483298431307	0.870982766218068	AH02.3337(-1.28828777350023),AH02.4408(-2.66658218412539),AH03.759(-1.18702063932962),AH03.807(-3.89283967914305),AH03.3407(-2.48120654885636),AH04.1494(-2.34976703082895),AH04.2080(2.63752839776126),AH09.407(-2.73022601869859),BH02.4035(1.90297647094875),BH02.4444(-1.53983184347913),BH03.3639(-2.70007987456844),BH04.1067(-1.84468400293316),BH04.1504(-1.66589674451512),BH04.1629(-4.07410935474232…	AH02.3337(-1.28828777350023),AH02.4408(-2.66658218412539),AH03.759(-1.18702063932962),AH03.807(-3.89283967914305),AH03.3407(-2.48120654885636),AH04.1494(-2.34976703082895),AH04.2080(2.63752839776126),AH09.407(-2.73022601869859),BH02.4035(1.90297647094875),BH02.4444(-1.53983184347913),BH03.3639(-2.70007987456844),BH04.1067(-1.84468400293316),BH04.1504(-1.66589674451512),BH04.1629(-4.07410935474232…	0.213740458015267
ko04612	Antigen processing and presentation	52	4103	236	16950	0.804530772345435	0.870982766218068	AH01.1323(-1.29299785779377),AH01.3326(-1.62296798228434),AH01.4168(-1.40335140902683),AH01.4506(-1.14978596239584),AH02.3826(-3.19171344591151),AH02.4437(5.76133494319073),AH05.218(-5.64685385464491),AH05.2148(-3.63326813087626),AH05.4094(1.01464327658569),AH07.103(-1.99537445055817),AH08.1964(-1.77911587025746),AH08.1966(-1.69758565463675),AH08.1967(-1.69973459226105),AH09.58(-1.13262905694855)…	AH01.1323(-1.29299785779377),AH01.3326(-1.62296798228434),AH01.4168(-1.40335140902683),AH01.4506(-1.14978596239584),AH02.3826(-3.19171344591151),AH02.4437(5.76133494319073),AH05.218(-5.64685385464491),AH05.2148(-3.63326813087626),AH05.4094(1.01464327658569),AH07.103(-1.99537445055817),AH08.1964(-1.77911587025746),AH08.1966(-1.69758565463675),AH08.1967(-1.69973459226105),AH09.58(-1.13262905694855)…	0.220338983050847
ko04929	GnRH secretion	1	4103	6	16950	0.810473757196442	0.870982766218068	CH05.1140(6.20687664957458)	CH05.1140(6.20687664957458)	0.166666666666667
ko04927	Cortisol synthesis and secretion	11	4103	55	16950	0.810965321374403	0.870982766218068	AH01.3673(-1.4787035346268),AH08.34(-1.05313140724275),AH09.725(1.14252752288486),BH01.1628(-2.33947011845711),BH01.2684(-5.44024493713899),BH01.2927(-8.48036435817134),BH01.4024(-1.51365742442423),BH03.3487(1.3616440347625),BH06.2217(3.13887892170239),BH09.209(5.39447450027266),CH04.2624(1.41185170100797)	AH01.3673(-1.4787035346268),AH08.34(-1.05313140724275),AH09.725(1.14252752288486),BH01.1628(-2.33947011845711),BH01.2684(-5.44024493713899),BH01.2927(-8.48036435817134),BH01.4024(-1.51365742442423),BH03.3487(1.3616440347625),BH06.2217(3.13887892170239),BH09.209(5.39447450027266),CH04.2624(1.41185170100797)	0.2
ko03008	Ribosome biogenesis in eukaryotes	65	4103	293	16950	0.810983114830386	0.870982766218068	AH01.3628(1.43756581132265),AH01.3639(1.19878015546847),AH02.976(1.85873665009186),AH02.1299(-4.50453784835053),AH03.3828(1.67895841937729),AH03.3995(1.50163685991848),AH04.1738(1.42556368606715),AH05.84(-1.37898108112288),AH06.1144(1.80963146708149),AH06.2197(-1.20935744392504),AH07.3321(1.32344954911635),AH07.3984(1.1228289889921),AH08.499(-1.78945828848526),BH01.192(2.76167952639815),BH01.3973…	AH01.3628(1.43756581132265),AH01.3639(1.19878015546847),AH02.976(1.85873665009186),AH02.1299(-4.50453784835053),AH03.3828(1.67895841937729),AH03.3995(1.50163685991848),AH04.1738(1.42556368606715),AH05.84(-1.37898108112288),AH06.1144(1.80963146708149),AH06.2197(-1.20935744392504),AH07.3321(1.32344954911635),AH07.3984(1.1228289889921),AH08.499(-1.78945828848526),BH01.192(2.76167952639815),BH01.3973…	0.221843003412969
ko03050	Proteasome	40	4103	186	16950	0.828855883838007	0.870982766218068	AH01.569(-1.07271440574215),AH02.1486(-1.09611146388827),AH03.3679(-3.31824884508951),AH06.611(-2.20500164403115),AH06.2254(-2.06178682655963),BH01.2919(2.19624951476146),BH01.4691(4.15946943826826),BH02.1561(-1.02395049400419),BH08.2277(-2.56970929215085),CH01.495(3.67376848103465),CH01.1141(1.9397330392525),CH01.3316(7.4247778843306),CH01.4988(5.21743866859793),CH02.1357(7.95964081227812),CH02.…	AH01.569(-1.07271440574215),AH02.1486(-1.09611146388827),AH03.3679(-3.31824884508951),AH06.611(-2.20500164403115),AH06.2254(-2.06178682655963),BH01.2919(2.19624951476146),BH01.4691(4.15946943826826),BH02.1561(-1.02395049400419),BH08.2277(-2.56970929215085),CH01.495(3.67376848103465),CH01.1141(1.9397330392525),CH01.3316(7.4247778843306),CH01.4988(5.21743866859793),CH02.1357(7.95964081227812),CH02.…	0.21505376344086
ko00946	Degradation of flavonoids	14	4103	70	16950	0.831958086239737	0.870982766218068	AH01.916(3.61560999543426),AH09.1542(-1.44361103707907),AH09.1546(-1.92295536542266),BH01.725(3.80055566942182),BH01.726(-1.74219989274073),BH03.4212(-1.17984614945665),BH09.1743(4.00180699184823),BH09.1744(-2.1714607097758),CH01.1093(1.72155494372229),CH01.1095(2.56942157571798),CH09.1864(5.45497636309585),CH09.1865(4.58933161431487),CH09.1867(1.28124301390216),Contig309.83(1.54611904848007)	AH01.916(3.61560999543426),AH09.1542(-1.44361103707907),AH09.1546(-1.92295536542266),BH01.725(3.80055566942182),BH01.726(-1.74219989274073),BH03.4212(-1.17984614945665),BH09.1743(4.00180699184823),BH09.1744(-2.1714607097758),CH01.1093(1.72155494372229),CH01.1095(2.56942157571798),CH09.1864(5.45497636309585),CH09.1865(4.58933161431487),CH09.1867(1.28124301390216),Contig309.83(1.54611904848007)	0.2
ko02020	Two-component system	47	4103	218	16950	0.840877445744273	0.870982766218068	AH02.988(1.04678922910111),AH02.1136(-1.98224390144488),AH02.1459(2.98605854389005),AH02.1461(2.99005482668526),AH02.3525(-1.08036952426934),AH02.4443(-1.50071545721211),AH03.2699(3.2961324693416),AH04.2243(3.40753018720808),AH05.624(1.90934256517194),AH05.1688(2.63234043254818),AH05.2788(1.57609976445326),AH06.1052(3.37312175758845),AH07.3363(3.66220266946034),AH07.3377(-1.20833884947598),AH09.1…	AH02.988(1.04678922910111),AH02.1136(-1.98224390144488),AH02.1459(2.98605854389005),AH02.1461(2.99005482668526),AH02.3525(-1.08036952426934),AH02.4443(-1.50071545721211),AH03.2699(3.2961324693416),AH04.2243(3.40753018720808),AH05.624(1.90934256517194),AH05.1688(2.63234043254818),AH05.2788(1.57609976445326),AH06.1052(3.37312175758845),AH07.3363(3.66220266946034),AH07.3377(-1.20833884947598),AH09.1…	0.215596330275229
ko04122	Sulfur relay system	5	4103	28	16950	0.843241649719209	0.870982766218068	AH09.1820(-4.85614210003337),BH08.1100(-1.09184235420334),BH09.1990(-1.81842040935533),CH03.3300(4.88417766890409),CH05.4324(5.53125366621169)	AH09.1820(-4.85614210003337),BH08.1100(-1.09184235420334),BH09.1990(-1.81842040935533),CH03.3300(4.88417766890409),CH05.4324(5.53125366621169)	0.178571428571429
ko04530	Tight junction	41	4103	192	16950	0.844563130987281	0.870982766218068	AH01.4502(-1.83839200582968),AH01.4506(-1.14978596239584),AH03.2377(-1.12056056232765),AH03.3833(-1.37063828272308),AH05.589(2.20436487472838),AH05.1758(1.60383640221742),AH07.3831(2.8069943365248),AH08.1998(-2.81066668490555),AH09.1534(-1.54043573247277),BH01.4789(3.21758608827918),BH03.3678(1.04541763681882),BH03.4454(-2.14704326310339),BH05.637(2.64851435168719),BH05.929(1.58751854308892),BH05…	AH01.4502(-1.83839200582968),AH01.4506(-1.14978596239584),AH03.2377(-1.12056056232765),AH03.3833(-1.37063828272308),AH05.589(2.20436487472838),AH05.1758(1.60383640221742),AH07.3831(2.8069943365248),AH08.1998(-2.81066668490555),AH09.1534(-1.54043573247277),BH01.4789(3.21758608827918),BH03.3678(1.04541763681882),BH03.4454(-2.14704326310339),BH05.637(2.64851435168719),BH05.929(1.58751854308892),BH05…	0.213541666666667
ko04350	TGF-beta signaling pathway	31	4103	148	16950	0.847985701349873	0.870982766218068	AH03.3761(-1.5826020129793),AH03.3763(-2.64312133970998),AH03.3764(-5.69607329212641),AH03.4073(1.60227806961219),AH05.2592(-1.85223067856854),AH06.2118(1.0154514855071),AH06.2567(-2.05828943025355),AH07.828(1.11375895605227),AH08.2221(4.23656757814323),BH01.2297(-1.04552023663582),BH01.4789(3.21758608827918),BH03.4040(-2.14107582984296),BH03.4042(-5.91581550286584),BH05.1031(5.0144588395173),BH0…	AH03.3761(-1.5826020129793),AH03.3763(-2.64312133970998),AH03.3764(-5.69607329212641),AH03.4073(1.60227806961219),AH05.2592(-1.85223067856854),AH06.2118(1.0154514855071),AH06.2567(-2.05828943025355),AH07.828(1.11375895605227),AH08.2221(4.23656757814323),BH01.2297(-1.04552023663582),BH01.4789(3.21758608827918),BH03.4040(-2.14107582984296),BH03.4042(-5.91581550286584),BH05.1031(5.0144588395173),BH0…	0.209459459459459
ko00430	Taurine and hypotaurine metabolism	17	4103	85	16950	0.850126399598952	0.870982766218068	AH01.4409(-1.43511301233),AH02.1919(-3.54601681288054),AH03.1527(-2.25816414489406),AH03.2823(1.12311144608899),AH06.1111(-5.60547227157653),BH03.1706(-1.9813612963601),BH05.1202(1.30755008495239),BH06.1138(-1.93192940817084),BH08.1860(-1.63818453389611),BH09.310(1.62537716820897),CH01.969(1.24411694563737),CH01.2691(1.47759840523963),CH03.3183(1.86501780756085),CH05.4447(5.3076080678228),CH08.20…	AH01.4409(-1.43511301233),AH02.1919(-3.54601681288054),AH03.1527(-2.25816414489406),AH03.2823(1.12311144608899),AH06.1111(-5.60547227157653),BH03.1706(-1.9813612963601),BH05.1202(1.30755008495239),BH06.1138(-1.93192940817084),BH08.1860(-1.63818453389611),BH09.310(1.62537716820897),CH01.969(1.24411694563737),CH01.2691(1.47759840523963),CH03.3183(1.86501780756085),CH05.4447(5.3076080678228),CH08.20…	0.2
ko04370	VEGF signaling pathway	13	4103	67	16950	0.8570310178353	0.870982766218068	AH02.3492(-1.02719736175008),AH05.589(2.20436487472838),AH05.1620(-1.3290652132108),AH05.1758(1.60383640221742),BH02.2329(-1.48750384082131),BH02.3463(-2.92973401387907),BH05.637(2.64851435168719),BH05.1933(1.52470660539871),CH04.1007(5.68119058457127),CH05.1140(6.20687664957458),CH06.1063(1.97335560190496),CH07.3317(2.9443109095793),CH07.3943(1.15675875231293)	AH02.3492(-1.02719736175008),AH05.589(2.20436487472838),AH05.1620(-1.3290652132108),AH05.1758(1.60383640221742),BH02.2329(-1.48750384082131),BH02.3463(-2.92973401387907),BH05.637(2.64851435168719),BH05.1933(1.52470660539871),CH04.1007(5.68119058457127),CH05.1140(6.20687664957458),CH06.1063(1.97335560190496),CH07.3317(2.9443109095793),CH07.3943(1.15675875231293)	0.194029850746269
ko04390	Hippo signaling pathway	23	4103	113	16950	0.858355902771328	0.870982766218068	AH01.3335(1.57973565033425),AH03.544(-2.00347329800339),AH05.690(-2.25177054166021),AH07.2354(1.02296194191696),AH08.2227(1.28290769133401),BH01.4528(2.09687319031234),BH01.4789(3.21758608827918),BH04.1950(1.64338024487573),BH08.1802(4.91261398904665),BH08.1944(1.22888478559301),CH01.323(5.67257746700121),CH02.1569(5.32822158859701),CH03.1610(1.90930312839645),CH05.1225(5.62189848112009),CH07.733…	AH01.3335(1.57973565033425),AH03.544(-2.00347329800339),AH05.690(-2.25177054166021),AH07.2354(1.02296194191696),AH08.2227(1.28290769133401),BH01.4528(2.09687319031234),BH01.4789(3.21758608827918),BH04.1950(1.64338024487573),BH08.1802(4.91261398904665),BH08.1944(1.22888478559301),CH01.323(5.67257746700121),CH02.1569(5.32822158859701),CH03.1610(1.90930312839645),CH05.1225(5.62189848112009),CH07.733…	0.20353982300885
ko00561	Glycerolipid metabolism	62	4103	286	16950	0.859588980354173	0.870982766218068	AH02.704(-2.38889139709988),AH02.1478(1.10611773684687),AH02.2430(1.59412232126102),AH02.2666(-3.39024810191781),AH02.3803(-2.30708758989568),AH03.2072(-1.15734339837538),AH03.4064(-1.3051686676628),AH04.6(-2.5554170298303),AH05.2231(1.48292364746217),AH07.120(2.24635421629023),AH07.121(3.5998850940884),AH07.3734(1.26456545492784),AH08.197(2.24917114834092),AH08.1171(-2.18116848262591),AH09.1748(…	AH02.704(-2.38889139709988),AH02.1478(1.10611773684687),AH02.2430(1.59412232126102),AH02.2666(-3.39024810191781),AH02.3803(-2.30708758989568),AH03.2072(-1.15734339837538),AH03.4064(-1.3051686676628),AH04.6(-2.5554170298303),AH05.2231(1.48292364746217),AH07.120(2.24635421629023),AH07.121(3.5998850940884),AH07.3734(1.26456545492784),AH08.197(2.24917114834092),AH08.1171(-2.18116848262591),AH09.1748(…	0.216783216783217
ko00232	Caffeine metabolism	2	4103	13	16950	0.859760887778921	0.870982766218068	BH04.1206(2.11792807897866),BH04.1623(1.5754733408729)	BH04.1206(2.11792807897866),BH04.1623(1.5754733408729)	0.153846153846154
ko00907	Pinene, camphor and geraniol degradation	2	4103	13	16950	0.859760887778921	0.870982766218068	CH02.1376(4.01376597197882),CH07.3693(-3.83254572763354)	CH02.1376(4.01376597197882),CH07.3693(-3.83254572763354)	0.153846153846154
ko00541	O-Antigen nucleotide sugar biosynthesis	14	4103	72	16950	0.861849735504637	0.870982766218068	AH06.2496(2.27071828172857),AH07.3749(-1.05360313181169),AH08.2146(-1.42895031040548),BH03.67(-3.47994147200671),BH06.263(1.01546622026428),BH06.2294(2.27085844200426),BH07.3644(-1.02255965564417),BH08.1322(1.03842378984024),BH08.2264(-1.10189049750738),CH03.2846(2.46617841431129),CH03.3215(1.35809731864778),CH06.2514(3.59273369330965),CH07.3639(2.27995766703936),CH08.1426(4.36610387065893)	AH06.2496(2.27071828172857),AH07.3749(-1.05360313181169),AH08.2146(-1.42895031040548),BH03.67(-3.47994147200671),BH06.263(1.01546622026428),BH06.2294(2.27085844200426),BH07.3644(-1.02255965564417),BH08.1322(1.03842378984024),BH08.2264(-1.10189049750738),CH03.2846(2.46617841431129),CH03.3215(1.35809731864778),CH06.2514(3.59273369330965),CH07.3639(2.27995766703936),CH08.1426(4.36610387065893)	0.194444444444444
ko04211	Longevity regulating pathway	32	4103	154	16950	0.863399893567135	0.870982766218068	AH01.5194(-1.05109855188281),AH03.3833(-1.37063828272308),AH03.4073(1.60227806961219),AH05.3587(-1.30398784275074),AH06.99(-1.2714757372045),AH06.2495(2.6747596257889),AH07.104(-1.29668221365923),AH09.1733(-1.06818065896943),BH02.4418(1.42240675459116),BH03.4454(-2.14704326310339),BH05.929(1.58751854308892),BH05.3352(-1.1018763177322),BH06.2293(2.09375601027384),BH07.110(-1.08009370273938),BH08.1…	AH01.5194(-1.05109855188281),AH03.3833(-1.37063828272308),AH03.4073(1.60227806961219),AH05.3587(-1.30398784275074),AH06.99(-1.2714757372045),AH06.2495(2.6747596257889),AH07.104(-1.29668221365923),AH09.1733(-1.06818065896943),BH02.4418(1.42240675459116),BH03.4454(-2.14704326310339),BH05.929(1.58751854308892),BH05.3352(-1.1018763177322),BH06.2293(2.09375601027384),BH07.110(-1.08009370273938),BH08.1…	0.207792207792208
ko00460	Cyanoamino acid metabolism	45	4103	214	16950	0.880704408318824	0.870982766218068	AH01.916(3.61560999543426),AH01.4075(-1.27392431136456),AH01.4546(-2.13167329380192),AH03.2407(2.40122263610908),AH03.2559(-1.29473004971547),AH03.2560(-1.60929168550465),AH04.2011(-2.47289423200934),AH05.2726(-2.8093312508432),AH07.2737(-1.52151537878759),AH08.1433(-2.38038996404326),AH09.1542(-1.44361103707907),AH09.1546(-1.92295536542266),BH01.148(4.22442876035282),BH01.725(3.80055566942182),B…	AH01.916(3.61560999543426),AH01.4075(-1.27392431136456),AH01.4546(-2.13167329380192),AH03.2407(2.40122263610908),AH03.2559(-1.29473004971547),AH03.2560(-1.60929168550465),AH04.2011(-2.47289423200934),AH05.2726(-2.8093312508432),AH07.2737(-1.52151537878759),AH08.1433(-2.38038996404326),AH09.1542(-1.44361103707907),AH09.1546(-1.92295536542266),BH01.148(4.22442876035282),BH01.725(3.80055566942182),B…	0.210280373831776
ko00190	Oxidative phosphorylation	73	4103	338	16950	0.884980562671604	0.870982766218068	AH01.994(-1.47936383585683),AH01.4986(-1.0116050413339),AH02.4443(-1.50071545721211),AH03.559(-1.70393516535217),AH03.3737(-1.63269955772996),AH04.365(-1.10936263625306),AH06.2456(-2.19817881549857),AH09.1449(-1.18677509823872),BH01.3035(-1.38158337794764),BH01.3775(1.11543916719438),BH02.4482(-1.85065915772786),BH03.665(-1.89698217340343),BH03.1158(1.44378000792616),BH03.1988(-1.53636987303862),…	AH01.994(-1.47936383585683),AH01.4986(-1.0116050413339),AH02.4443(-1.50071545721211),AH03.559(-1.70393516535217),AH03.3737(-1.63269955772996),AH04.365(-1.10936263625306),AH06.2456(-2.19817881549857),AH09.1449(-1.18677509823872),BH01.3035(-1.38158337794764),BH01.3775(1.11543916719438),BH02.4482(-1.85065915772786),BH03.665(-1.89698217340343),BH03.1158(1.44378000792616),BH03.1988(-1.53636987303862),…	0.215976331360947
ko00680	Methane metabolism	41	4103	197	16950	0.886779014185677	0.870982766218068	AH01.2082(-1.01480172839843),AH01.3759(-2.09249903180986),AH01.4706(1.7897546952824),AH02.3112(-1.09894571117908),AH02.3319(-1.55759713577601),AH02.3989(1.25402207372861),AH03.3738(-3.06885489390897),AH06.1921(2.38307755650098),AH08.1304(-1.31317854689068),AH08.1673(1.50809633410565),BH01.5143(-1.57551444800941),BH03.1702(-1.03940605627189),BH07.3708(-3.65551388649896),BH08.1768(-1.03329411065985…	AH01.2082(-1.01480172839843),AH01.3759(-2.09249903180986),AH01.4706(1.7897546952824),AH02.3112(-1.09894571117908),AH02.3319(-1.55759713577601),AH02.3989(1.25402207372861),AH03.3738(-3.06885489390897),AH06.1921(2.38307755650098),AH08.1304(-1.31317854689068),AH08.1673(1.50809633410565),BH01.5143(-1.57551444800941),BH03.1702(-1.03940605627189),BH07.3708(-3.65551388649896),BH08.1768(-1.03329411065985…	0.208121827411168
ko00440	Phosphonate and phosphinate metabolism	4	4103	25	16950	0.888067230067597	0.870982766218068	AH08.682(-1.04077311496985),CH01.3313(1.05667079567888),CH07.523(4.8987942143855),CH08.809(3.91184569314181)	AH08.682(-1.04077311496985),CH01.3313(1.05667079567888),CH07.523(4.8987942143855),CH08.809(3.91184569314181)	0.16
ko00604	Glycosphingolipid biosynthesis - ganglio series	3	4103	20	16950	0.895365605658368	0.870982766218068	CH05.2629(4.76730965332198),CH05.2630(4.90429085259761),Contig192.141(2.4329667419067)	CH05.2629(4.76730965332198),CH05.2630(4.90429085259761),Contig192.141(2.4329667419067)	0.15
ko04068	FoxO signaling pathway	29	4103	145	16950	0.902754891194722	0.870982766218068	AH01.5089(1.42307188896905),AH01.5194(-1.05109855188281),AH03.3833(-1.37063828272308),AH06.99(-1.2714757372045),AH06.187(1.50552907509989),AH07.104(-1.29668221365923),BH01.5224(1.84551034411363),BH03.1828(1.30420696019992),BH03.4454(-2.14704326310339),BH05.929(1.58751854308892),BH06.293(1.06015513349643),BH06.573(-1.3970290750514),BH07.110(-1.08009370273938),CH01.4635(4.89558242890313),CH01.5615(…	AH01.5089(1.42307188896905),AH01.5194(-1.05109855188281),AH03.3833(-1.37063828272308),AH06.99(-1.2714757372045),AH06.187(1.50552907509989),AH07.104(-1.29668221365923),BH01.5224(1.84551034411363),BH03.1828(1.30420696019992),BH03.4454(-2.14704326310339),BH05.929(1.58751854308892),BH06.293(1.06015513349643),BH06.573(-1.3970290750514),BH07.110(-1.08009370273938),CH01.4635(4.89558242890313),CH01.5615(…	0.2
ko00908	Zeatin biosynthesis	12	4103	66	16950	0.904742464334418	0.870982766218068	AH02.293(-3.08151157080862),AH02.3453(1.30267345580675),AH08.1797(-2.32466189235672),BH01.2034(-1.77823130505507),BH02.318(-4.87460235555842),BH02.3502(1.86490668701537),BH02.3510(1.41021365284545),BH08.1835(-1.50792989526238),CH02.3042(2.80799317242663),CH08.1997(-1.57575304955249),CH09.1942(5.39295025884367),Contig328.92(-1.1713202086643)	AH02.293(-3.08151157080862),AH02.3453(1.30267345580675),AH08.1797(-2.32466189235672),BH01.2034(-1.77823130505507),BH02.318(-4.87460235555842),BH02.3502(1.86490668701537),BH02.3510(1.41021365284545),BH08.1835(-1.50792989526238),CH02.3042(2.80799317242663),CH08.1997(-1.57575304955249),CH09.1942(5.39295025884367),Contig328.92(-1.1713202086643)	0.181818181818182
ko04966	Collecting duct acid secretion	12	4103	66	16950	0.904742464334418	0.870982766218068	BH07.4106(4.41085823648579),BH09.2364(6.6877309774963),CH01.4945(4.73061816854236),CH02.2396(4.17020202588184),CH04.436(6.3864802216261),CH05.381(6.20180395044962),CH05.411(5.99905035729546),CH05.856(6.02109014292254),CH06.988(3.27432656743807),CH06.2116(2.84658805601761),CH06.2583(1.87668055762205),CH07.451(4.66053664000018)	BH07.4106(4.41085823648579),BH09.2364(6.6877309774963),CH01.4945(4.73061816854236),CH02.2396(4.17020202588184),CH04.436(6.3864802216261),CH05.381(6.20180395044962),CH05.411(5.99905035729546),CH05.856(6.02109014292254),CH06.988(3.27432656743807),CH06.2116(2.84658805601761),CH06.2583(1.87668055762205),CH07.451(4.66053664000018)	0.181818181818182
ko04620	Toll-like receptor signaling pathway	25	4103	127	16950	0.905264288488981	0.870982766218068	AH01.2700(-2.91201534204592),AH02.2835(-3.41763827597976),AH03.131(-2.51861441208649),AH03.1634(-3.98125941110777),AH04.593(-2.1436105614222),AH05.589(2.20436487472838),AH05.1758(1.60383640221742),AH07.2812(1.57046305273219),AH09.2398(-2.88040097921842),AH09.2400(-1.95320974858495),BH03.146(-1.92906721784267),BH03.1698(-2.32216218967977),BH04.1794(-2.28907560323496),BH05.637(2.64851435168719),BH0…	AH01.2700(-2.91201534204592),AH02.2835(-3.41763827597976),AH03.131(-2.51861441208649),AH03.1634(-3.98125941110777),AH04.593(-2.1436105614222),AH05.589(2.20436487472838),AH05.1758(1.60383640221742),AH07.2812(1.57046305273219),AH09.2398(-2.88040097921842),AH09.2400(-1.95320974858495),BH03.146(-1.92906721784267),BH03.1698(-2.32216218967977),BH04.1794(-2.28907560323496),BH05.637(2.64851435168719),BH0…	0.196850393700787
ko04371	Apelin signaling pathway	33	4103	164	16950	0.908540661036435	0.870982766218068	AH02.3492(-1.02719736175008),AH03.3741(1.3367249544416),AH03.3833(-1.37063828272308),AH03.4073(1.60227806961219),AH06.808(-1.09761055397314),BH01.785(-2.03364799496852),BH01.950(4.8225376429176),BH01.4197(-2.07274395092277),BH02.694(2.53462793384902),BH02.3463(-2.92973401387907),BH03.4019(1.39883480543622),BH03.4454(-2.14704326310339),BH04.1887(-5.92727377260102),BH05.929(1.58751854308892),CH01.9…	AH02.3492(-1.02719736175008),AH03.3741(1.3367249544416),AH03.3833(-1.37063828272308),AH03.4073(1.60227806961219),AH06.808(-1.09761055397314),BH01.785(-2.03364799496852),BH01.950(4.8225376429176),BH01.4197(-2.07274395092277),BH02.694(2.53462793384902),BH02.3463(-2.92973401387907),BH03.4019(1.39883480543622),BH03.4454(-2.14704326310339),BH04.1887(-5.92727377260102),BH05.929(1.58751854308892),CH01.9…	0.201219512195122
ko00790	Folate biosynthesis	10	4103	57	16950	0.912612061908162	0.870982766218068	AH07.1187(-1.13881990690788),AH08.1856(1.4309696693323),BH02.38(-1.65298025673745),BH07.1263(-1.03053796308026),BH08.1100(-1.09184235420334),CH02.43(5.56301446907074),CH05.2354(1.29121429466481),CH06.2965(1.69557977408667),CH07.2184(1.21601698740454),Contig1042.23(4.82275262262417)	AH07.1187(-1.13881990690788),AH08.1856(1.4309696693323),BH02.38(-1.65298025673745),BH07.1263(-1.03053796308026),BH08.1100(-1.09184235420334),CH02.43(5.56301446907074),CH05.2354(1.29121429466481),CH06.2965(1.69557977408667),CH07.2184(1.21601698740454),Contig1042.23(4.82275262262417)	0.175438596491228
ko04923	Regulation of lipolysis in adipocytes	5	4103	32	16950	0.916143930628651	0.870982766218068	AH02.1478(1.10611773684687),AH02.3803(-2.30708758989568),AH04.6(-2.5554170298303),BH02.3811(-1.36743904049922),BH04.11(-1.94704667121061)	AH02.1478(1.10611773684687),AH02.3803(-2.30708758989568),AH04.6(-2.5554170298303),BH02.3811(-1.36743904049922),BH04.11(-1.94704667121061)	0.15625
ko04320	Dorso-ventral axis formation	1	4103	9	16950	0.91751148396618	0.870982766218068	CH05.1140(6.20687664957458)	CH05.1140(6.20687664957458)	0.111111111111111
ko00603	Glycosphingolipid biosynthesis - globo and isoglobo series	6	4103	38	16950	0.925672340713763	0.870982766218068	AH03.4064(-1.3051686676628),BH01.1927(-1.02532207106581),BH03.4403(-1.26377254761951),CH05.2629(4.76730965332198),CH05.2630(4.90429085259761),Contig192.141(2.4329667419067)	AH03.4064(-1.3051686676628),BH01.1927(-1.02532207106581),BH03.4403(-1.26377254761951),CH05.2629(4.76730965332198),CH05.2630(4.90429085259761),Contig192.141(2.4329667419067)	0.157894736842105
ko04926	Relaxin signaling pathway	2	4103	16	16950	0.927624041250605	0.870982766218068	CH01.1288(7.19412141708839),CH05.1140(6.20687664957458)	CH01.1288(7.19412141708839),CH05.1140(6.20687664957458)	0.125
ko00966	Glucosinolate biosynthesis	5	4103	33	16950	0.928875036982672	0.870982766218068	AH01.5012(1.02792560118561),BH01.3334(1.26161699109945),BH09.2069(-1.88392966775519),CH01.3580(7.96274035277148),CH02.2450(5.52790871561264)	AH01.5012(1.02792560118561),BH01.3334(1.26161699109945),BH09.2069(-1.88392966775519),CH01.3580(7.96274035277148),CH02.2450(5.52790871561264)	0.151515151515152
ko04020	Calcium signaling pathway	24	4103	127	16950	0.937263226896132	0.870982766218068	AH01.4001(2.56359296785416),AH02.3492(-1.02719736175008),AH05.1620(-1.3290652132108),BH01.785(-2.03364799496852),BH01.950(4.8225376429176),BH01.4197(-2.07274395092277),BH01.4293(-2.18250186650613),BH01.4389(2.03307992306732),BH01.5048(1.43414035479018),BH02.2329(-1.48750384082131),BH02.3052(-1.22697364588616),BH02.3463(-2.92973401387907),BH04.25(-1.02972189354946),BH04.1887(-5.92727377260102),BH0…	AH01.4001(2.56359296785416),AH02.3492(-1.02719736175008),AH05.1620(-1.3290652132108),BH01.785(-2.03364799496852),BH01.950(4.8225376429176),BH01.4197(-2.07274395092277),BH01.4293(-2.18250186650613),BH01.4389(2.03307992306732),BH01.5048(1.43414035479018),BH02.2329(-1.48750384082131),BH02.3052(-1.22697364588616),BH02.3463(-2.92973401387907),BH04.25(-1.02972189354946),BH04.1887(-5.92727377260102),BH0…	0.188976377952756
ko00361	Chlorocyclohexane and chlorobenzene degradation	1	4103	10	16950	0.937489665967642	0.870982766218068	BH08.838(1.18084824340053)	BH08.838(1.18084824340053)	0.1
ko00364	Fluorobenzoate degradation	1	4103	10	16950	0.937489665967642	0.870982766218068	BH08.838(1.18084824340053)	BH08.838(1.18084824340053)	0.1
ko00600	Sphingolipid metabolism	26	4103	137	16950	0.94079407227711	0.870982766218068	AH01.1782(3.14589328752919),AH02.537(-1.93189312646367),AH02.1063(-1.36331231037942),AH02.2593(2.29916934328885),AH02.3492(-1.02719736175008),AH03.4064(-1.3051686676628),AH04.64(-1.23683646659339),AH09.1677(1.91282952127001),BH01.1082(-1.09384318045789),BH01.1927(-1.02532207106581),BH02.1055(-1.11641446686302),BH02.2500(-2.0187300894316),BH02.3463(-2.92973401387907),BH02.4429(-1.0059272868995),BH…	AH01.1782(3.14589328752919),AH02.537(-1.93189312646367),AH02.1063(-1.36331231037942),AH02.2593(2.29916934328885),AH02.3492(-1.02719736175008),AH03.4064(-1.3051686676628),AH04.64(-1.23683646659339),AH09.1677(1.91282952127001),BH01.1082(-1.09384318045789),BH01.1927(-1.02532207106581),BH02.1055(-1.11641446686302),BH02.2500(-2.0187300894316),BH02.3463(-2.92973401387907),BH02.4429(-1.0059272868995),BH…	0.18978102189781
ko04625	C-type lectin receptor signaling pathway	12	4103	70	16950	0.940806718012571	0.870982766218068	AH05.1620(-1.3290652132108),BH01.785(-2.03364799496852),BH01.950(4.8225376429176),BH01.4197(-2.07274395092277),BH02.2329(-1.48750384082131),BH04.1887(-5.92727377260102),CH01.988(6.08151957156192),CH02.1360(5.20433273396293),CH05.1140(6.20687664957458),CH05.2156(5.9308762350939),CH06.2897(4.99945385624635),Contig309.122(-1.55355488303722)	AH05.1620(-1.3290652132108),BH01.785(-2.03364799496852),BH01.950(4.8225376429176),BH01.4197(-2.07274395092277),BH02.2329(-1.48750384082131),BH04.1887(-5.92727377260102),CH01.988(6.08151957156192),CH02.1360(5.20433273396293),CH05.1140(6.20687664957458),CH05.2156(5.9308762350939),CH06.2897(4.99945385624635),Contig309.122(-1.55355488303722)	0.171428571428571
ko00300	Lysine biosynthesis	8	4103	51	16950	0.94969855719964	0.870982766218068	AH03.877(1.16891099337626),AH07.1604(5.9156903159069),BH03.1005(1.24872878736549),CH01.630(4.71958218844656),CH01.4566(7.42469171513292),CH03.4241(3.97419219858596),CH05.4039(6.44657566863978),CH09.2689(3.0202823561116)	AH03.877(1.16891099337626),AH07.1604(5.9156903159069),BH03.1005(1.24872878736549),CH01.630(4.71958218844656),CH01.4566(7.42469171513292),CH03.4241(3.97419219858596),CH05.4039(6.44657566863978),CH09.2689(3.0202823561116)	0.156862745098039
ko04723	Retrograde endocannabinoid signaling	30	4103	158	16950	0.951793694520327	0.870982766218068	AH02.1478(1.10611773684687),AH02.3803(-2.30708758989568),AH04.6(-2.5554170298303),AH07.3741(1.50039464412419),AH09.1239(-1.1267593188065),AH09.1240(2.13542637888977),BH02.3811(-1.36743904049922),BH04.11(-1.94704667121061),BH09.359(1.56556830297519),BH09.360(1.42405036567514),BH09.794(3.75074335099636),BH09.1338(-3.16559283395503),BH09.1339(3.60140696807253),CH01.554(7.57605291185276),CH01.1288(7.…	AH02.1478(1.10611773684687),AH02.3803(-2.30708758989568),AH04.6(-2.5554170298303),AH07.3741(1.50039464412419),AH09.1239(-1.1267593188065),AH09.1240(2.13542637888977),BH02.3811(-1.36743904049922),BH04.11(-1.94704667121061),BH09.359(1.56556830297519),BH09.360(1.42405036567514),BH09.794(3.75074335099636),BH09.1338(-3.16559283395503),BH09.1339(3.60140696807253),CH01.554(7.57605291185276),CH01.1288(7.…	0.189873417721519
ko00590	Arachidonic acid metabolism	3	4103	24	16950	0.952553878711972	0.870982766218068	AH01.879(1.38640782815137),BH01.4118(-10.7289887122614),CH01.1069(3.80530414757596)	AH01.879(1.38640782815137),BH01.4118(-10.7289887122614),CH01.1069(3.80530414757596)	0.125
ko04064	NF-kappa B signaling pathway	24	4103	130	16950	0.952784974825938	0.870982766218068	AH01.2700(-2.91201534204592),AH01.3087(-1.10079199168263),AH02.2835(-3.41763827597976),AH03.131(-2.51861441208649),AH03.1634(-3.98125941110777),AH04.593(-2.1436105614222),AH07.2812(1.57046305273219),AH09.2036(4.42980979510069),AH09.2398(-2.88040097921842),AH09.2400(-1.95320974858495),BH03.146(-1.92906721784267),BH03.1698(-2.32216218967977),BH04.1794(-2.28907560323496),BH05.1591(-1.04744559004179)…	AH01.2700(-2.91201534204592),AH01.3087(-1.10079199168263),AH02.2835(-3.41763827597976),AH03.131(-2.51861441208649),AH03.1634(-3.98125941110777),AH04.593(-2.1436105614222),AH07.2812(1.57046305273219),AH09.2036(4.42980979510069),AH09.2398(-2.88040097921842),AH09.2400(-1.95320974858495),BH03.146(-1.92906721784267),BH03.1698(-2.32216218967977),BH04.1794(-2.28907560323496),BH05.1591(-1.04744559004179)…	0.184615384615385
ko00514	Other types of O-glycan biosynthesis	2	4103	18	16950	0.954097570635304	0.870982766218068	AH02.4290(-1.05750393694396),AH03.3401(-1.45534192126721)	AH02.4290(-1.05750393694396),AH03.3401(-1.45534192126721)	0.111111111111111
ko00540	Lipopolysaccharide biosynthesis	3	4103	25	16950	0.961347512618023	0.870982766218068	BH07.543(1.04916773495139),CH05.585(5.73152748455833),CH07.406(4.91053427810417)	BH07.543(1.04916773495139),CH05.585(5.73152748455833),CH07.406(4.91053427810417)	0.12
ko04935	Growth hormone synthesis, secretion and action	3	4103	26	16950	0.968590358603837	0.870982766218068	CH02.1569(5.32822158859701),CH03.4495(1.34439640677062),CH05.1140(6.20687664957458)	CH02.1569(5.32822158859701),CH03.4495(1.34439640677062),CH05.1140(6.20687664957458)	0.115384615384615
ko04144	Endocytosis	108	4103	517	16950	0.968710963156322	0.870982766218068	AH01.861(-1.06407897530082),AH01.1242(2.55654922195848),AH01.1680(-1.00555049075586),AH01.2473(9.6742209118924),AH01.4168(-1.40335140902683),AH01.4271(2.12871044508257),AH02.917(1.90542627556269),AH02.1082(2.9515095484464),AH02.3111(-1.80687693453959),AH02.3826(-3.19171344591151),AH03.2377(-1.12056056232765),AH03.2789(1.00108091634573),AH03.2812(5.84206147543271),AH03.3952(1.0431802757792),AH05.5…	AH01.861(-1.06407897530082),AH01.1242(2.55654922195848),AH01.1680(-1.00555049075586),AH01.2473(9.6742209118924),AH01.4168(-1.40335140902683),AH01.4271(2.12871044508257),AH02.917(1.90542627556269),AH02.1082(2.9515095484464),AH02.3111(-1.80687693453959),AH02.3826(-3.19171344591151),AH03.2377(-1.12056056232765),AH03.2789(1.00108091634573),AH03.2812(5.84206147543271),AH03.3952(1.0431802757792),AH05.5…	0.20889748549323
ko03083	Polycomb repressive complex	23	4103	130	16950	0.970852683444223	0.870982766218068	AH02.4290(-1.05750393694396),AH03.3761(-1.5826020129793),AH03.3763(-2.64312133970998),AH03.3764(-5.69607329212641),AH05.2592(-1.85223067856854),AH06.2118(1.0154514855071),AH06.2567(-2.05828943025355),AH07.828(1.11375895605227),BH01.2297(-1.04552023663582),BH03.1592(-1.05221567634152),BH03.4040(-2.14107582984296),BH03.4042(-5.91581550286584),BH05.2674(-1.87346800605664),BH06.2369(-3.43339769964056…	AH02.4290(-1.05750393694396),AH03.3761(-1.5826020129793),AH03.3763(-2.64312133970998),AH03.3764(-5.69607329212641),AH05.2592(-1.85223067856854),AH06.2118(1.0154514855071),AH06.2567(-2.05828943025355),AH07.828(1.11375895605227),BH01.2297(-1.04552023663582),BH03.1592(-1.05221567634152),BH03.4040(-2.14107582984296),BH03.4042(-5.91581550286584),BH05.2674(-1.87346800605664),BH06.2369(-3.43339769964056…	0.176923076923077
ko04626	Plant-pathogen interaction	138	4103	651	16950	0.970899137456421	0.870982766218068	AH01.309(-1.07416651239515),AH01.1783(-1.34804379207293),AH01.2512(1.70651144469048),AH01.2582(-1.8236041226412),AH01.3451(-1.26558545612629),AH01.4092(2.22606455653702),AH02.920(-1.90748950509071),AH02.1506(-2.0118915795466),AH02.1912(1.46852993273048),AH02.2398(1.39945453687235),AH02.3384(3.82349816994887),AH02.3526(-1.8691166135003),AH02.4195(-1.36772694425801),AH02.4501(-1.63900446966647),AH0…	AH01.309(-1.07416651239515),AH01.1783(-1.34804379207293),AH01.2512(1.70651144469048),AH01.2582(-1.8236041226412),AH01.3451(-1.26558545612629),AH01.4092(2.22606455653702),AH02.920(-1.90748950509071),AH02.1506(-2.0118915795466),AH02.1912(1.46852993273048),AH02.2398(1.39945453687235),AH02.3384(3.82349816994887),AH02.3526(-1.8691166135003),AH02.4195(-1.36772694425801),AH02.4501(-1.63900446966647),AH0…	0.211981566820276
ko04624	Toll and Imd signaling pathway	24	4103	135	16950	0.971364009981848	0.870982766218068	AH01.2700(-2.91201534204592),AH02.2835(-3.41763827597976),AH03.131(-2.51861441208649),AH03.1634(-3.98125941110777),AH04.593(-2.1436105614222),AH07.2812(1.57046305273219),AH09.2398(-2.88040097921842),AH09.2400(-1.95320974858495),BH03.146(-1.92906721784267),BH03.1592(-1.05221567634152),BH03.1698(-2.32216218967977),BH04.1794(-2.28907560323496),BH05.1591(-1.04744559004179),BH05.2806(1.30749916778402)…	AH01.2700(-2.91201534204592),AH02.2835(-3.41763827597976),AH03.131(-2.51861441208649),AH03.1634(-3.98125941110777),AH04.593(-2.1436105614222),AH07.2812(1.57046305273219),AH09.2398(-2.88040097921842),AH09.2400(-1.95320974858495),BH03.146(-1.92906721784267),BH03.1592(-1.05221567634152),BH03.1698(-2.32216218967977),BH04.1794(-2.28907560323496),BH05.1591(-1.04744559004179),BH05.2806(1.30749916778402)…	0.177777777777778
ko04924	Renin secretion	11	4103	71	16950	0.973274582640735	0.870982766218068	AH05.1620(-1.3290652132108),BH01.785(-2.03364799496852),BH01.950(4.8225376429176),BH01.4197(-2.07274395092277),BH02.2329(-1.48750384082131),BH04.1887(-5.92727377260102),CH01.988(6.08151957156192),CH02.1360(5.20433273396293),CH05.2156(5.9308762350939),CH06.2897(4.99945385624635),Contig309.122(-1.55355488303722)	AH05.1620(-1.3290652132108),BH01.785(-2.03364799496852),BH01.950(4.8225376429176),BH01.4197(-2.07274395092277),BH02.2329(-1.48750384082131),BH04.1887(-5.92727377260102),CH01.988(6.08151957156192),CH02.1360(5.20433273396293),CH05.2156(5.9308762350939),CH06.2897(4.99945385624635),Contig309.122(-1.55355488303722)	0.154929577464789
ko04720	Long-term potentiation	17	4103	102	16950	0.975150460222364	0.870982766218068	AH05.1620(-1.3290652132108),BH01.785(-2.03364799496852),BH01.950(4.8225376429176),BH01.4197(-2.07274395092277),BH01.4528(2.09687319031234),BH02.2329(-1.48750384082131),BH04.1887(-5.92727377260102),BH08.1802(4.91261398904665),CH01.988(6.08151957156192),CH02.1360(5.20433273396293),CH03.4495(1.34439640677062),CH05.1140(6.20687664957458),CH05.1225(5.62189848112009),CH05.2156(5.9308762350939),CH06.289…	AH05.1620(-1.3290652132108),BH01.785(-2.03364799496852),BH01.950(4.8225376429176),BH01.4197(-2.07274395092277),BH01.4528(2.09687319031234),BH02.2329(-1.48750384082131),BH04.1887(-5.92727377260102),BH08.1802(4.91261398904665),CH01.988(6.08151957156192),CH02.1360(5.20433273396293),CH03.4495(1.34439640677062),CH05.1140(6.20687664957458),CH05.1225(5.62189848112009),CH05.2156(5.9308762350939),CH06.289…	0.166666666666667
ko00053	Ascorbate and aldarate metabolism	36	4103	194	16950	0.975984626274396	0.870982766218068	AH01.1531(1.23707170532638),AH02.3665(2.67395372726215),AH03.1096(-1.09299372056224),AH03.2072(-1.15734339837538),AH05.389(-1.31149358596589),AH07.3749(-1.05360313181169),AH08.127(1.19098516484547),AH08.2146(-1.42895031040548),AH09.1748(1.32260722951866),BH02.3884(-1.42586128628929),BH03.67(-3.47994147200671),BH03.1255(-1.1453272758663),BH03.2346(-1.77083380194018),BH04.13(-1.05157018822859),BH04…	AH01.1531(1.23707170532638),AH02.3665(2.67395372726215),AH03.1096(-1.09299372056224),AH03.2072(-1.15734339837538),AH05.389(-1.31149358596589),AH07.3749(-1.05360313181169),AH08.127(1.19098516484547),AH08.2146(-1.42895031040548),AH09.1748(1.32260722951866),BH02.3884(-1.42586128628929),BH03.67(-3.47994147200671),BH03.1255(-1.1453272758663),BH03.2346(-1.77083380194018),BH04.13(-1.05157018822859),BH04…	0.185567010309278
ko00230	Purine metabolism	54	4103	279	16950	0.978148692106395	0.870982766218068	AH01.2032(-1.00945083729307),AH02.2243(1.46762730184192),AH03.2087(1.44648752074097),AH03.2234(-1.16224706253784),AH03.3964(-1.07388833186946),AH04.2034(-2.53578408430383),AH05.2337(1.10340931619413),AH05.2850(2.85398782137042),AH06.388(1.71473229231001),AH06.494(-1.20796440076092),AH09.1442(1.85657321180556),BH02.2343(1.37947331016304),BH02.4044(1.00437689762816),BH03.2325(1.05784030606581),BH03…	AH01.2032(-1.00945083729307),AH02.2243(1.46762730184192),AH03.2087(1.44648752074097),AH03.2234(-1.16224706253784),AH03.3964(-1.07388833186946),AH04.2034(-2.53578408430383),AH05.2337(1.10340931619413),AH05.2850(2.85398782137042),AH06.388(1.71473229231001),AH06.494(-1.20796440076092),AH09.1442(1.85657321180556),BH02.2343(1.37947331016304),BH02.4044(1.00437689762816),BH03.2325(1.05784030606581),BH03…	0.193548387096774
ko00930	Caprolactam degradation	3	4103	28	16950	0.979401410708204	0.870982766218068	BH02.3884(-1.42586128628929),BH04.1411(-1.02053203882417),BH05.2320(1.01153075821723)	BH02.3884(-1.42586128628929),BH04.1411(-1.02053203882417),BH05.2320(1.01153075821723)	0.107142857142857
ko04150	mTOR signaling pathway	33	4103	183	16950	0.982225196192851	0.870982766218068	AH03.3741(1.3367249544416),AH03.3833(-1.37063828272308),AH03.4073(1.60227806961219),BH01.4526(1.98853445302648),BH03.4019(1.39883480543622),BH04.1991(-1.13746463409352),BH05.929(1.58751854308892),BH09.2364(6.6877309774963),CH01.4352(3.94418750759757),CH01.4635(4.89558242890313),CH01.4876(4.26693917538389),CH02.1549(4.68264310321548),CH02.1569(5.32822158859701),CH02.2472(7.99891327269072),CH02.265…	AH03.3741(1.3367249544416),AH03.3833(-1.37063828272308),AH03.4073(1.60227806961219),BH01.4526(1.98853445302648),BH03.4019(1.39883480543622),BH04.1991(-1.13746463409352),BH05.929(1.58751854308892),BH09.2364(6.6877309774963),CH01.4352(3.94418750759757),CH01.4635(4.89558242890313),CH01.4876(4.26693917538389),CH02.1549(4.68264310321548),CH02.1569(5.32822158859701),CH02.2472(7.99891327269072),CH02.265…	0.180327868852459
ko00261	Monobactam biosynthesis	5	4103	41	16950	0.982697980810155	0.870982766218068	AH03.877(1.16891099337626),AH07.1604(5.9156903159069),BH03.1005(1.24872878736549),CH01.630(4.71958218844656),CH09.142(3.15708297079428)	AH03.877(1.16891099337626),AH07.1604(5.9156903159069),BH03.1005(1.24872878736549),CH01.630(4.71958218844656),CH09.142(3.15708297079428)	0.121951219512195
ko04330	Notch signaling pathway	6	4103	47	16950	0.98336587812748	0.870982766218068	AH06.2118(1.0154514855071),AH07.828(1.11375895605227),CH03.4495(1.34439640677062),CH06.2161(2.1989520641472),CH07.718(3.36613176887499),CH07.3436(2.76308138322765)	AH06.2118(1.0154514855071),AH07.828(1.11375895605227),CH03.4495(1.34439640677062),CH06.2161(2.1989520641472),CH07.718(3.36613176887499),CH07.3436(2.76308138322765)	0.127659574468085
ko00670	One carbon pool by folate	7	4103	53	16950	0.984319108837639	0.870982766218068	CH02.1605(1.83290238812754),CH02.3649(3.9063277151989),CH02.4083(1.86177973860893),CH04.1360(1.04739814400056),CH05.396(4.98129417639968),CH07.2359(7.11399488635277),CH09.2775(6.20382426935072)	CH02.1605(1.83290238812754),CH02.3649(3.9063277151989),CH02.4083(1.86177973860893),CH04.1360(1.04739814400056),CH05.396(4.98129417639968),CH07.2359(7.11399488635277),CH09.2775(6.20382426935072)	0.132075471698113
ko04145	Phagosome	48	4103	256	16950	0.985262638363282	0.870982766218068	AH01.4502(-1.83839200582968),AH01.5007(6.27280856522716),AH03.1862(-1.13446313418429),AH05.589(2.20436487472838),AH05.1758(1.60383640221742),AH07.471(1.1849938515365),BH03.3678(1.04541763681882),BH05.637(2.64851435168719),BH05.1933(1.52470660539871),BH05.4259(-1.09765626843533),BH07.604(1.62368967946109),BH07.4106(4.41085823648579),BH09.2364(6.6877309774963),CH01.101(1.11140041120939),CH01.514(1.…	AH01.4502(-1.83839200582968),AH01.5007(6.27280856522716),AH03.1862(-1.13446313418429),AH05.589(2.20436487472838),AH05.1758(1.60383640221742),AH07.471(1.1849938515365),BH03.3678(1.04541763681882),BH05.637(2.64851435168719),BH05.1933(1.52470660539871),BH05.4259(-1.09765626843533),BH07.604(1.62368967946109),BH07.4106(4.41085823648579),BH09.2364(6.6877309774963),CH01.101(1.11140041120939),CH01.514(1.…	0.1875
ko03450	Non-homologous end-joining	4	4103	36	16950	0.985714178825493	0.870982766218068	BH01.797(1.13851125412582),BH05.1739(1.04263820521335),BH08.495(-4.87635444235406),CH01.121(1.75939951126524)	BH01.797(1.13851125412582),BH05.1739(1.04263820521335),BH08.495(-4.87635444235406),CH01.121(1.75939951126524)	0.111111111111111
ko00760	Nicotinate and nicotinamide metabolism	7	4103	54	16950	0.986768421827611	0.870982766218068	AH03.1103(-1.46465171196568),BH05.3296(-1.12532280974221),BH08.2547(1.75351031653334),CH02.4661(6.1427617632375),CH03.753(4.04434662859932),CH06.265(6.12023999089007),CH08.2718(2.1957040367399)	AH03.1103(-1.46465171196568),BH05.3296(-1.12532280974221),BH08.2547(1.75351031653334),CH02.4661(6.1427617632375),CH03.753(4.04434662859932),CH06.265(6.12023999089007),CH08.2718(2.1957040367399)	0.12962962962963
ko04022	cGMP-PKG signaling pathway	23	4103	142	16950	0.99240348271645	0.870982766218068	AH05.1620(-1.3290652132108),AH06.808(-1.09761055397314),BH01.785(-2.03364799496852),BH01.950(4.8225376429176),BH01.4197(-2.07274395092277),BH01.4528(2.09687319031234),BH01.5048(1.43414035479018),BH02.694(2.53462793384902),BH02.2329(-1.48750384082131),BH02.3052(-1.22697364588616),BH04.1887(-5.92727377260102),BH08.1802(4.91261398904665),CH01.988(6.08151957156192),CH02.1360(5.20433273396293),CH04.21…	AH05.1620(-1.3290652132108),AH06.808(-1.09761055397314),BH01.785(-2.03364799496852),BH01.950(4.8225376429176),BH01.4197(-2.07274395092277),BH01.4528(2.09687319031234),BH01.5048(1.43414035479018),BH02.694(2.53462793384902),BH02.2329(-1.48750384082131),BH02.3052(-1.22697364588616),BH04.1887(-5.92727377260102),BH08.1802(4.91261398904665),CH01.988(6.08151957156192),CH02.1360(5.20433273396293),CH04.21…	0.161971830985915
ko04141	Protein processing in endoplasmic reticulum	152	4103	740	16950	0.993079616879265	0.870982766218068	AH01.144(-1.22898406879511),AH01.705(-1.00518421869613),AH01.4168(-1.40335140902683),AH01.4231(-2.82449684440042),AH01.4232(-1.19075971664067),AH01.4235(-2.84533804003425),AH01.4356(-3.98415625035387),AH02.376(-4.29946175120742),AH02.377(-3.01513517975986),AH02.764(-1.95011837019749),AH02.3826(-3.19171344591151),AH03.1861(-1.71538048338724),AH03.2135(-1.34684169211899),AH03.2182(-1.49937293869856…	AH01.144(-1.22898406879511),AH01.705(-1.00518421869613),AH01.4168(-1.40335140902683),AH01.4231(-2.82449684440042),AH01.4232(-1.19075971664067),AH01.4235(-2.84533804003425),AH01.4356(-3.98415625035387),AH02.376(-4.29946175120742),AH02.377(-3.01513517975986),AH02.764(-1.95011837019749),AH02.3826(-3.19171344591151),AH03.1861(-1.71538048338724),AH03.2135(-1.34684169211899),AH03.2182(-1.49937293869856…	0.205405405405405
ko04136	Autophagy - other	18	4103	120	16950	0.99517888098928	0.870982766218068	AH01.2914(-1.11234055214586),AH09.1733(-1.06818065896943),BH01.4526(1.98853445302648),BH01.4789(3.21758608827918),BH05.3352(-1.1018763177322),BH06.573(-1.3970290750514),CH01.323(5.67257746700121),CH01.3488(2.17617114100531),CH02.2472(7.99891327269072),CH02.4442(5.00450347453585),CH04.364(4.24650068328157),CH04.2088(6.77691184180579),CH07.588(2.27156512129513),CH07.733(3.08033983556955),CH07.3684(…	AH01.2914(-1.11234055214586),AH09.1733(-1.06818065896943),BH01.4526(1.98853445302648),BH01.4789(3.21758608827918),BH05.3352(-1.1018763177322),BH06.573(-1.3970290750514),CH01.323(5.67257746700121),CH01.3488(2.17617114100531),CH02.2472(7.99891327269072),CH02.4442(5.00450347453585),CH04.364(4.24650068328157),CH04.2088(6.77691184180579),CH07.588(2.27156512129513),CH07.733(3.08033983556955),CH07.3684(…	0.15
ko04961	Endocrine and other factor-regulated calcium reabsorption	8	4103	66	16950	0.995520510954387	0.870982766218068	BH05.1891(1.40188043688238),BH07.4201(5.17401967574287),CH03.4378(3.86299552355404),CH05.1969(5.35935377863799),CH06.1994(1.03070446189828),CH08.2422(4.20785105685687),Contig1042.29(2.62400741542308),Contig181.124(6.41084393478914)	BH05.1891(1.40188043688238),BH07.4201(5.17401967574287),CH03.4378(3.86299552355404),CH05.1969(5.35935377863799),CH06.1994(1.03070446189828),CH08.2422(4.20785105685687),Contig1042.29(2.62400741542308),Contig181.124(6.41084393478914)	0.121212121212121
ko04623	Cytosolic DNA-sensing pathway	14	4103	100	16950	0.995930510393848	0.870982766218068	AH03.3667(-1.25752153557167),AH09.2451(6.84773013386493),BH02.3345(-1.09286683143547),BH07.27(-1.27304309593908),BH09.859(-1.72108279110852),CH01.1728(5.25011505945589),CH02.4184(2.52038792045204),CH03.1171(5.43172445793548),CH03.1223(4.89042265161075),CH03.1343(7.5849230778125),CH05.532(5.35176572623218),CH05.2950(5.7103806159376),CH07.1780(6.22845942259464),CH08.666(6.19191330100092)	AH03.3667(-1.25752153557167),AH09.2451(6.84773013386493),BH02.3345(-1.09286683143547),BH07.27(-1.27304309593908),BH09.859(-1.72108279110852),CH01.1728(5.25011505945589),CH02.4184(2.52038792045204),CH03.1171(5.43172445793548),CH03.1223(4.89042265161075),CH03.1343(7.5849230778125),CH05.532(5.35176572623218),CH05.2950(5.7103806159376),CH07.1780(6.22845942259464),CH08.666(6.19191330100092)	0.14
ko03060	Protein export	34	4103	207	16950	0.997581838430324	0.870982766218068	AH01.557(2.74351533824929),AH02.1497(1.15628093040751),AH02.4132(3.05499983901632),AH03.2145(-1.13977666936872),AH05.218(-5.64685385464491),AH05.789(-1.04803829777497),AH07.103(-1.99537445055817),BH02.1573(1.08821786364906),BH02.4631(1.02165191943284),BH03.2264(-1.07399036547084),BH03.2268(-1.19682631626055),BH05.1192(-1.28990803145664),BH05.1967(-1.57316474725148),BH06.1096(-1.17359092713711),BH…	AH01.557(2.74351533824929),AH02.1497(1.15628093040751),AH02.4132(3.05499983901632),AH03.2145(-1.13977666936872),AH05.218(-5.64685385464491),AH05.789(-1.04803829777497),AH07.103(-1.99537445055817),BH02.1573(1.08821786364906),BH02.4631(1.02165191943284),BH03.2264(-1.07399036547084),BH03.2268(-1.19682631626055),BH05.1192(-1.28990803145664),BH05.1967(-1.57316474725148),BH06.1096(-1.17359092713711),BH…	0.164251207729469
ko04115	p53 signaling pathway	23	4103	154	16950	0.998313204978055	0.870982766218068	AH01.3605(1.11674248681608),AH01.3642(1.35757149277017),AH01.5089(1.42307188896905),AH02.2997(-1.14821923967177),AH03.3960(3.50435612531711),AH09.1031(-1.81750744763677),AH09.1442(1.85657321180556),BH01.2192(1.44415047842723),BH01.5224(1.84551034411363),BH02.3076(-1.72861410114408),BH03.4264(4.78516613596936),BH05.1053(-1.01473415277815),BH09.1622(1.63661137470994),CH01.2286(2.20031402472497),CH0…	AH01.3605(1.11674248681608),AH01.3642(1.35757149277017),AH01.5089(1.42307188896905),AH02.2997(-1.14821923967177),AH03.3960(3.50435612531711),AH09.1031(-1.81750744763677),AH09.1442(1.85657321180556),BH01.2192(1.44415047842723),BH01.5224(1.84551034411363),BH02.3076(-1.72861410114408),BH03.4264(4.78516613596936),BH05.1053(-1.01473415277815),BH09.1622(1.63661137470994),CH01.2286(2.20031402472497),CH0…	0.149350649350649
ko04130	SNARE interactions in vesicular transport	15	4103	115	16950	0.99903815182533	0.870982766218068	AH01.141(-1.72685690114543),AH01.1285(-1.20530694198771),AH01.1501(-1.3413623382234),AH01.4718(-2.57011393563917),AH05.3643(-2.37346818542586),AH08.2193(1.01767857669937),BH01.823(4.51439665391981),BH02.2107(-1.28034358344044),BH02.4008(-1.02143228230175),BH03.1524(-1.61146592442643),BH03.3883(-1.5362904085754),BH05.3662(-1.70354633374792),BH07.3792(-1.12911821782349),CH01.468(3.19344840631059),C…	AH01.141(-1.72685690114543),AH01.1285(-1.20530694198771),AH01.1501(-1.3413623382234),AH01.4718(-2.57011393563917),AH05.3643(-2.37346818542586),AH08.2193(1.01767857669937),BH01.823(4.51439665391981),BH02.2107(-1.28034358344044),BH02.4008(-1.02143228230175),BH03.1524(-1.61146592442643),BH03.3883(-1.5362904085754),BH05.3662(-1.70354633374792),BH07.3792(-1.12911821782349),CH01.468(3.19344840631059),C…	0.130434782608696
ko00563	Glycosylphosphatidylinositol (GPI)-anchor biosynthesis	6	4103	65	16950	0.999467841216334	0.870982766218068	AH02.1594(-1.80178288498587),BH06.213(-1.08386874524238),BH09.2957(1.35792154341647),CH03.1372(4.96331984988772),CH07.747(6.18671653022719),CH07.2952(6.28246848316022)	AH02.1594(-1.80178288498587),BH06.213(-1.08386874524238),BH09.2957(1.35792154341647),CH03.1372(4.96331984988772),CH07.747(6.18671653022719),CH07.2952(6.28246848316022)	0.0923076923076923
ko00513	Various types of N-glycan biosynthesis	13	4103	111	16950	0.999709469851348	0.870982766218068	AH03.2330(-1.11112021247863),BH09.1958(-1.06625572371414),CH02.556(6.14041579313758),CH02.4339(1.25703389080081),CH03.798(5.10538974119688),CH05.796(4.61195330280453),CH05.2629(4.76730965332198),CH05.2630(4.90429085259761),CH06.1113(6.48516001629729),CH07.328(2.02249242294875),CH08.2062(5.34858385767499),CH09.3144(1.51486286878071),Contig192.141(2.4329667419067)	AH03.2330(-1.11112021247863),BH09.1958(-1.06625572371414),CH02.556(6.14041579313758),CH02.4339(1.25703389080081),CH03.798(5.10538974119688),CH05.796(4.61195330280453),CH05.2629(4.76730965332198),CH05.2630(4.90429085259761),CH06.1113(6.48516001629729),CH07.328(2.02249242294875),CH08.2062(5.34858385767499),CH09.3144(1.51486286878071),Contig192.141(2.4329667419067)	0.117117117117117
ko00510	N-Glycan biosynthesis	14	4103	117	16950	0.999719359550213	0.870982766218068	AH03.2330(-1.11112021247863),BH05.1682(-1.15416979506117),BH08.302(-1.49725628151296),BH09.1958(-1.06625572371414),CH01.4638(5.26665730948124),CH02.556(6.14041579313758),CH02.4339(1.25703389080081),CH02.4420(4.21634673960885),CH03.798(5.10538974119688),CH05.796(4.61195330280453),CH06.1113(6.48516001629729),CH07.328(2.02249242294875),CH07.2331(4.92368496212609),CH09.3144(1.51486286878071)	AH03.2330(-1.11112021247863),BH05.1682(-1.15416979506117),BH08.302(-1.49725628151296),BH09.1958(-1.06625572371414),CH01.4638(5.26665730948124),CH02.556(6.14041579313758),CH02.4339(1.25703389080081),CH02.4420(4.21634673960885),CH03.798(5.10538974119688),CH05.796(4.61195330280453),CH06.1113(6.48516001629729),CH07.328(2.02249242294875),CH07.2331(4.92368496212609),CH09.3144(1.51486286878071)	0.11965811965812
ko00970	Aminoacyl-tRNA biosynthesis	28	4103	199	16950	0.999862978076656	0.870982766218068	AH01.2130(-4.06004080470742),AH07.3330(-2.3749366559165),BH01.1844(-2.20309682893315),BH01.2493(-3.24589532652791),BH02.397(1.02814333161415),BH05.1129(1.37459307338647),BH07.3156(-1.09664990618391),CH01.1726(4.04915592127633),CH01.2585(-3.87393883222486),CH02.1017(1.66589263437534),CH02.2030(4.64955511927892),CH02.3306(2.92459888895901),CH02.3649(3.9063277151989),CH03.462(3.4486618185025),CH03.1…	AH01.2130(-4.06004080470742),AH07.3330(-2.3749366559165),BH01.1844(-2.20309682893315),BH01.2493(-3.24589532652791),BH02.397(1.02814333161415),BH05.1129(1.37459307338647),BH07.3156(-1.09664990618391),CH01.1726(4.04915592127633),CH01.2585(-3.87393883222486),CH02.1017(1.66589263437534),CH02.2030(4.64955511927892),CH02.3306(2.92459888895901),CH02.3649(3.9063277151989),CH03.462(3.4486618185025),CH03.1…	0.14070351758794
ko03022	Basal transcription factors	19	4103	158	16950	0.999962537972803	0.870982766218068	AH05.3914(-2.52388633817316),BH02.3536(-1.01344622994376),BH02.4708(-1.67405352407971),BH05.2819(-1.2350170035333),BH07.4187(3.52392096678609),CH01.2594(3.89779615316021),CH01.2794(4.46202134632433),CH01.2976(3.13754821961821),CH01.3920(4.04601251717516),CH03.1717(2.60146575214654),CH03.2329(3.38028258780043),CH05.840(6.88792530138614),CH05.862(5.31762813618696),CH05.1589(3.14890333631766),CH05.2…	AH05.3914(-2.52388633817316),BH02.3536(-1.01344622994376),BH02.4708(-1.67405352407971),BH05.2819(-1.2350170035333),BH07.4187(3.52392096678609),CH01.2594(3.89779615316021),CH01.2794(4.46202134632433),CH01.2976(3.13754821961821),CH01.3920(4.04601251717516),CH03.1717(2.60146575214654),CH03.2329(3.38028258780043),CH05.840(6.88792530138614),CH05.862(5.31762813618696),CH05.1589(3.14890333631766),CH05.2…	0.120253164556962
ko03013	Nucleocytoplasmic transport	48	4103	317	16950	0.999975701983929	0.870982766218068	AH01.3087(-1.10079199168263),AH01.4503(1.35823043772239),AH02.3930(1.15256113701433),AH03.2146(1.06639578405877),AH03.2311(-5.93379329093271),AH03.3947(-1.02434263003026),AH06.2197(-1.20935744392504),AH09.2036(4.42980979510069),BH01.4514(2.06750084623106),BH01.5109(4.21212583607346),BH02.2562(2.21062978412411),BH03.2084(-3.85940571376056),BH03.4246(-1.49661874688646),BH07.4080(4.82979351275293),B…	AH01.3087(-1.10079199168263),AH01.4503(1.35823043772239),AH02.3930(1.15256113701433),AH03.2146(1.06639578405877),AH03.2311(-5.93379329093271),AH03.3947(-1.02434263003026),AH06.2197(-1.20935744392504),AH09.2036(4.42980979510069),BH01.4514(2.06750084623106),BH01.5109(4.21212583607346),BH02.2562(2.21062978412411),BH03.2084(-3.85940571376056),BH03.4246(-1.49661874688646),BH07.4080(4.82979351275293),B…	0.151419558359621
ko03020	RNA polymerase	18	4103	159	16950	0.999987902950822	0.870982766218068	AH03.3667(-1.25752153557167),AH09.2451(6.84773013386493),BH01.1007(1.22152011071238),BH02.3345(-1.09286683143547),BH07.27(-1.27304309593908),BH09.859(-1.72108279110852),CH01.1728(5.25011505945589),CH02.4184(2.52038792045204),CH03.1171(5.43172445793548),CH03.1223(4.89042265161075),CH03.1343(7.5849230778125),CH03.4219(5.36587993483956),CH05.532(5.35176572623218),CH05.2950(5.7103806159376),CH07.1780…	AH03.3667(-1.25752153557167),AH09.2451(6.84773013386493),BH01.1007(1.22152011071238),BH02.3345(-1.09286683143547),BH07.27(-1.27304309593908),BH09.859(-1.72108279110852),CH01.1728(5.25011505945589),CH02.4184(2.52038792045204),CH03.1171(5.43172445793548),CH03.1223(4.89042265161075),CH03.1343(7.5849230778125),CH03.4219(5.36587993483956),CH05.532(5.35176572623218),CH05.2950(5.7103806159376),CH07.1780…	0.113207547169811
ko04310	Wnt signaling pathway	42	4103	302	16950	0.999997161917157	0.870982766218068	AH01.3605(1.11674248681608),AH02.1192(-2.68721104532426),AH02.4150(-1.22459072723207),AH03.3761(-1.5826020129793),AH03.3763(-2.64312133970998),AH03.3764(-5.69607329212641),AH03.3960(3.50435612531711),AH05.589(2.20436487472838),AH05.1620(-1.3290652132108),AH05.1758(1.60383640221742),AH05.2592(-1.85223067856854),AH06.2567(-2.05828943025355),BH01.2297(-1.04552023663582),BH02.2329(-1.48750384082131),…	AH01.3605(1.11674248681608),AH02.1192(-2.68721104532426),AH02.4150(-1.22459072723207),AH03.3761(-1.5826020129793),AH03.3763(-2.64312133970998),AH03.3764(-5.69607329212641),AH03.3960(3.50435612531711),AH05.589(2.20436487472838),AH05.1620(-1.3290652132108),AH05.1758(1.60383640221742),AH05.2592(-1.85223067856854),AH06.2567(-2.05828943025355),BH01.2297(-1.04552023663582),BH02.2329(-1.48750384082131),…	0.139072847682119
ko00040	Pentose and glucuronate interconversions	38	4103	288	16950	0.999999036683838	0.870982766218068	AH01.303(-1.13520586053966),AH01.2030(1.12135370478214),AH02.988(1.04678922910111),AH02.1459(2.98605854389005),AH02.3525(-1.08036952426934),AH02.4143(1.47472926119266),AH03.2512(-1.08919602809459),AH04.2243(3.40753018720808),AH05.1688(2.63234043254818),AH05.2295(1.00272503737395),AH05.2788(1.57609976445326),AH09.159(1.16384432720721),BH01.419(-1.14024304362399),BH01.2185(1.72115633759079),BH01.47…	AH01.303(-1.13520586053966),AH01.2030(1.12135370478214),AH02.988(1.04678922910111),AH02.1459(2.98605854389005),AH02.3525(-1.08036952426934),AH02.4143(1.47472926119266),AH03.2512(-1.08919602809459),AH04.2243(3.40753018720808),AH05.1688(2.63234043254818),AH05.2295(1.00272503737395),AH05.2788(1.57609976445326),AH09.159(1.16384432720721),BH01.419(-1.14024304362399),BH01.2185(1.72115633759079),BH01.47…	0.131944444444444
ko03040	Spliceosome	100	4103	607	16950	0.999999047165343	0.870982766218068	AH01.934(-1.54500956792653),AH01.4168(-1.40335140902683),AH02.1485(-2.12276149883248),AH02.3826(-3.19171344591151),AH03.2311(-5.93379329093271),AH03.2419(-2.12995937542331),AH03.3750(-1.05075641848196),AH03.3810(-2.6674156000756),AH05.939(1.04151650040207),AH05.2148(-3.63326813087626),AH05.2612(-4.35812237574817),AH07.2505(2.14681931595578),BH01.4468(-2.86784966457091),BH01.5078(3.76102464530851)…	AH01.934(-1.54500956792653),AH01.4168(-1.40335140902683),AH02.1485(-2.12276149883248),AH02.3826(-3.19171344591151),AH03.2311(-5.93379329093271),AH03.2419(-2.12995937542331),AH03.3750(-1.05075641848196),AH03.3810(-2.6674156000756),AH05.939(1.04151650040207),AH05.2148(-3.63326813087626),AH05.2612(-4.35812237574817),AH07.2505(2.14681931595578),BH01.4468(-2.86784966457091),BH01.5078(3.76102464530851)…	0.164744645799012
ko03015	mRNA surveillance pathway	48	4103	345	16950	0.999999365686437	0.870982766218068	AH01.2866(5.66122051031131),AH01.5229(1.37205589771819),AH02.2773(1.33980436909085),AH03.2311(-5.93379329093271),AH03.2785(1.0814325192026),AH03.4111(-1.75198263621562),AH07.666(-1.2771328196238),BH01.4514(2.06750084623106),BH01.4528(2.09687319031234),BH01.4789(3.21758608827918),BH02.2857(2.02837013406602),BH03.2084(-3.85940571376056),BH03.2935(1.30728512654598),BH03.4446(-1.34572747129122),BH05.…	AH01.2866(5.66122051031131),AH01.5229(1.37205589771819),AH02.2773(1.33980436909085),AH03.2311(-5.93379329093271),AH03.2785(1.0814325192026),AH03.4111(-1.75198263621562),AH07.666(-1.2771328196238),BH01.4514(2.06750084623106),BH01.4528(2.09687319031234),BH01.4789(3.21758608827918),BH02.2857(2.02837013406602),BH03.2084(-3.85940571376056),BH03.2935(1.30728512654598),BH03.4446(-1.34572747129122),BH05.…	0.139130434782609
ko04120	Ubiquitin mediated proteolysis	101	4103	622	16950	0.999999675994497	0.870982766218068	AH01.3087(-1.10079199168263),AH01.3605(1.11674248681608),AH01.3642(1.35757149277017),AH01.4404(2.09349669079127),AH02.1200(-1.02549937668399),AH02.1530(1.129902092259),AH02.2997(-1.14821923967177),AH02.4654(5.96416319507253),AH03.1673(-3.31349459483038),AH03.2377(-1.12056056232765),AH03.3065(-1.90657403228315),AH03.3761(-1.5826020129793),AH03.3763(-2.64312133970998),AH03.3764(-5.69607329212641),A…	AH01.3087(-1.10079199168263),AH01.3605(1.11674248681608),AH01.3642(1.35757149277017),AH01.4404(2.09349669079127),AH02.1200(-1.02549937668399),AH02.1530(1.129902092259),AH02.2997(-1.14821923967177),AH02.4654(5.96416319507253),AH03.1673(-3.31349459483038),AH03.2377(-1.12056056232765),AH03.3065(-1.90657403228315),AH03.3761(-1.5826020129793),AH03.3763(-2.64312133970998),AH03.3764(-5.69607329212641),A…	0.162379421221865
ko04340	Hedgehog signaling pathway	12	4103	153	16950	0.999999970514616	0.870982766218068	AH01.1016(-1.85742235343556),AH06.2058(-3.45592688633999),AH08.698(1.01953357528712),BH01.2315(1.59001132254076),BH05.1031(5.0144588395173),BH06.1358(-8.07137640423247),BH08.732(3.72596362503707),CH02.1569(5.32822158859701),CH03.18(3.06459151788034),CH07.3352(6.45717236514405),CH08.2199(4.89659044795378),CH09.632(5.90186197080724)	AH01.1016(-1.85742235343556),AH06.2058(-3.45592688633999),AH08.698(1.01953357528712),BH01.2315(1.59001132254076),BH05.1031(5.0144588395173),BH06.1358(-8.07137640423247),BH08.732(3.72596362503707),CH02.1569(5.32822158859701),CH03.18(3.06459151788034),CH07.3352(6.45717236514405),CH08.2199(4.89659044795378),CH09.632(5.90186197080724)	0.0784313725490196
ko03018	RNA degradation	44	4103	371	16950	0.999999999502777	0.870982766218068	AH01.2082(-1.01480172839843),AH01.5273(-1.35462498313672),AH02.3112(-1.09894571117908),AH03.2420(-2.04049032000775),AH03.4079(2.08361710497661),AH06.968(4.77069101523001),AH07.2382(2.85950249566989),AH08.1673(1.50809633410565),AH09.2124(-1.4480390265059),BH01.3198(2.97719787241613),BH01.4794(3.20321009396479),BH02.242(1.37299534910995),BH03.2349(1.66338944529593),BH03.2555(-1.86297291751286),BH04…	AH01.2082(-1.01480172839843),AH01.5273(-1.35462498313672),AH02.3112(-1.09894571117908),AH03.2420(-2.04049032000775),AH03.4079(2.08361710497661),AH06.968(4.77069101523001),AH07.2382(2.85950249566989),AH08.1673(1.50809633410565),AH09.2124(-1.4480390265059),BH01.3198(2.97719787241613),BH01.4794(3.20321009396479),BH02.242(1.37299534910995),BH03.2349(1.66338944529593),BH03.2555(-1.86297291751286),BH04…	0.118598382749326
