# Supplementary material for: Molecular Mechanisms of Resistance to Cyhalofop-Butyl in Barnyard Grass (Echinochloa crus-galli)
Source: Plants (Basel). 2026 Jun 19;15(12):1908. doi: 10.3390/plants15121908 (PMC13307144; doi:10.3390/plants15121908)
Supplement: Supplementary file 1 [file plants-15-01908-s001.zip › Table S9:KEGG pathway enrichment results (ST vs RT).xlsx]

## Sheet: Table S9_KEGG pathway enrichmen
KEGG pathway enrichment results (ST vs RT)
id	Description	Significant	TotalSignificant	Annotated	TotalAnnotated	Pvalue	Qvalue	Signi_id	Signi_symbol	Rich_factor
ko00980	Metabolism of xenobiotics by cytochrome P450	33	373	235	16950	1.70318882743281e-17	2.58167569631921e-15	AH01.132(1.17393805690002),AH01.3112(-2.58352737402406),AH01.4112(-1.48543964241127),AH02.1617(-1.70668131707008),AH02.1638(-1.61915348543717),AH02.4507(-2.87890132588406),AH02.4511(-2.56087050906987),AH02.4516(-2.99547555050969),AH03.243(-1.64461919445547),AH03.246(1.47591732518728),AH05.980(-1.49628514489137),AH06.2877(-1.36553527554884),AH07.37(-1.0880047303895),BH01.3462(-1.78344611900831),BH…	AH01.132(1.17393805690002),AH01.3112(-2.58352737402406),AH01.4112(-1.48543964241127),AH02.1617(-1.70668131707008),AH02.1638(-1.61915348543717),AH02.4507(-2.87890132588406),AH02.4511(-2.56087050906987),AH02.4516(-2.99547555050969),AH03.243(-1.64461919445547),AH03.246(1.47591732518728),AH05.980(-1.49628514489137),AH06.2877(-1.36553527554884),AH07.37(-1.0880047303895),BH01.3462(-1.78344611900831),BH…	0.140425531914894
ko00982	Drug metabolism - cytochrome P450	34	373	261	16950	5.74773838220589e-17	4.3561806686192e-15	AH01.132(1.17393805690002),AH01.3112(-2.58352737402406),AH01.4112(-1.48543964241127),AH02.1617(-1.70668131707008),AH02.1638(-1.61915348543717),AH02.4507(-2.87890132588406),AH02.4511(-2.56087050906987),AH02.4516(-2.99547555050969),AH03.243(-1.64461919445547),AH03.246(1.47591732518728),AH05.980(-1.49628514489137),AH06.2877(-1.36553527554884),AH07.37(-1.0880047303895),BH01.3462(-1.78344611900831),BH…	AH01.132(1.17393805690002),AH01.3112(-2.58352737402406),AH01.4112(-1.48543964241127),AH02.1617(-1.70668131707008),AH02.1638(-1.61915348543717),AH02.4507(-2.87890132588406),AH02.4511(-2.56087050906987),AH02.4516(-2.99547555050969),AH03.243(-1.64461919445547),AH03.246(1.47591732518728),AH05.980(-1.49628514489137),AH06.2877(-1.36553527554884),AH07.37(-1.0880047303895),BH01.3462(-1.78344611900831),BH…	0.130268199233716
ko00480	Glutathione metabolism	37	373	355	16950	3.53584039780882e-15	1.78652988520867e-13	AH01.132(1.17393805690002),AH01.3112(-2.58352737402406),AH01.4112(-1.48543964241127),AH02.1617(-1.70668131707008),AH02.1638(-1.61915348543717),AH02.4507(-2.87890132588406),AH02.4511(-2.56087050906987),AH02.4516(-2.99547555050969),AH03.243(-1.64461919445547),AH03.246(1.47591732518728),AH05.980(-1.49628514489137),AH05.3341(-1.46605363915831),AH06.2877(-1.36553527554884),AH07.37(-1.0880047303895),BH…	AH01.132(1.17393805690002),AH01.3112(-2.58352737402406),AH01.4112(-1.48543964241127),AH02.1617(-1.70668131707008),AH02.1638(-1.61915348543717),AH02.4507(-2.87890132588406),AH02.4511(-2.56087050906987),AH02.4516(-2.99547555050969),AH03.243(-1.64461919445547),AH03.246(1.47591732518728),AH05.980(-1.49628514489137),AH05.3341(-1.46605363915831),AH06.2877(-1.36553527554884),AH07.37(-1.0880047303895),BH…	0.104225352112676
ko00983	Drug metabolism - other enzymes	32	373	306	16950	2.58321744624427e-13	9.7890345331362e-12	AH01.132(1.17393805690002),AH01.3112(-2.58352737402406),AH01.4112(-1.48543964241127),AH02.1617(-1.70668131707008),AH02.1638(-1.61915348543717),AH02.4507(-2.87890132588406),AH02.4511(-2.56087050906987),AH02.4516(-2.99547555050969),AH03.243(-1.64461919445547),AH03.246(1.47591732518728),AH05.980(-1.49628514489137),AH06.2877(-1.36553527554884),AH07.37(-1.0880047303895),BH01.3462(-1.78344611900831),BH…	AH01.132(1.17393805690002),AH01.3112(-2.58352737402406),AH01.4112(-1.48543964241127),AH02.1617(-1.70668131707008),AH02.1638(-1.61915348543717),AH02.4507(-2.87890132588406),AH02.4511(-2.56087050906987),AH02.4516(-2.99547555050969),AH03.243(-1.64461919445547),AH03.246(1.47591732518728),AH05.980(-1.49628514489137),AH06.2877(-1.36553527554884),AH07.37(-1.0880047303895),BH01.3462(-1.78344611900831),BH…	0.104575163398693
ko04612	Antigen processing and presentation	18	373	236	16950	5.11124272312202e-06	0.000154951358343068	AH01.4168(1.14121465348535),AH02.3826(1.13126250283921),AH05.1315(-1.43752404144962),AH05.2148(2.32416391127292),AH08.1964(1.76185605009797),AH08.1966(1.55095935761406),AH08.1967(1.89644373398569),BH05.249(-1.84355989335019),BH05.517(1.8482305295482),BH05.2280(2.48879285508405),BH08.2065(1.61342933153286),BH08.2066(1.41206044027508),CH05.583(1.84158407238068),CH05.666(-1.73441365257906),CH05.2358…	AH01.4168(1.14121465348535),AH02.3826(1.13126250283921),AH05.1315(-1.43752404144962),AH05.2148(2.32416391127292),AH08.1964(1.76185605009797),AH08.1966(1.55095935761406),AH08.1967(1.89644373398569),BH05.249(-1.84355989335019),BH05.517(1.8482305295482),BH05.2280(2.48879285508405),BH08.2065(1.61342933153286),BH08.2066(1.41206044027508),CH05.583(1.84158407238068),CH05.666(-1.73441365257906),CH05.2358…	0.076271186440678
ko00902	Monoterpenoid biosynthesis	7	373	44	16950	4.48745474474466e-05	0.0011336727776197	AH07.2775(-2.79528969385726),AH09.1689(1.56763939704641),BH07.2586(-4.41653571232545),BH07.2588(-2.57622939394255),BH09.1879(1.29963531832993),CH07.2653(-2.68280609478415),Contig3058.1(-3.26736414228848)	AH07.2775(-2.79528969385726),AH09.1689(1.56763939704641),BH07.2586(-4.41653571232545),BH07.2588(-2.57622939394255),BH09.1879(1.29963531832993),CH07.2653(-2.68280609478415),Contig3058.1(-3.26736414228848)	0.159090909090909
ko00061	Fatty acid biosynthesis	13	373	177	16950	0.000152833998012315	0.0031452486728424	AH01.2021(-1.9737735837744),AH04.1636(1.45957274210152),BH01.2197(-1.11396543257856),BH01.2199(-9.27754360440365),BH01.4326(1.5068231418943),BH02.4090(1.51807409211323),BH04.435(1.06082725495676),BH04.1644(1.43001914698535),CH01.2292(-11.2627496890103),CH01.2293(-5.05175133750161),CH01.2905(1.62937793934939),CH04.1883(2.61251937603188),CH07.3660(-1.8467552700231)	AH01.2021(-1.9737735837744),AH04.1636(1.45957274210152),BH01.2197(-1.11396543257856),BH01.2199(-9.27754360440365),BH01.4326(1.5068231418943),BH02.4090(1.51807409211323),BH04.435(1.06082725495676),BH04.1644(1.43001914698535),CH01.2292(-11.2627496890103),CH01.2293(-5.05175133750161),CH01.2905(1.62937793934939),CH04.1883(2.61251937603188),CH07.3660(-1.8467552700231)	0.0734463276836158
ko00333	Prodigiosin biosynthesis	6	373	38	16950	0.000165999235511127	0.0031452486728424	AH01.2021(-1.9737735837744),BH01.2197(-1.11396543257856),BH01.2199(-9.27754360440365),CH01.2292(-11.2627496890103),CH01.2293(-5.05175133750161),CH07.3660(-1.8467552700231)	AH01.2021(-1.9737735837744),BH01.2197(-1.11396543257856),BH01.2199(-9.27754360440365),CH01.2292(-11.2627496890103),CH01.2293(-5.05175133750161),CH07.3660(-1.8467552700231)	0.157894736842105
ko00073	Cutin, suberine and wax biosynthesis	9	373	118	16950	0.00119435914890903	0.0201155225079416	AH06.1031(-1.36463730643615),AH08.1358(1.0009910552928),AH08.1451(-1.26046884083541),BH03.3110(3.05762574412119),BH08.1576(1.1915311854058),BH08.2543(1.32944804938964),BH08.2545(1.11634440247898),BH09.1732(1.51146868684913),CH09.1856(1.75904353537578)	AH06.1031(-1.36463730643615),AH08.1358(1.0009910552928),AH08.1451(-1.26046884083541),BH03.3110(3.05762574412119),BH08.1576(1.1915311854058),BH08.2543(1.32944804938964),BH08.2545(1.11634440247898),BH09.1732(1.51146868684913),CH09.1856(1.75904353537578)	0.076271186440678
ko00071	Fatty acid degradation	10	373	154	16950	0.00219551423214141	0.0332793736240383	AH04.1636(1.45957274210152),AH06.23(-1.19829983646708),AH07.2811(1.33202645112208),BH01.4326(1.5068231418943),BH04.435(1.06082725495676),BH04.1644(1.43001914698535),BH05.1071(-1.49633459125521),BH07.2620(1.27084639537661),CH04.1883(2.61251937603188),CH06.16(1.30642772199419)	AH04.1636(1.45957274210152),AH06.23(-1.19829983646708),AH07.2811(1.33202645112208),BH01.4326(1.5068231418943),BH04.435(1.06082725495676),BH04.1644(1.43001914698535),BH05.1071(-1.49633459125521),BH07.2620(1.27084639537661),CH04.1883(2.61251937603188),CH06.16(1.30642772199419)	0.0649350649350649
ko00592	alpha-Linolenic acid metabolism	10	373	159	16950	0.00277150205983317	0.0347824871959485	AH05.676(-2.17191837353387),AH05.3081(6.75132044047174),AH06.23(-1.19829983646708),AH06.797(-1.20652928189984),AH06.798(-1.18664018014982),BH05.1071(-1.49633459125521),BH05.1255(1.07338731840205),BH09.1229(1.01798000661281),CH01.2753(1.44243229286671),CH06.16(1.30642772199419)	AH05.676(-2.17191837353387),AH05.3081(6.75132044047174),AH06.23(-1.19829983646708),AH06.797(-1.20652928189984),AH06.798(-1.18664018014982),BH05.1071(-1.49633459125521),BH05.1255(1.07338731840205),BH09.1229(1.01798000661281),CH01.2753(1.44243229286671),CH06.16(1.30642772199419)	0.0628930817610063
ko00780	Biotin metabolism	6	373	65	16950	0.00302060573304132	0.0347824871959485	AH01.2021(-1.9737735837744),BH01.2197(-1.11396543257856),BH01.2199(-9.27754360440365),CH01.2292(-11.2627496890103),CH01.2293(-5.05175133750161),CH07.3660(-1.8467552700231)	AH01.2021(-1.9737735837744),BH01.2197(-1.11396543257856),BH01.2199(-9.27754360440365),CH01.2292(-11.2627496890103),CH01.2293(-5.05175133750161),CH07.3660(-1.8467552700231)	0.0923076923076923
ko00940	Phenylpropanoid biosynthesis	26	373	659	16950	0.0030521384924798	0.0347824871959485	AH01.2572(-1.71888955409211),AH01.3078(1.20681911144108),AH03.23(1.21046013413433),AH03.1582(1.63145120556657),AH04.1034(1.15145262708862),AH06.1941(1.12930726819),AH07.595(1.25465970135704),AH07.1910(-2.05320155078817),AH08.1611(6.32920488766394),AH09.2799(1.06157146391771),BH01.2950(-1.61604160779162),BH01.3424(1.16695260068484),BH02.506(1.27223641524336),BH02.767(1.34331493084549),BH02.2273(-1…	AH01.2572(-1.71888955409211),AH01.3078(1.20681911144108),AH03.23(1.21046013413433),AH03.1582(1.63145120556657),AH04.1034(1.15145262708862),AH06.1941(1.12930726819),AH07.595(1.25465970135704),AH07.1910(-2.05320155078817),AH08.1611(6.32920488766394),AH09.2799(1.06157146391771),BH01.2950(-1.61604160779162),BH01.3424(1.16695260068484),BH02.506(1.27223641524336),BH02.767(1.34331493084549),BH02.2273(-1…	0.039453717754173
ko00402	Benzoxazinoid biosynthesis	3	373	14	16950	0.0032125491646258	0.0347824871959485	AH01.218(1.42105184472309),BH01.528(1.0826514047224),CH01.385(1.27722138543408)	AH01.218(1.42105184472309),BH01.528(1.0826514047224),CH01.385(1.27722138543408)	0.214285714285714
ko04141	Protein processing in endoplasmic reticulum	28	373	740	16950	0.00384456877298561	0.038850379179644	AH01.144(1.04598620057454),AH01.4168(1.14121465348535),AH01.4231(2.01715489167442),AH02.376(1.26176780501867),AH02.3826(1.13126250283921),AH05.2148(2.32416391127292),AH06.1782(2.3826410446822),AH07.3540(1.66653289233184),AH07.3703(1.47936512310265),AH08.1964(1.76185605009797),AH08.1966(1.55095935761406),AH08.1967(1.89644373398569),BH01.4508(-4.02690759607214),BH01.4535(1.71729847643077),BH01.4536…	AH01.144(1.04598620057454),AH01.4168(1.14121465348535),AH01.4231(2.01715489167442),AH02.376(1.26176780501867),AH02.3826(1.13126250283921),AH05.2148(2.32416391127292),AH06.1782(2.3826410446822),AH07.3540(1.66653289233184),AH07.3703(1.47936512310265),AH08.1964(1.76185605009797),AH08.1966(1.55095935761406),AH08.1967(1.89644373398569),BH01.4508(-4.02690759607214),BH01.4535(1.71729847643077),BH01.4536…	0.0378378378378378
ko02024	Quorum sensing	9	373	177	16950	0.0166506356708282	0.157742864249952	AH04.1636(1.45957274210152),AH09.159(1.30447309220312),BH01.3779(2.66465421364316),BH01.4326(1.5068231418943),BH04.435(1.06082725495676),BH04.1644(1.43001914698535),BH08.1075(1.07959535027561),CH01.4029(-1.19866620273894),CH04.1883(2.61251937603188)	AH04.1636(1.45957274210152),AH09.159(1.30447309220312),BH01.3779(2.66465421364316),BH01.4326(1.5068231418943),BH04.435(1.06082725495676),BH04.1644(1.43001914698535),BH08.1075(1.07959535027561),CH01.4029(-1.19866620273894),CH04.1883(2.61251937603188)	0.0508474576271186
ko04976	Bile secretion	6	373	103	16950	0.0262396057035947	0.233963047759606	AH07.3077(1.11939433448172),AH07.3078(1.41067038622668),BH02.2945(3.53362403404846),BH02.2946(3.96512341134484),BH07.2899(1.13055701414032),CH02.3601(3.17721277115255)	AH07.3077(1.11939433448172),AH07.3078(1.41067038622668),BH02.2945(3.53362403404846),BH02.2946(3.96512341134484),BH07.2899(1.13055701414032),CH02.3601(3.17721277115255)	0.058252427184466
ko03320	PPAR signaling pathway	8	373	165	16950	0.0298007362790052	0.250953568665307	AH04.1636(1.45957274210152),AH06.23(-1.19829983646708),BH01.4326(1.5068231418943),BH04.435(1.06082725495676),BH04.1644(1.43001914698535),BH05.1308(1.23010209087935),CH04.1883(2.61251937603188),CH06.16(1.30642772199419)	AH04.1636(1.45957274210152),AH06.23(-1.19829983646708),BH01.4326(1.5068231418943),BH04.435(1.06082725495676),BH04.1644(1.43001914698535),BH05.1308(1.23010209087935),CH04.1883(2.61251937603188),CH06.16(1.30642772199419)	0.0484848484848485
ko04146	Peroxisome	12	373	297	16950	0.0321210285985	0.256256405439557	AH01.1455(-1.15367110085532),AH04.1636(1.45957274210152),AH06.23(-1.19829983646708),AH08.1451(-1.26046884083541),BH01.4326(1.5068231418943),BH03.3110(3.05762574412119),BH04.435(1.06082725495676),BH04.1644(1.43001914698535),BH08.2543(1.32944804938964),BH08.2545(1.11634440247898),CH04.1883(2.61251937603188),CH06.16(1.30642772199419)	AH01.1455(-1.15367110085532),AH04.1636(1.45957274210152),AH06.23(-1.19829983646708),AH08.1451(-1.26046884083541),BH01.4326(1.5068231418943),BH03.3110(3.05762574412119),BH04.435(1.06082725495676),BH04.1644(1.43001914698535),BH08.2543(1.32944804938964),BH08.2545(1.11634440247898),CH04.1883(2.61251937603188),CH06.16(1.30642772199419)	0.0404040404040404
ko00591	Linoleic acid metabolism	4	373	58	16950	0.0386360970837527	0.292820946318968	AH05.3081(6.75132044047174),BH02.4172(1.91211219604444),BH04.1623(1.54880824388229),BH09.1229(1.01798000661281)	AH05.3081(6.75132044047174),BH02.4172(1.91211219604444),BH04.1623(1.54880824388229),BH09.1229(1.01798000661281)	0.0689655172413793
ko00906	Carotenoid biosynthesis	6	373	115	16950	0.0416487473819342	0.30062253749366	AH03.833(1.67959867245776),AH08.2371(-3.40862710171837),BH01.398(3.73127092988898),BH03.3901(-3.44291937620516),BH05.1847(1.07812610010346),CH05.1945(1.21657444130979)	AH03.833(1.67959867245776),AH08.2371(-3.40862710171837),BH01.398(3.73127092988898),BH03.3901(-3.44291937620516),BH05.1847(1.07812610010346),CH05.1945(1.21657444130979)	0.0521739130434783
ko02010	ABC transporters	6	373	118	16950	0.0462332028194147	0.3185445553108	AH07.3077(1.11939433448172),AH07.3078(1.41067038622668),BH02.2945(3.53362403404846),BH02.2946(3.96512341134484),BH07.2899(1.13055701414032),CH02.3601(3.17721277115255)	AH07.3077(1.11939433448172),AH07.3078(1.41067038622668),BH02.2945(3.53362403404846),BH02.2946(3.96512341134484),BH07.2899(1.13055701414032),CH02.3601(3.17721277115255)	0.0508474576271186
ko00920	Sulfur metabolism	5	373	94	16950	0.056463465620106	0.372116203629074	AH04.2034(1.00162594998135),AH05.3374(5.00335630154847),BH02.2751(1.00233544751714),BH05.424(1.07200474435026),BH05.3375(1.1340182506553)	AH04.2034(1.00162594998135),AH05.3374(5.00335630154847),BH02.2751(1.00233544751714),BH05.424(1.07200474435026),BH05.3375(1.1340182506553)	0.0531914893617021
ko01040	Biosynthesis of unsaturated fatty acids	5	373	96	16950	0.0607351344459722	0.378820148021433	AH06.23(-1.19829983646708),BH02.668(1.50040613803982),BH02.4090(1.51807409211323),BH06.1268(1.68160904508168),CH06.16(1.30642772199419)	AH06.23(-1.19829983646708),BH02.668(1.50040613803982),BH02.4090(1.51807409211323),BH06.1268(1.68160904508168),CH06.16(1.30642772199419)	0.0520833333333333
ko00903	Limonene degradation	2	373	19	16950	0.0645654969387847	0.378820148021433	AH07.2811(1.33202645112208),BH07.2620(1.27084639537661)	AH07.2811(1.33202645112208),BH07.2620(1.27084639537661)	0.105263157894737
ko00945	Stilbenoid, diarylheptanoid and gingerol biosynthesis	5	373	99	16950	0.0674773388663178	0.378820148021433	AH03.1582(1.63145120556657),BH02.767(1.34331493084549),BH04.1038(-2.29345152632448),BH09.542(1.72683806830605),CH07.3661(-1.20806141689119)	AH03.1582(1.63145120556657),BH02.767(1.34331493084549),BH04.1038(-2.29345152632448),BH09.542(1.72683806830605),CH07.3661(-1.20806141689119)	0.0505050505050505
ko04920	Adipocytokine signaling pathway	5	373	99	16950	0.0674773388663178	0.378820148021433	AH04.1636(1.45957274210152),BH01.4326(1.5068231418943),BH04.435(1.06082725495676),BH04.1644(1.43001914698535),CH04.1883(2.61251937603188)	AH04.1636(1.45957274210152),BH01.4326(1.5068231418943),BH04.435(1.06082725495676),BH04.1644(1.43001914698535),CH04.1883(2.61251937603188)	0.0505050505050505
ko00062	Fatty acid elongation	6	373	134	16950	0.0758260957960425	0.41048713513647	AH01.2041(1.11805599927562),AH07.3917(1.4357164771292),BH02.668(1.50040613803982),BH06.1268(1.68160904508168),BH07.3724(1.00205995587249),CH09.1120(4.9601382497101)	AH01.2041(1.11805599927562),AH07.3917(1.4357164771292),BH02.668(1.50040613803982),BH06.1268(1.68160904508168),BH07.3724(1.00205995587249),CH09.1120(4.9601382497101)	0.0447761194029851
ko00380	Tryptophan metabolism	8	373	208	16950	0.0894792430814366	0.459847703164154	AH03.838(-2.950470692073),AH07.2811(1.33202645112208),BH02.1511(1.11280196409063),BH03.3153(1.23166275319247),BH03.3902(-1.45752688473236),BH04.1623(1.54880824388229),BH07.2620(1.27084639537661),BH09.215(2.06449481968507)	AH03.838(-2.950470692073),AH07.2811(1.33202645112208),BH02.1511(1.11280196409063),BH03.3153(1.23166275319247),BH03.3902(-1.45752688473236),BH04.1623(1.54880824388229),BH07.2620(1.27084639537661),BH09.215(2.06449481968507)	0.0384615384615385
ko00640	Propanoate metabolism	5	373	109	16950	0.0928044967392417	0.459847703164154	AH03.838(-2.950470692073),AH06.23(-1.19829983646708),BH07.44(-1.3776108347788),CH01.2905(1.62937793934939),CH06.16(1.30642772199419)	AH03.838(-2.950470692073),AH06.23(-1.19829983646708),BH07.44(-1.3776108347788),CH01.2905(1.62937793934939),CH06.16(1.30642772199419)	0.0458715596330275
ko04024	cAMP signaling pathway	7	373	176	16950	0.0944705619859977	0.459847703164154	AH06.23(-1.19829983646708),AH07.91(1.12274151890138),BH01.3770(2.52292127039784),BH01.4528(-2.7046006354485),BH03.1984(-1.38843126295566),CH01.4828(3.10630843397945),CH06.16(1.30642772199419)	AH06.23(-1.19829983646708),AH07.91(1.12274151890138),BH01.3770(2.52292127039784),BH01.4528(-2.7046006354485),BH03.1984(-1.38843126295566),CH01.4828(3.10630843397945),CH06.16(1.30642772199419)	0.0397727272727273
ko03082	ATP-dependent chromatin remodeling	2	373	24	16950	0.097078959556877	0.459847703164154	BH07.4126(-5.35598828491346),CH02.2390(-1.50202573068047)	BH07.4126(-5.35598828491346),CH02.2390(-1.50202573068047)	0.0833333333333333
ko04626	Plant-pathogen interaction	19	373	651	16950	0.129392498970514	0.581603014295439	AH01.2041(1.11805599927562),AH04.771(1.10276152575897),AH04.900(5.43447734506736),AH05.2966(-2.3624534885163),AH06.2846(-1.00400948035795),AH07.3917(1.4357164771292),AH08.1964(1.76185605009797),AH08.1966(1.55095935761406),AH08.1967(1.89644373398569),BH01.3416(-7.42046482580913),BH02.3736(1.01508306535833),BH04.1828(1.5691250047473),BH07.318(1.10805296871455),BH07.3724(1.00205995587249),BH08.2065(…	AH01.2041(1.11805599927562),AH04.771(1.10276152575897),AH04.900(5.43447734506736),AH05.2966(-2.3624534885163),AH06.2846(-1.00400948035795),AH07.3917(1.4357164771292),AH08.1964(1.76185605009797),AH08.1966(1.55095935761406),AH08.1967(1.89644373398569),BH01.3416(-7.42046482580913),BH02.3736(1.01508306535833),BH04.1828(1.5691250047473),BH07.318(1.10805296871455),BH07.3724(1.00205995587249),BH08.2065(…	0.0291858678955453
ko00410	beta-Alanine metabolism	6	373	156	16950	0.130456787234324	0.581603014295439	AH01.4671(1.23827015590641),AH06.23(-1.19829983646708),AH07.2811(1.33202645112208),BH03.3638(2.25102686152539),BH07.2620(1.27084639537661),CH06.16(1.30642772199419)	AH01.4671(1.23827015590641),AH06.23(-1.19829983646708),AH07.2811(1.33202645112208),BH03.3638(2.25102686152539),BH07.2620(1.27084639537661),CH06.16(1.30642772199419)	0.0384615384615385
ko04613	Neutrophil extracellular trap formation	4	373	94	16950	0.153007263787757	0.602987277492738	AH02.2971(1.39379239950411),BH06.1339(-1.08094366490697),CH02.2390(-1.50202573068047),CH02.3472(1.22682655158881)	AH02.2971(1.39379239950411),BH06.1339(-1.08094366490697),CH02.2390(-1.50202573068047),CH02.3472(1.22682655158881)	0.0425531914893617
ko00620	Pyruvate metabolism	11	373	351	16950	0.153135613479465	0.602987277492738	AH03.838(-2.950470692073),AH07.2811(1.33202645112208),BH01.4133(1.38872623551204),BH02.2635(-1.10010455861717),BH04.1411(3.29666437807816),BH05.1308(1.23010209087935),BH07.44(-1.3776108347788),BH07.2620(1.27084639537661),CH01.2905(1.62937793934939),CH06.1234(-4.23545372962053),CH06.1960(1.91514974575297)	AH03.838(-2.950470692073),AH07.2811(1.33202645112208),BH01.4133(1.38872623551204),BH02.2635(-1.10010455861717),BH04.1411(3.29666437807816),BH05.1308(1.23010209087935),BH07.44(-1.3776108347788),BH07.2620(1.27084639537661),CH01.2905(1.62937793934939),CH06.1234(-4.23545372962053),CH06.1960(1.91514974575297)	0.0313390313390313
ko00999	Biosynthesis of various plant secondary metabolites	6	373	164	16950	0.154012727561601	0.602987277492738	AH01.218(1.42105184472309),AH03.2406(1.00046705419951),BH01.528(1.0826514047224),BH05.2852(-1.14363876482754),CH01.385(1.27722138543408),CH05.2431(1.30014986778618)	AH01.218(1.42105184472309),AH03.2406(1.00046705419951),BH01.528(1.0826514047224),BH05.2852(-1.14363876482754),CH01.385(1.27722138543408),CH05.2431(1.30014986778618)	0.0365853658536585
ko04979	Cholesterol metabolism	2	373	32	16950	0.155984027943359	0.602987277492738	AH02.2971(1.39379239950411),CH02.3472(1.22682655158881)	AH02.2971(1.39379239950411),CH02.3472(1.22682655158881)	0.0625
ko00770	Pantothenate and CoA biosynthesis	5	373	130	16950	0.159151092416406	0.602987277492738	AH06.655(1.29270867891887),AH07.2811(1.33202645112208),BH02.2650(1.22276987123993),BH05.137(-2.4411146565569),BH07.2620(1.27084639537661)	AH06.655(1.29270867891887),AH07.2811(1.33202645112208),BH02.2650(1.22276987123993),BH05.137(-2.4411146565569),BH07.2620(1.27084639537661)	0.0384615384615385
ko00960	Tropane, piperidine and pyridine alkaloid biosynthesis	5	373	131	16950	0.162704162965655	0.602987277492738	BH01.4523(-8.50887892769986),BH03.3638(2.25102686152539),BH04.1431(-1.74247914808897),BH04.1608(1.23343828729507),BH04.2175(-4.15414031853563)	BH01.4523(-8.50887892769986),BH03.3638(2.25102686152539),BH04.1431(-1.74247914808897),BH04.1608(1.23343828729507),BH04.2175(-4.15414031853563)	0.0381679389312977
ko00254	Aflatoxin biosynthesis	1	373	8	16950	0.163099683738487	0.602987277492738	CH01.2905(1.62937793934939)	CH01.2905(1.62937793934939)	0.125
ko00627	Aminobenzoate degradation	2	373	34	16950	0.171605923738812	0.619329649583684	BH03.3153(1.23166275319247),CH06.1234(-4.23545372962053)	BH03.3153(1.23166275319247),CH06.1234(-4.23545372962053)	0.0588235294117647
ko04623	Cytosolic DNA-sensing pathway	4	373	100	16950	0.178514053105463	0.629278424655734	AH03.1048(1.285312138049),AH07.2704(-4.76527975965471),CH07.2597(-5.26789438586302),Contig522.17(6.17897781686425)	AH03.1048(1.285312138049),AH07.2704(-4.76527975965471),CH07.2597(-5.26789438586302),Contig522.17(6.17897781686425)	0.04
ko00361	Chlorocyclohexane and chlorobenzene degradation	1	373	10	16950	0.199545969145098	0.671394866225922	AH05.2549(-1.22561756842262)	AH05.2549(-1.22561756842262)	0.1
ko00364	Fluorobenzoate degradation	1	373	10	16950	0.199545969145098	0.671394866225922	AH05.2549(-1.22561756842262)	AH05.2549(-1.22561756842262)	0.1
ko04022	cGMP-PKG signaling pathway	5	373	142	16950	0.203749692042172	0.671394866225922	AH02.2971(1.39379239950411),BH01.4528(-2.7046006354485),BH06.1339(-1.08094366490697),CH01.4828(3.10630843397945),CH02.3472(1.22682655158881)	AH02.2971(1.39379239950411),BH01.4528(-2.7046006354485),BH06.1339(-1.08094366490697),CH01.4828(3.10630843397945),CH02.3472(1.22682655158881)	0.0352112676056338
ko00330	Arginine and proline metabolism	6	373	187	16950	0.230695359099306	0.744011908405377	AH01.4671(1.23827015590641),AH07.2811(1.33202645112208),BH03.3153(1.23166275319247),BH07.2620(1.27084639537661),BH09.1398(1.35528606150063),CH06.189(1.18513112933957)	AH01.4671(1.23827015590641),AH07.2811(1.33202645112208),BH03.3153(1.23166275319247),BH07.2620(1.27084639537661),BH09.1398(1.35528606150063),CH06.189(1.18513112933957)	0.0320855614973262
ko00232	Caffeine metabolism	1	373	13	16950	0.251268572232957	0.793479701788285	BH04.1623(1.54880824388229)	BH04.1623(1.54880824388229)	0.0769230769230769
ko00643	Styrene degradation	2	373	45	16950	0.260588741477571	0.806117696514935	AH05.456(-1.00120289183436),BH03.3153(1.23166275319247)	AH05.456(-1.00120289183436),BH03.3153(1.23166275319247)	0.0444444444444444
ko00195	Photosynthesis	4	373	125	16950	0.296269282687494	0.878909983027449	AH05.1804(-1.04706541879737),BH09.1003(-1.16160727991952),CH03.354(-1.10954166997185),CH07.3377(4.11557226025986)	AH05.1804(-1.04706541879737),BH09.1003(-1.16160727991952),CH03.354(-1.10954166997185),CH07.3377(4.11557226025986)	0.032
ko00950	Isoquinoline alkaloid biosynthesis	4	373	128	16950	0.311149534301315	0.878909983027449	AH08.539(1.00839846769401),BH02.1511(1.11280196409063),BH03.3638(2.25102686152539),BH04.1608(1.23343828729507)	AH08.539(1.00839846769401),BH02.1511(1.11280196409063),BH03.3638(2.25102686152539),BH04.1608(1.23343828729507)	0.03125
ko00401	Novobiocin biosynthesis	1	373	17	16950	0.315083647652099	0.878909983027449	BH04.1608(1.23343828729507)	BH04.1608(1.23343828729507)	0.0588235294117647
ko00010	Glycolysis / Gluconeogenesis	12	373	464	16950	0.32506518759565	0.878909983027449	AH03.838(-2.950470692073),AH07.2811(1.33202645112208),AH07.3206(-6.3900477665909),AH07.3409(1.65117906474892),AH08.1827(-1.08330030553965),BH01.4133(1.38872623551204),BH04.1411(3.29666437807816),BH05.2397(-2.67414699459308),BH07.44(-1.3776108347788),BH07.2620(1.27084639537661),BH09.35(-3.1056196726472),CH08.259(1.33596447330345)	AH03.838(-2.950470692073),AH07.2811(1.33202645112208),AH07.3206(-6.3900477665909),AH07.3409(1.65117906474892),AH08.1827(-1.08330030553965),BH01.4133(1.38872623551204),BH04.1411(3.29666437807816),BH05.2397(-2.67414699459308),BH07.44(-1.3776108347788),BH07.2620(1.27084639537661),BH09.35(-3.1056196726472),CH08.259(1.33596447330345)	0.0258620689655172
ko00196	Photosynthesis - antenna proteins	2	373	53	16950	0.325910278429796	0.878909983027449	AH02.3007(2.86550665153765),CH03.3903(-1.28270751041327)	AH02.3007(2.86550665153765),CH03.3903(-1.28270751041327)	0.0377358490566038
ko00460	Cyanoamino acid metabolism	6	373	214	16950	0.332246081162484	0.878909983027449	AH03.2406(1.00046705419951),AH04.1581(-1.65501536519361),BH01.1711(7.05225870318491),BH04.1592(2.04692826586534),BH05.2852(-1.14363876482754),CH05.2431(1.30014986778618)	AH03.2406(1.00046705419951),AH04.1581(-1.65501536519361),BH01.1711(7.05225870318491),BH04.1592(2.04692826586534),BH05.2852(-1.14363876482754),CH05.2431(1.30014986778618)	0.0280373831775701
ko00520	Amino sugar and nucleotide sugar metabolism	12	373	470	16950	0.340792047494863	0.878909983027449	AH02.1380(1.14269255805897),AH03.4039(1.33767636303401),AH03.4116(1.13942962700908),AH04.127(1.61012191762497),AH04.1219(1.13426186774437),AH07.953(1.18052606287432),BH03.499(1.00806287221722),BH04.1175(1.91634180275381),BH07.1068(1.145079581957),BH07.1069(2.38497884324108),BH08.1006(1.48171245635533),CH02.3650(4.52364312344578)	AH02.1380(1.14269255805897),AH03.4039(1.33767636303401),AH03.4116(1.13942962700908),AH04.127(1.61012191762497),AH04.1219(1.13426186774437),AH07.953(1.18052606287432),BH03.499(1.00806287221722),BH04.1175(1.91634180275381),BH07.1068(1.145079581957),BH07.1069(2.38497884324108),BH08.1006(1.48171245635533),CH02.3650(4.52364312344578)	0.025531914893617
ko00941	Flavonoid biosynthesis	5	373	175	16950	0.341577213268599	0.878909983027449	AH03.1582(1.63145120556657),BH02.767(1.34331493084549),BH04.1431(-1.74247914808897),BH09.542(1.72683806830605),CH07.3661(-1.20806141689119)	AH03.1582(1.63145120556657),BH02.767(1.34331493084549),BH04.1431(-1.74247914808897),BH09.542(1.72683806830605),CH07.3661(-1.20806141689119)	0.0285714285714286
ko04927	Cortisol synthesis and secretion	2	373	55	16950	0.342049006382699	0.878909983027449	BH06.2217(-4.41829010977785),CH04.2624(-1.39875764981999)	BH06.2217(-4.41829010977785),CH04.2624(-1.39875764981999)	0.0363636363636364
ko04510	Focal adhesion	3	373	94	16950	0.342103503810337	0.878909983027449	BH01.1878(1.0899195831725),BH01.4528(-2.7046006354485),CH01.4828(3.10630843397945)	BH01.1878(1.0899195831725),BH01.4528(-2.7046006354485),CH01.4828(3.10630843397945)	0.0319148936170213
ko04144	Endocytosis	13	373	517	16950	0.351240227902952	0.887343733649564	AH01.4168(1.14121465348535),AH01.4375(1.20559036936315),AH02.3826(1.13126250283921),AH05.2148(2.32416391127292),AH07.91(1.12274151890138),BH01.1878(1.0899195831725),BH01.3770(2.52292127039784),BH03.1984(-1.38843126295566),BH05.2280(2.48879285508405),BH09.1733(1.45541235802723),CH05.666(-1.73441365257906),CH05.2358(2.23074825824048),CH05.4067(1.7208488042927)	AH01.4168(1.14121465348535),AH01.4375(1.20559036936315),AH02.3826(1.13126250283921),AH05.2148(2.32416391127292),AH07.91(1.12274151890138),BH01.1878(1.0899195831725),BH01.3770(2.52292127039784),BH03.1984(-1.38843126295566),BH05.2280(2.48879285508405),BH09.1733(1.45541235802723),CH05.666(-1.73441365257906),CH05.2358(2.23074825824048),CH05.4067(1.7208488042927)	0.0251450676982592
ko00340	Histidine metabolism	2	373	57	16950	0.358063901814794	0.889753267667479	AH07.2811(1.33202645112208),BH07.2620(1.27084639537661)	AH07.2811(1.33202645112208),BH07.2620(1.27084639537661)	0.0350877192982456
ko04750	Inflammatory mediator regulation of TRP channels	2	373	58	16950	0.366018654827979	0.892721522815543	BH01.4528(-2.7046006354485),CH01.4828(3.10630843397945)	BH01.4528(-2.7046006354485),CH01.4828(3.10630843397945)	0.0344827586206897
ko00565	Ether lipid metabolism	3	373	101	16950	0.384156821225005	0.892721522815543	AH07.91(1.12274151890138),BH01.3770(2.52292127039784),BH03.1984(-1.38843126295566)	AH07.91(1.12274151890138),BH01.3770(2.52292127039784),BH03.1984(-1.38843126295566)	0.0297029702970297
ko00350	Tyrosine metabolism	5	373	193	16950	0.420107098292518	0.892721522815543	AH05.456(-1.00120289183436),AH08.539(1.00839846769401),BH02.1511(1.11280196409063),BH03.3638(2.25102686152539),BH04.1608(1.23343828729507)	AH05.456(-1.00120289183436),AH08.539(1.00839846769401),BH02.1511(1.11280196409063),BH03.3638(2.25102686152539),BH04.1608(1.23343828729507)	0.0259067357512953
ko00900	Terpenoid backbone biosynthesis	5	373	194	16950	0.424444962646836	0.892721522815543	AH02.1033(1.27193327350982),BH02.1088(1.38303226953155),BH03.580(2.10735317647),BH09.2441(1.36147830243903),CH07.3340(-2.79790420644021)	AH02.1033(1.27193327350982),BH02.1088(1.38303226953155),BH03.580(2.10735317647),BH09.2441(1.36147830243903),CH07.3340(-2.79790420644021)	0.0257731958762887
ko00440	Phosphonate and phosphinate metabolism	1	373	25	16950	0.426896913530151	0.892721522815543	CH08.809(-3.38505607298226)	CH08.809(-3.38505607298226)	0.04
ko04714	Thermogenesis	8	373	327	16950	0.431025041878579	0.892721522815543	AH04.1636(1.45957274210152),BH01.3775(2.45452690484104),BH01.4326(1.5068231418943),BH02.1555(1.00682391045213),BH04.435(1.06082725495676),BH04.1644(1.43001914698535),CH01.4026(-1.31430491242095),CH04.1883(2.61251937603188)	AH04.1636(1.45957274210152),BH01.3775(2.45452690484104),BH01.4326(1.5068231418943),BH02.1555(1.00682391045213),BH04.435(1.06082725495676),BH04.1644(1.43001914698535),CH01.4026(-1.31430491242095),CH04.1883(2.61251937603188)	0.0244648318042813
ko00680	Methane metabolism	5	373	197	16950	0.437420994441868	0.892721522815543	AH05.3532(-1.46339001842386),AH08.1827(-1.08330030553965),BH05.2397(-2.67414699459308),BH09.35(-3.1056196726472),CH06.1960(1.91514974575297)	AH05.3532(-1.46339001842386),AH08.1827(-1.08330030553965),BH05.2397(-2.67414699459308),BH09.35(-3.1056196726472),CH06.1960(1.91514974575297)	0.0253807106598985
ko00561	Glycerolipid metabolism	7	373	286	16950	0.44164882210009	0.892721522815543	AH07.2811(1.33202645112208),BH01.4525(-2.90889564053309),BH02.1555(1.00682391045213),BH04.1411(3.29666437807816),BH07.2620(1.27084639537661),BH07.4253(1.66597502681118),CH01.4825(4.36837934075801)	AH07.2811(1.33202645112208),BH01.4525(-2.90889564053309),BH02.1555(1.00682391045213),BH04.1411(3.29666437807816),BH07.2620(1.27084639537661),BH07.4253(1.66597502681118),CH01.4825(4.36837934075801)	0.0244755244755245
ko04016	MAPK signaling pathway - plant	11	373	464	16950	0.44392097204176	0.892721522815543	AH03.3740(1.14634192533797),AH05.1288(1.33680669081419),AH05.2966(-2.3624534885163),AH05.3884(-3.8403332407356),AH06.2242(2.92581803811035),AH08.1663(1.55497810707405),BH01.3777(1.89654876161195),BH01.4524(-7.99079847193587),BH02.3736(1.01508306535833),CH04.2177(1.45981401909294),CH06.2098(8.79499925714301)	AH03.3740(1.14634192533797),AH05.1288(1.33680669081419),AH05.2966(-2.3624534885163),AH05.3884(-3.8403332407356),AH06.2242(2.92581803811035),AH08.1663(1.55497810707405),BH01.3777(1.89654876161195),BH01.4524(-7.99079847193587),BH02.3736(1.01508306535833),CH04.2177(1.45981401909294),CH06.2098(8.79499925714301)	0.0237068965517241
ko00040	Pentose and glucuronate interconversions	7	373	288	16950	0.448801563890655	0.892721522815543	AH09.159(1.30447309220312),BH02.1531(1.23200391246634),BH02.3428(-1.21363087609369),BH03.4383(1.35055154028282),BH04.1411(3.29666437807816),BH08.1006(1.48171245635533),BH08.1075(1.07959535027561)	AH09.159(1.30447309220312),BH02.1531(1.23200391246634),BH02.3428(-1.21363087609369),BH03.4383(1.35055154028282),BH04.1411(3.29666437807816),BH08.1006(1.48171245635533),BH08.1075(1.07959535027561)	0.0243055555555556
ko00400	Phenylalanine, tyrosine and tryptophan biosynthesis	4	373	156	16950	0.450290028493026	0.892721522815543	BH01.3779(2.66465421364316),BH04.1608(1.23343828729507),BH06.917(1.3220696366656),CH01.4029(-1.19866620273894)	BH01.3779(2.66465421364316),BH04.1608(1.23343828729507),BH06.917(1.3220696366656),CH01.4029(-1.19866620273894)	0.0256410256410256
ko04072	Phospholipase D signaling pathway	4	373	156	16950	0.450290028493026	0.892721522815543	AH07.91(1.12274151890138),BH01.1878(1.0899195831725),BH01.3770(2.52292127039784),BH03.1984(-1.38843126295566)	AH07.91(1.12274151890138),BH01.1878(1.0899195831725),BH01.3770(2.52292127039784),BH03.1984(-1.38843126295566)	0.0256410256410256
ko04390	Hippo signaling pathway	3	373	113	16950	0.45455717352243	0.892721522815543	BH01.3725(1.06063726426212),BH01.4528(-2.7046006354485),CH01.4828(3.10630843397945)	BH01.3725(1.06063726426212),BH01.4528(-2.7046006354485),CH01.4828(3.10630843397945)	0.0265486725663717
ko00310	Lysine degradation	3	373	114	16950	0.460282595352531	0.892721522815543	AH03.838(-2.950470692073),AH07.2811(1.33202645112208),BH07.2620(1.27084639537661)	AH03.838(-2.950470692073),AH07.2811(1.33202645112208),BH07.2620(1.27084639537661)	0.0263157894736842
ko00930	Caprolactam degradation	1	373	28	16950	0.463960969104116	0.892721522815543	BH04.1411(3.29666437807816)	BH04.1411(3.29666437807816)	0.0357142857142857
ko00360	Phenylalanine metabolism	4	373	159	16950	0.464825017016993	0.892721522815543	BH02.1511(1.11280196409063),BH03.3153(1.23166275319247),BH03.3638(2.25102686152539),BH04.1608(1.23343828729507)	BH02.1511(1.11280196409063),BH03.3153(1.23166275319247),BH03.3638(2.25102686152539),BH04.1608(1.23343828729507)	0.0251572327044025
ko03020	RNA polymerase	4	373	159	16950	0.464825017016993	0.892721522815543	AH03.1048(1.285312138049),AH07.2704(-4.76527975965471),CH07.2597(-5.26789438586302),Contig522.17(6.17897781686425)	AH03.1048(1.285312138049),AH07.2704(-4.76527975965471),CH07.2597(-5.26789438586302),Contig522.17(6.17897781686425)	0.0251572327044025
ko04924	Renin secretion	2	373	71	16950	0.465269099217406	0.892721522815543	BH05.517(1.8482305295482),CH05.583(1.84158407238068)	BH05.517(1.8482305295482),CH05.583(1.84158407238068)	0.028169014084507
ko04218	Cellular senescence	5	373	209	16950	0.488551247711013	0.912880750769386	AH02.2971(1.39379239950411),BH01.4528(-2.7046006354485),BH06.1339(-1.08094366490697),CH01.4828(3.10630843397945),CH02.3472(1.22682655158881)	AH02.2971(1.39379239950411),BH01.4528(-2.7046006354485),BH06.1339(-1.08094366490697),CH01.4828(3.10630843397945),CH02.3472(1.22682655158881)	0.0239234449760766
ko00710	Carbon fixation in photosynthetic organisms	6	373	255	16950	0.492008984748685	0.912880750769386	BH02.2635(-1.10010455861717),BH05.1308(1.23010209087935),BH05.2397(-2.67414699459308),BH09.35(-3.1056196726472),CH06.1960(1.91514974575297),CH08.259(1.33596447330345)	BH02.2635(-1.10010455861717),BH05.1308(1.23010209087935),BH05.2397(-2.67414699459308),BH09.35(-3.1056196726472),CH06.1960(1.91514974575297),CH08.259(1.33596447330345)	0.0235294117647059
ko04923	Regulation of lipolysis in adipocytes	1	373	32	16950	0.509687231456738	0.912880750769386	BH02.1555(1.00682391045213)	BH02.1555(1.00682391045213)	0.03125
ko00910	Nitrogen metabolism	3	373	124	16950	0.51599740087278	0.912880750769386	BH02.2580(1.37821218611818),BH07.3443(1.34777515903884),CH02.2804(-1.49520950504028)	BH02.2580(1.37821218611818),BH07.3443(1.34777515903884),CH02.2804(-1.49520950504028)	0.0241935483870968
ko00966	Glucosinolate biosynthesis	1	373	33	16950	0.520497413668976	0.912880750769386	BH01.1711(7.05225870318491)	BH01.1711(7.05225870318491)	0.0303030303030303
ko00260	Glycine, serine and threonine metabolism	5	373	218	16950	0.525788370593128	0.912880750769386	AH03.838(-2.950470692073),AH05.3532(-1.46339001842386),AH08.1827(-1.08330030553965),BH03.3638(2.25102686152539),BH09.1766(1.19557990743227)	AH03.838(-2.950470692073),AH05.3532(-1.46339001842386),AH08.1827(-1.08330030553965),BH03.3638(2.25102686152539),BH09.1766(1.19557990743227)	0.0229357798165138
ko04810	Regulation of actin cytoskeleton	4	373	173	16950	0.530618213748147	0.912880750769386	BH01.1878(1.0899195831725),BH01.4528(-2.7046006354485),BH09.1733(1.45541235802723),CH01.4828(3.10630843397945)	BH01.1878(1.0899195831725),BH01.4528(-2.7046006354485),BH09.1733(1.45541235802723),CH01.4828(3.10630843397945)	0.023121387283237
ko04020	Calcium signaling pathway	3	373	127	16950	0.532107665402503	0.912880750769386	AH02.2971(1.39379239950411),BH06.1339(-1.08094366490697),CH02.3472(1.22682655158881)	AH02.2971(1.39379239950411),BH06.1339(-1.08094366490697),CH02.3472(1.22682655158881)	0.0236220472440945
ko04075	Plant hormone signal transduction	18	373	817	16950	0.532638803615393	0.912880750769386	AH01.223(1.85259374889766),AH01.2296(5.29566659829678),AH01.3239(1.73708786908455),AH03.1221(-1.13895999229589),AH03.3740(1.14634192533797),AH04.245(-5.68473726013988),AH05.162(-1.01954080120691),AH05.3884(-3.8403332407356),AH06.2242(2.92581803811035),BH01.1513(1.02055567901932),BH01.3387(-1.05472007747862),BH01.3777(1.89654876161195),BH01.4524(-7.99079847193587),BH04.239(-1.40052170712993),BH05.…	AH01.223(1.85259374889766),AH01.2296(5.29566659829678),AH01.3239(1.73708786908455),AH03.1221(-1.13895999229589),AH03.3740(1.14634192533797),AH04.245(-5.68473726013988),AH05.162(-1.01954080120691),AH05.3884(-3.8403332407356),AH06.2242(2.92581803811035),BH01.1513(1.02055567901932),BH01.3387(-1.05472007747862),BH01.3777(1.89654876161195),BH01.4524(-7.99079847193587),BH04.239(-1.40052170712993),BH05.…	0.02203182374541
ko00750	Vitamin B6 metabolism	1	373	35	16950	0.541409853125727	0.912880750769386	AH07.904(1.03752625723148)	AH07.904(1.03752625723148)	0.0285714285714286
ko00130	Ubiquinone and other terpenoid-quinone biosynthesis	3	373	132	16950	0.558275294935691	0.912880750769386	AH01.987(2.88642622872166),BH02.2719(-2.69400994575208),BH04.1608(1.23343828729507)	AH01.987(2.88642622872166),BH02.2719(-2.69400994575208),BH04.1608(1.23343828729507)	0.0227272727272727
ko00909	Sesquiterpenoid and triterpenoid biosynthesis	1	373	37	16950	0.561412581535133	0.912880750769386	BH09.2441(1.36147830243903)	BH09.2441(1.36147830243903)	0.027027027027027
ko04151	PI3K-Akt signaling pathway	6	373	275	16950	0.565798364792817	0.912880750769386	AH08.1964(1.76185605009797),AH08.1966(1.55095935761406),AH08.1967(1.89644373398569),BH08.2065(1.61342933153286),BH08.2066(1.41206044027508),CH08.2242(1.25514387623529)	AH08.1964(1.76185605009797),AH08.1966(1.55095935761406),AH08.1967(1.89644373398569),BH08.2065(1.61342933153286),BH08.2066(1.41206044027508),CH08.2242(1.25514387623529)	0.0218181818181818
ko00600	Sphingolipid metabolism	3	373	137	16950	0.583546288993848	0.912880750769386	BH02.2500(1.28150230926589),BH07.2943(1.46064982008212),BH08.42(-1.0194240914186)	BH02.2500(1.28150230926589),BH07.2943(1.46064982008212),BH08.42(-1.0194240914186)	0.0218978102189781
ko00740	Riboflavin metabolism	1	373	40	16950	0.589796840813137	0.912880750769386	BH04.1583(2.65277813322695)	BH04.1583(2.65277813322695)	0.025
ko00901	Indole alkaloid biosynthesis	1	373	40	16950	0.589796840813137	0.912880750769386	BH02.1511(1.11280196409063)	BH02.1511(1.11280196409063)	0.025
ko00965	Betalain biosynthesis	1	373	43	16950	0.616348748580822	0.912880750769386	BH02.1511(1.11280196409063)	BH02.1511(1.11280196409063)	0.0232558139534884
ko00053	Ascorbate and aldarate metabolism	4	373	194	16950	0.621153715770189	0.912880750769386	AH07.2811(1.33202645112208),BH04.1411(3.29666437807816),BH07.2620(1.27084639537661),BH08.1006(1.48171245635533)	AH07.2811(1.33202645112208),BH04.1411(3.29666437807816),BH07.2620(1.27084639537661),BH08.1006(1.48171245635533)	0.0206185567010309
ko04014	Ras signaling pathway	3	373	148	16950	0.635813035416629	0.912880750769386	AH07.91(1.12274151890138),BH01.3770(2.52292127039784),BH03.1984(-1.38843126295566)	AH07.91(1.12274151890138),BH01.3770(2.52292127039784),BH03.1984(-1.38843126295566)	0.0202702702702703
ko03015	mRNA surveillance pathway	7	373	345	16950	0.638881276381012	0.912880750769386	AH01.317(-1.02326017164126),AH01.2866(-5.34164719266543),BH01.4528(-2.7046006354485),BH04.1003(1.33809427139298),CH01.4721(-2.56860065415695),CH01.4828(3.10630843397945),CH03.3948(-1.17871664582486)	AH01.317(-1.02326017164126),AH01.2866(-5.34164719266543),BH01.4528(-2.7046006354485),BH04.1003(1.33809427139298),CH01.4721(-2.56860065415695),CH01.4828(3.10630843397945),CH03.3948(-1.17871664582486)	0.0202898550724638
ko00280	Valine, leucine and isoleucine degradation	3	373	149	16950	0.640331246327776	0.912880750769386	AH03.838(-2.950470692073),AH07.2811(1.33202645112208),BH07.2620(1.27084639537661)	AH03.838(-2.950470692073),AH07.2811(1.33202645112208),BH07.2620(1.27084639537661)	0.0201342281879195
ko04330	Notch signaling pathway	1	373	47	16950	0.64910380068566	0.912880750769386	CH02.2390(-1.50202573068047)	CH02.2390(-1.50202573068047)	0.0212765957446809
ko00860	Porphyrin metabolism	3	373	151	16950	0.649249451403099	0.912880750769386	AH09.54(-1.84872484083666),BH09.127(-2.1206902526182),CH07.3340(-2.79790420644021)	AH09.54(-1.84872484083666),BH09.127(-2.1206902526182),CH07.3340(-2.79790420644021)	0.0198675496688742
ko00905	Brassinosteroid biosynthesis	1	373	48	16950	0.656847058234276	0.912880750769386	AH07.2385(2.51851554155451)	AH07.2385(2.51851554155451)	0.0208333333333333
ko04720	Long-term potentiation	2	373	102	16950	0.66034795085173	0.912880750769386	BH01.4528(-2.7046006354485),CH01.4828(3.10630843397945)	BH01.4528(-2.7046006354485),CH01.4828(3.10630843397945)	0.0196078431372549
ko04071	Sphingolipid signaling pathway	4	373	209	16950	0.678682036736371	0.912880750769386	AH07.91(1.12274151890138),BH01.3770(2.52292127039784),BH02.2500(1.28150230926589),BH03.1984(-1.38843126295566)	AH07.91(1.12274151890138),BH01.3770(2.52292127039784),BH02.2500(1.28150230926589),BH03.1984(-1.38843126295566)	0.0191387559808612
ko00100	Steroid biosynthesis	2	373	107	16950	0.685866492159396	0.912880750769386	AH02.1602(2.07773931090496),AH07.348(-2.60870778162168)	AH02.1602(2.07773931090496),AH07.348(-2.60870778162168)	0.0186915887850467
ko03040	Spliceosome	12	373	607	16950	0.688728379838081	0.912880750769386	AH01.317(-1.02326017164126),AH01.934(1.37404825509827),AH01.4168(1.14121465348535),AH02.3826(1.13126250283921),AH05.2148(2.32416391127292),BH05.2280(2.48879285508405),CH01.4721(-2.56860065415695),CH05.666(-1.73441365257906),CH05.2358(2.23074825824048),CH05.4067(1.7208488042927),CH09.3037(4.18772156960092),Contig328.66(-1.11850663983801)	AH01.317(-1.02326017164126),AH01.934(1.37404825509827),AH01.4168(1.14121465348535),AH02.3826(1.13126250283921),AH05.2148(2.32416391127292),BH05.2280(2.48879285508405),CH01.4721(-2.56860065415695),CH05.666(-1.73441365257906),CH05.2358(2.23074825824048),CH05.4067(1.7208488042927),CH09.3037(4.18772156960092),Contig328.66(-1.11850663983801)	0.0197693574958814
ko00290	Valine, leucine and isoleucine biosynthesis	1	373	53	16950	0.693080601505824	0.912880750769386	BH02.2650(1.22276987123993)	BH02.2650(1.22276987123993)	0.0188679245283019
ko00500	Starch and sucrose metabolism	11	373	561	16950	0.694373188796213	0.912880750769386	AH01.3764(1.0949159765563),AH03.2406(1.00046705419951),AH03.3272(2.19311374781854),AH07.4049(1.13241635977661),BH05.2852(-1.14363876482754),BH06.444(1.05272295237912),BH07.2715(1.14286448244877),CH01.3953(1.42131550572138),CH03.3670(1.40830501307549),CH05.2431(1.30014986778618),CH07.3339(-1.01788298334497)	AH01.3764(1.0949159765563),AH03.2406(1.00046705419951),AH03.3272(2.19311374781854),AH07.4049(1.13241635977661),BH05.2852(-1.14363876482754),BH06.444(1.05272295237912),BH07.2715(1.14286448244877),CH01.3953(1.42131550572138),CH03.3670(1.40830501307549),CH05.2431(1.30014986778618),CH07.3339(-1.01788298334497)	0.0196078431372549
ko00511	Other glycan degradation	1	373	54	16950	0.69985582406831	0.912880750769386	BH08.42(-1.0194240914186)	BH08.42(-1.0194240914186)	0.0185185185185185
ko02020	Two-component system	4	373	218	16950	0.710152192309224	0.912880750769386	AH01.3764(1.0949159765563),BH02.1531(1.23200391246634),BH02.3428(-1.21363087609369),BH03.4383(1.35055154028282)	AH01.3764(1.0949159765563),BH02.1531(1.23200391246634),BH02.3428(-1.21363087609369),BH03.4383(1.35055154028282)	0.018348623853211
ko00730	Thiamine metabolism	1	373	60	16950	0.737486751100379	0.912880750769386	BH03.580(2.10735317647)	BH03.580(2.10735317647)	0.0166666666666667
ko00230	Purine metabolism	5	373	279	16950	0.738495019490564	0.912880750769386	AH04.130(2.0292396232263),AH04.132(2.09456891692261),AH04.2034(1.00162594998135),BH01.3773(1.92243808430556),CH01.4024(-1.31263266810234)	AH04.130(2.0292396232263),AH04.132(2.09456891692261),AH04.2034(1.00162594998135),BH01.3773(1.92243808430556),CH01.4024(-1.31263266810234)	0.017921146953405
ko04142	Lysosome	4	373	228	16950	0.742421583849133	0.912880750769386	BH04.1583(2.65277813322695),BH05.517(1.8482305295482),CH05.583(1.84158407238068),CH09.2062(1.37957088599684)	BH04.1583(2.65277813322695),BH05.517(1.8482305295482),CH05.583(1.84158407238068),CH09.2062(1.37957088599684)	0.0175438596491228
ko04136	Autophagy - other	2	373	120	16950	0.744897791536455	0.912880750769386	BH01.4526(-2.92540791026395),CH01.4826(4.40784398293099)	BH01.4526(-2.92540791026395),CH01.4826(4.40784398293099)	0.0166666666666667
ko00564	Glycerophospholipid metabolism	7	373	385	16950	0.746853523022073	0.912880750769386	AH02.2846(1.5290936861345),AH07.91(1.12274151890138),BH01.3770(2.52292127039784),BH03.1984(-1.38843126295566),BH07.4253(1.66597502681118),CH05.1907(-3.55001823292883),CH08.809(-3.38505607298226)	AH02.2846(1.5290936861345),AH07.91(1.12274151890138),BH01.3770(2.52292127039784),BH03.1984(-1.38843126295566),BH07.4253(1.66597502681118),CH05.1907(-3.55001823292883),CH08.809(-3.38505607298226)	0.0181818181818182
ko00030	Pentose phosphate pathway	3	373	181	16950	0.764222491604007	0.912880750769386	AH07.3409(1.65117906474892),BH05.2397(-2.67414699459308),BH09.35(-3.1056196726472)	AH07.3409(1.65117906474892),BH05.2397(-2.67414699459308),BH09.35(-3.1056196726472)	0.0165745856353591
ko00908	Zeatin biosynthesis	1	373	66	16950	0.770410707271324	0.912880750769386	BH02.378(-2.78174396847748)	BH02.378(-2.78174396847748)	0.0151515151515152
ko03083	Polycomb repressive complex	2	373	130	16950	0.783610016707325	0.912880750769386	AH06.1782(2.3826410446822),CH02.2390(-1.50202573068047)	AH06.1782(2.3826410446822),CH02.2390(-1.50202573068047)	0.0153846153846154
ko00904	Diterpenoid biosynthesis	1	373	69	16950	0.78529409520357	0.912880750769386	BH07.2512(1.87729795739891)	BH07.2512(1.87729795739891)	0.0144927536231884
ko00240	Pyrimidine metabolism	3	373	188	16950	0.7861650209175	0.912880750769386	AH04.130(2.0292396232263),AH04.132(2.09456891692261),CH05.3965(5.18526686448219)	AH04.130(2.0292396232263),AH04.132(2.09456891692261),CH05.3965(5.18526686448219)	0.0159574468085106
ko00946	Degradation of flavonoids	1	373	70	16950	0.790038204112347	0.912880750769386	CH05.2431(1.30014986778618)	CH05.2431(1.30014986778618)	0.0142857142857143
ko04814	Motor proteins	1	373	71	16950	0.794677762753704	0.912880750769386	BH02.2043(2.74153700170968)	BH02.2043(2.74153700170968)	0.0140845070422535
ko04310	Wnt signaling pathway	5	373	302	16950	0.797775776121946	0.912880750769386	AH02.4149(-1.11175548305489),BH02.854(-1.08664961550973),BH02.855(-6.31143247227324),BH07.2957(1.04858318558531),BH07.4126(-5.35598828491346)	AH02.4149(-1.11175548305489),BH02.854(-1.08664961550973),BH02.855(-6.31143247227324),BH07.2957(1.04858318558531),BH07.4126(-5.35598828491346)	0.0165562913907285
ko00541	O-Antigen nucleotide sugar biosynthesis	1	373	72	16950	0.799215069139916	0.912880750769386	BH08.1006(1.48171245635533)	BH08.1006(1.48171245635533)	0.0138888888888889
ko04624	Toll and Imd signaling pathway	2	373	135	16950	0.800964111180821	0.912880750769386	AH06.1782(2.3826410446822),CH03.314(-4.96763609146237)	AH06.1782(2.3826410446822),CH03.314(-4.96763609146237)	0.0148148148148148
ko00430	Taurine and hypotaurine metabolism	1	373	85	16950	0.849853630843748	0.912880750769386	BH03.2990(-4.41635853037507)	BH03.2990(-4.41635853037507)	0.0117647058823529
ko00051	Fructose and mannose metabolism	3	373	213	16950	0.851127335714213	0.912880750769386	AH07.3409(1.65117906474892),BH05.2397(-2.67414699459308),BH09.35(-3.1056196726472)	AH07.3409(1.65117906474892),BH05.2397(-2.67414699459308),BH09.35(-3.1056196726472)	0.0140845070422535
ko04066	HIF-1 signaling pathway	3	373	213	16950	0.851127335714213	0.912880750769386	BH07.44(-1.3776108347788),BH09.35(-3.1056196726472),CH08.259(1.33596447330345)	BH07.44(-1.3776108347788),BH09.35(-3.1056196726472),CH08.259(1.33596447330345)	0.0140845070422535
ko04340	Hedgehog signaling pathway	2	373	153	16950	0.853632152124673	0.912880750769386	AH04.60(1.23820260726431),BH08.732(-5.1045641403362)	AH04.60(1.23820260726431),BH08.732(-5.1045641403362)	0.0130718954248366
ko04115	p53 signaling pathway	2	373	154	16950	0.856149280019192	0.912880750769386	BH02.854(-1.08664961550973),BH02.855(-6.31143247227324)	BH02.854(-1.08664961550973),BH02.855(-6.31143247227324)	0.012987012987013
ko04723	Retrograde endocannabinoid signaling	2	373	158	16950	0.865827801453393	0.912880750769386	BH02.1555(1.00682391045213),BH07.3564(1.12488548659136)	BH02.1555(1.00682391045213),BH07.3564(1.12488548659136)	0.0126582278481013
ko00720	Carbon fixation pathways in prokaryotes	1	373	91	16950	0.86871110895395	0.912880750769386	CH06.1960(1.91514974575297)	CH06.1960(1.91514974575297)	0.010989010989011
ko00270	Cysteine and methionine metabolism	5	373	339	16950	0.870404081479325	0.912880750769386	BH01.4306(1.91975188633804),BH02.1245(6.41594821118522),BH02.2635(-1.10010455861717),BH04.1608(1.23343828729507),BH07.44(-1.3776108347788)	BH01.4306(1.91975188633804),BH02.1245(6.41594821118522),BH02.2635(-1.10010455861717),BH04.1608(1.23343828729507),BH07.44(-1.3776108347788)	0.0147492625368732
ko03410	Base excision repair	2	373	166	16950	0.883417394164256	0.912880750769386	AH06.2468(1.25112216402056),AH09.17(-1.85568020704496)	AH06.2468(1.25112216402056),AH09.17(-1.85568020704496)	0.0120481927710843
ko03008	Ribosome biogenesis in eukaryotes	4	373	293	16950	0.889296157560864	0.912880750769386	BH01.192(-3.71977999335241),BH02.975(-1.93773480649565),BH09.491(-1.01116215621371),CH05.1169(1.62240899489059)	BH01.192(-3.71977999335241),BH02.975(-1.93773480649565),BH09.491(-1.01116215621371),CH05.1169(1.62240899489059)	0.0136518771331058
ko04113	Meiosis - yeast	3	373	239	16950	0.899789878872672	0.912880750769386	BH01.4528(-2.7046006354485),CH01.4807(-1.00740022112611),CH01.4828(3.10630843397945)	BH01.4528(-2.7046006354485),CH01.4807(-1.00740022112611),CH01.4828(3.10630843397945)	0.0125523012552301
ko03430	Mismatch repair	2	373	180	16950	0.909163408664763	0.912880750769386	AH02.751(1.26434174820704),AH02.2485(-1.40106363008932)	AH02.751(1.26434174820704),AH02.2485(-1.40106363008932)	0.0111111111111111
ko00562	Inositol phosphate metabolism	2	373	183	16950	0.913941071410957	0.912880750769386	BH01.1878(1.0899195831725),BH05.424(1.07200474435026)	BH01.1878(1.0899195831725),BH05.424(1.07200474435026)	0.0109289617486339
ko04150	mTOR signaling pathway	2	373	183	16950	0.913941071410957	0.912880750769386	BH01.4526(-2.92540791026395),CH01.4826(4.40784398293099)	BH01.4526(-2.92540791026395),CH01.4826(4.40784398293099)	0.0109289617486339
ko00785	Lipoic acid metabolism	1	373	111	16950	0.916095191254498	0.912880750769386	AH03.838(-2.950470692073)	AH03.838(-2.950470692073)	0.00900900900900901
ko00020	Citrate cycle (TCA cycle)	2	373	187	16950	0.91994580370267	0.912880750769386	AH03.838(-2.950470692073),BH02.2635(-1.10010455861717)	AH03.838(-2.950470692073),BH02.2635(-1.10010455861717)	0.0106951871657754
ko04620	Toll-like receptor signaling pathway	1	373	127	16950	0.941377312273753	0.912880750769386	CH03.314(-4.96763609146237)	CH03.314(-4.96763609146237)	0.0078740157480315
ko00190	Oxidative phosphorylation	4	373	338	16950	0.942125971899322	0.912880750769386	AH01.994(-1.02404578447134),BH01.3775(2.45452690484104),CH01.4026(-1.31430491242095),CH07.3377(4.11557226025986)	AH01.994(-1.02404578447134),BH01.3775(2.45452690484104),CH01.4026(-1.31430491242095),CH07.3377(4.11557226025986)	0.0118343195266272
ko03060	Protein export	2	373	207	16950	0.944496065081509	0.912880750769386	BH05.249(-1.84355989335019),BH05.342(-1.06450694974251)	BH05.249(-1.84355989335019),BH05.342(-1.06450694974251)	0.00966183574879227
ko04064	NF-kappa B signaling pathway	1	373	130	16950	0.945191067707692	0.912880750769386	CH03.314(-4.96763609146237)	CH03.314(-4.96763609146237)	0.00769230769230769
ko04070	Phosphatidylinositol signaling system	2	373	211	16950	0.948460626777227	0.912880750769386	BH01.1878(1.0899195831725),BH05.424(1.07200474435026)	BH01.1878(1.0899195831725),BH05.424(1.07200474435026)	0.00947867298578199
ko03440	Homologous recombination	2	373	214	16950	0.951255630952808	0.912880750769386	AH02.751(1.26434174820704),AH02.2485(-1.40106363008932)	AH02.751(1.26434174820704),AH02.2485(-1.40106363008932)	0.00934579439252336
ko03030	DNA replication	2	373	216	16950	0.953038082768834	0.912880750769386	AH02.751(1.26434174820704),AH02.2485(-1.40106363008932)	AH02.751(1.26434174820704),AH02.2485(-1.40106363008932)	0.00925925925925926
ko00630	Glyoxylate and dicarboxylate metabolism	2	373	218	16950	0.954758266533135	0.912880750769386	AH03.838(-2.950470692073),BH02.2635(-1.10010455861717)	AH03.838(-2.950470692073),BH02.2635(-1.10010455861717)	0.00917431192660551
ko04350	TGF-beta signaling pathway	1	373	148	16950	0.963402256947595	0.912880750769386	CH02.2390(-1.50202573068047)	CH02.2390(-1.50202573068047)	0.00675675675675676
ko03022	Basal transcription factors	1	373	158	16950	0.970763230881768	0.912880750769386	AH04.1791(-5.13336200586022)	AH04.1791(-5.13336200586022)	0.00632911392405063
ko04712	Circadian rhythm - plant	1	373	169	16950	0.97716588944165	0.912880750769386	BH04.1431(-1.74247914808897)	BH04.1431(-1.74247914808897)	0.00591715976331361
ko04114	Oocyte meiosis	3	373	330	16950	0.977680328767003	0.912880750769386	BH01.4528(-2.7046006354485),CH01.4807(-1.00740022112611),CH01.4828(3.10630843397945)	BH01.4528(-2.7046006354485),CH01.4807(-1.00740022112611),CH01.4828(3.10630843397945)	0.00909090909090909
ko03050	Proteasome	1	373	186	16950	0.984420740791618	0.912880750769386	CH06.543(5.25428754276253)	CH06.543(5.25428754276253)	0.00537634408602151
ko04120	Ubiquitin mediated proteolysis	7	373	622	16950	0.985064484552746	0.912880750769386	AH06.1782(2.3826410446822),BH02.401(1.63774160871684),BH02.854(-1.08664961550973),BH02.855(-6.31143247227324),CH01.2163(-1.50361146238443),CH01.2315(1.09728444031957),CH09.457(2.62060865564747)	AH06.1782(2.3826410446822),BH02.401(1.63774160871684),BH02.854(-1.08664961550973),BH02.855(-6.31143247227324),CH01.2163(-1.50361146238443),CH01.2315(1.09728444031957),CH09.457(2.62060865564747)	0.0112540192926045
ko04530	Tight junction	1	373	192	16950	0.986388538880309	0.912880750769386	BH09.1733(1.45541235802723)	BH09.1733(1.45541235802723)	0.00520833333333333
ko03460	Fanconi anemia pathway	1	373	194	16950	0.986987741682937	0.912880750769386	AH02.751(1.26434174820704)	AH02.751(1.26434174820704)	0.00515463917525773
ko00970	Aminoacyl-tRNA biosynthesis	1	373	199	16950	0.988373147259909	0.912880750769386	BH02.397(5.01181336037392)	BH02.397(5.01181336037392)	0.0050251256281407
ko04152	AMPK signaling pathway	2	373	298	16950	0.990272302931705	0.912880750769386	BH05.2397(-2.67414699459308),CH01.2905(1.62937793934939)	BH05.2397(-2.67414699459308),CH01.2905(1.62937793934939)	0.00671140939597315
ko00052	Galactose metabolism	1	373	208	16950	0.990506593849873	0.912880750769386	AH07.3206(-6.3900477665909)	AH07.3206(-6.3900477665909)	0.00480769230769231
ko03013	Nucleocytoplasmic transport	2	373	317	16950	0.993317738763172	0.912880750769386	AH01.317(-1.02326017164126),CH01.4721(-2.56860065415695)	AH01.317(-1.02326017164126),CH01.4721(-2.56860065415695)	0.00630914826498423
ko03420	Nucleotide excision repair	2	373	319	16950	0.993577976885161	0.912880750769386	AH02.751(1.26434174820704),AH03.1048(1.285312138049)	AH02.751(1.26434174820704),AH03.1048(1.285312138049)	0.00626959247648903
ko03018	RNA degradation	2	373	371	16950	0.997740256005564	0.912880750769386	AH09.2760(1.41614011521496),Contig866.19(-2.60954689960782)	AH09.2760(1.41614011521496),Contig866.19(-2.60954689960782)	0.00539083557951483
ko04110	Cell cycle	3	373	466	16950	0.998110937945142	0.912880750769386	AH05.1255(-1.23778016293035),CH01.4807(-1.00740022112611),CH02.2390(-1.50202573068047)	AH05.1255(-1.23778016293035),CH01.4807(-1.00740022112611),CH02.2390(-1.50202573068047)	0.00643776824034335
ko03010	Ribosome	7	373	882	16950	0.99973121108564	0.912880750769386	AH01.3750(-2.49953043279891),BH05.873(-1.55924817857601),BH09.953(1.49451600006568),CH01.2163(-1.50361146238443),CH02.1191(1.6194464764272),CH07.256(2.70869777799015),CH09.784(3.27948740155075)	AH01.3750(-2.49953043279891),BH05.873(-1.55924817857601),BH09.953(1.49451600006568),CH01.2163(-1.50361146238443),CH02.1191(1.6194464764272),CH07.256(2.70869777799015),CH09.784(3.27948740155075)	0.00793650793650794
