# Supplementary material for: Molecular Mechanisms of Resistance to Cyhalofop-Butyl in Barnyard Grass (Echinochloa crus-galli)
Source: Plants (Basel). 2026 Jun 19;15(12):1908. doi: 10.3390/plants15121908 (PMC13307144; doi:10.3390/plants15121908)
Supplement: Supplementary file 1 [file plants-15-01908-s001.zip › Table S10:KEGG pathway enrichment results (CK vs RT).xlsx]

## Sheet: Table S10_KEGG pathway enrichme
KEGG pathway enrichment results (CK vs RT)
id	Description	Significant	TotalSignificant	Annotated	TotalAnnotated	Pvalue	Qvalue	Signi_id	Signi_symbol	Rich_factor
ko00980	Metabolism of xenobiotics by cytochrome P450	112	4392	235	16950	4.63381183694038e-13	8.53596917331123e-11	AH01.869(-1.28174358155349),AH01.3038(1.81742948734324),AH01.3111(-3.35442929751382),AH01.3112(-1.00866513753119),AH01.3116(-6.93320489796659),AH01.3117(-1.35115780483697),AH01.3120(-3.00104301149378),AH01.3121(-1.91783220969893),AH01.3124(-3.88057881057726),AH01.3125(2.71534039373928),AH01.3128(-3.58190215149771),AH01.4112(-7.56107753588876),AH01.4114(-2.36713415938976),AH01.4706(1.9844153420226…	AH01.869(-1.28174358155349),AH01.3038(1.81742948734324),AH01.3111(-3.35442929751382),AH01.3112(-1.00866513753119),AH01.3116(-6.93320489796659),AH01.3117(-1.35115780483697),AH01.3120(-3.00104301149378),AH01.3121(-1.91783220969893),AH01.3124(-3.88057881057726),AH01.3125(2.71534039373928),AH01.3128(-3.58190215149771),AH01.4112(-7.56107753588876),AH01.4114(-2.36713415938976),AH01.4706(1.9844153420226…	0.476595744680851
ko00983	Drug metabolism - other enzymes	136	4392	306	16950	1.18049706600462e-12	1.08729992921478e-10	AH01.869(-1.28174358155349),AH01.1406(2.35044579545765),AH01.2032(-1.19704171406906),AH01.3038(1.81742948734324),AH01.3111(-3.35442929751382),AH01.3112(-1.00866513753119),AH01.3116(-6.93320489796659),AH01.3117(-1.35115780483697),AH01.3120(-3.00104301149378),AH01.3121(-1.91783220969893),AH01.3124(-3.88057881057726),AH01.3125(2.71534039373928),AH01.3128(-3.58190215149771),AH01.4112(-7.5610775358887…	AH01.869(-1.28174358155349),AH01.1406(2.35044579545765),AH01.2032(-1.19704171406906),AH01.3038(1.81742948734324),AH01.3111(-3.35442929751382),AH01.3112(-1.00866513753119),AH01.3116(-6.93320489796659),AH01.3117(-1.35115780483697),AH01.3120(-3.00104301149378),AH01.3121(-1.91783220969893),AH01.3124(-3.88057881057726),AH01.3125(2.71534039373928),AH01.3128(-3.58190215149771),AH01.4112(-7.5610775358887…	0.444444444444444
ko03010	Ribosome	318	4392	882	16950	5.35865350255155e-12	3.29040127349656e-10	AH01.196(1.11129218413609),AH01.211(1.47417805578144),AH01.229(1.02142422575687),AH01.1823(1.0207013971016),AH01.1890(1.04808730242044),AH01.3270(1.27532531273897),AH01.3458(1.19141479667068),AH01.3750(-6.07704185680046),AH01.3955(1.49933372431915),AH01.4078(1.01942395940562),AH01.5259(1.11831674877242),AH02.328(1.28035803132397),AH02.329(1.09349182940764),AH02.721(1.06208943889016),AH02.1050(1.4…	AH01.196(1.11129218413609),AH01.211(1.47417805578144),AH01.229(1.02142422575687),AH01.1823(1.0207013971016),AH01.1890(1.04808730242044),AH01.3270(1.27532531273897),AH01.3458(1.19141479667068),AH01.3750(-6.07704185680046),AH01.3955(1.49933372431915),AH01.4078(1.01942395940562),AH01.5259(1.11831674877242),AH02.328(1.28035803132397),AH02.329(1.09349182940764),AH02.721(1.06208943889016),AH02.1050(1.4…	0.360544217687075
ko00982	Drug metabolism - cytochrome P450	115	4392	261	16950	1.24333010517714e-10	5.72586232647368e-09	AH01.869(-1.28174358155349),AH01.3038(1.81742948734324),AH01.3111(-3.35442929751382),AH01.3112(-1.00866513753119),AH01.3116(-6.93320489796659),AH01.3117(-1.35115780483697),AH01.3120(-3.00104301149378),AH01.3121(-1.91783220969893),AH01.3124(-3.88057881057726),AH01.3125(2.71534039373928),AH01.3128(-3.58190215149771),AH01.4112(-7.56107753588876),AH01.4114(-2.36713415938976),AH01.4706(1.9844153420226…	AH01.869(-1.28174358155349),AH01.3038(1.81742948734324),AH01.3111(-3.35442929751382),AH01.3112(-1.00866513753119),AH01.3116(-6.93320489796659),AH01.3117(-1.35115780483697),AH01.3120(-3.00104301149378),AH01.3121(-1.91783220969893),AH01.3124(-3.88057881057726),AH01.3125(2.71534039373928),AH01.3128(-3.58190215149771),AH01.4112(-7.56107753588876),AH01.4114(-2.36713415938976),AH01.4706(1.9844153420226…	0.440613026819923
ko00480	Glutathione metabolism	144	4392	355	16950	8.24374703831229e-10	3.03716996148348e-08	AH01.869(-1.28174358155349),AH01.2048(-3.12890789654027),AH01.3038(1.81742948734324),AH01.3111(-3.35442929751382),AH01.3112(-1.00866513753119),AH01.3116(-6.93320489796659),AH01.3117(-1.35115780483697),AH01.3120(-3.00104301149378),AH01.3121(-1.91783220969893),AH01.3124(-3.88057881057726),AH01.3125(2.71534039373928),AH01.3128(-3.58190215149771),AH01.4112(-7.56107753588876),AH01.4114(-2.367134159389…	AH01.869(-1.28174358155349),AH01.2048(-3.12890789654027),AH01.3038(1.81742948734324),AH01.3111(-3.35442929751382),AH01.3112(-1.00866513753119),AH01.3116(-6.93320489796659),AH01.3117(-1.35115780483697),AH01.3120(-3.00104301149378),AH01.3121(-1.91783220969893),AH01.3124(-3.88057881057726),AH01.3125(2.71534039373928),AH01.3128(-3.58190215149771),AH01.4112(-7.56107753588876),AH01.4114(-2.367134159389…	0.405633802816901
ko00061	Fatty acid biosynthesis	79	4392	177	16950	4.82742344357026e-08	1.48210368881543e-06	AH01.2021(-2.87440352711448),AH01.2517(3.62879537155003),AH01.2520(2.70863531227243),AH02.2614(1.32256713814913),AH02.4079(1.33298517833396),AH03.873(1.20682600246154),AH03.3693(1.8069247277882),AH04.407(3.74942539878752),AH04.1636(1.77253737369194),AH05.858(2.07973594229425),AH06.312(-1.11612475251834),AH06.313(-1.12150689134064),AH06.314(1.4891762497742),AH06.644(1.84531151420426),AH06.2742(2.2…	AH01.2021(-2.87440352711448),AH01.2517(3.62879537155003),AH01.2520(2.70863531227243),AH02.2614(1.32256713814913),AH02.4079(1.33298517833396),AH03.873(1.20682600246154),AH03.3693(1.8069247277882),AH04.407(3.74942539878752),AH04.1636(1.77253737369194),AH05.858(2.07973594229425),AH06.312(-1.11612475251834),AH06.313(-1.12150689134064),AH06.314(1.4891762497742),AH06.644(1.84531151420426),AH06.2742(2.2…	0.446327683615819
ko00592	alpha-Linolenic acid metabolism	72	4392	159	16950	9.19537541400736e-08	2.41983563526509e-06	AH01.24(1.36709493675868),AH01.879(1.79048071691663),AH01.3218(1.20596088791466),AH01.4461(1.44731222747051),AH01.4462(1.04632242635843),AH01.4781(1.1830986802977),AH02.1099(2.24458597774159),AH04.1026(-1.51550763853548),AH05.676(-7.06690033439606),AH05.1093(-1.72526382144048),AH05.3081(7.26637496278608),AH05.4176(1.35087063226797),AH06.23(-1.52278285142513),AH06.797(-2.47730466003516),AH06.798(-…	AH01.24(1.36709493675868),AH01.879(1.79048071691663),AH01.3218(1.20596088791466),AH01.4461(1.44731222747051),AH01.4462(1.04632242635843),AH01.4781(1.1830986802977),AH02.1099(2.24458597774159),AH04.1026(-1.51550763853548),AH05.676(-7.06690033439606),AH05.1093(-1.72526382144048),AH05.3081(7.26637496278608),AH05.4176(1.35087063226797),AH06.23(-1.52278285142513),AH06.797(-2.47730466003516),AH06.798(-…	0.452830188679245
ko04075	Plant hormone signal transduction	268	4392	817	16950	4.01403381746403e-06	9.24284102705533e-05	AH01.223(3.1718640675196),AH01.1212(1.24198523440946),AH01.1393(1.90672018075541),AH01.1611(-2.11234046613988),AH01.2279(2.03998559076088),AH01.2280(2.27031084382655),AH01.2281(1.69850568331641),AH01.2282(4.47840206689451),AH01.2290(3.47879804254564),AH01.2292(2.87586287144835),AH01.2293(4.40361587470621),AH01.2296(9.59329915664034),AH01.2297(2.41281364207233),AH01.2553(5.59192310395313),AH01.258…	AH01.223(3.1718640675196),AH01.1212(1.24198523440946),AH01.1393(1.90672018075541),AH01.1611(-2.11234046613988),AH01.2279(2.03998559076088),AH01.2280(2.27031084382655),AH01.2281(1.69850568331641),AH01.2282(4.47840206689451),AH01.2290(3.47879804254564),AH01.2292(2.87586287144835),AH01.2293(4.40361587470621),AH01.2296(9.59329915664034),AH01.2297(2.41281364207233),AH01.2553(5.59192310395313),AH01.258…	0.328029375764994
ko04110	Cell cycle	163	4392	466	16950	6.91440519890344e-06	0.000141522913427848	AH01.904(3.26000692410674),AH01.1120(4.50725132386502),AH01.1942(-1.85954977910411),AH01.2121(1.286780001031),AH01.2882(3.72780773754532),AH01.4404(1.68230401518125),AH01.4575(2.98684320115464),AH01.5089(1.55528281915746),AH02.71(3.89721375068476),AH02.1966(3.28007242074275),AH02.2773(1.52357377556702),AH02.2776(1.91578665446009),AH02.3928(3.65952155656442),AH02.4053(2.8232735888755),AH02.4654(4.…	AH01.904(3.26000692410674),AH01.1120(4.50725132386502),AH01.1942(-1.85954977910411),AH01.2121(1.286780001031),AH01.2882(3.72780773754532),AH01.4404(1.68230401518125),AH01.4575(2.98684320115464),AH01.5089(1.55528281915746),AH02.71(3.89721375068476),AH02.1966(3.28007242074275),AH02.2773(1.52357377556702),AH02.2776(1.91578665446009),AH02.3928(3.65952155656442),AH02.4053(2.8232735888755),AH02.4654(4.…	0.349785407725322
ko00780	Biotin metabolism	32	4392	65	16950	4.53127897595163e-05	0.000780737943024433	AH01.2021(-2.87440352711448),AH01.2580(10.4963465495674),AH03.3693(1.8069247277882),AH06.644(1.84531151420426),AH08.684(1.83998242005225),AH09.1124(1.06641575115116),BH01.2197(-2.83487659917158),BH01.2199(-11.2563302250613),BH01.3703(1.18790393664313),BH03.416(-1.37946389827527),BH03.1525(1.76222974309813),BH06.714(1.88284965198247),BH07.848(-1.31793035577028),BH08.728(1.10308183250181),BH08.1099…	AH01.2021(-2.87440352711448),AH01.2580(10.4963465495674),AH03.3693(1.8069247277882),AH06.644(1.84531151420426),AH08.684(1.83998242005225),AH09.1124(1.06641575115116),BH01.2197(-2.83487659917158),BH01.2199(-11.2563302250613),BH01.3703(1.18790393664313),BH03.416(-1.37946389827527),BH03.1525(1.76222974309813),BH06.714(1.88284965198247),BH07.848(-1.31793035577028),BH08.728(1.10308183250181),BH08.1099…	0.492307692307692
ko01040	Biosynthesis of unsaturated fatty acids	43	4392	96	16950	4.66212085977447e-05	0.000780737943024433	AH01.2517(3.62879537155003),AH01.2520(2.70863531227243),AH02.661(2.27554380324895),AH02.663(1.27418414571128),AH02.665(1.29078090436476),AH02.4079(1.33298517833396),AH04.1068(1.11183211372719),AH05.1093(-1.72526382144048),AH05.4176(1.35087063226797),AH06.23(-1.52278285142513),AH06.1221(-1.11437956942097),AH06.2742(2.26118849059726),AH08.571(2.80288939174095),AH09.1351(1.56796893562531),BH01.2848(…	AH01.2517(3.62879537155003),AH01.2520(2.70863531227243),AH02.661(2.27554380324895),AH02.663(1.27418414571128),AH02.665(1.29078090436476),AH02.4079(1.33298517833396),AH04.1068(1.11183211372719),AH05.1093(-1.72526382144048),AH05.4176(1.35087063226797),AH06.23(-1.52278285142513),AH06.1221(-1.11437956942097),AH06.2742(2.26118849059726),AH08.571(2.80288939174095),AH09.1351(1.56796893562531),BH01.2848(…	0.447916666666667
ko00071	Fatty acid degradation	62	4392	154	16950	6.56529343350458e-05	0.00100783013233623	AH01.4706(1.98441534202263),AH02.1136(-1.91691901387899),AH02.3922(-2.73306034737362),AH03.3738(-3.0627189780594),AH04.407(3.74942539878752),AH04.537(-1.10436175438608),AH04.1026(-1.51550763853548),AH04.1636(1.77253737369194),AH05.858(2.07973594229425),AH05.1093(-1.72526382144048),AH05.4176(1.35087063226797),AH06.23(-1.52278285142513),AH06.312(-1.11612475251834),AH06.313(-1.12150689134064),AH06.3…	AH01.4706(1.98441534202263),AH02.1136(-1.91691901387899),AH02.3922(-2.73306034737362),AH03.3738(-3.0627189780594),AH04.407(3.74942539878752),AH04.537(-1.10436175438608),AH04.1026(-1.51550763853548),AH04.1636(1.77253737369194),AH05.858(2.07973594229425),AH05.1093(-1.72526382144048),AH05.4176(1.35087063226797),AH06.23(-1.52278285142513),AH06.312(-1.11612475251834),AH06.313(-1.12150689134064),AH06.3…	0.402597402597403
ko00410	beta-Alanine metabolism	62	4392	156	16950	0.000102144511747249	0.00141953246347892	AH01.4060(1.29365428753492),AH01.4409(-1.24914773903575),AH02.1919(-3.65915473777299),AH02.2934(3.93795024614669),AH02.3201(-1.11300803156409),AH02.3617(-1.17635450928011),AH03.3407(-2.46654613266386),AH04.537(-1.10436175438608),AH05.1093(-1.72526382144048),AH05.4176(1.35087063226797),AH06.23(-1.52278285142513),AH07.2431(1.35326645387629),AH07.2811(1.64049785214736),AH07.3389(-1.11606725751926),A…	AH01.4060(1.29365428753492),AH01.4409(-1.24914773903575),AH02.1919(-3.65915473777299),AH02.2934(3.93795024614669),AH02.3201(-1.11300803156409),AH02.3617(-1.17635450928011),AH03.3407(-2.46654613266386),AH04.537(-1.10436175438608),AH05.1093(-1.72526382144048),AH05.4176(1.35087063226797),AH06.23(-1.52278285142513),AH07.2431(1.35326645387629),AH07.2811(1.64049785214736),AH07.3389(-1.11606725751926),A…	0.397435897435897
ko03030	DNA replication	81	4392	216	16950	0.000107884467224398	0.00141953246347892	AH01.2806(-3.8691380010777),AH01.4536(5.1520475778705),AH01.5167(2.33647196641951),AH02.259(2.85169942443284),AH02.1350(-1.28205575798103),AH02.1966(3.28007242074275),AH02.3229(3.35184688334412),AH02.4004(3.07700108014321),AH03.2631(-1.80217776638023),AH04.553(1.97996711443209),AH04.806(2.82470404133053),AH05.230(1.87747250517822),AH05.566(3.36276852076926),AH05.573(3.15752360711028),AH05.723(1.1…	AH01.2806(-3.8691380010777),AH01.4536(5.1520475778705),AH01.5167(2.33647196641951),AH02.259(2.85169942443284),AH02.1350(-1.28205575798103),AH02.1966(3.28007242074275),AH02.3229(3.35184688334412),AH02.4004(3.07700108014321),AH03.2631(-1.80217776638023),AH04.553(1.97996711443209),AH04.806(2.82470404133053),AH05.230(1.87747250517822),AH05.566(3.36276852076926),AH05.573(3.15752360711028),AH05.723(1.1…	0.375
ko04113	Meiosis - yeast	88	4392	239	16950	0.000118688538366886	0.00145757854134772	AH01.2121(1.286780001031),AH01.2882(3.72780773754532),AH01.4026(1.52429922670314),AH01.4404(1.68230401518125),AH02.1966(3.28007242074275),AH02.2773(1.52357377556702),AH02.2776(1.91578665446009),AH02.3928(3.65952155656442),AH02.4053(2.8232735888755),AH03.2785(1.00952124085748),AH03.3114(3.12916800192407),AH03.3789(3.22196192885),AH04.141(4.96937050071423),AH04.806(2.82470404133053),AH05.171(-6.265…	AH01.2121(1.286780001031),AH01.2882(3.72780773754532),AH01.4026(1.52429922670314),AH01.4404(1.68230401518125),AH02.1966(3.28007242074275),AH02.2773(1.52357377556702),AH02.2776(1.91578665446009),AH02.3928(3.65952155656442),AH02.4053(2.8232735888755),AH03.2785(1.00952124085748),AH03.3114(3.12916800192407),AH03.3789(3.22196192885),AH04.141(4.96937050071423),AH04.806(2.82470404133053),AH05.171(-6.265…	0.368200836820084
ko00405	Phenazine biosynthesis	10	4392	14	16950	0.000466021081019051	0.00536537428804828	AH01.444(1.43445009416349),AH01.809(-1.95632633581938),AH01.4252(3.67046249360746),AH09.1265(2.11107836664176),BH01.297(1.0421794260245),BH01.955(-1.62819224490844),BH01.4557(2.1853532638807),CH01.4863(9.80881566763076),CH05.2896(3.93518320038501),CH09.1483(1.01081814682136)	AH01.444(1.43445009416349),AH01.809(-1.95632633581938),AH01.4252(3.67046249360746),AH09.1265(2.11107836664176),BH01.297(1.0421794260245),BH01.955(-1.62819224490844),BH01.4557(2.1853532638807),CH01.4863(9.80881566763076),CH05.2896(3.93518320038501),CH09.1483(1.01081814682136)	0.714285714285714
ko00270	Cysteine and methionine metabolism	114	4392	339	16950	0.000856724540741639	0.00928339285633355	AH01.62(-1.25940161880224),AH01.749(4.80189995597488),AH01.1912(-2.14178226589504),AH01.2711(5.41112286532218),AH01.4651(-3.28368999715847),AH01.4820(1.1458361836188),AH01.4898(-1.69888374313917),AH02.14(3.68372150126911),AH02.2455(1.73392078622575),AH02.3008(-2.66222484872244),AH02.3337(-1.12188417582516),AH02.3438(1.98929266288913),AH03.421(2.91513202821924),AH03.877(1.16969217141239),AH03.2132…	AH01.62(-1.25940161880224),AH01.749(4.80189995597488),AH01.1912(-2.14178226589504),AH01.2711(5.41112286532218),AH01.4651(-3.28368999715847),AH01.4820(1.1458361836188),AH01.4898(-1.69888374313917),AH02.14(3.68372150126911),AH02.2455(1.73392078622575),AH02.3008(-2.66222484872244),AH02.3337(-1.12188417582516),AH02.3438(1.98929266288913),AH03.421(2.91513202821924),AH03.877(1.16969217141239),AH03.2132…	0.336283185840708
ko00620	Pyruvate metabolism	117	4392	351	16950	0.00106074747571401	0.0108556028216346	AH01.62(-1.25940161880224),AH01.1271(3.72663729731204),AH01.1424(1.49607264948168),AH01.2827(1.33308253161312),AH01.3751(-1.32240456209308),AH01.4706(1.98441534202263),AH02.349(1.69256749264133),AH02.1136(-1.91691901387899),AH02.1267(-1.23422422633515),AH02.2602(1.74872055540271),AH03.405(1.76695901656185),AH03.838(-2.02838174416742),AH03.1142(-1.52977017905066),AH03.2918(5.13120972767957),AH03.3…	AH01.62(-1.25940161880224),AH01.1271(3.72663729731204),AH01.1424(1.49607264948168),AH01.2827(1.33308253161312),AH01.3751(-1.32240456209308),AH01.4706(1.98441534202263),AH02.349(1.69256749264133),AH02.1136(-1.91691901387899),AH02.1267(-1.23422422633515),AH02.2602(1.74872055540271),AH03.405(1.76695901656185),AH03.838(-2.02838174416742),AH03.1142(-1.52977017905066),AH03.2918(5.13120972767957),AH03.3…	0.333333333333333
ko04975	Fat digestion and absorption	12	4392	20	16950	0.00130995321531549	0.012565204270171	AH01.879(1.79048071691663),AH02.1136(-1.91691901387899),BH01.1021(1.25511355501579),BH02.971(-1.55975800849134),BH05.432(1.41996723189831),BH06.1779(-1.90935273781297),BH06.1885(-1.24058130380788),CH01.1069(3.56943596601588),CH02.1080(-1.17372546965759),CH05.495(3.25695251961103),CH06.2070(5.18210103739841),CH07.859(2.30305941369698)	AH01.879(1.79048071691663),AH02.1136(-1.91691901387899),BH01.1021(1.25511355501579),BH02.971(-1.55975800849134),BH05.432(1.41996723189831),BH06.1779(-1.90935273781297),BH06.1885(-1.24058130380788),CH01.1069(3.56943596601588),CH02.1080(-1.17372546965759),CH05.495(3.25695251961103),CH06.2070(5.18210103739841),CH07.859(2.30305941369698)	0.6
ko00500	Starch and sucrose metabolism	177	4392	561	16950	0.00136422217790428	0.012565204270171	AH01.916(3.80031055512048),AH01.1940(1.19758142784763),AH01.2857(1.2987236707187),AH01.3154(-3.65488033409556),AH01.3368(2.75810732132759),AH01.3444(3.14943836083634),AH01.4495(1.38656711229894),AH01.4546(-1.65244771228162),AH01.5260(-1.22714820939483),AH02.1461(3.87581113727345),AH02.2502(-1.60903055972471),AH02.3015(-2.02213834069468),AH02.3184(1.53016600569537),AH02.3825(2.7782117646813),AH02.…	AH01.916(3.80031055512048),AH01.1940(1.19758142784763),AH01.2857(1.2987236707187),AH01.3154(-3.65488033409556),AH01.3368(2.75810732132759),AH01.3444(3.14943836083634),AH01.4495(1.38656711229894),AH01.4546(-1.65244771228162),AH01.5260(-1.22714820939483),AH02.1461(3.87581113727345),AH02.2502(-1.60903055972471),AH02.3015(-2.02213834069468),AH02.3184(1.53016600569537),AH02.3825(2.7782117646813),AH02.…	0.315508021390374
ko00280	Valine, leucine and isoleucine degradation	55	4392	149	16950	0.00192741960210803	0.0164113910770736	AH01.4820(1.1458361836188),AH02.1136(-1.91691901387899),AH02.3201(-1.11300803156409),AH03.838(-2.02838174416742),AH03.2651(1.33552978291616),AH04.537(-1.10436175438608),AH05.893(-1.12118592596013),AH05.1050(1.93173251995224),AH05.1072(-1.05105259441491),AH05.1385(-1.1283374663381),AH05.2049(1.40554026035931),AH07.2811(1.64049785214736),AH09.1748(1.70042196215905),AH09.1900(-2.63549144495352),BH01…	AH01.4820(1.1458361836188),AH02.1136(-1.91691901387899),AH02.3201(-1.11300803156409),AH03.838(-2.02838174416742),AH03.2651(1.33552978291616),AH04.537(-1.10436175438608),AH05.893(-1.12118592596013),AH05.1050(1.93173251995224),AH05.1072(-1.05105259441491),AH05.1385(-1.1283374663381),AH05.2049(1.40554026035931),AH07.2811(1.64049785214736),AH09.1748(1.70042196215905),AH09.1900(-2.63549144495352),BH01…	0.369127516778524
ko04814	Motor proteins	30	4392	71	16950	0.0019599889914905	0.0164113910770736	AH01.760(1.30466515192228),AH01.4502(-1.90021253582007),AH01.5007(5.2266365257649),AH02.1313(1.37723992340066),AH02.1998(-1.00302684680278),AH02.3611(1.32787549239776),AH03.3364(1.03858494396246),AH05.2448(1.48870226465209),AH07.471(1.32318746296156),AH07.3361(1.79888815283935),BH01.902(1.20128197159193),BH02.1364(1.12679873587185),BH02.2043(1.98169024883412),BH02.3634(-1.68707959497024),BH03.367…	AH01.760(1.30466515192228),AH01.4502(-1.90021253582007),AH01.5007(5.2266365257649),AH02.1313(1.37723992340066),AH02.1998(-1.00302684680278),AH02.3611(1.32787549239776),AH03.3364(1.03858494396246),AH05.2448(1.48870226465209),AH07.471(1.32318746296156),AH07.3361(1.79888815283935),BH01.902(1.20128197159193),BH02.1364(1.12679873587185),BH02.2043(1.98169024883412),BH02.3634(-1.68707959497024),BH03.367…	0.422535211267606
ko04976	Bile secretion	40	4392	103	16950	0.00266047384889766	0.0213081429545579	AH01.4137(1.06771204698953),AH02.2852(-3.84549915973179),AH02.2853(-6.70703106226568),AH02.2857(-1.72444824143654),AH02.3024(2.13348462970905),AH03.2426(2.04909725862581),AH03.3567(-1.88531760089975),AH05.1542(3.39448827228361),AH07.3077(2.14013339275139),AH07.3078(2.36312298819793),AH07.3208(-3.57354118021984),AH08.333(-1.71707947964018),AH08.2048(2.64590176109482),AH09.1227(1.47461144259551),AH…	AH01.4137(1.06771204698953),AH02.2852(-3.84549915973179),AH02.2853(-6.70703106226568),AH02.2857(-1.72444824143654),AH02.3024(2.13348462970905),AH03.2426(2.04909725862581),AH03.3567(-1.88531760089975),AH05.1542(3.39448827228361),AH07.3077(2.14013339275139),AH07.3078(2.36312298819793),AH07.3208(-3.57354118021984),AH08.333(-1.71707947964018),AH08.2048(2.64590176109482),AH09.1227(1.47461144259551),AH…	0.388349514563107
ko00630	Glyoxylate and dicarboxylate metabolism	75	4392	218	16950	0.00314767466993404	0.0240789989748483	AH01.62(-1.25940161880224),AH01.2232(-1.69334563359875),AH01.5194(-1.12121701826481),AH02.1136(-1.91691901387899),AH02.2101(1.5299554630406),AH03.838(-2.02838174416742),AH03.3950(1.19643688034176),AH05.1050(1.93173251995224),AH05.1072(-1.05105259441491),AH05.2731(1.34480889745814),AH07.104(-1.04713391566151),AH07.3377(-1.25148933941304),AH08.717(1.69925835782021),AH09.11(1.31291235130261),AH09.53…	AH01.62(-1.25940161880224),AH01.2232(-1.69334563359875),AH01.5194(-1.12121701826481),AH02.1136(-1.91691901387899),AH02.2101(1.5299554630406),AH03.838(-2.02838174416742),AH03.3950(1.19643688034176),AH05.1050(1.93173251995224),AH05.1072(-1.05105259441491),AH05.2731(1.34480889745814),AH07.104(-1.04713391566151),AH07.3377(-1.25148933941304),AH08.717(1.69925835782021),AH09.11(1.31291235130261),AH09.53…	0.344036697247706
ko00591	Linoleic acid metabolism	25	4392	58	16950	0.00326786414658655	0.0240789989748483	AH01.879(1.79048071691663),AH01.937(3.22218675535563),AH01.938(1.49134293789769),AH01.4781(1.1830986802977),AH05.3081(7.26637496278608),AH06.2305(3.27346877880199),AH06.2308(-3.0231426760009),AH08.2021(1.27187545978279),AH09.1133(1.37272261114132),BH01.1021(1.25511355501579),BH01.1072(3.13518733332544),BH01.1074(1.46751385190645),BH01.4695(1.70452726052594),BH04.1623(3.13490582076179),BH05.3132(1…	AH01.879(1.79048071691663),AH01.937(3.22218675535563),AH01.938(1.49134293789769),AH01.4781(1.1830986802977),AH05.3081(7.26637496278608),AH06.2305(3.27346877880199),AH06.2308(-3.0231426760009),AH08.2021(1.27187545978279),AH09.1133(1.37272261114132),BH01.1021(1.25511355501579),BH01.1072(3.13518733332544),BH01.1074(1.46751385190645),BH01.4695(1.70452726052594),BH04.1623(3.13490582076179),BH05.3132(1…	0.431034482758621
ko00350	Tyrosine metabolism	67	4392	193	16950	0.0039681108602796	0.0281141457712117	AH01.4060(1.29365428753492),AH01.4706(1.98441534202263),AH02.1434(2.94168238886529),AH02.3337(-1.12188417582516),AH02.3415(1.36616189896868),AH03.100(6.13388192111102),AH03.3407(-2.46654613266386),AH03.3738(-3.0627189780594),AH04.1026(-1.51550763853548),AH04.2066(15.3575260273898),AH04.2080(2.40828276282116),AH04.2223(7.1629663240432),AH05.455(-1.04069448731327),AH05.456(-2.69970330596436),AH07.4…	AH01.4060(1.29365428753492),AH01.4706(1.98441534202263),AH02.1434(2.94168238886529),AH02.3337(-1.12188417582516),AH02.3415(1.36616189896868),AH03.100(6.13388192111102),AH03.3407(-2.46654613266386),AH03.3738(-3.0627189780594),AH04.1026(-1.51550763853548),AH04.2066(15.3575260273898),AH04.2080(2.40828276282116),AH04.2223(7.1629663240432),AH05.455(-1.04069448731327),AH05.456(-2.69970330596436),AH07.4…	0.347150259067358
ko00950	Isoquinoline alkaloid biosynthesis	47	4392	128	16950	0.0044187136947321	0.0301471694572365	AH01.4060(1.29365428753492),AH02.1434(2.94168238886529),AH02.3337(-1.12188417582516),AH02.3415(1.36616189896868),AH03.100(6.13388192111102),AH03.3407(-2.46654613266386),AH04.2066(15.3575260273898),AH04.2080(2.40828276282116),AH04.2223(7.1629663240432),AH07.2431(1.35326645387629),AH08.280(4.19127625207993),AH08.539(2.7320917310592),AH08.540(2.91537154298471),AH09.407(-2.91088668507654),BH01.2489(5…	AH01.4060(1.29365428753492),AH02.1434(2.94168238886529),AH02.3337(-1.12188417582516),AH02.3415(1.36616189896868),AH03.100(6.13388192111102),AH03.3407(-2.46654613266386),AH04.2066(15.3575260273898),AH04.2080(2.40828276282116),AH04.2223(7.1629663240432),AH07.2431(1.35326645387629),AH08.280(4.19127625207993),AH08.539(2.7320917310592),AH08.540(2.91537154298471),AH09.407(-2.91088668507654),BH01.2489(5…	0.367188
ko04016	MAPK signaling pathway - plant	145	4392	464	16950	0.00515655022991902	0.0339246725652567	AH01.2582(-1.76877646175617),AH01.2864(-2.22102465647538),AH01.3043(-2.33372224697074),AH01.3433(1.59219710851494),AH01.3797(1.01620419767052),AH01.4208(2.62244124672627),AH01.4791(2.26051546322885),AH01.5194(-1.12121701826481),AH01.5204(-2.52767297592052),AH02.2284(-3.15009236860483),AH02.3726(1.2996722330033),AH02.3849(1.17366206938118),AH03.1802(4.97030221570258),AH03.3740(2.69565576667755),AH…	AH01.2582(-1.76877646175617),AH01.2864(-2.22102465647538),AH01.3043(-2.33372224697074),AH01.3433(1.59219710851494),AH01.3797(1.01620419767052),AH01.4208(2.62244124672627),AH01.4791(2.26051546322885),AH01.5194(-1.12121701826481),AH01.5204(-2.52767297592052),AH02.2284(-3.15009236860483),AH02.3726(1.2996722330033),AH02.3849(1.17366206938118),AH03.1802(4.97030221570258),AH03.3740(2.69565576667755),AH…	0.3125
ko00904	Diterpenoid biosynthesis	28	4392	69	16950	0.00540632238731542	0.034341430772421	AH01.632(-4.6546816878119),AH02.444(1.90015162997981),AH02.3306(1.64465767592556),AH05.641(3.5714591993506),AH05.1141(-7.38628506363383),AH05.1416(3.1768892844379),AH06.65(1.97858878764829),AH06.2079(-1.05557908631759),AH07.2687(4.14525140461396),AH09.1270(1.12585811517998),AH09.1607(3.24021026579067),AH09.2264(1.24948241162492),BH01.97(-2.65838959683184),BH02.240(2.01431526126343),BH02.460(2.192…	AH01.632(-4.6546816878119),AH02.444(1.90015162997981),AH02.3306(1.64465767592556),AH05.641(3.5714591993506),AH05.1141(-7.38628506363383),AH05.1416(3.1768892844379),AH06.65(1.97858878764829),AH06.2079(-1.05557908631759),AH07.2687(4.14525140461396),AH09.1270(1.12585811517998),AH09.1607(3.24021026579067),AH09.2264(1.24948241162492),BH01.97(-2.65838959683184),BH02.240(2.01431526126343),BH02.460(2.192…	0.405797101449275
ko02010	ABC transporters	43	4392	118	16950	0.00730651585384063	0.0448645710323547	AH01.4137(1.06771204698953),AH02.2852(-3.84549915973179),AH02.2853(-6.70703106226568),AH02.2857(-1.72444824143654),AH02.3024(2.13348462970905),AH03.3567(-1.88531760089975),AH05.1205(-1.03894365635978),AH05.1542(3.39448827228361),AH06.2027(-2.59409395056245),AH06.2028(-2.58788374770293),AH07.3077(2.14013339275139),AH07.3078(2.36312298819793),AH08.333(-1.71707947964018),AH09.241(-1.88885404798022),…	AH01.4137(1.06771204698953),AH02.2852(-3.84549915973179),AH02.2853(-6.70703106226568),AH02.2857(-1.72444824143654),AH02.3024(2.13348462970905),AH03.3567(-1.88531760089975),AH05.1205(-1.03894365635978),AH05.1542(3.39448827228361),AH06.2027(-2.59409395056245),AH06.2028(-2.58788374770293),AH07.3077(2.14013339275139),AH07.3078(2.36312298819793),AH08.333(-1.71707947964018),AH09.241(-1.88885404798022),…	0.364406779661017
ko00062	Fatty acid elongation	47	4392	134	16950	0.0114915806949353	0.068286133161755	AH01.1783(-1.50091882565843),AH01.2041(1.85951977427237),AH01.3451(-1.59961466950158),AH01.4770(1.25953033677813),AH02.661(2.27554380324895),AH02.663(1.27418414571128),AH02.665(1.29078090436476),AH02.1912(2.17976538036835),AH02.1914(-1.0865920534631),AH03.2649(3.35479678025107),AH04.1068(1.11183211372719),AH05.1303(-2.69666763615413),AH06.1078(-2.19418787706785),AH06.1221(-1.11437956942097),AH07.…	AH01.1783(-1.50091882565843),AH01.2041(1.85951977427237),AH01.3451(-1.59961466950158),AH01.4770(1.25953033677813),AH02.661(2.27554380324895),AH02.663(1.27418414571128),AH02.665(1.29078090436476),AH02.1912(2.17976538036835),AH02.1914(-1.0865920534631),AH03.2649(3.35479678025107),AH04.1068(1.11183211372719),AH05.1303(-2.69666763615413),AH06.1078(-2.19418787706785),AH06.1221(-1.11437956942097),AH07.…	0.350746268656716
ko00640	Propanoate metabolism	39	4392	109	16950	0.0142132143482594	0.0818194904916245	AH02.3201(-1.11300803156409),AH03.838(-2.02838174416742),AH05.1050(1.93173251995224),AH05.1072(-1.05105259441491),AH05.1093(-1.72526382144048),AH05.4176(1.35087063226797),AH06.23(-1.52278285142513),AH09.362(1.21898506872133),BH02.573(-1.04931414183236),BH04.1935(-1.71280942169656),BH05.1100(1.29381117418031),BH05.1118(-1.01482803386206),BH05.1141(-1.06914958512836),BH06.17(1.27824432717122),BH07.…	AH02.3201(-1.11300803156409),AH03.838(-2.02838174416742),AH05.1050(1.93173251995224),AH05.1072(-1.05105259441491),AH05.1093(-1.72526382144048),AH05.4176(1.35087063226797),AH06.23(-1.52278285142513),AH09.362(1.21898506872133),BH02.573(-1.04931414183236),BH04.1935(-1.71280942169656),BH05.1100(1.29381117418031),BH05.1118(-1.01482803386206),BH05.1141(-1.06914958512836),BH06.17(1.27824432717122),BH07.…	0.357798165137615
ko00010	Glycolysis / Gluconeogenesis	141	4392	464	16950	0.0157767330927309	0.088067888077445	AH01.1271(3.72663729731204),AH01.1424(1.49607264948168),AH01.2522(-1.35604203047042),AH01.2827(1.33308253161312),AH01.3759(-1.78082986514062),AH01.3980(2.51689429152183),AH01.4706(1.98441534202263),AH02.562(-2.05930862917056),AH02.1267(-1.23422422633515),AH02.2597(1.15122566483315),AH02.2602(1.74872055540271),AH02.3015(-2.02213834069468),AH02.4475(2.03898630305083),AH02.4476(2.38257321291336),AH0…	AH01.1271(3.72663729731204),AH01.1424(1.49607264948168),AH01.2522(-1.35604203047042),AH01.2827(1.33308253161312),AH01.3759(-1.78082986514062),AH01.3980(2.51689429152183),AH01.4706(1.98441534202263),AH02.562(-2.05930862917056),AH02.1267(-1.23422422633515),AH02.2597(1.15122566483315),AH02.2602(1.74872055540271),AH02.3015(-2.02213834069468),AH02.4475(2.03898630305083),AH02.4476(2.38257321291336),AH0…	0.303879310344828
ko00100	Steroid biosynthesis	38	4392	107	16950	0.0174199958003261	0.0943807821999095	AH01.265(1.01588186396522),AH01.3028(1.33985015851204),AH01.4447(1.27299335756376),AH02.222(1.80925446346811),AH02.1085(4.28439094936885),AH02.1602(-3.07988361648593),AH03.570(1.03322359314911),AH03.3055(2.87695208790382),AH03.3445(3.65432678803536),AH04.1058(2.14851005699599),AH04.1448(1.20434190887941),AH07.345(1.88355470024827),AH07.348(-3.96965365917778),AH07.1662(1.01741445383385),AH07.4030(…	AH01.265(1.01588186396522),AH01.3028(1.33985015851204),AH01.4447(1.27299335756376),AH02.222(1.80925446346811),AH02.1085(4.28439094936885),AH02.1602(-3.07988361648593),AH03.570(1.03322359314911),AH03.3055(2.87695208790382),AH03.3445(3.65432678803536),AH04.1058(2.14851005699599),AH04.1448(1.20434190887941),AH07.345(1.88355470024827),AH07.348(-3.96965365917778),AH07.1662(1.01741445383385),AH07.4030(…	0.355140186915888
ko00520	Amino sugar and nucleotide sugar metabolism	142	4392	470	16950	0.018778344797812	0.0988333936726948	AH01.1087(1.07889115252399),AH01.3043(-2.33372224697074),AH01.4154(-1.53672142144246),AH01.5204(-2.52767297592052),AH02.1380(1.79224356920212),AH02.2800(-3.28117247099699),AH02.3015(-2.02213834069468),AH02.3962(2.37718017810375),AH02.4475(2.03898630305083),AH02.4476(2.38257321291336),AH02.4641(1.22659622997439),AH03.701(1.41846773354063),AH03.2396(-1.04538423758771),AH03.3644(1.58793224122624),AH…	AH01.1087(1.07889115252399),AH01.3043(-2.33372224697074),AH01.4154(-1.53672142144246),AH01.5204(-2.52767297592052),AH02.1380(1.79224356920212),AH02.2800(-3.28117247099699),AH02.3015(-2.02213834069468),AH02.3962(2.37718017810375),AH02.4475(2.03898630305083),AH02.4476(2.38257321291336),AH02.4641(1.22659622997439),AH03.701(1.41846773354063),AH03.2396(-1.04538423758771),AH03.3644(1.58793224122624),AH…	0.302127659574468
ko00073	Cutin, suberine and wax biosynthesis	41	4392	118	16950	0.0204126193089352	0.104284061882704	AH01.1800(-1.73657800849833),AH02.3922(-2.73306034737362),AH03.1100(1.77401998877371),AH03.1697(2.15515210468249),AH03.2913(7.81188349016508),AH06.1031(-3.37561207126512),AH07.2645(1.08874711934811),AH07.3373(-1.60386008977361),AH07.3921(1.2834303345514),AH08.1358(1.41455063776748),AH08.1451(-1.85308044757916),BH02.4400(1.21041428619616),BH03.1258(1.21347273068638),BH03.1855(1.36532771393575),BH0…	AH01.1800(-1.73657800849833),AH02.3922(-2.73306034737362),AH03.1100(1.77401998877371),AH03.1697(2.15515210468249),AH03.2913(7.81188349016508),AH06.1031(-3.37561207126512),AH07.2645(1.08874711934811),AH07.3373(-1.60386008977361),AH07.3921(1.2834303345514),AH08.1358(1.41455063776748),AH08.1451(-1.85308044757916),BH02.4400(1.21041428619616),BH03.1258(1.21347273068638),BH03.1855(1.36532771393575),BH0…	0.347457627118644
ko00902	Monoterpenoid biosynthesis	18	4392	44	16950	0.0211540912046569	0.104284061882704	AH01.320(-1.40915816177839),AH07.2774(-4.22799430128747),AH07.2775(-6.10495363406543),AH09.1689(4.70930570828173),AH09.1691(-1.72546845021127),AH09.1692(-1.13806012064683),BH01.403(-1.71833452281956),BH07.2585(-1.43676749478835),BH07.2586(-5.57020608719719),BH07.2588(-4.04522649037098),BH09.1872(2.54684896172973),BH09.1874(3.70071790988484),BH09.1875(5.18794208350389),BH09.1879(1.82083327885505),…	AH01.320(-1.40915816177839),AH07.2774(-4.22799430128747),AH07.2775(-6.10495363406543),AH09.1689(4.70930570828173),AH09.1691(-1.72546845021127),AH09.1692(-1.13806012064683),BH01.403(-1.71833452281956),BH07.2585(-1.43676749478835),BH07.2586(-5.57020608719719),BH07.2588(-4.04522649037098),BH09.1872(2.54684896172973),BH09.1874(3.70071790988484),BH09.1875(5.18794208350389),BH09.1879(1.82083327885505),…	0.409090909090909
ko00333	Prodigiosin biosynthesis	16	4392	38	16950	0.02162053667027	0.104284061882704	AH01.2021(-2.87440352711448),AH02.2614(1.32256713814913),BH01.2197(-2.83487659917158),BH01.2199(-11.2563302250613),BH03.416(-1.37946389827527),BH03.1525(1.76222974309813),BH05.2973(1.12356280048776),BH08.1099(2.09633799527037),BH09.736(1.08398197081054),CH01.2290(-2.42570954368094),CH01.2292(-7.37539282734774),CH01.2293(-5.18031783786007),CH03.1678(2.86187477625709),CH07.3660(1.25680833317825),CH…	AH01.2021(-2.87440352711448),AH02.2614(1.32256713814913),BH01.2197(-2.83487659917158),BH01.2199(-11.2563302250613),BH03.416(-1.37946389827527),BH03.1525(1.76222974309813),BH05.2973(1.12356280048776),BH08.1099(2.09633799527037),BH09.736(1.08398197081054),CH01.2290(-2.42570954368094),CH01.2292(-7.37539282734774),CH01.2293(-5.18031783786007),CH03.1678(2.86187477625709),CH07.3660(1.25680833317825),CH…	0.421052631578947
ko00400	Phenylalanine, tyrosine and tryptophan biosynthesis	52	4392	156	16950	0.0230336953538712	0.104284061882704	AH01.444(1.43445009416349),AH01.809(-1.95632633581938),AH01.4252(3.67046249360746),AH02.3337(-1.12188417582516),AH03.409(1.24878323547158),AH03.880(2.32351752522309),AH03.1352(-1.54875021166425),AH04.2080(2.40828276282116),AH06.879(2.48512718591542),AH06.2365(-2.06463667619545),AH08.1691(-2.55448754867177),AH09.1265(2.11107836664176),AH09.2459(-1.22833358361323),BH01.297(1.0421794260245),BH01.529…	AH01.444(1.43445009416349),AH01.809(-1.95632633581938),AH01.4252(3.67046249360746),AH02.3337(-1.12188417582516),AH03.409(1.24878323547158),AH03.880(2.32351752522309),AH03.1352(-1.54875021166425),AH04.2080(2.40828276282116),AH06.879(2.48512718591542),AH06.2365(-2.06463667619545),AH08.1691(-2.55448754867177),AH09.1265(2.11107836664176),AH09.2459(-1.22833358361323),BH01.297(1.0421794260245),BH01.529…	0.333333333333333
ko00260	Glycine, serine and threonine metabolism	70	4392	218	16950	0.0232148302615428	0.104284061882704	AH01.2232(-1.69334563359875),AH01.3759(-1.78082986514062),AH01.4060(1.29365428753492),AH01.4820(1.1458361836188),AH02.1482(-1.63818577167398),AH02.2834(1.1229051364468),AH03.409(1.24878323547158),AH03.838(-2.02838174416742),AH03.877(1.16969217141239),AH03.3407(-2.46654613266386),AH05.1050(1.93173251995224),AH05.1072(-1.05105259441491),AH05.2049(1.40554026035931),AH06.2365(-2.06463667619545),AH07.…	AH01.2232(-1.69334563359875),AH01.3759(-1.78082986514062),AH01.4060(1.29365428753492),AH01.4820(1.1458361836188),AH02.1482(-1.63818577167398),AH02.2834(1.1229051364468),AH03.409(1.24878323547158),AH03.838(-2.02838174416742),AH03.877(1.16969217141239),AH03.3407(-2.46654613266386),AH05.1050(1.93173251995224),AH05.1072(-1.05105259441491),AH05.2049(1.40554026035931),AH06.2365(-2.06463667619545),AH07.…	0.321100917431193
ko00020	Citrate cycle (TCA cycle)	61	4392	187	16950	0.0235049060208569	0.104284061882704	AH01.62(-1.25940161880224),AH01.1271(3.72663729731204),AH03.838(-2.02838174416742),AH04.1429(1.91007877136885),AH05.1050(1.93173251995224),AH05.1072(-1.05105259441491),AH05.4080(1.01233224060182),AH08.717(1.69925835782021),AH08.1626(1.93761378091819),AH09.11(1.31291235130261),BH01.288(1.27063214277359),BH01.578(-1.52171554589479),BH01.1389(2.33275134733305),BH01.3035(-1.37683039792389),BH01.4980(…	AH01.62(-1.25940161880224),AH01.1271(3.72663729731204),AH03.838(-2.02838174416742),AH04.1429(1.91007877136885),AH05.1050(1.93173251995224),AH05.1072(-1.05105259441491),AH05.4080(1.01233224060182),AH08.717(1.69925835782021),AH08.1626(1.93761378091819),AH09.11(1.31291235130261),BH01.288(1.27063214277359),BH01.578(-1.52171554589479),BH01.1389(2.33275134733305),BH01.3035(-1.37683039792389),BH01.4980(…	0.32620320855615
ko00900	Terpenoid backbone biosynthesis	63	4392	194	16950	0.0237767661092565	0.104284061882704	AH01.4741(-2.0272124532405),AH02.918(1.90166757569998),AH02.1033(4.64805783570568),AH02.1110(1.00838368142781),AH02.1136(-1.91691901387899),AH02.2888(1.40656116448187),AH02.3765(-1.05094148675553),AH03.475(9.33381998224509),AH03.2426(2.04909725862581),AH03.2651(1.33552978291616),AH03.3285(1.04400144671613),AH05.102(-1.14759713090319),AH05.1278(1.79628340956457),AH05.1560(1.456170334443),AH07.2938…	AH01.4741(-2.0272124532405),AH02.918(1.90166757569998),AH02.1033(4.64805783570568),AH02.1110(1.00838368142781),AH02.1136(-1.91691901387899),AH02.2888(1.40656116448187),AH02.3765(-1.05094148675553),AH03.475(9.33381998224509),AH03.2426(2.04909725862581),AH03.2651(1.33552978291616),AH03.3285(1.04400144671613),AH05.102(-1.14759713090319),AH05.1278(1.79628340956457),AH05.1560(1.456170334443),AH07.2938…	0.324742268041237
ko04977	Vitamin digestion and absorption	10	4392	21	16950	0.0262568216993624	0.112483324293474	AH05.1205(-1.03894365635978),AH06.2027(-2.59409395056245),AH06.2028(-2.58788374770293),AH09.241(-1.88885404798022),BH01.4945(1.41677109885621),BH06.1860(-1.30972833377693),BH09.322(-2.3861785638234),CH02.1865(1.2541161287172),CH02.2760(-1.76101178841456),CH06.151(2.99122209973901)	AH05.1205(-1.03894365635978),AH06.2027(-2.59409395056245),AH06.2028(-2.58788374770293),AH09.241(-1.88885404798022),BH01.4945(1.41677109885621),BH06.1860(-1.30972833377693),BH09.322(-2.3861785638234),CH02.1865(1.2541161287172),CH02.2760(-1.76101178841456),CH06.151(2.99122209973901)	0.476190476190476
ko00362	Benzoate degradation	7	4392	13	16950	0.0293531159525403	0.120182367372579	AH02.1136(-1.91691901387899),AH02.3554(-2.16335796212306),BH02.971(-1.55975800849134),BH02.3407(-1.10495461863566),BH05.432(1.41996723189831),CH02.1080(-1.17372546965759),CH05.495(3.25695251961103)	AH02.1136(-1.91691901387899),AH02.3554(-2.16335796212306),BH02.971(-1.55975800849134),BH02.3407(-1.10495461863566),BH05.432(1.41996723189831),CH02.1080(-1.17372546965759),CH05.495(3.25695251961103)	0.538461538461538
ko00450	Selenocompound metabolism	22	4392	58	16950	0.0293588354581586	0.120182367372579	AH01.2130(-4.08333486481697),AH02.2455(1.73392078622575),AH06.428(-1.5138772334326),AH07.3330(-2.06851950631713),AH09.660(1.17842126402725),BH01.2493(-2.98565677560674),BH01.2502(-2.16735264144454),BH05.4218(1.25146565761559),BH06.549(-1.10375944759026),BH07.3156(-1.20258713056833),CH01.1365(1.88161881740273),CH01.1866(5.64563697197746),CH01.2585(-4.39656005562408),CH01.4096(1.14438754423847),CH0…	AH01.2130(-4.08333486481697),AH02.2455(1.73392078622575),AH06.428(-1.5138772334326),AH07.3330(-2.06851950631713),AH09.660(1.17842126402725),BH01.2493(-2.98565677560674),BH01.2502(-2.16735264144454),BH05.4218(1.25146565761559),BH06.549(-1.10375944759026),BH07.3156(-1.20258713056833),CH01.1365(1.88161881740273),CH01.1866(5.64563697197746),CH01.2585(-4.39656005562408),CH01.4096(1.14438754423847),CH0…	0.379310344827586
ko00254	Aflatoxin biosynthesis	5	4392	8	16950	0.0317051197459671	0.126965582506733	AH09.362(1.21898506872133),BH09.424(1.39374491884253),CH01.2905(3.51973721370489),CH05.2958(1.83121968037442),CH09.447(3.0847161059749)	AH09.362(1.21898506872133),BH09.424(1.39374491884253),CH01.2905(3.51973721370489),CH05.2958(1.83121968037442),CH09.447(3.0847161059749)	0.625
ko00360	Phenylalanine metabolism	52	4392	159	16950	0.032729938783451	0.128280835097512	AH01.4060(1.29365428753492),AH02.1434(2.94168238886529),AH02.3337(-1.12188417582516),AH02.3554(-2.16335796212306),AH03.100(6.13388192111102),AH03.2979(2.18538257949),AH03.3407(-2.46654613266386),AH04.2066(15.3575260273898),AH04.2080(2.40828276282116),AH04.2223(7.1629663240432),AH07.482(-2.24568035573657),AH07.2431(1.35326645387629),AH08.280(4.19127625207993),AH09.407(-2.91088668507654),AH09.1590(…	AH01.4060(1.29365428753492),AH02.1434(2.94168238886529),AH02.3337(-1.12188417582516),AH02.3554(-2.16335796212306),AH03.100(6.13388192111102),AH03.2979(2.18538257949),AH03.3407(-2.46654613266386),AH04.2066(15.3575260273898),AH04.2080(2.40828276282116),AH04.2223(7.1629663240432),AH07.482(-2.24568035573657),AH07.2431(1.35326645387629),AH08.280(4.19127625207993),AH09.407(-2.91088668507654),AH09.1590(…	0.327044025157233
ko00330	Arginine and proline metabolism	60	4392	187	16950	0.033954108318831	0.1303063367499	AH01.2995(3.88240266205424),AH02.2934(3.93795024614669),AH02.3337(-1.12188417582516),AH02.3865(1.59505446269978),AH02.4495(-1.22969739716432),AH03.2790(5.78034652746236),AH03.2979(2.18538257949),AH03.2985(2.31237042604545),AH04.537(-1.10436175438608),AH05.2200(1.08078014082127),AH06.505(1.06674104376467),AH07.2706(-2.80304414316469),AH07.2811(1.64049785214736),AH09.43(-1.1195200428357),AH09.584(-…	AH01.2995(3.88240266205424),AH02.2934(3.93795024614669),AH02.3337(-1.12188417582516),AH02.3865(1.59505446269978),AH02.4495(-1.22969739716432),AH03.2790(5.78034652746236),AH03.2979(2.18538257949),AH03.2985(2.31237042604545),AH04.537(-1.10436175438608),AH05.2200(1.08078014082127),AH06.505(1.06674104376467),AH07.2706(-2.80304414316469),AH07.2811(1.64049785214736),AH09.43(-1.1195200428357),AH09.584(-…	0.320855614973262
ko00903	Limonene degradation	9	4392	19	16950	0.0357488984810989	0.134394355192101	AH04.537(-1.10436175438608),AH07.2811(1.64049785214736),AH09.1748(1.70042196215905),BH07.2620(1.4315197871061),BH09.1931(1.02816470805674),CH06.1278(-1.04226423093897),CH07.2696(2.79844017499758),CH07.3219(5.01374190062535),CH09.2083(5.89161259389024)	AH04.537(-1.10436175438608),AH07.2811(1.64049785214736),AH09.1748(1.70042196215905),BH07.2620(1.4315197871061),BH09.1931(1.02816470805674),CH06.1278(-1.04226423093897),CH07.2696(2.79844017499758),CH07.3219(5.01374190062535),CH09.2083(5.89161259389024)	0.473684210526316
ko00770	Pantothenate and CoA biosynthesis	43	4392	130	16950	0.0407360993291961	0.15008036594967	AH02.132(-1.18313528621925),AH02.296(1.36310734999746),AH02.1505(-1.41172949923741),AH02.3617(-1.17635450928011),AH04.537(-1.10436175438608),AH05.119(-1.07047791840265),AH05.120(-2.17166407173643),AH06.655(2.31133479209156),AH07.2322(1.36521744229228),AH07.2811(1.64049785214736),AH07.3389(-1.11606725751926),AH08.467(-1.66163274487806),AH09.1748(1.70042196215905),AH09.1900(-2.63549144495352),AH09.…	AH02.132(-1.18313528621925),AH02.296(1.36310734999746),AH02.1505(-1.41172949923741),AH02.3617(-1.17635450928011),AH04.537(-1.10436175438608),AH05.119(-1.07047791840265),AH05.120(-2.17166407173643),AH06.655(2.31133479209156),AH07.2322(1.36521744229228),AH07.2811(1.64049785214736),AH07.3389(-1.11606725751926),AH08.467(-1.66163274487806),AH09.1748(1.70042196215905),AH09.1900(-2.63549144495352),AH09.…	0.330769230769231
ko00401	Novobiocin biosynthesis	8	4392	17	16950	0.0488807797916102	0.176555964159583	AH04.2080(2.40828276282116),BH04.1608(1.88048917474858),BH04.1629(-3.69824140689115),BH07.1460(-1.85325121616992),CH04.1832(4.52423151094934),CH04.1858(-7.98085802065709),CH04.2483(3.39144317665502),CH07.3077(2.90275706697793)	AH04.2080(2.40828276282116),BH04.1608(1.88048917474858),BH04.1629(-3.69824140689115),BH07.1460(-1.85325121616992),CH04.1832(4.52423151094934),CH04.1858(-7.98085802065709),CH04.2483(3.39144317665502),CH07.3077(2.90275706697793)	0.470588235294118
ko00531	Glycosaminoglycan degradation	19	4392	52	16950	0.0591257198304057	0.209453460937672	AH02.4410(-1.0391422658697),AH02.4411(5.75454085481233),AH05.2436(1.44424788346286),AH06.509(1.29721866997971),AH07.3812(1.15577242876376),BH02.4450(2.58787741103261),BH05.1065(-1.15277402008205),BH05.2532(1.54321479685265),BH05.3912(1.22435457392963),BH06.565(1.43841776804647),BH09.2758(-1.09462083250451),CH01.5119(-1.15901845502857),CH02.4498(1.25355476241388),CH05.2629(6.33842813230741),CH05.2…	AH02.4410(-1.0391422658697),AH02.4411(5.75454085481233),AH05.2436(1.44424788346286),AH06.509(1.29721866997971),AH07.3812(1.15577242876376),BH02.4450(2.58787741103261),BH05.1065(-1.15277402008205),BH05.2532(1.54321479685265),BH05.3912(1.22435457392963),BH06.565(1.43841776804647),BH09.2758(-1.09462083250451),CH01.5119(-1.15901845502857),CH02.4498(1.25355476241388),CH05.2629(6.33842813230741),CH05.2…	0.365384615384615
ko04978	Mineral absorption	21	4392	59	16950	0.0637042835388483	0.221415086778519	AH01.3433(1.59219710851494),AH01.4791(2.26051546322885),AH02.3411(-1.59207963938311),AH04.1146(-1.50633166531454),AH09.1878(-1.44676952155679),BH01.3788(2.69228965878559),BH01.4708(5.54087282180624),BH03.2344(-1.55215617089183),BH04.1118(-1.48365911320484),BH06.1847(3.24420243684151),BH06.1848(3.56100366670431),BH06.2390(1.47675253231589),BH09.2045(-1.80912980291743),BH09.2046(-1.06874999143145),…	AH01.3433(1.59219710851494),AH01.4791(2.26051546322885),AH02.3411(-1.59207963938311),AH04.1146(-1.50633166531454),AH09.1878(-1.44676952155679),BH01.3788(2.69228965878559),BH01.4708(5.54087282180624),BH03.2344(-1.55215617089183),BH04.1118(-1.48365911320484),BH06.1847(3.24420243684151),BH06.1848(3.56100366670431),BH06.2390(1.47675253231589),BH09.2045(-1.80912980291743),BH09.2046(-1.06874999143145),…	0.355932203389831
ko04071	Sphingolipid signaling pathway	64	4392	209	16950	0.0706295223142047	0.240938916276527	AH01.2473(9.80698131267406),AH01.4255(1.21651599133702),AH02.1063(-1.30914676220062),AH02.2773(1.52357377556702),AH02.3492(-1.02743568278736),AH03.2785(1.00952124085748),AH03.2789(1.13322687510955),AH05.589(1.83892117058135),AH05.1205(-1.03894365635978),AH05.1758(1.85409386638869),AH06.2027(-2.59409395056245),AH06.2028(-2.58788374770293),AH07.91(2.24088330525113),AH07.666(-1.24376721310442),AH07.…	AH01.2473(9.80698131267406),AH01.4255(1.21651599133702),AH02.1063(-1.30914676220062),AH02.2773(1.52357377556702),AH02.3492(-1.02743568278736),AH03.2785(1.00952124085748),AH03.2789(1.13322687510955),AH05.589(1.83892117058135),AH05.1205(-1.03894365635978),AH05.1758(1.85409386638869),AH06.2027(-2.59409395056245),AH06.2028(-2.58788374770293),AH07.91(2.24088330525113),AH07.666(-1.24376721310442),AH07.…	0.30622009569378
ko00940	Phenylpropanoid biosynthesis	187	4392	659	16950	0.0776348955461004	0.259830080212599	AH01.965(-1.26713942909088),AH01.1470(-1.23432349326594),AH01.1524(3.9301852322904),AH01.1603(-1.94216831421905),AH01.2572(-4.18679820317664),AH01.2685(1.64867159623292),AH01.2686(-1.05346383469375),AH01.2759(1.34488691107164),AH01.3203(-2.51474295847108),AH01.4418(3.19281910780636),AH02.124(5.55079372118683),AH02.252(5.12065193672242),AH02.929(-1.98795971848247),AH02.930(-4.91761355037267),AH02.…	AH01.965(-1.26713942909088),AH01.1470(-1.23432349326594),AH01.1524(3.9301852322904),AH01.1603(-1.94216831421905),AH01.2572(-4.18679820317664),AH01.2685(1.64867159623292),AH01.2686(-1.05346383469375),AH01.2759(1.34488691107164),AH01.3203(-2.51474295847108),AH01.4418(3.19281910780636),AH02.124(5.55079372118683),AH02.252(5.12065193672242),AH02.929(-1.98795971848247),AH02.930(-4.91761355037267),AH02.…	0.283763277693475
ko00340	Histidine metabolism	20	4392	57	16950	0.07898834438463	0.259830080212599	AH01.5214(-1.22813978581454),AH02.4617(-4.90675722225855),AH04.537(-1.10436175438608),AH07.2811(1.64049785214736),AH09.1748(1.70042196215905),BH01.4995(-2.56913036663942),BH03.2346(-1.876590744614),BH07.2620(1.4315197871061),BH09.1931(1.02816470805674),CH01.4916(2.39123133685295),CH01.5599(-2.12663209904453),CH02.1300(5.74413141168534),CH03.2382(5.42490684250111),CH03.2693(4.40045777551654),CH05.…	AH01.5214(-1.22813978581454),AH02.4617(-4.90675722225855),AH04.537(-1.10436175438608),AH07.2811(1.64049785214736),AH09.1748(1.70042196215905),BH01.4995(-2.56913036663942),BH03.2346(-1.876590744614),BH07.2620(1.4315197871061),BH09.1931(1.02816470805674),CH01.4916(2.39123133685295),CH01.5599(-2.12663209904453),CH02.1300(5.74413141168534),CH03.2382(5.42490684250111),CH03.2693(4.40045777551654),CH05.…	0.350877192982456
ko03320	PPAR signaling pathway	51	4392	165	16950	0.0850694896694571	0.274924481849584	AH02.349(1.69256749264133),AH02.1200(-1.16675778138066),AH03.2651(1.33552978291616),AH04.407(3.74942539878752),AH04.1636(1.77253737369194),AH05.858(2.07973594229425),AH05.1093(-1.72526382144048),AH05.4176(1.35087063226797),AH06.23(-1.52278285142513),AH06.312(-1.11612475251834),AH06.313(-1.12150689134064),AH06.314(1.4891762497742),AH06.2655(-1.52570974253553),AH07.444(-1.48797881202362),AH07.3091(…	AH02.349(1.69256749264133),AH02.1200(-1.16675778138066),AH03.2651(1.33552978291616),AH04.407(3.74942539878752),AH04.1636(1.77253737369194),AH05.858(2.07973594229425),AH05.1093(-1.72526382144048),AH05.4176(1.35087063226797),AH06.23(-1.52278285142513),AH06.312(-1.11612475251834),AH06.313(-1.12150689134064),AH06.314(1.4891762497742),AH06.2655(-1.52570974253553),AH07.444(-1.48797881202362),AH07.3091(…	0.309090909090909
ko04024	cAMP signaling pathway	54	4392	176	16950	0.0876954812501768	0.27852466821744	AH01.2473(9.80698131267406),AH03.2789(1.13322687510955),AH05.589(1.83892117058135),AH05.1093(-1.72526382144048),AH05.1758(1.85409386638869),AH05.4176(1.35087063226797),AH06.23(-1.52278285142513),AH06.2801(-1.15036065646683),AH07.91(2.24088330525113),AH07.1532(1.54924070295635),BH01.785(-2.28701555293087),BH01.2819(6.88796810203863),BH01.3770(3.03587704299227),BH01.4197(-2.53234156194543),BH01.523…	AH01.2473(9.80698131267406),AH03.2789(1.13322687510955),AH05.589(1.83892117058135),AH05.1093(-1.72526382144048),AH05.1758(1.85409386638869),AH05.4176(1.35087063226797),AH06.23(-1.52278285142513),AH06.2801(-1.15036065646683),AH07.91(2.24088330525113),AH07.1532(1.54924070295635),BH01.785(-2.28701555293087),BH01.2819(6.88796810203863),BH01.3770(3.03587704299227),BH01.4197(-2.53234156194543),BH01.523…	0.306818181818182
ko04015	Rap1 signaling pathway	27	4392	82	16950	0.0943657910207603	0.292914558332253	AH02.3119(1.91099611473399),AH05.589(1.83892117058135),AH05.1680(2.7138619472109),AH05.1758(1.85409386638869),AH06.2801(-1.15036065646683),AH07.1532(1.54924070295635),AH07.3834(1.77373108547005),BH01.785(-2.28701555293087),BH01.4197(-2.53234156194543),BH02.3192(1.72496405301848),BH04.1887(-7.03031685442588),BH05.637(2.68999139880969),BH05.1933(2.18016840283968),BH07.1497(1.26628691653668),BH07.36…	AH02.3119(1.91099611473399),AH05.589(1.83892117058135),AH05.1680(2.7138619472109),AH05.1758(1.85409386638869),AH06.2801(-1.15036065646683),AH07.1532(1.54924070295635),AH07.3834(1.77373108547005),BH01.785(-2.28701555293087),BH01.4197(-2.53234156194543),BH02.3192(1.72496405301848),BH04.1887(-7.03031685442588),BH05.637(2.68999139880969),BH05.1933(2.18016840283968),BH07.1497(1.26628691653668),BH07.36…	0.329268292682927
ko02024	Quorum sensing	54	4392	177	16950	0.0954064561425052	0.292914558332253	AH01.444(1.43445009416349),AH01.446(-1.02278883852742),AH01.557(3.15825887385181),AH01.809(-1.95632633581938),AH01.2030(1.90137823745954),AH01.4252(3.67046249360746),AH01.4409(-1.24914773903575),AH02.1071(1.56370673449269),AH02.1919(-3.65915473777299),AH02.4547(-1.09463069627403),AH04.407(3.74942539878752),AH04.1636(1.77253737369194),AH05.858(2.07973594229425),AH06.312(-1.11612475251834),AH06.313…	AH01.444(1.43445009416349),AH01.446(-1.02278883852742),AH01.557(3.15825887385181),AH01.809(-1.95632633581938),AH01.2030(1.90137823745954),AH01.4252(3.67046249360746),AH01.4409(-1.24914773903575),AH02.1071(1.56370673449269),AH02.1919(-3.65915473777299),AH02.4547(-1.09463069627403),AH04.407(3.74942539878752),AH04.1636(1.77253737369194),AH05.858(2.07973594229425),AH06.312(-1.11612475251834),AH06.313…	0.305084745762712
ko00250	Alanine, aspartate and glutamate metabolism	48	4392	158	16950	0.116763658481463	0.352608114482417	AH01.2269(-1.50732470683847),AH01.3992(-1.73020619831625),AH01.4409(-1.24914773903575),AH01.4820(1.1458361836188),AH02.1919(-3.65915473777299),AH02.3337(-1.12188417582516),AH04.164(1.55434870172281),AH05.1457(1.75071280870457),AH05.2049(1.40554026035931),AH05.2337(1.05226218885308),AH06.1099(1.44691960648674),AH07.3377(-1.25148933941304),BH01.983(-3.82660346856345),BH01.4729(4.62589322752018),BH0…	AH01.2269(-1.50732470683847),AH01.3992(-1.73020619831625),AH01.4409(-1.24914773903575),AH01.4820(1.1458361836188),AH02.1919(-3.65915473777299),AH02.3337(-1.12188417582516),AH04.164(1.55434870172281),AH05.1457(1.75071280870457),AH05.2049(1.40554026035931),AH05.2337(1.05226218885308),AH06.1099(1.44691960648674),AH07.3377(-1.25148933941304),BH01.983(-3.82660346856345),BH01.4729(4.62589322752018),BH0…	0.30379746835443
ko04014	Ras signaling pathway	45	4392	148	16950	0.12410364617101	0.363820234302959	AH01.879(1.79048071691663),AH01.2473(9.80698131267406),AH03.2789(1.13322687510955),AH05.589(1.83892117058135),AH05.1758(1.85409386638869),AH06.2801(-1.15036065646683),AH07.91(2.24088330525113),AH07.1532(1.54924070295635),AH09.2502(-1.15525043644755),BH01.785(-2.28701555293087),BH01.1021(1.25511355501579),BH01.2819(6.88796810203863),BH01.3770(3.03587704299227),BH01.4197(-2.53234156194543),BH01.523…	AH01.879(1.79048071691663),AH01.2473(9.80698131267406),AH03.2789(1.13322687510955),AH05.589(1.83892117058135),AH05.1758(1.85409386638869),AH06.2801(-1.15036065646683),AH07.91(2.24088330525113),AH07.1532(1.54924070295635),AH09.2502(-1.15525043644755),BH01.785(-2.28701555293087),BH01.1021(1.25511355501579),BH01.2819(6.88796810203863),BH01.3770(3.03587704299227),BH01.4197(-2.53234156194543),BH01.523…	0.304054054054054
ko03410	Base excision repair	50	4392	166	16950	0.124908540926042	0.363820234302959	AH01.2806(-3.8691380010777),AH01.5167(2.33647196641951),AH02.259(2.85169942443284),AH02.1350(-1.28205575798103),AH02.3229(3.35184688334412),AH02.3581(1.24242476130653),AH03.916(1.49597617903107),AH03.2631(-1.80217776638023),AH04.553(1.97996711443209),AH06.977(2.10360950555856),AH06.1793(1.33287760052015),AH06.2468(3.46088145189488),AH07.1915(1.88250420835602),AH07.3656(-1.14152254273675),AH07.365…	AH01.2806(-3.8691380010777),AH01.5167(2.33647196641951),AH02.259(2.85169942443284),AH02.1350(-1.28205575798103),AH02.3229(3.35184688334412),AH02.3581(1.24242476130653),AH03.916(1.49597617903107),AH03.2631(-1.80217776638023),AH04.553(1.97996711443209),AH06.977(2.10360950555856),AH06.1793(1.33287760052015),AH06.2468(3.46088145189488),AH07.1915(1.88250420835602),AH07.3656(-1.14152254273675),AH07.365…	0.301204819277108
ko00564	Glycerophospholipid metabolism	110	4392	385	16950	0.126401544260685	0.363820234302959	AH01.446(-1.02278883852742),AH01.879(1.79048071691663),AH01.1561(-1.04296378776803),AH01.1562(-1.21630877537487),AH01.2473(9.80698131267406),AH02.393(1.33952521623174),AH02.1007(1.19246311279281),AH02.1071(1.56370673449269),AH02.1179(1.04539803925272),AH02.2430(2.49874805875647),AH02.2666(-3.1093962202034),AH02.2847(2.06136684989926),AH02.3006(-2.00606847881124),AH02.4547(-1.09463069627403),AH03.…	AH01.446(-1.02278883852742),AH01.879(1.79048071691663),AH01.1561(-1.04296378776803),AH01.1562(-1.21630877537487),AH01.2473(9.80698131267406),AH02.393(1.33952521623174),AH02.1007(1.19246311279281),AH02.1071(1.56370673449269),AH02.1179(1.04539803925272),AH02.2430(2.49874805875647),AH02.2666(-3.1093962202034),AH02.2847(2.06136684989926),AH02.3006(-2.00606847881124),AH02.4547(-1.09463069627403),AH03.…	0.285714285714286
ko00380	Tryptophan metabolism	61	4392	208	16950	0.14672483829446	0.41581937978187	AH01.156(-3.26315391023),AH01.5194(-1.12121701826481),AH02.139(-1.42441125436036),AH02.862(-1.90411102403595),AH02.863(2.74869759946049),AH02.1136(-1.91691901387899),AH02.1434(2.94168238886529),AH03.100(6.13388192111102),AH03.838(-2.02838174416742),AH03.959(-1.17859252614784),AH03.2979(2.18538257949),AH04.537(-1.10436175438608),AH04.2066(15.3575260273898),AH04.2223(7.1629663240432),AH05.1050(1.93…	AH01.156(-3.26315391023),AH01.5194(-1.12121701826481),AH02.139(-1.42441125436036),AH02.862(-1.90411102403595),AH02.863(2.74869759946049),AH02.1136(-1.91691901387899),AH02.1434(2.94168238886529),AH03.100(6.13388192111102),AH03.838(-2.02838174416742),AH03.959(-1.17859252614784),AH03.2979(2.18538257949),AH04.537(-1.10436175438608),AH04.2066(15.3575260273898),AH04.2223(7.1629663240432),AH05.1050(1.93…	0.293269230769231
ko04146	Peroxisome	85	4392	297	16950	0.156773139334274	0.427960501240646	AH01.3633(-1.29036464759626),AH01.5194(-1.12121701826481),AH02.1482(-1.63818577167398),AH02.4370(-1.65857586620035),AH03.1100(1.77401998877371),AH03.2913(7.81188349016508),AH04.407(3.74942539878752),AH04.1636(1.77253737369194),AH05.858(2.07973594229425),AH05.1093(-1.72526382144048),AH05.4176(1.35087063226797),AH06.23(-1.52278285142513),AH06.99(-1.24384813278224),AH06.312(-1.11612475251834),AH06.3…	AH01.3633(-1.29036464759626),AH01.5194(-1.12121701826481),AH02.1482(-1.63818577167398),AH02.4370(-1.65857586620035),AH03.1100(1.77401998877371),AH03.2913(7.81188349016508),AH04.407(3.74942539878752),AH04.1636(1.77253737369194),AH05.858(2.07973594229425),AH05.1093(-1.72526382144048),AH05.4176(1.35087063226797),AH06.23(-1.52278285142513),AH06.99(-1.24384813278224),AH06.312(-1.11612475251834),AH06.3…	0.286195286195286
ko00906	Carotenoid biosynthesis	35	4392	115	16950	0.157594434830614	0.427960501240646	AH01.1273(1.09258137529579),AH01.5140(2.04971231592873),AH03.833(1.23222867796391),AH03.2910(1.74540430360184),AH05.1699(-1.32497913014546),AH07.3138(-2.70495273754405),AH09.1716(-4.50789270881295),BH01.398(2.70297195198646),BH01.3350(1.0385055433226),BH01.5069(2.2206799821476),BH01.5276(1.58894806543312),BH03.3901(-5.80335338704966),BH05.1847(3.29264339759956),BH05.4184(2.24716533014701),BH07.29…	AH01.1273(1.09258137529579),AH01.5140(2.04971231592873),AH03.833(1.23222867796391),AH03.2910(1.74540430360184),AH05.1699(-1.32497913014546),AH07.3138(-2.70495273754405),AH09.1716(-4.50789270881295),BH01.398(2.70297195198646),BH01.3350(1.0385055433226),BH01.5069(2.2206799821476),BH01.5276(1.58894806543312),BH03.3901(-5.80335338704966),BH05.1847(3.29264339759956),BH05.4184(2.24716533014701),BH07.29…	0.304347826086957
ko00860	Porphyrin metabolism	45	4392	151	16950	0.157978562172261	0.427960501240646	AH01.1673(1.07802131147551),AH01.1675(1.06169931127334),AH01.1910(-3.48860724625744),AH02.918(1.90166757569998),AH05.2852(1.17054252448633),AH07.487(1.01901407102002),AH09.2717(2.27485027569863),BH01.4913(6.08512929417372),BH02.95(1.71520643538501),BH02.1209(1.96725519158189),BH02.2545(-2.16630219185302),BH03.1271(1.74597123224976),BH08.704(5.74686093366769),BH09.2958(2.13317119420916),CH01.248(4…	AH01.1673(1.07802131147551),AH01.1675(1.06169931127334),AH01.1910(-3.48860724625744),AH02.918(1.90166757569998),AH05.2852(1.17054252448633),AH07.487(1.01901407102002),AH09.2717(2.27485027569863),BH01.4913(6.08512929417372),BH02.95(1.71520643538501),BH02.1209(1.96725519158189),BH02.2545(-2.16630219185302),BH03.1271(1.74597123224976),BH08.704(5.74686093366769),BH09.2958(2.13317119420916),CH01.248(4…	0.298013245033113
ko04152	AMPK signaling pathway	85	4392	298	16950	0.165454906587031	0.44171790469459	AH01.1120(4.50725132386502),AH01.4100(-1.95882914699472),AH01.4575(2.98684320115464),AH02.71(3.89721375068476),AH02.2773(1.52357377556702),AH03.2426(2.04909725862581),AH03.2785(1.00952124085748),AH03.3833(-1.73037273664602),AH03.4073(1.821331323353),AH05.1953(-1.19950998699664),AH05.2288(-1.16973908708552),AH05.3438(6.04493995335778),AH05.3531(4.20696473752999),AH05.3903(1.37613624976762),AH06.24…	AH01.1120(4.50725132386502),AH01.4100(-1.95882914699472),AH01.4575(2.98684320115464),AH02.71(3.89721375068476),AH02.2773(1.52357377556702),AH03.2426(2.04909725862581),AH03.2785(1.00952124085748),AH03.3833(-1.73037273664602),AH03.4073(1.821331323353),AH05.1953(-1.19950998699664),AH05.2288(-1.16973908708552),AH05.3438(6.04493995335778),AH05.3531(4.20696473752999),AH05.3903(1.37613624976762),AH06.24…	0.285234899328859
ko00543	Exopolysaccharide biosynthesis	6	4392	15	16950	0.16906549344073	0.444909193265079	AH01.4651(-3.28368999715847),AH02.3008(-2.66222484872244),BH02.3092(-3.06186461004638),CH01.5228(-1.2511525383786),CH01.5600(-1.36415876318838),CH02.3430(-3.2592455722909)	AH01.4651(-3.28368999715847),AH02.3008(-2.66222484872244),BH02.3092(-3.06186461004638),CH01.5228(-1.2511525383786),CH01.5600(-1.36415876318838),CH02.3430(-3.2592455722909)	0.4
ko01051	Biosynthesis of ansamycins	3	4392	6	16950	0.184078386602465	0.477594034921148	AH05.2043(3.85933706815251),CH05.2259(4.57941190248403),CH06.203(1.1047971673631)	AH05.2043(3.85933706815251),CH05.2259(4.57941190248403),CH06.203(1.1047971673631)	0.5
ko04920	Adipocytokine signaling pathway	30	4392	99	16950	0.186923919051666	0.478241020965519	AH03.3833(-1.73037273664602),AH04.407(3.74942539878752),AH04.1636(1.77253737369194),AH05.858(2.07973594229425),AH05.1953(-1.19950998699664),AH06.312(-1.11612475251834),AH06.313(-1.12150689134064),AH06.314(1.4891762497742),AH06.2495(2.62237387526679),BH01.4326(2.92388088657834),BH03.4454(-2.14683395068536),BH04.435(3.16404296842461),BH04.1644(1.52847599621446),BH05.201(2.28041332267143),BH05.929(1…	AH03.3833(-1.73037273664602),AH04.407(3.74942539878752),AH04.1636(1.77253737369194),AH05.858(2.07973594229425),AH05.1953(-1.19950998699664),AH06.312(-1.11612475251834),AH06.313(-1.12150689134064),AH06.314(1.4891762497742),AH06.2495(2.62237387526679),BH01.4326(2.92388088657834),BH03.4454(-2.14683395068536),BH04.435(3.16404296842461),BH04.1644(1.52847599621446),BH05.201(2.28041332267143),BH05.929(1…	0.303030303030303
ko04066	HIF-1 signaling pathway	61	4392	213	16950	0.200689201861648	0.505353097322159	AH01.1271(3.72663729731204),AH02.3015(-2.02213834069468),AH02.4475(2.03898630305083),AH02.4476(2.38257321291336),AH03.3741(1.30941075495226),AH03.4073(1.821331323353),AH05.1185(-1.13354858111714),AH05.4080(1.01233224060182),AH06.2260(-1.39212236311493),AH06.2604(1.28966117966565),AH06.2611(-1.13960984041897),AH07.507(1.23851977316409),AH07.2497(1.15598924283782),AH08.1673(2.0342871021068),BH01.28…	AH01.1271(3.72663729731204),AH02.3015(-2.02213834069468),AH02.4475(2.03898630305083),AH02.4476(2.38257321291336),AH03.3741(1.30941075495226),AH03.4073(1.821331323353),AH05.1185(-1.13354858111714),AH05.4080(1.01233224060182),AH06.2260(-1.39212236311493),AH06.2604(1.28966117966565),AH06.2611(-1.13960984041897),AH07.507(1.23851977316409),AH07.2497(1.15598924283782),AH08.1673(2.0342871021068),BH01.28…	0.286384976525822
ko00965	Betalain biosynthesis	14	4392	43	16950	0.203007558524273	0.505353097322159	AH02.1434(2.94168238886529),AH02.4068(-1.07884239043014),AH03.100(6.13388192111102),AH04.2066(15.3575260273898),AH04.2223(7.1629663240432),AH08.280(4.19127625207993),BH01.2489(5.72768798355537),BH02.1511(3.10821175977749),BH02.4078(-1.4962539275412),BH04.2119(9.3126455991089),BH08.271(-3.44861764994696),BH08.273(-3.91124852968747),CH04.2449(9.53525151187626),CH04.2623(5.01901404456048)	AH02.1434(2.94168238886529),AH02.4068(-1.07884239043014),AH03.100(6.13388192111102),AH04.2066(15.3575260273898),AH04.2223(7.1629663240432),AH08.280(4.19127625207993),BH01.2489(5.72768798355537),BH02.1511(3.10821175977749),BH02.4078(-1.4962539275412),BH04.2119(9.3126455991089),BH08.271(-3.44861764994696),BH08.273(-3.91124852968747),CH04.2449(9.53525151187626),CH04.2623(5.01901404456048)	0.325581395348837
ko00710	Carbon fixation in photosynthetic organisms	72	4392	255	16950	0.216020420578159	0.530576471595479	AH01.62(-1.25940161880224),AH01.2269(-1.50732470683847),AH02.349(1.69256749264133),AH02.3337(-1.12188417582516),AH03.1142(-1.52977017905066),AH03.2512(-1.40157987874195),AH04.1429(1.91007877136885),AH05.2043(3.85933706815251),AH05.2288(-1.16973908708552),AH05.2295(1.32556369109858),AH05.2731(1.34480889745814),AH06.1921(2.98829331259193),AH06.2260(-1.39212236311493),AH06.2604(1.28966117966565),AH0…	AH01.62(-1.25940161880224),AH01.2269(-1.50732470683847),AH02.349(1.69256749264133),AH02.3337(-1.12188417582516),AH03.1142(-1.52977017905066),AH03.2512(-1.40157987874195),AH04.1429(1.91007877136885),AH05.2043(3.85933706815251),AH05.2288(-1.16973908708552),AH05.2295(1.32556369109858),AH05.2731(1.34480889745814),AH06.1921(2.98829331259193),AH06.2260(-1.39212236311493),AH06.2604(1.28966117966565),AH0…	0.282352941176471
ko00052	Galactose metabolism	59	4392	208	16950	0.230010151006266	0.557503828616295	AH01.311(-1.8004580269664),AH01.2522(-1.35604203047042),AH02.3015(-2.02213834069468),AH02.4475(2.03898630305083),AH02.4476(2.38257321291336),AH03.586(-6.95550656238929),AH03.994(3.75477404427707),AH03.4064(-1.04478852868968),AH05.1185(-1.13354858111714),AH06.408(1.17595145061069),AH06.2683(-1.11414326519636),AH08.1441(1.28003126781688),AH08.1673(2.0342871021068),AH09.921(2.6344536723634),AH09.922…	AH01.311(-1.8004580269664),AH01.2522(-1.35604203047042),AH02.3015(-2.02213834069468),AH02.4475(2.03898630305083),AH02.4476(2.38257321291336),AH03.586(-6.95550656238929),AH03.994(3.75477404427707),AH03.4064(-1.04478852868968),AH05.1185(-1.13354858111714),AH06.408(1.17595145061069),AH06.2683(-1.11414326519636),AH08.1441(1.28003126781688),AH08.1673(2.0342871021068),AH09.921(2.6344536723634),AH09.922…	0.283653846153846
ko00650	Butanoate metabolism	24	4392	80	16950	0.236176987074612	0.565016715489502	AH01.4409(-1.24914773903575),AH02.1136(-1.91691901387899),AH02.1919(-3.65915473777299),AH02.2101(1.5299554630406),AH02.3554(-2.16335796212306),AH03.2651(1.33552978291616),BH02.971(-1.55975800849134),BH02.3407(-1.10495461863566),BH03.2799(1.00749288069469),BH05.432(1.41996723189831),BH07.2356(1.26881829717694),BH08.1293(-5.73429734110527),BH08.1860(-1.47760060907481),CH02.1080(-1.17372546965759),C…	AH01.4409(-1.24914773903575),AH02.1136(-1.91691901387899),AH02.1919(-3.65915473777299),AH02.2101(1.5299554630406),AH02.3554(-2.16335796212306),AH03.2651(1.33552978291616),BH02.971(-1.55975800849134),BH02.3407(-1.10495461863566),BH03.2799(1.00749288069469),BH05.432(1.41996723189831),BH07.2356(1.26881829717694),BH08.1293(-5.73429734110527),BH08.1860(-1.47760060907481),CH02.1080(-1.17372546965759),C…	0.3
ko00942	Anthocyanin biosynthesis	2	4392	4	16950	0.277178878123755	0.654605987471757	AH06.604(-1.0165337699986),BH06.668(-1.96945766611058)	AH06.604(-1.0165337699986),BH06.668(-1.96945766611058)	0.5
ko04072	Phospholipase D signaling pathway	44	4392	156	16950	0.282733703713146	0.659272460357102	AH01.2473(9.80698131267406),AH01.3597(1.18975869815948),AH01.4271(3.04564701644104),AH02.917(3.01262448740344),AH02.3492(-1.02743568278736),AH03.2789(1.13322687510955),AH05.1976(-1.14299142712025),AH07.91(2.24088330525113),AH07.1427(-1.15648079926786),AH07.3734(1.50365210567556),BH01.2819(6.88796810203863),BH01.3770(3.03587704299227),BH01.4577(1.65305967156897),BH01.5231(1.23567026031531),BH02.12…	AH01.2473(9.80698131267406),AH01.3597(1.18975869815948),AH01.4271(3.04564701644104),AH02.917(3.01262448740344),AH02.3492(-1.02743568278736),AH03.2789(1.13322687510955),AH05.1976(-1.14299142712025),AH07.91(2.24088330525113),AH07.1427(-1.15648079926786),AH07.3734(1.50365210567556),BH01.2819(6.88796810203863),BH01.3770(3.03587704299227),BH01.4577(1.65305967156897),BH01.5231(1.23567026031531),BH02.12…	0.282051282051282
ko04620	Toll-like receptor signaling pathway	36	4392	127	16950	0.295153132201669	0.67962892283279	AH01.792(-2.81216731385576),AH01.2700(-3.38956576356314),AH02.2835(-3.74164262234838),AH03.131(-3.28934363790666),AH03.1634(-3.36081852824212),AH04.593(-1.94505475054778),AH05.589(1.83892117058135),AH05.1758(1.85409386638869),AH05.2705(1.15855808342389),AH06.1277(-1.0122574453791),AH07.1532(1.54924070295635),AH07.2812(2.09778919947302),AH09.2398(-3.04413860312539),AH09.2400(-2.33002931879947),BH0…	AH01.792(-2.81216731385576),AH01.2700(-3.38956576356314),AH02.2835(-3.74164262234838),AH03.131(-3.28934363790666),AH03.1634(-3.36081852824212),AH04.593(-1.94505475054778),AH05.589(1.83892117058135),AH05.1758(1.85409386638869),AH05.2705(1.15855808342389),AH06.1277(-1.0122574453791),AH07.1532(1.54924070295635),AH07.2812(2.09778919947302),AH09.2398(-3.04413860312539),AH09.2400(-2.33002931879947),BH0…	0.283464566929134
ko00920	Sulfur metabolism	27	4392	94	16950	0.301678473846366	0.686078400560286	AH01.4651(-3.28368999715847),AH02.2677(-1.52047515083196),AH02.3008(-2.66222484872244),AH04.2034(-1.51963548220941),AH05.3374(2.3912217587439),AH05.4144(-1.10679080769954),AH06.258(-1.1350538311972),AH06.259(-1.04102385716801),AH07.885(-1.31847042600227),BH01.2502(-2.16735264144454),BH02.3092(-3.06186461004638),BH04.2072(-1.26121799861857),BH07.1014(-2.61950784902923),CH01.4096(1.14438754423847),…	AH01.4651(-3.28368999715847),AH02.2677(-1.52047515083196),AH02.3008(-2.66222484872244),AH04.2034(-1.51963548220941),AH05.3374(2.3912217587439),AH05.4144(-1.10679080769954),AH06.258(-1.1350538311972),AH06.259(-1.04102385716801),AH07.885(-1.31847042600227),BH01.2502(-2.16735264144454),BH02.3092(-3.06186461004638),BH04.2072(-1.26121799861857),BH07.1014(-2.61950784902923),CH01.4096(1.14438754423847),…	0.287234042553192
ko00240	Pyrimidine metabolism	52	4392	188	16950	0.316848892090346	0.708355181541672	AH01.1406(2.35044579545765),AH02.2243(1.66215494150433),AH02.2953(-1.33780707395943),AH02.3617(-1.17635450928011),AH02.4524(-1.52203663626069),AH03.1103(-1.52964319846147),AH04.130(2.07743161297133),AH04.132(2.66061511867684),AH04.1631(1.02549881988423),AH05.1316(2.20494059080256),AH06.388(1.85742082535555),AH07.3389(-1.11606725751926),AH09.587(1.49640113680098),AH09.1442(1.88046188784978),BH01.1…	AH01.1406(2.35044579545765),AH02.2243(1.66215494150433),AH02.2953(-1.33780707395943),AH02.3617(-1.17635450928011),AH02.4524(-1.52203663626069),AH03.1103(-1.52964319846147),AH04.130(2.07743161297133),AH04.132(2.66061511867684),AH04.1631(1.02549881988423),AH05.1316(2.20494059080256),AH06.388(1.85742082535555),AH07.3389(-1.11606725751926),AH09.587(1.49640113680098),AH09.1442(1.88046188784978),BH01.1…	0.276595744680851
ko00561	Glycerolipid metabolism	78	4392	286	16950	0.319164606083205	0.708355181541672	AH01.798(-1.19727582931533),AH02.704(-1.89359616254051),AH02.1007(1.19246311279281),AH02.1478(1.74269258861527),AH02.2430(2.49874805875647),AH02.2666(-3.1093962202034),AH02.3803(-2.66657605325146),AH03.994(3.75477404427707),AH03.4064(-1.04478852868968),AH04.6(-1.67114585146795),AH04.537(-1.10436175438608),AH04.2217(1.57575389964584),AH05.2231(1.95344501835228),AH07.120(2.4529180636369),AH07.2811(…	AH01.798(-1.19727582931533),AH02.704(-1.89359616254051),AH02.1007(1.19246311279281),AH02.1478(1.74269258861527),AH02.2430(2.49874805875647),AH02.2666(-3.1093962202034),AH02.3803(-2.66657605325146),AH03.994(3.75477404427707),AH03.4064(-1.04478852868968),AH04.6(-1.67114585146795),AH04.537(-1.10436175438608),AH04.2217(1.57575389964584),AH05.2231(1.95344501835228),AH07.120(2.4529180636369),AH07.2811(…	0.272727272727273
ko00901	Indole alkaloid biosynthesis	12	4392	40	16950	0.33225504569031	0.72862948616296	AH02.1434(2.94168238886529),AH03.100(6.13388192111102),AH04.2066(15.3575260273898),AH04.2223(7.1629663240432),AH08.280(4.19127625207993),BH01.2489(5.72768798355537),BH02.1511(3.10821175977749),BH04.2119(9.3126455991089),BH08.271(-3.44861764994696),BH08.273(-3.91124852968747),CH04.2449(9.53525151187626),CH04.2623(5.01901404456048)	AH02.1434(2.94168238886529),AH03.100(6.13388192111102),AH04.2066(15.3575260273898),AH04.2223(7.1629663240432),AH08.280(4.19127625207993),BH01.2489(5.72768798355537),BH02.1511(3.10821175977749),BH04.2119(9.3126455991089),BH08.271(-3.44861764994696),BH08.273(-3.91124852968747),CH04.2449(9.53525151187626),CH04.2623(5.01901404456048)	0.3
ko00944	Flavone and flavonol biosynthesis	3	4392	8	16950	0.344280788226286	0.744140964126276	AH06.1390(-1.64166133884375),AH08.1718(-1.43604669133073),BH01.3886(-1.06100137651151)	AH06.1390(-1.64166133884375),AH08.1718(-1.43604669133073),BH01.3886(-1.06100137651151)	0.375
ko00785	Lipoic acid metabolism	31	4392	111	16950	0.347407524394953	0.744140964126276	AH01.1271(3.72663729731204),AH03.838(-2.02838174416742),AH05.1050(1.93173251995224),AH05.1072(-1.05105259441491),AH05.4080(1.01233224060182),AH08.1626(1.93761378091819),BH01.288(1.27063214277359),BH01.1389(2.33275134733305),BH01.4150(-1.13328506761624),BH05.1100(1.29381117418031),BH05.1118(-1.01482803386206),BH05.1952(1.65048611634122),BH05.4178(1.21677261892244),BH08.1678(1.90856416784154),CH01.…	AH01.1271(3.72663729731204),AH03.838(-2.02838174416742),AH05.1050(1.93173251995224),AH05.1072(-1.05105259441491),AH05.4080(1.01233224060182),AH08.1626(1.93761378091819),BH01.288(1.27063214277359),BH01.1389(2.33275134733305),BH01.4150(-1.13328506761624),BH05.1100(1.29381117418031),BH05.1118(-1.01482803386206),BH05.1952(1.65048611634122),BH05.4178(1.21677261892244),BH08.1678(1.90856416784154),CH01.…	0.279279279279279
ko00051	Fructose and mannose metabolism	58	4392	213	16950	0.354251906653642	0.745448039348323	AH02.2646(2.38905318534874),AH02.3015(-2.02213834069468),AH02.4475(2.03898630305083),AH02.4476(2.38257321291336),AH03.1472(-1.14832678977044),AH04.92(-1.14394492983927),AH05.1185(-1.13354858111714),AH05.2288(-1.16973908708552),AH06.494(-1.27206047665535),AH06.2260(-1.39212236311493),AH06.2496(3.97728541303126),AH07.3409(1.67326963507645),AH08.112(1.60794893560695),AH08.1673(2.0342871021068),AH08.…	AH02.2646(2.38905318534874),AH02.3015(-2.02213834069468),AH02.4475(2.03898630305083),AH02.4476(2.38257321291336),AH03.1472(-1.14832678977044),AH04.92(-1.14394492983927),AH05.1185(-1.13354858111714),AH05.2288(-1.16973908708552),AH06.494(-1.27206047665535),AH06.2260(-1.39212236311493),AH06.2496(3.97728541303126),AH07.3409(1.67326963507645),AH08.112(1.60794893560695),AH08.1673(2.0342871021068),AH08.…	0.272300469483568
ko00909	Sesquiterpenoid and triterpenoid biosynthesis	11	4392	37	16950	0.356111177654399	0.745448039348323	AH01.265(1.01588186396522),AH01.4447(1.27299335756376),AH01.4741(-2.0272124532405),AH09.2263(7.85917350532713),BH01.460(1.79269683082507),BH09.2441(4.5270089478003),CH01.328(8.36476232335192),CH01.5055(1.28867389654113),CH01.5316(-1.03312372657446),CH09.2589(5.71885922602607),Contig192.86(2.64825463095485)	AH01.265(1.01588186396522),AH01.4447(1.27299335756376),AH01.4741(-2.0272124532405),AH09.2263(7.85917350532713),BH01.460(1.79269683082507),BH09.2441(4.5270089478003),CH01.328(8.36476232335192),CH01.5055(1.28867389654113),CH01.5316(-1.03312372657446),CH09.2589(5.71885922602607),Contig192.86(2.64825463095485)	0.297297297297297
ko00643	Styrene degradation	13	4392	45	16950	0.37798878027708	0.782354069171957	AH03.2979(2.18538257949),AH05.455(-1.04069448731327),AH05.456(-2.69970330596436),AH07.2253(-1.3051132644925),AH07.2737(-1.46483431513657),BH03.3153(3.24709273574616),BH05.515(-2.25946003147919),BH07.2550(-1.00420585248949),CH03.3343(6.49355686077029),CH05.578(-1.6774636598775),CH07.604(3.14963246268791),CH07.2133(2.75473914306613),CH07.2609(2.35628530388952)	AH03.2979(2.18538257949),AH05.455(-1.04069448731327),AH05.456(-2.69970330596436),AH07.2253(-1.3051132644925),AH07.2737(-1.46483431513657),BH03.3153(3.24709273574616),BH05.515(-2.25946003147919),BH07.2550(-1.00420585248949),CH03.3343(6.49355686077029),CH05.578(-1.6774636598775),CH07.604(3.14963246268791),CH07.2133(2.75473914306613),CH07.2609(2.35628530388952)	0.288888888888889
ko00627	Aminobenzoate degradation	10	4392	34	16950	0.38243827050817	0.782768389929003	AH03.2979(2.18538257949),AH06.1090(-1.30278054942295),AH07.2737(-1.46483431513657),BH03.3153(3.24709273574616),BH06.1123(-1.74231492157765),BH06.1124(-1.3180357214414),BH07.2550(-1.00420585248949),CH03.3343(6.49355686077029),CH06.1234(-5.23026267008997),CH07.2609(2.35628530388952)	AH03.2979(2.18538257949),AH06.1090(-1.30278054942295),AH07.2737(-1.46483431513657),BH03.3153(3.24709273574616),BH06.1123(-1.74231492157765),BH06.1124(-1.3180357214414),BH07.2550(-1.00420585248949),CH03.3343(6.49355686077029),CH06.1234(-5.23026267008997),CH07.2609(2.35628530388952)	0.294117647058824
ko04510	Focal adhesion	26	4392	94	16950	0.387035541407659	0.78347275588595	AH01.3597(1.18975869815948),AH01.4271(3.04564701644104),AH05.589(1.83892117058135),AH05.1758(1.85409386638869),AH07.1427(-1.15648079926786),AH07.1532(1.54924070295635),BH01.4577(1.65305967156897),BH03.4252(1.10039496839149),BH05.637(2.68999139880969),BH05.1933(2.18016840283968),BH07.1497(1.26628691653668),BH08.1802(5.04524512563146),CH01.1077(1.76404508861061),CH01.4828(2.70250058730625),CH02.156…	AH01.3597(1.18975869815948),AH01.4271(3.04564701644104),AH05.589(1.83892117058135),AH05.1758(1.85409386638869),AH07.1427(-1.15648079926786),AH07.1532(1.54924070295635),BH01.4577(1.65305967156897),BH03.4252(1.10039496839149),BH05.637(2.68999139880969),BH05.1933(2.18016840283968),BH07.1497(1.26628691653668),BH08.1802(5.04524512563146),CH01.1077(1.76404508861061),CH01.4828(2.70250058730625),CH02.156…	0.276595744680851
ko04142	Lysosome	61	4392	228	16950	0.409968971934938	0.807507642622244	AH01.1561(-1.04296378776803),AH01.1562(-1.21630877537487),AH02.537(-1.83583595522495),AH02.4410(-1.0391422658697),AH02.4411(5.75454085481233),AH04.64(-1.33988797292066),AH05.2436(1.44424788346286),AH06.1382(-1.33336377003454),AH06.1387(-2.14575551726867),AH07.1398(-1.2630730092162),AH07.1989(-2.40187963714868),AH08.2162(-1.66744661218162),BH01.1757(-1.13473628461566),BH01.1758(-1.09900296395821),…	AH01.1561(-1.04296378776803),AH01.1562(-1.21630877537487),AH02.537(-1.83583595522495),AH02.4410(-1.0391422658697),AH02.4411(5.75454085481233),AH04.64(-1.33988797292066),AH05.2436(1.44424788346286),AH06.1382(-1.33336377003454),AH06.1387(-2.14575551726867),AH07.1398(-1.2630730092162),AH07.1989(-2.40187963714868),AH08.2162(-1.66744661218162),BH01.1757(-1.13473628461566),BH01.1758(-1.09900296395821),…	0.267543859649123
ko04218	Cellular senescence	56	4392	209	16950	0.410814607243409	0.807507642622244	AH01.1120(4.50725132386502),AH01.4575(2.98684320115464),AH01.5089(1.55528281915746),AH02.71(3.89721375068476),AH05.247(1.700861970913),AH05.3438(6.04493995335778),AH05.3531(4.20696473752999),AH05.3903(1.37613624976762),AH06.2801(-1.15036065646683),AH06.2954(4.93830061176555),AH08.2221(3.69582358014053),AH09.944(-1.5074489945733),BH01.785(-2.28701555293087),BH01.1573(4.65547617223577),BH01.2533(2.…	AH01.1120(4.50725132386502),AH01.4575(2.98684320115464),AH01.5089(1.55528281915746),AH02.71(3.89721375068476),AH05.247(1.700861970913),AH05.3438(6.04493995335778),AH05.3531(4.20696473752999),AH05.3903(1.37613624976762),AH06.2801(-1.15036065646683),AH06.2954(4.93830061176555),AH08.2221(3.69582358014053),AH09.944(-1.5074489945733),BH01.785(-2.28701555293087),BH01.1573(4.65547617223577),BH01.2533(2.…	0.267942583732057
ko00310	Lysine degradation	31	4392	114	16950	0.412059614206665	0.807507642622244	AH02.1136(-1.91691901387899),AH02.1482(-1.63818577167398),AH03.838(-2.02838174416742),AH04.537(-1.10436175438608),AH05.1050(1.93173251995224),AH05.1072(-1.05105259441491),AH07.2811(1.64049785214736),AH09.1748(1.70042196215905),BH01.3582(-1.30667610849297),BH02.971(-1.55975800849134),BH02.1558(-3.67750390477198),BH03.2346(-1.876590744614),BH03.2595(-2.02933662007649),BH05.432(1.41996723189831),BH0…	AH02.1136(-1.91691901387899),AH02.1482(-1.63818577167398),AH03.838(-2.02838174416742),AH04.537(-1.10436175438608),AH05.1050(1.93173251995224),AH05.1072(-1.05105259441491),AH07.2811(1.64049785214736),AH09.1748(1.70042196215905),BH01.3582(-1.30667610849297),BH02.971(-1.55975800849134),BH02.1558(-3.67750390477198),BH03.2346(-1.876590744614),BH03.2595(-2.02933662007649),BH05.432(1.41996723189831),BH0…	0.271929824561404
ko00604	Glycosphingolipid biosynthesis - ganglio series	6	4392	20	16950	0.419874946029562	0.812043653020015	AH05.2436(1.44424788346286),BH05.2532(1.54321479685265),CH01.5119(-1.15901845502857),CH05.2629(6.33842813230741),CH05.2630(5.03694748078957),Contig192.141(2.64707066147424)	AH05.2436(1.44424788346286),BH05.2532(1.54321479685265),CH01.5119(-1.15901845502857),CH05.2629(6.33842813230741),CH05.2630(5.03694748078957),Contig192.141(2.64707066147424)	0.3
ko00999	Biosynthesis of various plant secondary metabolites	44	4392	164	16950	0.42325173243645	0.812043653020015	AH01.218(4.70629372321658),AH01.916(3.80031055512048),AH01.4546(-1.65244771228162),AH02.4185(1.05953044905724),AH03.2407(2.15411524205431),AH03.2559(-1.90658446462231),AH03.2560(-2.14869758334177),AH05.2726(-3.44438218369589),AH09.1542(-1.25443939811951),AH09.1546(-1.83092463823833),AH09.1548(-5.10456173202368),BH01.528(2.6576978007592),BH01.725(4.62942523892595),BH01.726(-1.36247088737844),BH02.…	AH01.218(4.70629372321658),AH01.916(3.80031055512048),AH01.4546(-1.65244771228162),AH02.4185(1.05953044905724),AH03.2407(2.15411524205431),AH03.2559(-1.90658446462231),AH03.2560(-2.14869758334177),AH05.2726(-3.44438218369589),AH09.1542(-1.25443939811951),AH09.1546(-1.83092463823833),AH09.1548(-5.10456173202368),BH01.528(2.6576978007592),BH01.725(4.62942523892595),BH01.726(-1.36247088737844),BH02.…	0.268292682926829
ko00511	Other glycan degradation	15	4392	54	16950	0.42775540354724	0.812043653020015	AH01.1782(3.88359805112699),AH01.2593(-1.24723048512132),AH01.2594(2.50557149316675),AH05.2436(1.44424788346286),BH01.2105(1.05836870055666),BH05.2532(1.54321479685265),BH08.42(-1.85142837237672),CH01.2191(8.33154240449643),CH01.3114(5.05410635363757),CH01.5119(-1.15901845502857),CH04.807(1.88225108356789),CH04.1677(4.24125950224546),CH05.2629(6.33842813230741),CH05.2630(5.03694748078957),Contig1…	AH01.1782(3.88359805112699),AH01.2593(-1.24723048512132),AH01.2594(2.50557149316675),AH05.2436(1.44424788346286),BH01.2105(1.05836870055666),BH05.2532(1.54321479685265),BH08.42(-1.85142837237672),CH01.2191(8.33154240449643),CH01.3114(5.05410635363757),CH01.5119(-1.15901845502857),CH04.807(1.88225108356789),CH04.1677(4.24125950224546),CH05.2629(6.33842813230741),CH05.2630(5.03694748078957),Contig1…	0.277777777777778
ko04750	Inflammatory mediator regulation of TRP channels	16	4392	58	16950	0.434508023873966	0.812043653020015	AH06.2801(-1.15036065646683),BH01.785(-2.28701555293087),BH01.4118(-10.7273126873035),BH01.4197(-2.53234156194543),BH04.1887(-7.03031685442588),BH08.1802(5.04524512563146),CH01.988(6.21433584124593),CH01.4380(-5.0325594537492),CH01.4828(2.70250058730625),CH02.1360(5.11641069814872),CH03.2237(5.03759959025941),CH05.1225(6.71625107649734),CH05.2156(4.7034959947895),CH06.2897(5.13224583837904),CH07.…	AH06.2801(-1.15036065646683),BH01.785(-2.28701555293087),BH01.4118(-10.7273126873035),BH01.4197(-2.53234156194543),BH04.1887(-7.03031685442588),BH08.1802(5.04524512563146),CH01.988(6.21433584124593),CH01.4380(-5.0325594537492),CH01.4828(2.70250058730625),CH02.1360(5.11641069814872),CH03.2237(5.03759959025941),CH05.1225(6.71625107649734),CH05.2156(4.7034959947895),CH06.2897(5.13224583837904),CH07.…	0.275862068965517
ko03430	Mismatch repair	48	4392	180	16950	0.436415460380185	0.812043653020015	AH01.2806(-3.8691380010777),AH01.4536(5.1520475778705),AH01.5167(2.33647196641951),AH02.259(2.85169942443284),AH02.406(1.22967311849407),AH02.3468(3.12407476284849),AH03.2631(-1.80217776638023),AH04.553(1.97996711443209),AH05.230(1.87747250517822),AH05.539(3.06512408299625),AH05.723(1.14983217865163),AH07.3658(1.67163345590246),AH07.3831(2.6723631045103),AH07.4029(4.07116848628351),AH08.417(2.366…	AH01.2806(-3.8691380010777),AH01.4536(5.1520475778705),AH01.5167(2.33647196641951),AH02.259(2.85169942443284),AH02.406(1.22967311849407),AH02.3468(3.12407476284849),AH03.2631(-1.80217776638023),AH04.553(1.97996711443209),AH05.230(1.87747250517822),AH05.539(3.06512408299625),AH05.723(1.14983217865163),AH07.3658(1.67163345590246),AH07.3831(2.6723631045103),AH07.4029(4.07116848628351),AH08.417(2.366…	0.266666666666667
ko00960	Tropane, piperidine and pyridine alkaloid biosynthesis	35	4392	131	16950	0.449513521275759	0.815090823990555	AH01.4060(1.29365428753492),AH02.3337(-1.12188417582516),AH02.4408(-3.08590730978425),AH03.3407(-2.46654613266386),AH04.1494(-1.43087230852093),AH04.2080(2.40828276282116),AH04.2096(5.73185816548111),AH07.2431(1.35326645387629),AH09.407(-2.91088668507654),BH01.4523(-3.61222646194324),BH02.4035(2.2151431680622),BH02.4444(-1.28483765710963),BH03.3638(2.24164807283074),BH03.3639(-2.50935053243437),B…	AH01.4060(1.29365428753492),AH02.3337(-1.12188417582516),AH02.4408(-3.08590730978425),AH03.3407(-2.46654613266386),AH04.1494(-1.43087230852093),AH04.2080(2.40828276282116),AH04.2096(5.73185816548111),AH07.2431(1.35326645387629),AH09.407(-2.91088668507654),BH01.4523(-3.61222646194324),BH02.4035(2.2151431680622),BH02.4444(-1.28483765710963),BH03.3638(2.24164807283074),BH03.3639(-2.50935053243437),B…	0.267175572519084
ko04714	Thermogenesis	86	4392	327	16950	0.457083274815966	0.815090823990555	AH01.798(-1.19727582931533),AH02.1478(1.74269258861527),AH02.3803(-2.66657605325146),AH02.4443(-1.60326499696763),AH03.559(-2.16467459317251),AH03.3737(-1.78050871102758),AH03.3741(1.30941075495226),AH03.3833(-1.73037273664602),AH03.4073(1.821331323353),AH04.6(-1.67114585146795),AH04.407(3.74942539878752),AH04.1636(1.77253737369194),AH05.858(2.07973594229425),AH05.1953(-1.19950998699664),AH06.312…	AH01.798(-1.19727582931533),AH02.1478(1.74269258861527),AH02.3803(-2.66657605325146),AH02.4443(-1.60326499696763),AH03.559(-2.16467459317251),AH03.3737(-1.78050871102758),AH03.3741(1.30941075495226),AH03.3833(-1.73037273664602),AH03.4073(1.821331323353),AH04.6(-1.67114585146795),AH04.407(3.74942539878752),AH04.1636(1.77253737369194),AH05.858(2.07973594229425),AH05.1953(-1.19950998699664),AH06.312…	0.262996941896024
ko00470	D-Amino acid metabolism	5	4392	17	16950	0.460985194930808	0.815090823990555	BH02.2943(-1.24910887477043),BH09.2044(-1.08830748177174),CH05.4039(6.57898795340566),CH09.2187(-1.14441719072506),CH09.2689(3.00842039623374)	BH02.2943(-1.24910887477043),BH09.2044(-1.08830748177174),CH05.4039(6.57898795340566),CH09.2187(-1.14441719072506),CH09.2689(3.00842039623374)	0.294117647058824
ko00565	Ether lipid metabolism	27	4392	101	16950	0.462945995727331	0.815090823990555	AH01.446(-1.02278883852742),AH01.879(1.79048071691663),AH01.2473(9.80698131267406),AH02.1071(1.56370673449269),AH02.4547(-1.09463069627403),AH03.2789(1.13322687510955),AH06.2469(-1.44069772844506),AH07.91(2.24088330525113),BH01.295(-1.32079218896065),BH01.1021(1.25511355501579),BH01.2819(6.88796810203863),BH01.3770(3.03587704299227),BH01.5231(1.23567026031531),BH02.1040(1.32710866678848),BH03.198…	AH01.446(-1.02278883852742),AH01.879(1.79048071691663),AH01.2473(9.80698131267406),AH02.1071(1.56370673449269),AH02.4547(-1.09463069627403),AH03.2789(1.13322687510955),AH06.2469(-1.44069772844506),AH07.91(2.24088330525113),BH01.295(-1.32079218896065),BH01.1021(1.25511355501579),BH01.2819(6.88796810203863),BH01.3770(3.03587704299227),BH01.5231(1.23567026031531),BH02.1040(1.32710866678848),BH03.198…	0.267326732673267
ko04012	ErbB signaling pathway	6	4392	21	16950	0.472105844561187	0.815090823990555	AH03.4073(1.821331323353),CH01.4352(7.47137266332754),CH02.1569(6.42257729555198),CH05.1140(5.43082825849873),CH05.2910(2.07651048629322),CH07.99(4.44255124255183)	AH03.4073(1.821331323353),CH01.4352(7.47137266332754),CH02.1569(6.42257729555198),CH05.1140(5.43082825849873),CH05.2910(2.07651048629322),CH07.99(4.44255124255183)	0.285714285714286
ko04960	Aldosterone-regulated sodium reabsorption	2	4392	6	16950	0.487577608789533	0.815090823990555	CH02.4073(3.7338391389166),CH05.1140(5.43082825849873)	CH02.4073(3.7338391389166),CH05.1140(5.43082825849873)	0.333333333333333
ko00600	Sphingolipid metabolism	36	4392	137	16950	0.493706642248248	0.815090823990555	AH01.1782(3.88359805112699),AH01.4255(1.21651599133702),AH02.537(-1.83583595522495),AH02.1063(-1.30914676220062),AH02.2593(2.46005402605753),AH02.3492(-1.02743568278736),AH03.994(3.75477404427707),AH03.3779(1.11444330019455),AH03.4064(-1.04478852868968),AH04.64(-1.33988797292066),AH05.2436(1.44424788346286),AH09.1677(2.68403976195558),BH01.1082(-1.213004885032),BH01.2105(1.05836870055666),BH02.10…	AH01.1782(3.88359805112699),AH01.4255(1.21651599133702),AH02.537(-1.83583595522495),AH02.1063(-1.30914676220062),AH02.2593(2.46005402605753),AH02.3492(-1.02743568278736),AH03.994(3.75477404427707),AH03.3779(1.11444330019455),AH03.4064(-1.04478852868968),AH04.64(-1.33988797292066),AH05.2436(1.44424788346286),AH09.1677(2.68403976195558),BH01.1082(-1.213004885032),BH01.2105(1.05836870055666),BH02.10…	0.262773722627737
ko00402	Benzoxazinoid biosynthesis	4	4392	14	16950	0.510588143069621	0.815090823990555	AH01.218(4.70629372321658),BH01.528(2.6576978007592),CH01.383(3.24226669999374),CH01.385(4.15837610745132)	AH01.218(4.70629372321658),BH01.528(2.6576978007592),CH01.383(3.24226669999374),CH01.385(4.15837610745132)	0.285714285714286
ko04062	Chemokine signaling pathway	13	4392	49	16950	0.515066678443972	0.815090823990555	AH05.589(1.83892117058135),AH05.1758(1.85409386638869),AH07.1532(1.54924070295635),BH05.637(2.68999139880969),BH05.1933(2.18016840283968),BH07.1497(1.26628691653668),CH01.1288(7.32683810521067),CH02.1569(6.42257729555198),CH04.1007(6.77557785883763),CH05.1140(5.43082825849873),CH06.1063(2.18768648760482),CH07.1343(2.01523170366476),CH07.3317(3.31143819172995)	AH05.589(1.83892117058135),AH05.1758(1.85409386638869),AH07.1532(1.54924070295635),BH05.637(2.68999139880969),BH05.1933(2.18016840283968),BH07.1497(1.26628691653668),CH01.1288(7.32683810521067),CH02.1569(6.42257729555198),CH04.1007(6.77557785883763),CH05.1140(5.43082825849873),CH06.1063(2.18768648760482),CH07.1343(2.01523170366476),CH07.3317(3.31143819172995)	0.26530612244898
ko00290	Valine, leucine and isoleucine biosynthesis	14	4392	53	16950	0.519072439028565	0.815090823990555	AH09.1900(-2.63549144495352),BH01.3334(1.04515771658676),BH02.108(3.08094309471655),BH02.2650(2.23122974097509),BH07.2356(1.26881829717694),BH09.2069(-2.13767680705991),CH01.3580(8.09543896854623),CH02.2450(5.66046173669942),CH02.3879(1.68478675892756),CH04.256(4.25741091259361),CH05.242(5.87207832786259),CH07.2434(1.93191991630471),CH08.2734(4.74079839357515),CH09.3186(3.85022490571075)	AH09.1900(-2.63549144495352),BH01.3334(1.04515771658676),BH02.108(3.08094309471655),BH02.2650(2.23122974097509),BH07.2356(1.26881829717694),BH09.2069(-2.13767680705991),CH01.3580(8.09543896854623),CH02.2450(5.66046173669942),CH02.3879(1.68478675892756),CH04.256(4.25741091259361),CH05.242(5.87207832786259),CH07.2434(1.93191991630471),CH08.2734(4.74079839357515),CH09.3186(3.85022490571075)	0.264150943396226
ko04520	Adherens junction	16	4392	61	16950	0.526324962354022	0.815090823990555	AH05.589(1.83892117058135),AH05.1758(1.85409386638869),AH07.1532(1.54924070295635),BH05.637(2.68999139880969),BH05.1933(2.18016840283968),BH07.1497(1.26628691653668),CH01.619(7.14944728515349),CH03.110(5.11080461803302),CH03.3448(3.84393945516783),CH03.4495(1.59713438249692),CH04.1007(6.77557785883763),CH05.1140(5.43082825849873),CH06.1063(2.18768648760482),CH07.1343(2.01523170366476),CH07.3317(3…	AH05.589(1.83892117058135),AH05.1758(1.85409386638869),AH07.1532(1.54924070295635),BH05.637(2.68999139880969),BH05.1933(2.18016840283968),BH07.1497(1.26628691653668),CH01.619(7.14944728515349),CH03.110(5.11080461803302),CH03.3448(3.84393945516783),CH03.4495(1.59713438249692),CH04.1007(6.77557785883763),CH05.1140(5.43082825849873),CH06.1063(2.18768648760482),CH07.1343(2.01523170366476),CH07.3317(3…	0.262295081967213
ko04151	PI3K-Akt signaling pathway	71	4392	275	16950	0.537549697703968	0.815090823990555	AH01.5089(1.55528281915746),AH02.2773(1.52357377556702),AH03.2785(1.00952124085748),AH03.3741(1.30941075495226),AH03.3833(-1.73037273664602),AH03.4073(1.821331323353),AH05.589(1.83892117058135),AH05.690(-2.34134096766745),AH05.691(-1.04509319310451),AH05.1758(1.85409386638869),AH07.666(-1.24376721310442),AH07.1532(1.54924070295635),AH07.2354(1.26817012825039),AH08.2227(1.89086952477038),AH09.58(-…	AH01.5089(1.55528281915746),AH02.2773(1.52357377556702),AH03.2785(1.00952124085748),AH03.3741(1.30941075495226),AH03.3833(-1.73037273664602),AH03.4073(1.821331323353),AH05.589(1.83892117058135),AH05.690(-2.34134096766745),AH05.691(-1.04509319310451),AH05.1758(1.85409386638869),AH07.666(-1.24376721310442),AH07.1532(1.54924070295635),AH07.2354(1.26817012825039),AH08.2227(1.89086952477038),AH09.58(-…	0.258181818181818
ko00603	Glycosphingolipid biosynthesis - globo and isoglobo series	10	4392	38	16950	0.539182992365792	0.815090823990555	AH03.994(3.75477404427707),AH03.4064(-1.04478852868968),AH05.2436(1.44424788346286),BH03.4403(-1.21123132748814),BH05.2532(1.54321479685265),CH01.2175(1.5187057144087),CH01.5119(-1.15901845502857),CH05.2629(6.33842813230741),CH05.2630(5.03694748078957),Contig192.141(2.64707066147424)	AH03.994(3.75477404427707),AH03.4064(-1.04478852868968),AH05.2436(1.44424788346286),BH03.4403(-1.21123132748814),BH05.2532(1.54321479685265),CH01.2175(1.5187057144087),CH01.5119(-1.15901845502857),CH05.2629(6.33842813230741),CH05.2630(5.03694748078957),Contig192.141(2.64707066147424)	0.263157894736842
ko04925	Aldosterone synthesis and secretion	10	4392	38	16950	0.539182992365792	0.815090823990555	AH06.2801(-1.15036065646683),BH01.785(-2.28701555293087),BH01.4197(-2.53234156194543),BH04.1887(-7.03031685442588),CH01.988(6.21433584124593),CH02.1360(5.11641069814872),CH03.2237(5.03759959025941),CH05.2156(4.7034959947895),CH06.2897(5.13224583837904),Contig309.122(-1.67421598705148)	AH06.2801(-1.15036065646683),BH01.785(-2.28701555293087),BH01.4197(-2.53234156194543),BH04.1887(-7.03031685442588),CH01.988(6.21433584124593),CH02.1360(5.11641069814872),CH03.2237(5.03759959025941),CH05.2156(4.7034959947895),CH06.2897(5.13224583837904),Contig309.122(-1.67421598705148)	0.263157894736842
ko00220	Arginine biosynthesis	25	4392	97	16950	0.5513384565125	0.815090823990555	AH01.2269(-1.50732470683847),AH02.3337(-1.12188417582516),AH03.3521(1.11999059043863),AH07.3377(-1.25148933941304),AH09.43(-1.1195200428357),BH01.983(-3.82660346856345),BH06.1779(-1.90935273781297),BH07.2883(-1.09036841474698),BH07.3212(-1.15908507588369),BH09.1953(-1.67534217743291),CH01.411(1.38117820521744),CH01.1026(-1.09485450858559),CH01.1492(4.70202736785746),CH01.2800(3.01506402752655),CH…	AH01.2269(-1.50732470683847),AH02.3337(-1.12188417582516),AH03.3521(1.11999059043863),AH07.3377(-1.25148933941304),AH09.43(-1.1195200428357),BH01.983(-3.82660346856345),BH06.1779(-1.90935273781297),BH07.2883(-1.09036841474698),BH07.3212(-1.15908507588369),BH09.1953(-1.67534217743291),CH01.411(1.38117820521744),CH01.1026(-1.09485450858559),CH01.1492(4.70202736785746),CH01.2800(3.01506402752655),CH…	0.257731958762887
ko03440	Homologous recombination	55	4392	214	16950	0.554535776439609	0.815090823990555	AH01.4536(5.1520475778705),AH01.4881(2.84833793945081),AH01.5167(2.33647196641951),AH02.259(2.85169942443284),AH02.550(2.50555738579939),AH03.2631(-1.80217776638023),AH03.2852(2.95872068226835),AH04.553(1.97996711443209),AH04.1984(1.30366146756464),AH04.2158(2.98257234657877),AH05.230(1.87747250517822),AH05.723(1.14983217865163),AH05.3510(-1.06945499880508),AH07.331(1.27850777896577),AH07.3581(1.…	AH01.4536(5.1520475778705),AH01.4881(2.84833793945081),AH01.5167(2.33647196641951),AH02.259(2.85169942443284),AH02.550(2.50555738579939),AH03.2631(-1.80217776638023),AH03.2852(2.95872068226835),AH04.553(1.97996711443209),AH04.1984(1.30366146756464),AH04.2158(2.98257234657877),AH05.230(1.87747250517822),AH05.723(1.14983217865163),AH05.3510(-1.06945499880508),AH07.331(1.27850777896577),AH07.3581(1.…	0.257009345794392
ko00562	Inositol phosphate metabolism	47	4392	183	16950	0.55669244988922	0.815090823990555	AH01.446(-1.02278883852742),AH01.2716(1.30083193070566),AH01.2784(1.00251701411962),AH01.3597(1.18975869815948),AH01.4001(2.01604767208035),AH01.4271(3.04564701644104),AH01.4681(3.20016286299607),AH02.1071(1.56370673449269),AH02.4547(-1.09463069627403),AH03.1862(-1.1518021231805),AH07.1427(-1.15648079926786),AH08.1606(-1.33980977039935),BH01.295(-1.32079218896065),BH01.3113(1.91295382062368),BH01…	AH01.446(-1.02278883852742),AH01.2716(1.30083193070566),AH01.2784(1.00251701411962),AH01.3597(1.18975869815948),AH01.4001(2.01604767208035),AH01.4271(3.04564701644104),AH01.4681(3.20016286299607),AH02.1071(1.56370673449269),AH02.4547(-1.09463069627403),AH03.1862(-1.1518021231805),AH07.1427(-1.15648079926786),AH08.1606(-1.33980977039935),BH01.295(-1.32079218896065),BH01.3113(1.91295382062368),BH01…	0.256830601092896
ko00195	Photosynthesis	32	4392	125	16950	0.566045701028133	0.815090823990555	AH05.4037(-2.19326458400537),AH08.40(1.04440465525943),AH09.1131(1.79225289572608),BH01.1434(-1.21314483167164),BH02.3976(-2.8842001482927),BH05.4141(-2.72154186237144),BH06.4(3.81614940772056),CH01.297(2.30308204190328),CH01.521(1.36107620128437),CH01.1209(5.18279500097057),CH01.1352(6.62574956097648),CH01.4353(4.83868456796077),CH02.3050(5.90279310704693),CH02.4059(1.103364649782),CH02.4561(8.3…	AH05.4037(-2.19326458400537),AH08.40(1.04440465525943),AH09.1131(1.79225289572608),BH01.1434(-1.21314483167164),BH02.3976(-2.8842001482927),BH05.4141(-2.72154186237144),BH06.4(3.81614940772056),CH01.297(2.30308204190328),CH01.521(1.36107620128437),CH01.1209(5.18279500097057),CH01.1352(6.62574956097648),CH01.4353(4.83868456796077),CH02.3050(5.90279310704693),CH02.4059(1.103364649782),CH02.4561(8.3…	0.256
ko04927	Cortisol synthesis and secretion	14	4392	55	16950	0.582220918319162	0.815090823990555	AH01.3673(-1.24854353526255),AH08.34(-1.92887501103602),AH09.131(2.42462970891689),AH09.725(1.48932516634059),BH01.1628(-2.82137276188575),BH01.2684(-4.79819721873567),BH01.2927(-8.62385719285948),BH01.4024(-1.51925390702582),BH03.3487(1.00876160973043),BH06.2217(-1.28814353120289),BH09.209(5.52718016579561),BH09.741(1.75476836487511),CH01.1709(-2.62934488068052),CH04.569(4.85810275271962)	AH01.3673(-1.24854353526255),AH08.34(-1.92887501103602),AH09.131(2.42462970891689),AH09.725(1.48932516634059),BH01.1628(-2.82137276188575),BH01.2684(-4.79819721873567),BH01.2927(-8.62385719285948),BH01.4024(-1.51925390702582),BH03.3487(1.00876160973043),BH06.2217(-1.28814353120289),BH09.209(5.52718016579561),BH09.741(1.75476836487511),CH01.1709(-2.62934488068052),CH04.569(4.85810275271962)	0.254545454545455
ko04973	Carbohydrate digestion and absorption	16	4392	63	16950	0.585172213003531	0.815090823990555	AH01.4789(1.35177409068058),AH02.2502(-1.60903055972471),AH02.3015(-2.02213834069468),AH02.4475(2.03898630305083),AH02.4476(2.38257321291336),AH05.1185(-1.13354858111714),AH06.2731(-3.23692862584863),AH08.1805(-4.85708570546416),BH02.3105(-1.1909334186184),BH02.4525(1.56111475562379),BH05.1305(-1.12795583280984),BH06.2529(-3.84085855238657),BH08.1895(-3.82402255394597),CH02.4575(2.80686489773184)…	AH01.4789(1.35177409068058),AH02.2502(-1.60903055972471),AH02.3015(-2.02213834069468),AH02.4475(2.03898630305083),AH02.4476(2.38257321291336),AH05.1185(-1.13354858111714),AH06.2731(-3.23692862584863),AH08.1805(-4.85708570546416),BH02.3105(-1.1909334186184),BH02.4525(1.56111475562379),BH05.1305(-1.12795583280984),BH06.2529(-3.84085855238657),BH08.1895(-3.82402255394597),CH02.4575(2.80686489773184)…	0.253968253968254
ko04923	Regulation of lipolysis in adipocytes	8	4392	32	16950	0.613709724479116	0.815090823990555	AH01.798(-1.19727582931533),AH02.1478(1.74269258861527),AH02.3803(-2.66657605325146),AH04.6(-1.67114585146795),BH02.1555(1.42790064507769),BH02.3811(-1.82715428333923),BH04.11(-1.61376087538385),BH05.2869(1.18250669034866)	AH01.798(-1.19727582931533),AH02.1478(1.74269258861527),AH02.3803(-2.66657605325146),AH04.6(-1.67114585146795),BH02.1555(1.42790064507769),BH02.3811(-1.82715428333923),BH04.11(-1.61376087538385),BH05.2869(1.18250669034866)	0.25
ko00541	O-Antigen nucleotide sugar biosynthesis	18	4392	72	16950	0.614727659755219	0.815090823990555	AH06.2496(3.97728541303126),AH08.965(1.1599670711976),AH08.1441(1.28003126781688),AH08.2146(-1.25054890230118),BH06.263(1.21778994364344),BH06.2294(2.14286810264159),BH07.3644(-1.41406060818596),BH08.1006(2.28398152370896),BH08.1322(1.24280042908945),CH01.4954(1.09256839583859),CH03.2846(2.9543302449727),CH03.3215(1.69791993911687),CH06.2514(3.00072274963317),CH07.3639(5.17101468423729),CH07.3715…	AH06.2496(3.97728541303126),AH08.965(1.1599670711976),AH08.1441(1.28003126781688),AH08.2146(-1.25054890230118),BH06.263(1.21778994364344),BH06.2294(2.14286810264159),BH07.3644(-1.41406060818596),BH08.1006(2.28398152370896),BH08.1322(1.24280042908945),CH01.4954(1.09256839583859),CH03.2846(2.9543302449727),CH03.3215(1.69791993911687),CH06.2514(3.00072274963317),CH07.3639(5.17101468423729),CH07.3715…	0.25
ko03082	ATP-dependent chromatin remodeling	6	4392	24	16950	0.61770243254502	0.815090823990555	AH02.1350(-1.28205575798103),BH07.4126(2.1397970013993),CH02.2390(-1.07159854182695),CH03.1418(6.20900687489098),CH06.2161(1.13423880125292),CH07.718(5.73498226941828)	AH02.1350(-1.28205575798103),BH07.4126(2.1397970013993),CH02.2390(-1.07159854182695),CH03.1418(6.20900687489098),CH06.2161(1.13423880125292),CH07.718(5.73498226941828)	0.25
ko00130	Ubiquinone and other terpenoid-quinone biosynthesis	33	4392	132	16950	0.627557287809113	0.815090823990555	AH01.2759(1.34488691107164),AH03.33(-2.41602113578808),AH04.2080(2.40828276282116),AH05.1860(-1.10839942188169),AH06.2514(-1.85900551870456),AH07.482(-2.24568035573657),AH07.556(-1.22277116810549),AH07.2528(-1.28836070373769),AH07.3097(2.16782347439117),AH07.3119(1.00433318004455),BH02.2719(-1.60411425347455),BH03.34(-2.62819023820171),BH04.1608(1.88048917474858),BH04.1629(-3.69824140689115),BH05…	AH01.2759(1.34488691107164),AH03.33(-2.41602113578808),AH04.2080(2.40828276282116),AH05.1860(-1.10839942188169),AH06.2514(-1.85900551870456),AH07.482(-2.24568035573657),AH07.556(-1.22277116810549),AH07.2528(-1.28836070373769),AH07.3097(2.16782347439117),AH07.3119(1.00433318004455),BH02.2719(-1.60411425347455),BH03.34(-2.62819023820171),BH04.1608(1.88048917474858),BH04.1629(-3.69824140689115),BH05…	0.25
ko04371	Apelin signaling pathway	41	4392	164	16950	0.634837066111737	0.815090823990555	AH02.3492(-1.02743568278736),AH03.3741(1.30941075495226),AH03.3833(-1.73037273664602),AH03.4073(1.821331323353),AH05.1953(-1.19950998699664),AH06.808(-1.62750649251181),AH06.2801(-1.15036065646683),BH01.785(-2.28701555293087),BH01.4197(-2.53234156194543),BH02.694(1.85225725548974),BH02.2848(-1.15253306908877),BH02.3463(-3.8455433908805),BH03.4019(1.34776741101524),BH03.4454(-2.14683395068536),BH0…	AH02.3492(-1.02743568278736),AH03.3741(1.30941075495226),AH03.3833(-1.73037273664602),AH03.4073(1.821331323353),AH05.1953(-1.19950998699664),AH06.808(-1.62750649251181),AH06.2801(-1.15036065646683),BH01.785(-2.28701555293087),BH01.4197(-2.53234156194543),BH02.694(1.85225725548974),BH02.2848(-1.15253306908877),BH02.3463(-3.8455433908805),BH03.4019(1.34776741101524),BH03.4454(-2.14683395068536),BH0…	0.25
ko00196	Photosynthesis - antenna proteins	13	4392	53	16950	0.642398399746716	0.815090823990555	AH02.3007(3.30951272464925),AH05.1374(1.30211889621443),BH02.3091(1.54192736984571),BH05.1542(1.23751934287867),CH01.1714(3.82267351534138),CH02.238(3.380887936991),CH02.3432(5.4638539130723),CH03.3197(4.79385223520061),CH03.3749(3.5472839065794),CH03.3763(3.14406597586894),CH05.1743(2.82398785314967),CH06.2291(4.26776645545608),CH07.3477(2.45185712997399)	AH02.3007(3.30951272464925),AH05.1374(1.30211889621443),BH02.3091(1.54192736984571),BH05.1542(1.23751934287867),CH01.1714(3.82267351534138),CH02.238(3.380887936991),CH02.3432(5.4638539130723),CH03.3197(4.79385223520061),CH03.3749(3.5472839065794),CH03.3763(3.14406597586894),CH05.1743(2.82398785314967),CH06.2291(4.26776645545608),CH07.3477(2.45185712997399)	0.245283018867925
ko04713	Circadian entrainment	12	4392	49	16950	0.643386865693983	0.815090823990555	AH06.2801(-1.15036065646683),BH01.785(-2.28701555293087),BH01.4197(-2.53234156194543),BH04.1887(-7.03031685442588),CH01.988(6.21433584124593),CH01.1288(7.32683810521067),CH02.1360(5.11641069814872),CH03.2237(5.03759959025941),CH05.1140(5.43082825849873),CH05.2156(4.7034959947895),CH06.2897(5.13224583837904),Contig309.122(-1.67421598705148)	AH06.2801(-1.15036065646683),BH01.785(-2.28701555293087),BH01.4197(-2.53234156194543),BH04.1887(-7.03031685442588),CH01.988(6.21433584124593),CH01.1288(7.32683810521067),CH02.1360(5.11641069814872),CH03.2237(5.03759959025941),CH05.1140(5.43082825849873),CH05.2156(4.7034959947895),CH06.2897(5.13224583837904),Contig309.122(-1.67421598705148)	0.244897959183673
ko04145	Phagosome	64	4392	256	16950	0.654596977425916	0.815090823990555	AH01.760(1.30466515192228),AH01.4502(-1.90021253582007),AH01.5007(5.2266365257649),AH02.1313(1.37723992340066),AH02.3611(1.32787549239776),AH03.1862(-1.1518021231805),AH05.589(1.83892117058135),AH05.1758(1.85409386638869),AH05.2448(1.48870226465209),AH07.471(1.32318746296156),AH07.1532(1.54924070295635),AH08.1606(-1.33980977039935),BH01.902(1.20128197159193),BH02.1364(1.12679873587185),BH03.2061(…	AH01.760(1.30466515192228),AH01.4502(-1.90021253582007),AH01.5007(5.2266365257649),AH02.1313(1.37723992340066),AH02.3611(1.32787549239776),AH03.1862(-1.1518021231805),AH05.589(1.83892117058135),AH05.1758(1.85409386638869),AH05.2448(1.48870226465209),AH07.471(1.32318746296156),AH07.1532(1.54924070295635),AH08.1606(-1.33980977039935),BH01.902(1.20128197159193),BH02.1364(1.12679873587185),BH03.2061(…	0.25
ko04613	Neutrophil extracellular trap formation	23	4392	94	16950	0.663721438736308	0.815090823990555	AH05.589(1.83892117058135),AH05.1758(1.85409386638869),AH06.1793(1.33287760052015),AH07.1532(1.54924070295635),BH01.5048(1.47524758524337),BH05.637(2.68999139880969),BH05.1933(2.18016840283968),BH06.2829(1.37529261820081),BH07.1497(1.26628691653668),CH02.2390(-1.07159854182695),CH04.1007(6.77557785883763),CH04.2128(3.07406697560396),CH05.1140(5.43082825849873),CH05.2910(2.07651048629322),CH06.257…	AH05.589(1.83892117058135),AH05.1758(1.85409386638869),AH06.1793(1.33287760052015),AH07.1532(1.54924070295635),BH01.5048(1.47524758524337),BH05.637(2.68999139880969),BH05.1933(2.18016840283968),BH06.2829(1.37529261820081),BH07.1497(1.26628691653668),CH02.2390(-1.07159854182695),CH04.1007(6.77557785883763),CH04.2128(3.07406697560396),CH05.1140(5.43082825849873),CH05.2910(2.07651048629322),CH06.257…	0.24468085106383
ko00946	Degradation of flavonoids	17	4392	70	16950	0.666260432179025	0.815090823990555	AH01.916(3.80031055512048),AH09.1542(-1.25443939811951),AH09.1546(-1.83092463823833),AH09.1548(-5.10456173202368),BH01.725(4.62942523892595),BH01.726(-1.36247088737844),BH03.4212(-1.14822252834281),BH05.2348(-1.04172970702114),BH09.1743(4.42689760614096),BH09.1744(-1.87108415332076),CH01.1093(2.17225530776864),CH01.1094(1.25340935297459),CH01.1095(3.1438356416042),CH09.1864(5.5875232173661),CH09.…	AH01.916(3.80031055512048),AH09.1542(-1.25443939811951),AH09.1546(-1.83092463823833),AH09.1548(-5.10456173202368),BH01.725(4.62942523892595),BH01.726(-1.36247088737844),BH03.4212(-1.14822252834281),BH05.2348(-1.04172970702114),BH09.1743(4.42689760614096),BH09.1744(-1.87108415332076),CH01.1093(2.17225530776864),CH01.1094(1.25340935297459),CH01.1095(3.1438356416042),CH09.1864(5.5875232173661),CH09.…	0.242857142857143
ko04966	Collecting duct acid secretion	16	4392	66	16950	0.667180958006453	0.815090823990555	BH07.4106(6.45356924666904),BH09.2364(6.82058993155813),CH01.4945(4.82354933291152),CH02.166(5.02528187515831),CH02.2396(4.67226805899346),CH02.3835(1.44258056902717),CH04.436(7.09859176842139),CH05.381(5.12808183405324),CH05.411(5.1596626867994),CH05.856(7.98052648786895),CH06.160(1.54020547844297),CH06.988(4.32362333606955),CH06.2116(2.9682266997417),CH06.2583(2.23382987004316),CH07.451(4.79338…	BH07.4106(6.45356924666904),BH09.2364(6.82058993155813),CH01.4945(4.82354933291152),CH02.166(5.02528187515831),CH02.2396(4.67226805899346),CH02.3835(1.44258056902717),CH04.436(7.09859176842139),CH05.381(5.12808183405324),CH05.411(5.1596626867994),CH05.856(7.98052648786895),CH06.160(1.54020547844297),CH06.988(4.32362333606955),CH06.2116(2.9682266997417),CH06.2583(2.23382987004316),CH07.451(4.79338…	0.242424242424242
ko00460	Cyanoamino acid metabolism	53	4392	214	16950	0.674875436422685	0.815090823990555	AH01.916(3.80031055512048),AH01.4546(-1.65244771228162),AH02.4185(1.05953044905724),AH03.2407(2.15411524205431),AH03.2559(-1.90658446462231),AH03.2560(-2.14869758334177),AH04.1581(-1.14602773770979),AH04.2011(-2.8446257665583),AH05.2726(-3.44438218369589),AH07.2737(-1.46483431513657),AH08.1433(-2.04618873027006),AH09.1542(-1.25443939811951),AH09.1546(-1.83092463823833),AH09.1548(-5.10456173202368…	AH01.916(3.80031055512048),AH01.4546(-1.65244771228162),AH02.4185(1.05953044905724),AH03.2407(2.15411524205431),AH03.2559(-1.90658446462231),AH03.2560(-2.14869758334177),AH04.1581(-1.14602773770979),AH04.2011(-2.8446257665583),AH05.2726(-3.44438218369589),AH07.2737(-1.46483431513657),AH08.1433(-2.04618873027006),AH09.1542(-1.25443939811951),AH09.1546(-1.83092463823833),AH09.1548(-5.10456173202368…	0.247663551401869
ko04744	Phototransduction	11	4392	46	16950	0.675892112697165	0.815090823990555	AH06.2801(-1.15036065646683),BH01.785(-2.28701555293087),BH01.4197(-2.53234156194543),BH04.1887(-7.03031685442588),CH01.988(6.21433584124593),CH01.1288(7.32683810521067),CH02.1360(5.11641069814872),CH03.2237(5.03759959025941),CH05.2156(4.7034959947895),CH06.2897(5.13224583837904),Contig309.122(-1.67421598705148)	AH06.2801(-1.15036065646683),BH01.785(-2.28701555293087),BH01.4197(-2.53234156194543),BH04.1887(-7.03031685442588),CH01.988(6.21433584124593),CH01.1288(7.32683810521067),CH02.1360(5.11641069814872),CH03.2237(5.03759959025941),CH05.2156(4.7034959947895),CH06.2897(5.13224583837904),Contig309.122(-1.67421598705148)	0.239130434782609
ko00720	Carbon fixation pathways in prokaryotes	22	4392	91	16950	0.685801421421512	0.815090823990555	AH02.1136(-1.91691901387899),AH06.1921(2.98829331259193),AH09.11(1.31291235130261),BH01.3548(1.45714074355162),BH01.4980(1.52738394836465),BH02.971(-1.55975800849134),BH02.1124(7.0467548504449),BH02.1472(1.00315421651306),BH05.432(1.41996723189831),BH09.945(-1.32769309964633),CH01.4323(4.21143689955688),CH02.242(1.08470628524444),CH02.1080(-1.17372546965759),CH02.1590(2.61685508814586),CH04.2676(…	AH02.1136(-1.91691901387899),AH06.1921(2.98829331259193),AH09.11(1.31291235130261),BH01.3548(1.45714074355162),BH01.4980(1.52738394836465),BH02.971(-1.55975800849134),BH02.1124(7.0467548504449),BH02.1472(1.00315421651306),BH05.432(1.41996723189831),BH09.945(-1.32769309964633),CH01.4323(4.21143689955688),CH02.242(1.08470628524444),CH02.1080(-1.17372546965759),CH02.1590(2.61685508814586),CH04.2676(…	0.241758241758242
ko00626	Naphthalene degradation	6	4392	26	16950	0.700804618395174	0.815090823990555	AH01.4706(1.98441534202263),AH03.3738(-3.0627189780594),BH03.4016(-1.16671581561613),CH01.5281(2.25494013492587),CH01.5282(3.65234669316791),Contig181.128(3.09814433712762)	AH01.4706(1.98441534202263),AH03.3738(-3.0627189780594),BH03.4016(-1.16671581561613),CH01.5281(2.25494013492587),CH01.5282(3.65234669316791),Contig181.128(3.09814433712762)	0.230769230769231
ko04730	Long-term depression	6	4392	26	16950	0.700804618395174	0.815090823990555	BH01.4789(3.95371472617849),CH01.323(5.80513293290691),CH03.1610(2.17406293433757),CH05.1140(5.43082825849873),CH06.2148(2.82488751943419),CH07.733(3.34046118582024)	BH01.4789(3.95371472617849),CH01.323(5.80513293290691),CH03.1610(2.17406293433757),CH05.1140(5.43082825849873),CH06.2148(2.82488751943419),CH07.733(3.34046118582024)	0.230769230769231
ko00030	Pentose phosphate pathway	44	4392	181	16950	0.715906629142201	0.815090823990555	AH03.1472(-1.14832678977044),AH03.2512(-1.40157987874195),AH05.2043(3.85933706815251),AH05.2288(-1.16973908708552),AH05.2295(1.32556369109858),AH06.95(-1.77170172108753),AH06.2260(-1.39212236311493),AH07.3409(1.67326963507645),AH08.1673(2.0342871021068),BH01.4775(7.94796967527462),BH03.2655(-1.15782514346846),BH05.1294(1.78777921495813),BH05.2397(-3.48658883075501),BH06.99(-2.75333566684232),BH06…	AH03.1472(-1.14832678977044),AH03.2512(-1.40157987874195),AH05.2043(3.85933706815251),AH05.2288(-1.16973908708552),AH05.2295(1.32556369109858),AH06.95(-1.77170172108753),AH06.2260(-1.39212236311493),AH07.3409(1.67326963507645),AH08.1673(2.0342871021068),BH01.4775(7.94796967527462),BH03.2655(-1.15782514346846),BH05.1294(1.78777921495813),BH05.2397(-3.48658883075501),BH06.99(-2.75333566684232),BH06…	0.243093922651934
ko04068	FoxO signaling pathway	35	4392	145	16950	0.717186689091598	0.815090823990555	AH01.5089(1.55528281915746),AH01.5194(-1.12121701826481),AH03.3146(-1.1010372587307),AH03.3833(-1.73037273664602),AH05.1953(-1.19950998699664),AH06.99(-1.24384813278224),AH06.187(1.47433322167562),AH07.104(-1.04713391566151),BH01.5015(-1.28492827611969),BH01.5224(1.92592085212168),BH02.4101(-1.0503958956996),BH03.1828(1.0546547468052),BH03.4454(-2.14683395068536),BH05.929(1.24899635717556),BH05.2…	AH01.5089(1.55528281915746),AH01.5194(-1.12121701826481),AH03.3146(-1.1010372587307),AH03.3833(-1.73037273664602),AH05.1953(-1.19950998699664),AH06.99(-1.24384813278224),AH06.187(1.47433322167562),AH07.104(-1.04713391566151),BH01.5015(-1.28492827611969),BH01.5224(1.92592085212168),BH02.4101(-1.0503958956996),BH03.1828(1.0546547468052),BH03.4454(-2.14683395068536),BH05.929(1.24899635717556),BH05.2…	0.241379310344828
ko00750	Vitamin B6 metabolism	8	4392	35	16950	0.720630122233673	0.815090823990555	AH02.2235(-1.93836172047345),AH02.2834(1.1229051364468),AH07.904(-2.52941660920169),BH01.5143(-1.37038653177891),BH03.4(-1.25598811685172),CH01.1867(6.10014830074015),CH05.1899(5.84650135431485),CH05.4265(3.33641947098505)	AH02.2235(-1.93836172047345),AH02.2834(1.1229051364468),AH07.904(-2.52941660920169),BH01.5143(-1.37038653177891),BH03.4(-1.25598811685172),CH01.1867(6.10014830074015),CH05.1899(5.84650135431485),CH05.4265(3.33641947098505)	0.228571428571429
ko04390	Hippo signaling pathway	27	4392	113	16950	0.721572838000482	0.815090823990555	AH01.3335(2.51698360755879),AH05.690(-2.34134096766745),AH05.691(-1.04509319310451),AH07.2354(1.26817012825039),AH08.2227(1.89086952477038),BH01.3725(1.17422131465584),BH01.4789(3.95371472617849),BH04.1950(1.06772431522915),BH05.740(-1.23566535747674),BH06.2052(1.00854918535953),BH08.1802(5.04524512563146),BH08.1944(1.08245588948134),CH01.323(5.80513293290691),CH01.4828(2.70250058730625),CH02.156…	AH01.3335(2.51698360755879),AH05.690(-2.34134096766745),AH05.691(-1.04509319310451),AH07.2354(1.26817012825039),AH08.2227(1.89086952477038),BH01.3725(1.17422131465584),BH01.4789(3.95371472617849),BH04.1950(1.06772431522915),BH05.740(-1.23566535747674),BH06.2052(1.00854918535953),BH08.1802(5.04524512563146),BH08.1944(1.08245588948134),CH01.323(5.80513293290691),CH01.4828(2.70250058730625),CH02.156…	0.238938053097345
ko02020	Two-component system	53	4392	218	16950	0.729944677667955	0.815090823990555	AH02.988(1.63142881334116),AH02.1136(-1.91691901387899),AH02.1459(3.56475287838605),AH02.1461(3.87581113727345),AH02.4443(-1.60326499696763),AH03.2699(4.31074626352949),AH04.2243(4.53624909717615),AH05.624(1.05925493983523),AH05.1688(3.24484216239721),AH05.2788(2.46816273505891),AH06.1052(2.9229691457351),AH07.3363(4.44501497891278),AH07.3377(-1.25148933941304),AH09.1437(-1.34473426878236),BH01.9…	AH02.988(1.63142881334116),AH02.1136(-1.91691901387899),AH02.1459(3.56475287838605),AH02.1461(3.87581113727345),AH02.4443(-1.60326499696763),AH03.2699(4.31074626352949),AH04.2243(4.53624909717615),AH05.624(1.05925493983523),AH05.1688(3.24484216239721),AH05.2788(2.46816273505891),AH06.1052(2.9229691457351),AH07.3363(4.44501497891278),AH07.3377(-1.25148933941304),AH09.1437(-1.34473426878236),BH01.9…	0.243119266055046
ko00053	Ascorbate and aldarate metabolism	47	4392	194	16950	0.730025978217142	0.815090823990555	AH01.1531(2.24204335214633),AH02.3665(4.29707596710822),AH04.7(-1.10843853845023),AH04.537(-1.10436175438608),AH05.389(-1.30673660250951),AH06.2072(1.46656184288886),AH07.2811(1.64049785214736),AH08.965(1.1599670711976),AH08.2146(-1.25054890230118),AH09.1748(1.70042196215905),BH02.3884(-1.64690782031866),BH03.1255(-1.13001252918279),BH03.2346(-1.876590744614),BH04.13(-1.01308309585785),BH04.1411(…	AH01.1531(2.24204335214633),AH02.3665(4.29707596710822),AH04.7(-1.10843853845023),AH04.537(-1.10436175438608),AH05.389(-1.30673660250951),AH06.2072(1.46656184288886),AH07.2811(1.64049785214736),AH08.965(1.1599670711976),AH08.2146(-1.25054890230118),AH09.1748(1.70042196215905),BH02.3884(-1.64690782031866),BH03.1255(-1.13001252918279),BH03.2346(-1.876590744614),BH04.13(-1.01308309585785),BH04.1411(…	0.242268041237113
ko03460	Fanconi anemia pathway	47	4392	194	16950	0.730025978217142	0.815090823990555	AH01.1573(-1.09215309399385),AH01.4536(5.1520475778705),AH01.4881(2.84833793945081),AH02.550(2.50555738579939),AH02.2253(1.0656969874003),AH03.259(-1.43059838375776),AH03.2852(2.95872068226835),AH04.260(-1.85174453948409),AH04.1984(1.30366146756464),AH04.2158(2.98257234657877),AH05.230(1.87747250517822),AH05.723(1.14983217865163),AH05.3510(-1.06945499880508),AH07.331(1.27850777896577),AH07.4029(4…	AH01.1573(-1.09215309399385),AH01.4536(5.1520475778705),AH01.4881(2.84833793945081),AH02.550(2.50555738579939),AH02.2253(1.0656969874003),AH03.259(-1.43059838375776),AH03.2852(2.95872068226835),AH04.260(-1.85174453948409),AH04.1984(1.30366146756464),AH04.2158(2.98257234657877),AH05.230(1.87747250517822),AH05.723(1.14983217865163),AH05.3510(-1.06945499880508),AH07.331(1.27850777896577),AH07.4029(4…	0.242268041237113
ko00740	Riboflavin metabolism	9	4392	40	16950	0.744293062771858	0.815090823990555	AH08.1856(1.36840314387579),BH01.2996(-5.30621514499905),BH02.1697(-1.63642982555928),BH04.1583(3.92345297318635),CH01.3190(6.828685031977),CH03.3216(6.23756610895592),CH04.1808(4.65823280257316),CH05.2354(1.44381766634449),CH07.2184(1.27555290405546)	AH08.1856(1.36840314387579),BH01.2996(-5.30621514499905),BH02.1697(-1.63642982555928),BH04.1583(3.92345297318635),CH01.3190(6.828685031977),CH03.3216(6.23756610895592),CH04.1808(4.65823280257316),CH05.2354(1.44381766634449),CH07.2184(1.27555290405546)	0.225
ko04624	Toll and Imd signaling pathway	32	4392	135	16950	0.751086009374819	0.815090823990555	AH01.792(-2.81216731385576),AH01.2700(-3.38956576356314),AH02.2835(-3.74164262234838),AH03.131(-3.28934363790666),AH03.1634(-3.36081852824212),AH04.593(-1.94505475054778),AH05.2705(1.15855808342389),AH06.1782(1.84818689103686),AH07.2812(2.09778919947302),AH09.2398(-3.04413860312539),AH09.2400(-2.33002931879947),BH03.146(-2.17761504739786),BH03.1324(-1.08971637520082),BH03.1592(-1.10156658651923),…	AH01.792(-2.81216731385576),AH01.2700(-3.38956576356314),AH02.2835(-3.74164262234838),AH03.131(-3.28934363790666),AH03.1634(-3.36081852824212),AH04.593(-1.94505475054778),AH05.2705(1.15855808342389),AH06.1782(1.84818689103686),AH07.2812(2.09778919947302),AH09.2398(-3.04413860312539),AH09.2400(-2.33002931879947),BH03.146(-2.17761504739786),BH03.1324(-1.08971637520082),BH03.1592(-1.10156658651923),…	0.237037037037037
ko00908	Zeatin biosynthesis	15	4392	66	16950	0.764655686350925	0.815090823990555	AH02.293(-2.07275174991058),AH02.352(-2.98466266666046),AH02.3453(1.10092018976448),AH08.1797(-2.2104270222306),BH01.2034(-1.8231319083361),BH02.318(-4.90470959592167),BH02.378(-3.19941340212511),BH02.3502(2.36993013568043),BH02.3510(1.68875044832887),BH05.1873(-1.50080501002937),BH08.1835(-1.56154363088011),CH02.3042(2.44164178967444),CH08.1997(-2.01150070137868),CH09.1942(5.52565645811595),Cont…	AH02.293(-2.07275174991058),AH02.352(-2.98466266666046),AH02.3453(1.10092018976448),AH08.1797(-2.2104270222306),BH01.2034(-1.8231319083361),BH02.318(-4.90470959592167),BH02.378(-3.19941340212511),BH02.3502(2.36993013568043),BH02.3510(1.68875044832887),BH05.1873(-1.50080501002937),BH08.1835(-1.56154363088011),CH02.3042(2.44164178967444),CH08.1997(-2.01150070137868),CH09.1942(5.52565645811595),Cont…	0.227272727272727
ko00361	Chlorocyclohexane and chlorobenzene degradation	2	4392	10	16950	0.77597044439369	0.815090823990555	BH05.2644(-1.17679583464884),BH08.838(1.64040931380946)	BH05.2644(-1.17679583464884),BH08.838(1.64040931380946)	0.2
ko00364	Fluorobenzoate degradation	2	4392	10	16950	0.77597044439369	0.815090823990555	BH05.2644(-1.17679583464884),BH08.838(1.64040931380946)	BH05.2644(-1.17679583464884),BH08.838(1.64040931380946)	0.2
ko00590	Arachidonic acid metabolism	5	4392	24	16950	0.784168944393341	0.815090823990555	AH01.879(1.79048071691663),BH01.1021(1.25511355501579),BH01.4118(-10.7273126873035),CH01.1069(3.56943596601588),CH01.4380(-5.0325594537492)	AH01.879(1.79048071691663),BH01.1021(1.25511355501579),BH01.4118(-10.7273126873035),CH01.1069(3.56943596601588),CH01.4380(-5.0325594537492)	0.208333333333333
ko04370	VEGF signaling pathway	15	4392	67	16950	0.785484174873359	0.815090823990555	AH02.3492(-1.02743568278736),AH05.589(1.83892117058135),AH05.1758(1.85409386638869),AH07.1532(1.54924070295635),BH02.2329(-1.99321226249357),BH02.3463(-3.8455433908805),BH05.637(2.68999139880969),BH05.1933(2.18016840283968),BH05.4032(-1.01620003288532),BH07.1497(1.26628691653668),CH04.1007(6.77557785883763),CH05.1140(5.43082825849873),CH06.1063(2.18768648760482),CH07.1343(2.01523170366476),CH07.3…	AH02.3492(-1.02743568278736),AH05.589(1.83892117058135),AH05.1758(1.85409386638869),AH07.1532(1.54924070295635),BH02.2329(-1.99321226249357),BH02.3463(-3.8455433908805),BH05.637(2.68999139880969),BH05.1933(2.18016840283968),BH05.4032(-1.01620003288532),BH07.1497(1.26628691653668),CH04.1007(6.77557785883763),CH05.1140(5.43082825849873),CH06.1063(2.18768648760482),CH07.1343(2.01523170366476),CH07.3…	0.223880597014925
ko00966	Glucosinolate biosynthesis	7	4392	33	16950	0.789320888150538	0.815090823990555	AH09.1900(-2.63549144495352),BH01.1711(5.22951476271979),BH01.3334(1.04515771658676),BH06.1917(1.19032246733688),BH09.2069(-2.13767680705991),CH01.3580(8.09543896854623),CH02.2450(5.66046173669942)	AH09.1900(-2.63549144495352),BH01.1711(5.22951476271979),BH01.3334(1.04515771658676),BH06.1917(1.19032246733688),BH09.2069(-2.13767680705991),CH01.3580(8.09543896854623),CH02.2450(5.66046173669942)	0.212121212121212
ko04723	Retrograde endocannabinoid signaling	37	4392	158	16950	0.789578763687269	0.815090823990555	AH01.798(-1.19727582931533),AH02.1478(1.74269258861527),AH02.3803(-2.66657605325146),AH04.6(-1.67114585146795),AH07.3741(2.03355514631764),AH09.1240(2.31201498482379),BH02.1555(1.42790064507769),BH02.3811(-1.82715428333923),BH04.11(-1.61376087538385),BH05.2869(1.18250669034866),BH06.1613(1.03354541678831),BH07.3564(1.40118394039112),BH07.3565(1.117945678399),BH09.359(1.56687123801642),BH09.360(1.…	AH01.798(-1.19727582931533),AH02.1478(1.74269258861527),AH02.3803(-2.66657605325146),AH04.6(-1.67114585146795),AH07.3741(2.03355514631764),AH09.1240(2.31201498482379),BH02.1555(1.42790064507769),BH02.3811(-1.82715428333923),BH04.11(-1.61376087538385),BH05.2869(1.18250669034866),BH06.1613(1.03354541678831),BH07.3564(1.40118394039112),BH07.3565(1.117945678399),BH09.359(1.56687123801642),BH09.360(1.…	0.234177215189873
ko04070	Phosphatidylinositol signaling system	50	4392	211	16950	0.792117225798723	0.815090823990555	AH01.2716(1.30083193070566),AH01.2784(1.00251701411962),AH01.3597(1.18975869815948),AH01.4001(2.01604767208035),AH01.4271(3.04564701644104),AH03.1524(1.33593777143948),AH03.1862(-1.1518021231805),AH06.2801(-1.15036065646683),AH07.1427(-1.15648079926786),AH07.3734(1.50365210567556),AH08.1606(-1.33980977039935),BH01.785(-2.28701555293087),BH01.3113(1.91295382062368),BH01.4197(-2.53234156194543),BH0…	AH01.2716(1.30083193070566),AH01.2784(1.00251701411962),AH01.3597(1.18975869815948),AH01.4001(2.01604767208035),AH01.4271(3.04564701644104),AH03.1524(1.33593777143948),AH03.1862(-1.1518021231805),AH06.2801(-1.15036065646683),AH07.1427(-1.15648079926786),AH07.3734(1.50365210567556),AH08.1606(-1.33980977039935),BH01.785(-2.28701555293087),BH01.3113(1.91295382062368),BH01.4197(-2.53234156194543),BH0…	0.23696682464455
ko04916	Melanogenesis	13	4392	59	16950	0.794492502731453	0.815090823990555	AH06.2801(-1.15036065646683),BH01.785(-2.28701555293087),BH01.4197(-2.53234156194543),BH04.1887(-7.03031685442588),CH01.988(6.21433584124593),CH02.1360(5.11641069814872),CH02.1569(6.42257729555198),CH03.2237(5.03759959025941),CH03.4495(1.59713438249692),CH05.1140(5.43082825849873),CH05.2156(4.7034959947895),CH06.2897(5.13224583837904),Contig309.122(-1.67421598705148)	AH06.2801(-1.15036065646683),BH01.785(-2.28701555293087),BH01.4197(-2.53234156194543),BH04.1887(-7.03031685442588),CH01.988(6.21433584124593),CH02.1360(5.11641069814872),CH02.1569(6.42257729555198),CH03.2237(5.03759959025941),CH03.4495(1.59713438249692),CH05.1140(5.43082825849873),CH05.2156(4.7034959947895),CH06.2897(5.13224583837904),Contig309.122(-1.67421598705148)	0.220338983050847
ko04064	NF-kappa B signaling pathway	30	4392	130	16950	0.798487772818153	0.815090823990555	AH01.792(-2.81216731385576),AH01.2700(-3.38956576356314),AH01.3087(-1.02972509138328),AH02.2835(-3.74164262234838),AH03.131(-3.28934363790666),AH03.1634(-3.36081852824212),AH04.593(-1.94505475054778),AH05.2705(1.15855808342389),AH06.1277(-1.0122574453791),AH07.2812(2.09778919947302),AH09.2036(3.06660776559525),AH09.2398(-3.04413860312539),AH09.2400(-2.33002931879947),BH03.146(-2.17761504739786),B…	AH01.792(-2.81216731385576),AH01.2700(-3.38956576356314),AH01.3087(-1.02972509138328),AH02.2835(-3.74164262234838),AH03.131(-3.28934363790666),AH03.1634(-3.36081852824212),AH04.593(-1.94505475054778),AH05.2705(1.15855808342389),AH06.1277(-1.0122574453791),AH07.2812(2.09778919947302),AH09.2036(3.06660776559525),AH09.2398(-3.04413860312539),AH09.2400(-2.33002931879947),BH03.146(-2.17761504739786),B…	0.230769230769231
ko04974	Protein digestion and absorption	6	4392	29	16950	0.800825960614089	0.815090823990555	AH07.664(-1.85580087045814),BH06.2260(2.43788421042291),BH07.787(-1.99497892423271),CH06.1314(5.75422748949768),CH06.2390(6.06905042911955),CH06.2487(6.04742858356592)	AH07.664(-1.85580087045814),BH06.2260(2.43788421042291),BH07.787(-1.99497892423271),CH06.1314(5.75422748949768),CH06.2390(6.06905042911955),CH06.2487(6.04742858356592)	0.206896551724138
ko00660	C5-Branched dibasic acid metabolism	4	4392	20	16950	0.801494266390661	0.815090823990555	BH07.2356(1.26881829717694),CH02.2450(5.66046173669942),CH07.2434(1.93191991630471),CH09.3186(3.85022490571075)	BH07.2356(1.26881829717694),CH02.2450(5.66046173669942),CH07.2434(1.93191991630471),CH09.3186(3.85022490571075)	0.2
ko04114	Oocyte meiosis	79	4392	330	16950	0.812497759980574	0.815090823990555	AH01.1942(-1.85954977910411),AH01.4404(1.68230401518125),AH01.5089(1.55528281915746),AH02.2773(1.52357377556702),AH03.2785(1.00952124085748),AH03.3114(3.12916800192407),AH03.3761(-1.98853588923214),AH03.3763(-2.06327711165987),AH05.562(2.01824941340241),AH05.563(3.94283788001945),AH05.690(-2.34134096766745),AH05.691(-1.04509319310451),AH06.2567(-2.37354187828201),AH06.2801(-1.15036065646683),AH07…	AH01.1942(-1.85954977910411),AH01.4404(1.68230401518125),AH01.5089(1.55528281915746),AH02.2773(1.52357377556702),AH03.2785(1.00952124085748),AH03.3114(3.12916800192407),AH03.3761(-1.98853588923214),AH03.3763(-2.06327711165987),AH05.562(2.01824941340241),AH05.563(3.94283788001945),AH05.690(-2.34134096766745),AH05.691(-1.04509319310451),AH06.2567(-2.37354187828201),AH06.2801(-1.15036065646683),AH07…	0.239393939393939
ko00730	Thiamine metabolism	13	4392	60	16950	0.814581730623768	0.815090823990555	AH03.475(9.33381998224509),BH02.1697(-1.63642982555928),BH02.3247(1.00463527601508),BH03.580(7.99732374795006),BH09.2899(1.01742994087177),CH01.4767(2.72359406636635),CH03.657(7.86614862346097),CH04.1297(6.62025442169804),CH05.2685(1.21209156991369),CH06.278(5.03905850117721),CH06.2472(2.42236172742427),CH07.788(5.39845409212519),CH08.173(3.76663875915445)	AH03.475(9.33381998224509),BH02.1697(-1.63642982555928),BH02.3247(1.00463527601508),BH03.580(7.99732374795006),BH09.2899(1.01742994087177),CH01.4767(2.72359406636635),CH03.657(7.86614862346097),CH04.1297(6.62025442169804),CH05.2685(1.21209156991369),CH06.278(5.03905850117721),CH06.2472(2.42236172742427),CH07.788(5.39845409212519),CH08.173(3.76663875915445)	0.216666666666667
ko03420	Nucleotide excision repair	76	4392	319	16950	0.821727944918003	0.815090823990555	AH01.863(-1.26071091347178),AH01.1573(-1.09215309399385),AH01.2806(-3.8691380010777),AH01.4536(5.1520475778705),AH01.4595(-1.31889296948483),AH01.5167(2.33647196641951),AH02.259(2.85169942443284),AH02.1350(-1.28205575798103),AH02.3229(3.35184688334412),AH03.2631(-1.80217776638023),AH04.553(1.97996711443209),AH05.230(1.87747250517822),AH05.349(-1.0552474817828),AH05.723(1.14983217865163),AH07.576(…	AH01.863(-1.26071091347178),AH01.1573(-1.09215309399385),AH01.2806(-3.8691380010777),AH01.4536(5.1520475778705),AH01.4595(-1.31889296948483),AH01.5167(2.33647196641951),AH02.259(2.85169942443284),AH02.1350(-1.28205575798103),AH02.3229(3.35184688334412),AH03.2631(-1.80217776638023),AH04.553(1.97996711443209),AH05.230(1.87747250517822),AH05.349(-1.0552474817828),AH05.723(1.14983217865163),AH07.576(…	0.238244514106583
ko04810	Regulation of actin cytoskeleton	40	4392	173	16950	0.823120099611084	0.815090823990555	AH01.3153(-2.59752838206929),AH01.3597(1.18975869815948),AH01.4271(3.04564701644104),AH02.3119(1.91099611473399),AH03.1862(-1.1518021231805),AH05.589(1.83892117058135),AH05.1680(2.7138619472109),AH05.1758(1.85409386638869),AH07.1427(-1.15648079926786),AH07.1532(1.54924070295635),AH07.3834(1.77373108547005),AH08.270(1.03335797476089),AH08.1606(-1.33980977039935),BH01.3512(-2.1654631566328),BH01.45…	AH01.3153(-2.59752838206929),AH01.3597(1.18975869815948),AH01.4271(3.04564701644104),AH02.3119(1.91099611473399),AH03.1862(-1.1518021231805),AH05.589(1.83892117058135),AH05.1680(2.7138619472109),AH05.1758(1.85409386638869),AH07.1427(-1.15648079926786),AH07.1532(1.54924070295635),AH07.3834(1.77373108547005),AH08.270(1.03335797476089),AH08.1606(-1.33980977039935),BH01.3512(-2.1654631566328),BH01.45…	0.23121387283237
ko00910	Nitrogen metabolism	28	4392	124	16950	0.829249965335261	0.815090823990555	AH02.3242(3.93556928658319),AH03.3950(1.19643688034176),AH05.1457(1.75071280870457),AH07.2737(-1.46483431513657),AH07.3377(-1.25148933941304),AH07.3632(1.58393489160197),AH09.909(-2.28199044819866),BH01.983(-3.82660346856345),BH02.2580(1.16571012233075),BH02.2974(-2.6509898808079),BH05.1626(2.18824136066202),BH07.2016(1.47900930696003),BH07.2550(-1.00420585248949),BH07.3212(-1.15908507588369),BH0…	AH02.3242(3.93556928658319),AH03.3950(1.19643688034176),AH05.1457(1.75071280870457),AH07.2737(-1.46483431513657),AH07.3377(-1.25148933941304),AH07.3632(1.58393489160197),AH09.909(-2.28199044819866),BH01.983(-3.82660346856345),BH02.2580(1.16571012233075),BH02.2974(-2.6509898808079),BH05.1626(2.18824136066202),BH07.2016(1.47900930696003),BH07.2550(-1.00420585248949),BH07.3212(-1.15908507588369),BH0…	0.225806451612903
ko04144	Endocytosis	125	4392	517	16950	0.832518159376682	0.815090823990555	AH01.398(1.11022872444325),AH01.861(-1.04984348860834),AH01.1242(2.59487767567895),AH01.2473(9.80698131267406),AH01.3597(1.18975869815948),AH01.4158(-1.07927663641587),AH01.4271(3.04564701644104),AH02.917(3.01262448740344),AH02.1082(3.1842725142173),AH02.3111(-2.65678876797582),AH02.3491(-1.11162827126155),AH02.3826(-2.05106029388266),AH03.2377(-1.30380334970118),AH03.2541(1.10501321651228),AH03.…	AH01.398(1.11022872444325),AH01.861(-1.04984348860834),AH01.1242(2.59487767567895),AH01.2473(9.80698131267406),AH01.3597(1.18975869815948),AH01.4158(-1.07927663641587),AH01.4271(3.04564701644104),AH02.917(3.01262448740344),AH02.1082(3.1842725142173),AH02.3111(-2.65678876797582),AH02.3491(-1.11162827126155),AH02.3826(-2.05106029388266),AH03.2377(-1.30380334970118),AH03.2541(1.10501321651228),AH03.…	0.241779497098646
ko04929	GnRH secretion	1	4392	6	16950	0.834662941090734	0.815090823990555	CH05.1140(5.43082825849873)	CH05.1140(5.43082825849873)	0.166666666666667
ko03008	Ribosome biogenesis in eukaryotes	69	4392	293	16950	0.840912970200982	0.815090823990555	AH01.3628(1.22212971989971),AH01.4948(1.15835054783568),AH02.976(1.62606955543464),AH02.1299(-5.22608370609062),AH03.3828(1.6966430024552),AH03.3995(1.16032776259544),AH04.1738(1.31786614595273),AH05.84(-1.44104413487283),AH05.2070(-1.27811695608374),AH06.1144(1.37770080953749),AH06.2197(-1.36284095032171),AH08.499(-1.49961152263847),AH08.511(1.04652889496444),BH01.3973(1.85690266769455),BH01.398…	AH01.3628(1.22212971989971),AH01.4948(1.15835054783568),AH02.976(1.62606955543464),AH02.1299(-5.22608370609062),AH03.3828(1.6966430024552),AH03.3995(1.16032776259544),AH04.1738(1.31786614595273),AH05.84(-1.44104413487283),AH05.2070(-1.27811695608374),AH06.1144(1.37770080953749),AH06.2197(-1.36284095032171),AH08.499(-1.49961152263847),AH08.511(1.04652889496444),BH01.3973(1.85690266769455),BH01.398…	0.235494880546075
ko04626	Plant-pathogen interaction	158	4392	651	16950	0.846266983195071	0.815090823990555	AH01.309(-1.17362973527044),AH01.1783(-1.50091882565843),AH01.2041(1.85951977427237),AH01.2582(-1.76877646175617),AH01.3451(-1.59961466950158),AH01.4092(2.71836469687006),AH01.4770(1.25953033677813),AH02.715(-1.065723202749),AH02.920(-1.87803576640726),AH02.1506(-2.07192090260303),AH02.1912(2.17976538036835),AH02.1914(-1.0865920534631),AH02.3384(3.31222849554022),AH02.3526(-1.98733515789004),AH02…	AH01.309(-1.17362973527044),AH01.1783(-1.50091882565843),AH01.2041(1.85951977427237),AH01.2582(-1.76877646175617),AH01.3451(-1.59961466950158),AH01.4092(2.71836469687006),AH01.4770(1.25953033677813),AH02.715(-1.065723202749),AH02.920(-1.87803576640726),AH02.1506(-2.07192090260303),AH02.1912(2.17976538036835),AH02.1914(-1.0865920534631),AH02.3384(3.31222849554022),AH02.3526(-1.98733515789004),AH02…	0.242703533026114
ko04530	Tight junction	44	4392	192	16950	0.850039055690028	0.815090823990555	AH01.760(1.30466515192228),AH01.4502(-1.90021253582007),AH03.2377(-1.30380334970118),AH03.3833(-1.73037273664602),AH05.589(1.83892117058135),AH05.1758(1.85409386638869),AH05.1953(-1.19950998699664),AH07.1532(1.54924070295635),AH07.3831(2.6723631045103),AH08.1998(-3.6771794968668),BH01.902(1.20128197159193),BH01.4789(3.95371472617849),BH03.2503(-1.50004222777093),BH03.3678(1.54160866306045),BH03.4…	AH01.760(1.30466515192228),AH01.4502(-1.90021253582007),AH03.2377(-1.30380334970118),AH03.3833(-1.73037273664602),AH05.589(1.83892117058135),AH05.1758(1.85409386638869),AH05.1953(-1.19950998699664),AH07.1532(1.54924070295635),AH07.3831(2.6723631045103),AH08.1998(-3.6771794968668),BH01.902(1.20128197159193),BH01.4789(3.95371472617849),BH03.2503(-1.50004222777093),BH03.3678(1.54160866306045),BH03.4…	0.229166666666667
ko04136	Autophagy - other	26	4392	120	16950	0.880363890705465	0.815090823990555	AH01.2914(-1.09883458422746),AH03.3146(-1.1010372587307),AH09.1440(-1.13640083369028),AH09.1733(-1.40272378629017),BH01.4789(3.95371472617849),BH02.2848(-1.15253306908877),BH05.3352(-1.48765134220085),BH06.573(-1.53803102205707),BH09.1620(-1.20749194276406),BH09.1915(-1.31833929914326),BH09.2542(-1.09669678773131),CH01.323(5.80513293290691),CH01.3488(4.09773277882977),CH01.4826(3.49806442807355),…	AH01.2914(-1.09883458422746),AH03.3146(-1.1010372587307),AH09.1440(-1.13640083369028),AH09.1733(-1.40272378629017),BH01.4789(3.95371472617849),BH02.2848(-1.15253306908877),BH05.3352(-1.48765134220085),BH06.573(-1.53803102205707),BH09.1620(-1.20749194276406),BH09.1915(-1.31833929914326),BH09.2542(-1.09669678773131),CH01.323(5.80513293290691),CH01.3488(4.09773277882977),CH01.4826(3.49806442807355),…	0.216666666666667
ko04211	Longevity regulating pathway	34	4392	154	16950	0.882951280813061	0.815090823990555	AH01.5194(-1.12121701826481),AH03.3833(-1.73037273664602),AH03.4073(1.821331323353),AH05.1953(-1.19950998699664),AH06.99(-1.24384813278224),AH06.2495(2.62237387526679),AH07.104(-1.04713391566151),AH09.1733(-1.40272378629017),BH01.5015(-1.28492827611969),BH03.4454(-2.14683395068536),BH05.929(1.24899635717556),BH05.2082(-1.00300196106488),BH05.3352(-1.48765134220085),BH06.2293(2.74672780627184),BH0…	AH01.5194(-1.12121701826481),AH03.3833(-1.73037273664602),AH03.4073(1.821331323353),AH05.1953(-1.19950998699664),AH06.99(-1.24384813278224),AH06.2495(2.62237387526679),AH07.104(-1.04713391566151),AH09.1733(-1.40272378629017),BH01.5015(-1.28492827611969),BH03.4454(-2.14683395068536),BH05.929(1.24899635717556),BH05.2082(-1.00300196106488),BH05.3352(-1.48765134220085),BH06.2293(2.74672780627184),BH0…	0.220779220779221
ko03070	Bacterial secretion system	10	4392	51	16950	0.885424103512812	0.815090823990555	AH01.557(3.15825887385181),BH05.1967(-1.60232818127327),BH09.619(-1.36439915738515),CH01.19(7.42536827546807),CH01.1434(4.5329823147968),CH02.1719(1.23101773366891),CH02.3061(5.28849470515725),CH02.4670(2.7863334350549),CH05.306(1.52489588150355),CH05.307(3.71935672530754)	AH01.557(3.15825887385181),BH05.1967(-1.60232818127327),BH09.619(-1.36439915738515),CH01.19(7.42536827546807),CH01.1434(4.5329823147968),CH02.1719(1.23101773366891),CH02.3061(5.28849470515725),CH02.4670(2.7863334350549),CH05.306(1.52489588150355),CH05.307(3.71935672530754)	0.196078431372549
ko04122	Sulfur relay system	5	4392	28	16950	0.886690780662296	0.815090823990555	AH09.1820(-5.33378209909548),BH08.1100(-1.32623582522756),BH09.1990(-2.75280707314014),CH03.3300(5.01677595610221),CH05.4324(5.66388813730296)	AH09.1820(-5.33378209909548),BH08.1100(-1.32623582522756),BH09.1990(-2.75280707314014),CH03.3300(5.01677595610221),CH05.4324(5.66388813730296)	0.178571428571429
ko00232	Caffeine metabolism	2	4392	13	16950	0.88768786577995	0.815090823990555	BH04.1206(3.68547528344714),BH04.1623(3.13490582076179)	BH04.1206(3.68547528344714),BH04.1623(3.13490582076179)	0.153846153846154
ko00907	Pinene, camphor and geraniol degradation	2	4392	13	16950	0.88768786577995	0.815090823990555	CH02.1376(3.48508325875396),CH07.3693(-4.25491495442272)	CH02.1376(3.48508325875396),CH07.3693(-4.25491495442272)	0.153846153846154
ko04924	Renin secretion	14	4392	71	16950	0.911416783337207	0.815090823990555	AH06.2801(-1.15036065646683),BH01.785(-2.28701555293087),BH01.4197(-2.53234156194543),BH02.2329(-1.99321226249357),BH04.1887(-7.03031685442588),BH05.517(1.36820441257498),BH05.4032(-1.01620003288532),CH01.988(6.21433584124593),CH02.1360(5.11641069814872),CH03.2237(5.03759959025941),CH05.583(2.25931171452569),CH05.2156(4.7034959947895),CH06.2897(5.13224583837904),Contig309.122(-1.67421598705148)	AH06.2801(-1.15036065646683),BH01.785(-2.28701555293087),BH01.4197(-2.53234156194543),BH02.2329(-1.99321226249357),BH04.1887(-7.03031685442588),BH05.517(1.36820441257498),BH05.4032(-1.01620003288532),CH01.988(6.21433584124593),CH02.1360(5.11641069814872),CH03.2237(5.03759959025941),CH05.583(2.25931171452569),CH05.2156(4.7034959947895),CH06.2897(5.13224583837904),Contig309.122(-1.67421598705148)	0.197183098591549
ko00941	Flavonoid biosynthesis	38	4392	175	16950	0.915237986566495	0.815090823990555	AH01.381(-1.86891427670837),AH02.124(5.55079372118683),AH03.1582(1.98255586227899),AH03.1766(-1.48961332138326),AH04.1494(-1.43087230852093),AH06.577(-3.7471711989538),AH06.1390(-1.64166133884375),AH07.196(-2.44598852605141),AH07.3606(-1.80034758877331),AH08.797(3.6150459833653),AH08.1718(-1.43604669133073),AH09.1465(-2.48697980437922),AH09.2604(-3.81649710390934),BH01.2653(-2.14160077935235),BH0…	AH01.381(-1.86891427670837),AH02.124(5.55079372118683),AH03.1582(1.98255586227899),AH03.1766(-1.48961332138326),AH04.1494(-1.43087230852093),AH06.577(-3.7471711989538),AH06.1390(-1.64166133884375),AH07.196(-2.44598852605141),AH07.3606(-1.80034758877331),AH08.797(3.6150459833653),AH08.1718(-1.43604669133073),AH09.1465(-2.48697980437922),AH09.2604(-3.81649710390934),BH01.2653(-2.14160077935235),BH0…	0.217142857142857
ko00190	Oxidative phosphorylation	77	4392	338	16950	0.919151762455411	0.815090823990555	AH01.994(-2.49506702862356),AH01.4986(-1.11064304841027),AH02.4443(-1.60326499696763),AH03.559(-2.16467459317251),AH03.3737(-1.78050871102758),AH06.2456(-1.74636518546542),AH07.1118(1.19188157912789),AH08.805(1.0007632299606),AH09.1449(-1.142119405544),BH01.3035(-1.37683039792389),BH01.3775(3.57967738701793),BH02.4482(-2.01057845329844),BH03.665(-2.11495528407944),BH03.1158(1.57258248086677),BH03…	AH01.994(-2.49506702862356),AH01.4986(-1.11064304841027),AH02.4443(-1.60326499696763),AH03.559(-2.16467459317251),AH03.3737(-1.78050871102758),AH06.2456(-1.74636518546542),AH07.1118(1.19188157912789),AH08.805(1.0007632299606),AH09.1449(-1.142119405544),BH01.3035(-1.37683039792389),BH01.3775(3.57967738701793),BH02.4482(-2.01057845329844),BH03.665(-2.11495528407944),BH03.1158(1.57258248086677),BH03…	0.227810650887574
ko00760	Nicotinate and nicotinamide metabolism	10	4392	54	16950	0.923263142217453	0.815090823990555	AH03.1103(-1.52964319846147),AH07.3928(-1.21985752356919),BH05.3296(-1.00366895214929),BH08.2547(1.57009833167416),CH01.68(3.17787703020459),CH02.4661(6.27561162348059),CH03.753(5.02446301468962),CH03.1407(2.0949201491423),CH06.265(5.33843115473228),CH08.2718(1.85503505959681)	AH03.1103(-1.52964319846147),AH07.3928(-1.21985752356919),BH05.3296(-1.00366895214929),BH08.2547(1.57009833167416),CH01.68(3.17787703020459),CH02.4661(6.27561162348059),CH03.753(5.02446301468962),CH03.1407(2.0949201491423),CH06.265(5.33843115473228),CH08.2718(1.85503505959681)	0.185185185185185
ko00945	Stilbenoid, diarylheptanoid and gingerol biosynthesis	20	4392	99	16950	0.924664316393864	0.815090823990555	AH02.124(5.55079372118683),AH03.1582(1.98255586227899),AH06.577(-3.7471711989538),AH08.797(3.6150459833653),AH09.1465(-2.48697980437922),BH02.3362(1.35053506063249),BH03.1755(3.00605909426823),BH03.1810(1.62355528157152),BH04.1038(1.30260329211535),BH05.2060(-1.38669014605226),BH06.629(-2.88071563605896),CH01.1408(5.13074129030214),CH02.1025(5.46249001904394),CH02.2892(5.87904170887504),CH03.2291…	AH02.124(5.55079372118683),AH03.1582(1.98255586227899),AH06.577(-3.7471711989538),AH08.797(3.6150459833653),AH09.1465(-2.48697980437922),BH02.3362(1.35053506063249),BH03.1755(3.00605909426823),BH03.1810(1.62355528157152),BH04.1038(1.30260329211535),BH05.2060(-1.38669014605226),BH06.629(-2.88071563605896),CH01.1408(5.13074129030214),CH02.1025(5.46249001904394),CH02.2892(5.87904170887504),CH03.2291…	0.202020202020202
ko04550	Signaling pathways regulating pluripotency of stem cells	2	4392	15	16950	0.930604221659816	0.815090823990555	CH02.1569(6.42257729555198),CH05.1140(5.43082825849873)	CH02.1569(6.42257729555198),CH05.1140(5.43082825849873)	0.133333333333333
ko03050	Proteasome	40	4392	186	16950	0.930605606965746	0.815090823990555	AH03.3679(-2.40726024197554),AH06.611(-2.11435535314813),AH06.2254(-2.06233124397284),BH01.4691(7.23942748822641),BH02.1561(-1.14688317395818),BH08.2277(-2.44751309879398),CH01.495(4.14782997197426),CH01.1141(3.05270161846353),CH01.3316(6.59565134136649),CH01.4988(8.56378091616062),CH02.1357(4.92151563192727),CH02.1703(4.6940821452793),CH02.3909(3.55647238453863),CH03.2867(2.83222194899955),CH03.…	AH03.3679(-2.40726024197554),AH06.611(-2.11435535314813),AH06.2254(-2.06233124397284),BH01.4691(7.23942748822641),BH02.1561(-1.14688317395818),BH08.2277(-2.44751309879398),CH01.495(4.14782997197426),CH01.1141(3.05270161846353),CH01.3316(6.59565134136649),CH01.4988(8.56378091616062),CH02.1357(4.92151563192727),CH02.1703(4.6940821452793),CH02.3909(3.55647238453863),CH03.2867(2.83222194899955),CH03.…	0.21505376344086
ko04320	Dorso-ventral axis formation	1	4392	9	16950	0.932789943127619	0.815090823990555	CH05.1140(5.43082825849873)	CH05.1140(5.43082825849873)	0.111111111111111
ko00230	Purine metabolism	62	4392	279	16950	0.933375763319469	0.815090823990555	AH01.2032(-1.19704171406906),AH02.2243(1.66215494150433),AH03.1080(-1.07584330685402),AH03.2087(1.83299986511812),AH03.3964(-1.06668093602986),AH04.130(2.07743161297133),AH04.132(2.66061511867684),AH04.873(1.01540264293353),AH04.1631(1.02549881988423),AH04.2034(-1.51963548220941),AH05.2337(1.05226218885308),AH05.2850(2.91324052851245),AH06.388(1.85742082535555),AH06.494(-1.27206047665535),AH08.62…	AH01.2032(-1.19704171406906),AH02.2243(1.66215494150433),AH03.1080(-1.07584330685402),AH03.2087(1.83299986511812),AH03.3964(-1.06668093602986),AH04.130(2.07743161297133),AH04.132(2.66061511867684),AH04.873(1.01540264293353),AH04.1631(1.02549881988423),AH04.2034(-1.51963548220941),AH05.2337(1.05226218885308),AH05.2850(2.91324052851245),AH06.388(1.85742082535555),AH06.494(-1.27206047665535),AH08.62…	0.222222222222222
ko04935	Growth hormone synthesis, secretion and action	4	4392	26	16950	0.93399473903708	0.815090823990555	CH02.1569(6.42257729555198),CH03.4495(1.59713438249692),CH05.1140(5.43082825849873),CH05.2910(2.07651048629322)	CH02.1569(6.42257729555198),CH03.4495(1.59713438249692),CH05.1140(5.43082825849873),CH05.2910(2.07651048629322)	0.153846153846154
ko00300	Lysine biosynthesis	9	4392	51	16950	0.939561795156226	0.815090823990555	AH03.877(1.16969217141239),BH03.1005(1.151525160203),CH01.630(4.99840288614102),CH01.4566(6.59572809301525),CH03.4241(4.50878532027586),CH05.4039(6.57898795340566),CH07.1437(5.1781669111394),CH09.2689(3.00842039623374),CH09.3343(4.84416961046082)	AH03.877(1.16969217141239),BH03.1005(1.151525160203),CH01.630(4.99840288614102),CH01.4566(6.59572809301525),CH03.4241(4.50878532027586),CH05.4039(6.57898795340566),CH07.1437(5.1781669111394),CH09.2689(3.00842039623374),CH09.3343(4.84416961046082)	0.176470588235294
ko04625	C-type lectin receptor signaling pathway	13	4392	70	16950	0.942758023032682	0.815090823990555	AH06.2801(-1.15036065646683),BH01.785(-2.28701555293087),BH01.4197(-2.53234156194543),BH02.2329(-1.99321226249357),BH04.1887(-7.03031685442588),BH05.4032(-1.01620003288532),CH01.988(6.21433584124593),CH02.1360(5.11641069814872),CH03.2237(5.03759959025941),CH05.1140(5.43082825849873),CH05.2156(4.7034959947895),CH06.2897(5.13224583837904),Contig309.122(-1.67421598705148)	AH06.2801(-1.15036065646683),BH01.785(-2.28701555293087),BH01.4197(-2.53234156194543),BH02.2329(-1.99321226249357),BH04.1887(-7.03031685442588),BH05.4032(-1.01620003288532),CH01.988(6.21433584124593),CH02.1360(5.11641069814872),CH03.2237(5.03759959025941),CH05.1140(5.43082825849873),CH05.2156(4.7034959947895),CH06.2897(5.13224583837904),Contig309.122(-1.67421598705148)	0.185714285714286
ko04979	Cholesterol metabolism	5	4392	32	16950	0.944259401545982	0.815090823990555	AH08.2162(-1.66744661218162),BH08.2281(-3.42992834021094),CH03.1490(6.39819191344302),CH04.2128(3.07406697560396),Contig181.29(4.85100193819334)	AH08.2162(-1.66744661218162),BH08.2281(-3.42992834021094),CH03.1490(6.39819191344302),CH04.2128(3.07406697560396),Contig181.29(4.85100193819334)	0.15625
ko04926	Relaxin signaling pathway	2	4392	16	16950	0.945719490924722	0.815090823990555	CH01.1288(7.32683810521067),CH05.1140(5.43082825849873)	CH01.1288(7.32683810521067),CH05.1140(5.43082825849873)	0.125
ko04350	TGF-beta signaling pathway	30	4392	148	16950	0.955271156744763	0.815090823990555	AH01.1942(-1.85954977910411),AH03.3761(-1.98853588923214),AH03.3763(-2.06327711165987),AH03.4073(1.821331323353),AH06.2567(-2.37354187828201),AH08.2221(3.69582358014053),BH01.2297(-1.29643247603999),BH01.4789(3.95371472617849),BH03.4040(-1.93060613548097),BH03.4042(-5.02897499771814),BH05.1031(4.69436786893204),BH06.2369(-3.32382578221661),BH08.2349(2.86414323682082),CH01.323(5.80513293290691),CH…	AH01.1942(-1.85954977910411),AH03.3761(-1.98853588923214),AH03.3763(-2.06327711165987),AH03.4073(1.821331323353),AH06.2567(-2.37354187828201),AH08.2221(3.69582358014053),BH01.2297(-1.29643247603999),BH01.4789(3.95371472617849),BH03.4040(-1.93060613548097),BH03.4042(-5.02897499771814),BH05.1031(4.69436786893204),BH06.2369(-3.32382578221661),BH08.2349(2.86414323682082),CH01.323(5.80513293290691),CH…	0.202702702702703
ko04150	mTOR signaling pathway	38	4392	183	16950	0.95640546890008	0.815090823990555	AH03.3741(1.30941075495226),AH03.3833(-1.73037273664602),AH03.4073(1.821331323353),BH02.4101(-1.0503958956996),BH03.4019(1.34776741101524),BH04.1991(-1.01927404811368),BH05.929(1.24899635717556),BH09.2364(6.82058993155813),CH01.4352(7.47137266332754),CH01.4635(5.98992313312075),CH01.4826(3.49806442807355),CH01.4876(3.09541104853598),CH02.166(5.02528187515831),CH02.1549(5.1218124041317),CH02.1569(…	AH03.3741(1.30941075495226),AH03.3833(-1.73037273664602),AH03.4073(1.821331323353),BH02.4101(-1.0503958956996),BH03.4019(1.34776741101524),BH04.1991(-1.01927404811368),BH05.929(1.24899635717556),BH09.2364(6.82058993155813),CH01.4352(7.47137266332754),CH01.4635(5.98992313312075),CH01.4826(3.49806442807355),CH01.4876(3.09541104853598),CH02.166(5.02528187515831),CH02.1549(5.1218124041317),CH02.1569(…	0.207650273224044
ko04623	Cytosolic DNA-sensing pathway	19	4392	100	16950	0.958881654430066	0.815090823990555	AH05.349(-1.0552474817828),AH07.2704(-4.05107594314322),AH09.865(-1.16203899538569),AH09.1400(1.01707819109118),AH09.2451(6.980790234181),BH02.3345(-1.09234558666268),BH06.2010(-1.0837948783774),BH07.27(-1.30734404170742),BH09.859(-2.16265051525427),CH01.1728(7.19732227859527),CH02.4184(2.49784882073146),CH03.1171(5.56419044564485),CH03.1223(5.02300732577485),CH03.1291(4.90808602613218),CH03.1343…	AH05.349(-1.0552474817828),AH07.2704(-4.05107594314322),AH09.865(-1.16203899538569),AH09.1400(1.01707819109118),AH09.2451(6.980790234181),BH02.3345(-1.09234558666268),BH06.2010(-1.0837948783774),BH07.27(-1.30734404170742),BH09.859(-2.16265051525427),CH01.1728(7.19732227859527),CH02.4184(2.49784882073146),CH03.1171(5.56419044564485),CH03.1223(5.02300732577485),CH03.1291(4.90808602613218),CH03.1343…	0.19
ko00680	Methane metabolism	41	4392	197	16950	0.960272690177306	0.815090823990555	AH01.3759(-1.78082986514062),AH01.4706(1.98441534202263),AH03.3738(-3.0627189780594),AH05.2288(-1.16973908708552),AH06.1921(2.98829331259193),AH06.2260(-1.39212236311493),AH07.3424(-1.36240585758324),AH08.1673(2.0342871021068),AH08.1827(-1.27599883527936),BH01.5143(-1.37038653177891),BH03.4016(-1.16671581561613),BH05.1294(1.78777921495813),BH05.2397(-3.48658883075501),BH08.1725(1.62967707061526),…	AH01.3759(-1.78082986514062),AH01.4706(1.98441534202263),AH03.3738(-3.0627189780594),AH05.2288(-1.16973908708552),AH06.1921(2.98829331259193),AH06.2260(-1.39212236311493),AH07.3424(-1.36240585758324),AH08.1673(2.0342871021068),AH08.1827(-1.27599883527936),BH01.5143(-1.37038653177891),BH03.4016(-1.16671581561613),BH05.1294(1.78777921495813),BH05.2397(-3.48658883075501),BH08.1725(1.62967707061526),…	0.208121827411168
ko00514	Other types of O-glycan biosynthesis	2	4392	18	16950	0.967062478912785	0.815090823990555	AH02.4290(-1.4932808446945),AH03.3401(-1.05118983321497)	AH02.4290(-1.4932808446945),AH03.3401(-1.05118983321497)	0.111111111111111
ko04712	Circadian rhythm - plant	34	4392	169	16950	0.968045734778403	0.815090823990555	AH04.1494(-1.43087230852093),AH04.1566(1.41619336163855),AH07.2300(-1.39199562857838),AH07.2625(2.22571704277777),AH08.372(2.48207108874214),AH09.1641(2.37209908341263),BH01.705(1.39109412604499),BH04.1431(-1.46631651135066),BH06.2099(-1.18759658878121),BH07.2436(1.35948879691787),BH07.2553(1.14031852150872),BH08.376(2.54571288666211),BH09.1834(2.6197462688246),CH01.619(7.14944728515349),CH01.974…	AH04.1494(-1.43087230852093),AH04.1566(1.41619336163855),AH07.2300(-1.39199562857838),AH07.2625(2.22571704277777),AH08.372(2.48207108874214),AH09.1641(2.37209908341263),BH01.705(1.39109412604499),BH04.1431(-1.46631651135066),BH06.2099(-1.18759658878121),BH07.2436(1.35948879691787),BH07.2553(1.14031852150872),BH08.376(2.54571288666211),BH09.1834(2.6197462688246),CH01.619(7.14944728515349),CH01.974…	0.201183431952663
ko00261	Monobactam biosynthesis	6	4392	41	16950	0.972689584772059	0.815090823990555	AH03.877(1.16969217141239),BH03.1005(1.151525160203),CH01.630(4.99840288614102),CH07.1437(5.1781669111394),CH09.142(3.62433724431618),CH09.3343(4.84416961046082)	AH03.877(1.16969217141239),BH03.1005(1.151525160203),CH01.630(4.99840288614102),CH07.1437(5.1781669111394),CH09.142(3.62433724431618),CH09.3343(4.84416961046082)	0.146341463414634
ko00790	Folate biosynthesis	9	4392	57	16950	0.976275676836824	0.815090823990555	AH07.1187(-1.01731296057648),AH08.1856(1.36840314387579),BH02.38(-1.90442371013817),BH08.1100(-1.32623582522756),CH02.43(5.69567664485019),CH05.2354(1.44381766634449),CH07.2184(1.27555290405546),CH08.2689(1.85911661992483),Contig1042.23(4.07635166291002)	AH07.1187(-1.01731296057648),AH08.1856(1.36840314387579),BH02.38(-1.90442371013817),BH08.1100(-1.32623582522756),CH02.43(5.69567664485019),CH05.2354(1.44381766634449),CH07.2184(1.27555290405546),CH08.2689(1.85911661992483),Contig1042.23(4.07635166291002)	0.157894736842105
ko04720	Long-term potentiation	18	4392	102	16950	0.981843883736357	0.815090823990555	AH06.2801(-1.15036065646683),BH01.785(-2.28701555293087),BH01.4197(-2.53234156194543),BH02.2329(-1.99321226249357),BH04.1887(-7.03031685442588),BH05.4032(-1.01620003288532),BH08.1802(5.04524512563146),CH01.988(6.21433584124593),CH01.4828(2.70250058730625),CH02.1360(5.11641069814872),CH03.2237(5.03759959025941),CH03.4495(1.59713438249692),CH05.1140(5.43082825849873),CH05.1225(6.71625107649734),CH0…	AH06.2801(-1.15036065646683),BH01.785(-2.28701555293087),BH01.4197(-2.53234156194543),BH02.2329(-1.99321226249357),BH04.1887(-7.03031685442588),BH05.4032(-1.01620003288532),BH08.1802(5.04524512563146),CH01.988(6.21433584124593),CH01.4828(2.70250058730625),CH02.1360(5.11641069814872),CH03.2237(5.03759959025941),CH03.4495(1.59713438249692),CH05.1140(5.43082825849873),CH05.1225(6.71625107649734),CH0…	0.176470588235294
ko00930	Caprolactam degradation	3	4392	28	16950	0.987197716852357	0.815090823990555	BH02.3884(-1.64690782031866),BH04.1411(2.27972900631087),BH05.2316(1.00303962640664)	BH02.3884(-1.64690782031866),BH04.1411(2.27972900631087),BH05.2316(1.00303962640664)	0.107142857142857
ko04961	Endocrine and other factor-regulated calcium reabsorption	10	4392	66	16950	0.98770137001222	0.815090823990555	AH05.1725(1.52923567891118),BH05.1891(1.74013161620047),BH07.4201(5.30701521777786),CH01.5277(1.09240804581884),CH03.4378(5.80710679478883),CH05.1969(6.45373681068098),CH07.3292(1.5935427168179),CH08.2422(5.19951633702563),Contig1042.29(3.39899708528663),Contig181.124(6.54347198148331)	AH05.1725(1.52923567891118),BH05.1891(1.74013161620047),BH07.4201(5.30701521777786),CH01.5277(1.09240804581884),CH03.4378(5.80710679478883),CH05.1969(6.45373681068098),CH07.3292(1.5935427168179),CH08.2422(5.19951633702563),Contig1042.29(3.39899708528663),Contig181.124(6.54347198148331)	0.151515151515152
ko03450	Non-homologous end-joining	4	4392	36	16950	0.991943532410538	0.815090823990555	BH05.2294(-1.8113275850091),BH08.495(-4.52111183343596),CH06.1775(4.26600421830956),Contig309.136(1.13821663583442)	BH05.2294(-1.8113275850091),BH08.495(-4.52111183343596),CH06.1775(4.26600421830956),Contig309.136(1.13821663583442)	0.111111111111111
ko04020	Calcium signaling pathway	22	4392	127	16950	0.991953628656929	0.815090823990555	AH01.4001(2.01604767208035),AH02.3492(-1.02743568278736),AH06.2801(-1.15036065646683),BH01.785(-2.28701555293087),BH01.4197(-2.53234156194543),BH01.4389(1.34745584510825),BH01.5048(1.47524758524337),BH02.2329(-1.99321226249357),BH02.3463(-3.8455433908805),BH04.1887(-7.03031685442588),BH05.907(-1.95166407563859),BH05.4032(-1.01620003288532),CH01.988(6.21433584124593),CH02.1360(5.11641069814872),CH…	AH01.4001(2.01604767208035),AH02.3492(-1.02743568278736),AH06.2801(-1.15036065646683),BH01.785(-2.28701555293087),BH01.4197(-2.53234156194543),BH01.4389(1.34745584510825),BH01.5048(1.47524758524337),BH02.2329(-1.99321226249357),BH02.3463(-3.8455433908805),BH04.1887(-7.03031685442588),BH05.907(-1.95166407563859),BH05.4032(-1.01620003288532),CH01.988(6.21433584124593),CH02.1360(5.11641069814872),CH…	0.173228346456693
ko00670	One carbon pool by folate	7	4392	53	16950	0.992250535372919	0.815090823990555	AH08.621(-1.06773826840098),CH02.1605(1.64614316165788),CH02.4083(2.61726939860704),CH05.396(6.07552563823941),CH07.2359(4.40346784347846),CH08.762(2.008710176803),CH09.2775(4.52795600152791)	AH08.621(-1.06773826840098),CH02.1605(1.64614316165788),CH02.4083(2.61726939860704),CH05.396(6.07552563823941),CH07.2359(4.40346784347846),CH08.762(2.008710176803),CH09.2775(4.52795600152791)	0.132075471698113
ko00905	Brassinosteroid biosynthesis	6	4392	48	16950	0.992914793030179	0.815090823990555	AH01.1869(-1.9218702738414),AH01.3266(5.52178399490408),BH02.325(-2.15173778637933),BH07.905(-2.95538207192823),CH04.257(2.6886682189388),CH05.244(3.86304196704091)	AH01.1869(-1.9218702738414),AH01.3266(5.52178399490408),BH02.325(-2.15173778637933),BH07.905(-2.95538207192823),CH04.257(2.6886682189388),CH05.244(3.86304196704091)	0.125
ko00440	Phosphonate and phosphinate metabolism	2	4392	25	16950	0.994623055631376	0.815090823990555	CH01.3313(1.89896024443752),CH07.523(3.18193093961462)	CH01.3313(1.89896024443752),CH07.523(3.18193093961462)	0.08
ko00540	Lipopolysaccharide biosynthesis	2	4392	25	16950	0.994623055631376	0.815090823990555	AH05.460(1.18352305409097),BH07.543(1.08738530952009)	AH05.460(1.18352305409097),BH07.543(1.08738530952009)	0.08
ko04022	cGMP-PKG signaling pathway	24	4392	142	16950	0.996124150734031	0.815090823990555	AH06.808(-1.62750649251181),AH06.2801(-1.15036065646683),BH01.785(-2.28701555293087),BH01.4197(-2.53234156194543),BH01.5048(1.47524758524337),BH02.694(1.85225725548974),BH02.2329(-1.99321226249357),BH04.1887(-7.03031685442588),BH05.4032(-1.01620003288532),BH08.1802(5.04524512563146),CH01.988(6.21433584124593),CH01.4828(2.70250058730625),CH02.1360(5.11641069814872),CH02.1468(5.08939474994699),CH03…	AH06.808(-1.62750649251181),AH06.2801(-1.15036065646683),BH01.785(-2.28701555293087),BH01.4197(-2.53234156194543),BH01.5048(1.47524758524337),BH02.694(1.85225725548974),BH02.2329(-1.99321226249357),BH04.1887(-7.03031685442588),BH05.4032(-1.01620003288532),BH08.1802(5.04524512563146),CH01.988(6.21433584124593),CH01.4828(2.70250058730625),CH02.1360(5.11641069814872),CH02.1468(5.08939474994699),CH03…	0.169014084507042
ko04130	SNARE interactions in vesicular transport	18	4392	115	16950	0.997078302346613	0.815090823990555	AH01.141(-1.42123711776901),AH01.1285(-1.37788501735764),AH01.1501(-1.35993212745567),AH01.4718(-2.87767315501588),AH05.3643(-2.49182874684172),AH08.2193(1.92911657673565),BH01.823(4.24939017189544),BH02.2107(-1.29248186137644),BH03.1524(-1.51860504914754),BH03.3883(-1.24620844954622),BH05.3662(-1.97719565234625),BH07.3792(-1.27665604231263),CH02.4723(5.22068236215022),CH03.460(1.34276606165821),…	AH01.141(-1.42123711776901),AH01.1285(-1.37788501735764),AH01.1501(-1.35993212745567),AH01.4718(-2.87767315501588),AH05.3643(-2.49182874684172),AH08.2193(1.92911657673565),BH01.823(4.24939017189544),BH02.2107(-1.29248186137644),BH03.1524(-1.51860504914754),BH03.3883(-1.24620844954622),BH05.3662(-1.97719565234625),BH07.3792(-1.27665604231263),CH02.4723(5.22068236215022),CH03.460(1.34276606165821),…	0.156521739130435
ko04115	p53 signaling pathway	26	4392	154	16950	0.997217883060132	0.815090823990555	AH01.3642(1.71842883790755),AH01.5089(1.55528281915746),AH02.2997(-1.0009391037148),AH03.3960(3.11412263291788),AH05.3665(-1.01438532796322),AH09.1031(-1.42814358822996),AH09.1442(1.88046188784978),BH01.2192(1.23169187042619),BH01.5224(1.92592085212168),BH02.857(-1.20378876392948),BH02.3076(-1.63538927696318),BH03.4264(3.70046419738524),BH04.2179(4.92634184388209),BH05.1052(1.83803641347442),BH05…	AH01.3642(1.71842883790755),AH01.5089(1.55528281915746),AH02.2997(-1.0009391037148),AH03.3960(3.11412263291788),AH05.3665(-1.01438532796322),AH09.1031(-1.42814358822996),AH09.1442(1.88046188784978),BH01.2192(1.23169187042619),BH01.5224(1.92592085212168),BH02.857(-1.20378876392948),BH02.3076(-1.63538927696318),BH03.4264(3.70046419738524),BH04.2179(4.92634184388209),BH05.1052(1.83803641347442),BH05…	0.168831168831169
ko03020	RNA polymerase	27	4392	159	16950	0.997310182772904	0.815090823990555	AH01.863(-1.26071091347178),AH05.349(-1.0552474817828),AH07.2704(-4.05107594314322),AH09.865(-1.16203899538569),AH09.1400(1.01707819109118),AH09.2451(6.980790234181),BH01.1007(1.76136374327466),BH02.3345(-1.09234558666268),BH06.2010(-1.0837948783774),BH07.27(-1.30734404170742),BH09.859(-2.16265051525427),CH01.1426(1.61542585543785),CH01.1728(7.19732227859527),CH02.4184(2.49784882073146),CH03.1111…	AH01.863(-1.26071091347178),AH05.349(-1.0552474817828),AH07.2704(-4.05107594314322),AH09.865(-1.16203899538569),AH09.1400(1.01707819109118),AH09.2451(6.980790234181),BH01.1007(1.76136374327466),BH02.3345(-1.09234558666268),BH06.2010(-1.0837948783774),BH07.27(-1.30734404170742),BH09.859(-2.16265051525427),CH01.1426(1.61542585543785),CH01.1728(7.19732227859527),CH02.4184(2.49784882073146),CH03.1111…	0.169811320754717
ko04330	Notch signaling pathway	5	4392	47	16950	0.997373720174908	0.815090823990555	CH02.2390(-1.07159854182695),CH03.4495(1.59713438249692),CH06.2161(1.13423880125292),CH07.718(5.73498226941828),CH07.3436(2.55319088845728)	CH02.2390(-1.07159854182695),CH03.4495(1.59713438249692),CH06.2161(1.13423880125292),CH07.718(5.73498226941828),CH07.3436(2.55319088845728)	0.106382978723404
ko00513	Various types of N-glycan biosynthesis	17	4392	111	16950	0.997471829085876	0.815090823990555	AH03.2330(-1.38229432448212),AH05.2436(1.44424788346286),BH05.2532(1.54321479685265),BH09.513(-1.35007654177733),CH01.1799(1.78621007022867),CH01.5119(-1.15901845502857),CH02.556(6.27301693651734),CH02.4339(1.28772944709947),CH03.798(5.25029505230529),CH05.796(5.7063087176501),CH05.2629(6.33842813230741),CH05.2630(5.03694748078957),CH06.1113(2.94206563040886),CH07.328(2.29449834524696),CH08.2277(…	AH03.2330(-1.38229432448212),AH05.2436(1.44424788346286),BH05.2532(1.54321479685265),BH09.513(-1.35007654177733),CH01.1799(1.78621007022867),CH01.5119(-1.15901845502857),CH02.556(6.27301693651734),CH02.4339(1.28772944709947),CH03.798(5.25029505230529),CH05.796(5.7063087176501),CH05.2629(6.33842813230741),CH05.2630(5.03694748078957),CH06.1113(2.94206563040886),CH07.328(2.29449834524696),CH08.2277(…	0.153153153153153
ko03060	Protein export	37	4392	207	16950	0.997701590645588	0.815090823990555	AH01.557(3.15825887385181),AH02.4132(2.71177887722081),AH03.2145(-1.32980334154787),AH05.218(-6.63430665400149),AH05.789(-1.12072673911535),BH02.4149(1.73213912333189),BH03.2264(-1.17867022644395),BH03.2268(-1.2837969675581),BH05.249(-4.4354244023757),BH05.985(-1.00305865602624),BH05.1192(-1.18670273682616),BH05.1967(-1.60232818127327),BH06.1096(-1.06516170404037),BH06.1120(-5.19860255459966),BH0…	AH01.557(3.15825887385181),AH02.4132(2.71177887722081),AH03.2145(-1.32980334154787),AH05.218(-6.63430665400149),AH05.789(-1.12072673911535),BH02.4149(1.73213912333189),BH03.2264(-1.17867022644395),BH03.2268(-1.2837969675581),BH05.249(-4.4354244023757),BH05.985(-1.00305865602624),BH05.1192(-1.18670273682616),BH05.1967(-1.60232818127327),BH06.1096(-1.06516170404037),BH06.1120(-5.19860255459966),BH0…	0.178743961352657
ko00970	Aminoacyl-tRNA biosynthesis	35	4392	199	16950	0.998026349577613	0.815090823990555	AH01.2130(-4.08333486481697),AH05.979(-1.97516418309785),AH07.3330(-2.06851950631713),BH01.1844(-2.76758586077527),BH01.2493(-2.98565677560674),BH02.397(6.05022603294352),BH05.1129(1.62289499547599),BH07.3156(-1.20258713056833),CH01.1726(6.93907051158858),CH01.2533(3.353115319352),CH01.2585(-4.39656005562408),CH01.4814(-1.42591906046225),CH02.1017(2.21692571865989),CH02.2030(2.50338449306017),CH0…	AH01.2130(-4.08333486481697),AH05.979(-1.97516418309785),AH07.3330(-2.06851950631713),BH01.1844(-2.76758586077527),BH01.2493(-2.98565677560674),BH02.397(6.05022603294352),BH05.1129(1.62289499547599),BH07.3156(-1.20258713056833),CH01.1726(6.93907051158858),CH01.2533(3.353115319352),CH01.2585(-4.39656005562408),CH01.4814(-1.42591906046225),CH02.1017(2.21692571865989),CH02.2030(2.50338449306017),CH0…	0.175879396984925
ko03083	Polycomb repressive complex	20	4392	130	16950	0.998644264109195	0.815090823990555	AH01.1942(-1.85954977910411),AH02.4290(-1.4932808446945),AH03.3761(-1.98853588923214),AH03.3763(-2.06327711165987),AH06.1782(1.84818689103686),AH06.2567(-2.37354187828201),BH01.2297(-1.29643247603999),BH03.1592(-1.10156658651923),BH03.4040(-1.93060613548097),BH03.4042(-5.02897499771814),BH06.1662(1.13033711184154),BH06.2369(-3.32382578221661),CH01.2368(5.86821423538127),CH02.2390(-1.0715985418269…	AH01.1942(-1.85954977910411),AH02.4290(-1.4932808446945),AH03.3761(-1.98853588923214),AH03.3763(-2.06327711165987),AH06.1782(1.84818689103686),AH06.2567(-2.37354187828201),BH01.2297(-1.29643247603999),BH03.1592(-1.10156658651923),BH03.4040(-1.93060613548097),BH03.4042(-5.02897499771814),BH06.1662(1.13033711184154),BH06.2369(-3.32382578221661),CH01.2368(5.86821423538127),CH02.2390(-1.0715985418269…	0.153846153846154
ko00430	Taurine and hypotaurine metabolism	11	4392	85	16950	0.998897762798152	0.815090823990555	AH01.4409(-1.24914773903575),AH02.1919(-3.65915473777299),AH03.1527(-1.4890601194241),AH09.226(-1.00745578666035),BH03.1706(-1.76300874092522),BH03.2990(-3.02629290579203),BH06.1138(-2.0072637557667),BH08.1860(-1.47760060907481),CH08.2025(2.17450949563344),CH09.1361(1.81046263204095),Contig192.47(-3.69018561447411)	AH01.4409(-1.24914773903575),AH02.1919(-3.65915473777299),AH03.1527(-1.4890601194241),AH09.226(-1.00745578666035),BH03.1706(-1.76300874092522),BH03.2990(-3.02629290579203),BH06.1138(-2.0072637557667),BH08.1860(-1.47760060907481),CH08.2025(2.17450949563344),CH09.1361(1.81046263204095),Contig192.47(-3.69018561447411)	0.129411764705882
ko00510	N-Glycan biosynthesis	17	4392	117	16950	0.999018341836144	0.815090823990555	AH03.2330(-1.38229432448212),BH05.1682(-1.29217786569999),BH08.302(-1.80119931533947),BH09.513(-1.35007654177733),CH01.1799(1.78621007022867),CH01.4638(5.39918431565107),CH02.556(6.27301693651734),CH02.4339(1.28772944709947),CH02.4420(5.20712931240038),CH03.798(5.25029505230529),CH05.796(5.7063087176501),CH06.1113(2.94206563040886),CH07.328(2.29449834524696),CH07.2331(3.03197604540404),CH09.2319(…	AH03.2330(-1.38229432448212),BH05.1682(-1.29217786569999),BH08.302(-1.80119931533947),BH09.513(-1.35007654177733),CH01.1799(1.78621007022867),CH01.4638(5.39918431565107),CH02.556(6.27301693651734),CH02.4339(1.28772944709947),CH02.4420(5.20712931240038),CH03.798(5.25029505230529),CH05.796(5.7063087176501),CH06.1113(2.94206563040886),CH07.328(2.29449834524696),CH07.2331(3.03197604540404),CH09.2319(…	0.145299145299145
ko04612	Antigen processing and presentation	41	4392	236	16950	0.999342392870149	0.815090823990555	AH01.398(1.11022872444325),AH01.1323(-1.18476293283789),AH01.3326(-1.44845580536274),AH01.4158(-1.07927663641587),AH02.3826(-2.05106029388266),AH03.273(2.07701813748934),AH05.218(-6.63430665400149),AH05.2148(-1.3002766580821),AH05.4094(1.20214457824688),AH09.58(-1.2236145453746),BH01.3730(-1.34781597852862),BH01.4468(-2.43712964996122),BH02.3838(-1.84785522044679),BH05.249(-4.4354244023757),BH05.…	AH01.398(1.11022872444325),AH01.1323(-1.18476293283789),AH01.3326(-1.44845580536274),AH01.4158(-1.07927663641587),AH02.3826(-2.05106029388266),AH03.273(2.07701813748934),AH05.218(-6.63430665400149),AH05.2148(-1.3002766580821),AH05.4094(1.20214457824688),AH09.58(-1.2236145453746),BH01.3730(-1.34781597852862),BH01.4468(-2.43712964996122),BH02.3838(-1.84785522044679),BH05.249(-4.4354244023757),BH05.…	0.173728813559322
ko00563	Glycosylphosphatidylinositol (GPI)-anchor biosynthesis	6	4392	65	16950	0.999814359563176	0.815090823990555	AH02.1594(-1.50823768526321),BH06.213(-1.20096848625256),BH09.2957(2.08165231522878),CH03.1372(5.09590963982466),CH07.747(3.48432520093599),CH07.2952(4.57435544186933)	AH02.1594(-1.50823768526321),BH06.213(-1.20096848625256),BH09.2957(2.08165231522878),CH03.1372(5.09590963982466),CH07.747(3.48432520093599),CH07.2952(4.57435544186933)	0.0923076923076923
ko00040	Pentose and glucuronate interconversions	46	4392	288	16950	0.999983129232745	0.815090823990555	AH01.303(-1.15959231827365),AH01.2030(1.90137823745954),AH02.988(1.63142881334116),AH02.1459(3.56475287838605),AH02.4143(1.96881595231498),AH03.2512(-1.40157987874195),AH04.7(-1.10843853845023),AH04.2243(4.53624909717615),AH05.1568(-1.24328460935936),AH05.1688(3.24484216239721),AH05.2295(1.32556369109858),AH05.2788(2.46816273505891),AH08.965(1.1599670711976),AH08.2270(-1.11500074024499),AH09.159(…	AH01.303(-1.15959231827365),AH01.2030(1.90137823745954),AH02.988(1.63142881334116),AH02.1459(3.56475287838605),AH02.4143(1.96881595231498),AH03.2512(-1.40157987874195),AH04.7(-1.10843853845023),AH04.2243(4.53624909717615),AH05.1568(-1.24328460935936),AH05.1688(3.24484216239721),AH05.2295(1.32556369109858),AH05.2788(2.46816273505891),AH08.965(1.1599670711976),AH08.2270(-1.11500074024499),AH09.159(…	0.159722222222222
ko04141	Protein processing in endoplasmic reticulum	145	4392	740	16950	0.999984474947657	0.815090823990555	AH01.398(1.11022872444325),AH01.705(-1.01601230781088),AH01.1942(-1.85954977910411),AH01.3593(-1.11670445501387),AH01.4158(-1.07927663641587),AH01.4235(-2.49700109677588),AH01.4356(-3.96183075986441),AH02.376(-3.03065737572904),AH02.377(-2.04905599332214),AH02.764(-2.37499770445094),AH02.765(-2.0257823909264),AH02.3826(-2.05106029388266),AH03.1861(-1.90072609408312),AH03.2135(-1.35376785112877),A…	AH01.398(1.11022872444325),AH01.705(-1.01601230781088),AH01.1942(-1.85954977910411),AH01.3593(-1.11670445501387),AH01.4158(-1.07927663641587),AH01.4235(-2.49700109677588),AH01.4356(-3.96183075986441),AH02.376(-3.03065737572904),AH02.377(-2.04905599332214),AH02.764(-2.37499770445094),AH02.765(-2.0257823909264),AH02.3826(-2.05106029388266),AH03.1861(-1.90072609408312),AH03.2135(-1.35376785112877),A…	0.195945945945946
ko03022	Basal transcription factors	20	4392	158	16950	0.999986730126872	0.815090823990555	AH02.3431(-1.58910047539308),AH05.3914(-3.04511196097219),BH05.2819(-1.24262992860549),BH07.4187(3.88602512899324),CH01.2594(3.0842515456736),CH01.2794(4.61904721618278),CH01.3920(3.15760291451691),CH01.5376(-1.06766828260412),CH03.1717(3.09668039107531),CH03.2226(1.11029515757879),CH03.2329(3.14482354873028),CH05.840(7.02068068956056),CH05.862(5.45006345258719),CH05.1149(5.74942140494478),CH05.1…	AH02.3431(-1.58910047539308),AH05.3914(-3.04511196097219),BH05.2819(-1.24262992860549),BH07.4187(3.88602512899324),CH01.2594(3.0842515456736),CH01.2794(4.61904721618278),CH01.3920(3.15760291451691),CH01.5376(-1.06766828260412),CH03.1717(3.09668039107531),CH03.2226(1.11029515757879),CH03.2329(3.14482354873028),CH05.840(7.02068068956056),CH05.862(5.45006345258719),CH05.1149(5.74942140494478),CH05.1…	0.126582278481013
ko04340	Hedgehog signaling pathway	17	4392	153	16950	0.999998473213168	0.815090823990555	AH01.1016(-1.86480541296476),AH04.60(1.82241935603707),AH06.2058(-3.24349430165878),AH08.698(1.27860458308529),BH01.1157(-2.21551974056079),BH01.2315(1.58142343022166),BH05.1031(4.69436786893204),BH06.1358(-8.76294257015137),BH08.732(-1.39819890667465),BH08.750(-4.8516013319352),CH02.1569(6.42257729555198),CH03.18(4.82067386848576),CH03.996(5.44919337176805),CH07.3352(3.41926542745303),CH08.529(1…	AH01.1016(-1.86480541296476),AH04.60(1.82241935603707),AH06.2058(-3.24349430165878),AH08.698(1.27860458308529),BH01.1157(-2.21551974056079),BH01.2315(1.58142343022166),BH05.1031(4.69436786893204),BH06.1358(-8.76294257015137),BH08.732(-1.39819890667465),BH08.750(-4.8516013319352),CH02.1569(6.42257729555198),CH03.18(4.82067386848576),CH03.996(5.44919337176805),CH07.3352(3.41926542745303),CH08.529(1…	0.111111111111111
ko03013	Nucleocytoplasmic transport	48	4392	317	16950	0.999998884495991	0.815090823990555	AH01.317(-1.19017282171186),AH01.3087(-1.02972509138328),AH01.4503(1.33353275924616),AH02.3930(1.3169015698358),AH03.2311(-6.44187416230841),AH03.3947(-1.11909055339426),AH06.2197(-1.36284095032171),AH07.1742(1.05610223689543),AH09.2036(3.06660776559525),BH01.4514(2.95079031341871),BH01.5109(4.34474478393617),BH02.2413(-1.11558279148796),BH02.2562(1.63638213246204),BH03.4049(-1.02359436222067),BH…	AH01.317(-1.19017282171186),AH01.3087(-1.02972509138328),AH01.4503(1.33353275924616),AH02.3930(1.3169015698358),AH03.2311(-6.44187416230841),AH03.3947(-1.11909055339426),AH06.2197(-1.36284095032171),AH07.1742(1.05610223689543),AH09.2036(3.06660776559525),BH01.4514(2.95079031341871),BH01.5109(4.34474478393617),BH02.2413(-1.11558279148796),BH02.2562(1.63638213246204),BH03.4049(-1.02359436222067),BH…	0.151419558359621
ko04310	Wnt signaling pathway	44	4392	302	16950	0.99999946968367	0.815090823990555	AH01.1942(-1.85954977910411),AH02.1192(-3.15345311698001),AH02.4149(-1.71073087927553),AH02.4150(-1.1915894675463),AH03.3761(-1.98853588923214),AH03.3763(-2.06327711165987),AH03.3960(3.11412263291788),AH05.589(1.83892117058135),AH05.1758(1.85409386638869),AH06.2567(-2.37354187828201),AH07.1532(1.54924070295635),BH01.2297(-1.29643247603999),BH02.857(-1.20378876392948),BH02.2329(-1.99321226249357),…	AH01.1942(-1.85954977910411),AH02.1192(-3.15345311698001),AH02.4149(-1.71073087927553),AH02.4150(-1.1915894675463),AH03.3761(-1.98853588923214),AH03.3763(-2.06327711165987),AH03.3960(3.11412263291788),AH05.589(1.83892117058135),AH05.1758(1.85409386638869),AH06.2567(-2.37354187828201),AH07.1532(1.54924070295635),BH01.2297(-1.29643247603999),BH02.857(-1.20378876392948),BH02.2329(-1.99321226249357),…	0.145695364238411
ko03015	mRNA surveillance pathway	51	4392	345	16950	0.999999838295566	0.815090823990555	AH01.317(-1.19017282171186),AH01.5229(1.91342525714334),AH02.2773(1.52357377556702),AH03.2311(-6.44187416230841),AH03.2785(1.00952124085748),AH03.4111(-1.88302331909326),AH07.666(-1.24376721310442),BH01.4514(2.95079031341871),BH01.4789(3.95371472617849),BH02.2857(2.26904733386466),BH03.2935(2.61136815246866),BH03.4049(-1.02359436222067),BH03.4446(-1.79863621527362),BH04.1003(1.14575049519935),BH0…	AH01.317(-1.19017282171186),AH01.5229(1.91342525714334),AH02.2773(1.52357377556702),AH03.2311(-6.44187416230841),AH03.2785(1.00952124085748),AH03.4111(-1.88302331909326),AH07.666(-1.24376721310442),BH01.4514(2.95079031341871),BH01.4789(3.95371472617849),BH02.2857(2.26904733386466),BH03.2935(2.61136815246866),BH03.4049(-1.02359436222067),BH03.4446(-1.79863621527362),BH04.1003(1.14575049519935),BH0…	0.147826086956522
ko04120	Ubiquitin mediated proteolysis	108	4392	622	16950	0.999999904681648	0.815090823990555	AH01.1942(-1.85954977910411),AH01.3087(-1.02972509138328),AH01.3642(1.71842883790755),AH01.3970(-1.15943492466838),AH01.4404(1.68230401518125),AH01.4964(-1.02297912270671),AH02.68(-1.09450275495286),AH02.1200(-1.16675778138066),AH02.2997(-1.0009391037148),AH02.4654(4.67934614434139),AH03.1673(-3.02792812177155),AH03.2377(-1.30380334970118),AH03.3065(-2.06764334589219),AH03.3761(-1.98853588923214)…	AH01.1942(-1.85954977910411),AH01.3087(-1.02972509138328),AH01.3642(1.71842883790755),AH01.3970(-1.15943492466838),AH01.4404(1.68230401518125),AH01.4964(-1.02297912270671),AH02.68(-1.09450275495286),AH02.1200(-1.16675778138066),AH02.2997(-1.0009391037148),AH02.4654(4.67934614434139),AH03.1673(-3.02792812177155),AH03.2377(-1.30380334970118),AH03.3065(-2.06764334589219),AH03.3761(-1.98853588923214)…	0.173633440514469
ko03040	Spliceosome	102	4392	607	16950	0.999999980547764	0.815090823990555	AH01.317(-1.19017282171186),AH01.398(1.11022872444325),AH01.4158(-1.07927663641587),AH02.1485(-1.8401613717562),AH02.3826(-2.05106029388266),AH03.2311(-6.44187416230841),AH03.2419(-1.82460658962914),AH03.3810(-2.42142334881732),AH05.2148(-1.3002766580821),AH05.2612(-4.90425882448873),AH09.2616(-1.08458026720234),BH01.736(1.18919271577553),BH01.1898(-1.06866597380017),BH01.4468(-2.43712964996122),…	AH01.317(-1.19017282171186),AH01.398(1.11022872444325),AH01.4158(-1.07927663641587),AH02.1485(-1.8401613717562),AH02.3826(-2.05106029388266),AH03.2311(-6.44187416230841),AH03.2419(-1.82460658962914),AH03.3810(-2.42142334881732),AH05.2148(-1.3002766580821),AH05.2612(-4.90425882448873),AH09.2616(-1.08458026720234),BH01.736(1.18919271577553),BH01.1898(-1.06866597380017),BH01.4468(-2.43712964996122),…	0.168039538714992
ko03018	RNA degradation	49	4392	371	16950	0.999999999490127	0.815090823990555	AH01.1661(1.07528482630023),AH03.2420(-1.25038129408621),AH03.4079(2.2256910848017),AH06.968(5.29759402353597),AH08.511(1.04652889496444),AH08.1673(2.0342871021068),AH09.2760(1.30180704726577),BH01.2164(1.09931647707434),BH01.3198(3.26898834490139),BH01.4794(5.31203884600705),BH02.242(1.08403333768618),BH02.1164(-3.99998130559184),BH03.2349(1.60958573222648),BH03.2555(-1.21744517708178),BH03.4459…	AH01.1661(1.07528482630023),AH03.2420(-1.25038129408621),AH03.4079(2.2256910848017),AH06.968(5.29759402353597),AH08.511(1.04652889496444),AH08.1673(2.0342871021068),AH09.2760(1.30180704726577),BH01.2164(1.09931647707434),BH01.3198(3.26898834490139),BH01.4794(5.31203884600705),BH02.242(1.08403333768618),BH02.1164(-3.99998130559184),BH03.2349(1.60958573222648),BH03.2555(-1.21744517708178),BH03.4459…	0.132075471698113
